# Supplementary material for: Photochemical permutation of meta-substituted phenols
Source: Nat Commun. 2025 Aug 13;16:7502. doi: 10.1038/s41467-025-62549-5 (PMC12350626; doi:10.1038/s41467-025-62549-5)
Supplement: Supplementary file 3 — Source Data [file 41467_2025_62549_MOESM3_ESM.zip › Source data/NAMD_trajectories/trajectory097.xyz]

          17

 c      1.13595758    -0.43104789    -0.06387466
 c     -0.14553415    -1.03436548    -0.06015594
 c     -1.24323367    -0.17651732    -0.04615256
 c     -1.11638754     1.24282203     0.03983987
 c      0.23727795     1.81356753     0.03862394
 c      1.30355535     1.03374894    -0.06241388
 h     -0.17417104    -2.26008388    -0.16641289
 h     -1.58151790     1.68795946    -0.85777608
 h      0.38071179     2.76955551     0.19691295
 h      2.38725634     1.55672802    -0.02925320
 o      2.18931003    -1.19947098     0.08393982
 h      3.06296947    -0.79877047     0.00245627
 c     -2.54308586    -0.97613979     0.00815643
 h     -2.40281390    -1.98181927     0.29243925
 h     -3.18091255    -0.41457068     0.90614754
 h     -3.30133111    -0.77978191    -0.78195693
 h     -1.68225055     1.71843308     0.84456091
          17

 c      1.13440058    -0.43458031    -0.06963338
 c     -0.13946043    -1.03055629    -0.05901152
 c     -1.24694448    -0.18252407    -0.04945068
 c     -1.11231113     1.24993178     0.04338783
 c      0.23959190     1.81700094     0.03692152
 c      1.30632894     1.03750595    -0.06445056
 h     -0.19585069    -2.26780570    -0.15357411
 h     -1.59597146     1.69284860    -0.83399184
 h      0.39066238     2.78927510     0.19312654
 h      2.36570969     1.55969535    -0.03523326
 o      2.18756125    -1.20151151     0.08756162
 h      3.02626747    -0.81156607     0.01240878
 c     -2.54134229    -0.97851390     0.00552352
 h     -2.40975050    -1.99475239     0.28371052
 h     -3.19525912    -0.43827216     0.91343625
 h     -3.29489407    -0.80140513    -0.77015911
 h     -1.69479433     1.72818774     0.86784321
          17

 c      1.13444515    -0.43641178    -0.07528704
 c     -0.13281320    -1.02881804    -0.05825902
 c     -1.25196588    -0.19139707    -0.05245236
 c     -1.10926006     1.25890883     0.04669558
 c      0.24041170     1.81796238     0.03520232
 c      1.31191827     1.03949472    -0.06652477
 h     -0.21703168    -2.24321546    -0.13756611
 h     -1.61701771     1.70080202    -0.81454802
 h      0.40277285     2.84941253     0.19436761
 h      2.32638520     1.54954828    -0.04295418
 o      2.18489864    -1.20492603     0.09126196
 h      3.00683937    -0.81225816     0.02054109
 c     -2.54020984    -0.97769471     0.00470724
 h     -2.41500424    -2.01827500     0.27452988
 h     -3.19772670    -0.47219408     0.90622982
 h     -3.28811879    -0.82330116    -0.76376863
 h     -1.70884432     1.73483890     0.89168647
          17

 c      1.13613969    -0.43648379    -0.08078966
 c     -0.12601376    -1.02900302    -0.05786625
 c     -1.25794512    -0.20248013    -0.05512153
 c     -1.10767802     1.26937164     0.05011682
 c      0.24009187     1.81867302     0.03378651
 c      1.31948193     1.03943240    -0.06866931
 h     -0.23604752    -2.18940571    -0.11900703
 h     -1.64402222     1.71229727    -0.79991611
 h      0.41324561     2.92299764     0.19640121
 h      2.27839974     1.52997178    -0.05212634
 o      2.18087273    -1.20991161     0.09506741
 h      3.01300133    -0.79741211     0.02627861
 c     -2.53953774    -0.97464528     0.00597660
 h     -2.41864541    -2.04554992     0.26333781
 h     -3.18873970    -0.51433939     0.88584313
 h     -3.28348178    -0.84410216    -0.76590053
 h     -1.72069875     1.73642623     0.91243122
          17

 c      1.13946718    -0.43477507    -0.08609464
 c     -0.11944229    -1.03041498    -0.05778602
 c     -1.26443997    -0.21503557    -0.05743457
 c     -1.10800222     1.28088402     0.05376431
 c      0.23905546     1.82091021     0.03289360
 c      1.32749597     1.03689742    -0.07091082
 h     -0.25175847    -2.11568152    -0.09884137
 h     -1.67524180     1.72688948    -0.78893974
 h      0.41910401     2.98718039     0.19596418
 h      2.23727837     1.50810906    -0.06237844
 o      2.17618226    -1.21613753     0.09891094
 h      3.03527774    -0.77226815     0.03057963
 c     -2.53921547    -0.97050498     0.00924879
 h     -2.42084300    -2.06913999     0.24856971
 h     -3.17075028    -0.56135521     0.85614047
 h     -3.28156387    -0.86296478    -0.77781836
 h     -1.72772780     1.73204274     0.92777393
          17

 c      1.14434743    -0.43133248    -0.09115677
 c     -0.11335227    -1.03153213    -0.05796334
 c     -1.27095455    -0.22829747    -0.05937316
 c     -1.11059673     1.29300339     0.05755465
 c      0.23769084     1.82553627     0.03258758
 c      1.33403485     1.03142167    -0.07325755
 h     -0.26431801    -2.04089119    -0.07820121
 h     -1.70811538     1.74345110    -0.77947030
 h      0.41903248     3.02891061     0.19144838
 h      2.22194191     1.49325156    -0.07343055
 o      2.17199934    -1.22300578     0.10269172
 h      3.05677572    -0.74632564     0.03494617
 c     -2.53912944    -0.96639797     0.01386863
 h     -2.42161761    -2.08353426     0.22932763
 h     -3.14919128    -0.60822071     0.82465334
 h     -3.28064570    -0.87950262    -0.79822063
 h     -1.72855276     1.72178181     0.93691344
          17

 c      1.15064431    -0.42631976    -0.09593024
 c     -0.10777976    -1.03000828    -0.05837089
 c     -1.27699842    -0.24151228    -0.06091968
 c     -1.11567384     1.30529688     0.06128083
 c      0.23631990     1.83274771     0.03282916
 c      1.33785242     1.02297547    -0.07569003
 h     -0.27596705    -1.99362788    -0.05787293
 h     -1.73988380     1.76062192    -0.76927507
 h      0.41290611     3.04241325     0.18234853
 h      2.24282188     1.49078039    -0.08524736
 o      2.16919765    -1.22999663     0.10632957
 h      3.06504996    -0.72745228     0.04048156
 c     -2.53903291    -0.96334207     0.01860106
 h     -2.42079495    -2.08606693     0.20552303
 h     -3.13285829    -0.64853387     0.80289635
 h     -3.27760860    -0.89345424    -0.82374694
 h     -1.72310801     1.70659173     0.94059552
          17

 c      1.15819057    -0.42003204    -0.10036841
 c     -0.10268296    -1.02401304    -0.05905783
 c     -1.28215528    -0.25396715    -0.06205678
 c     -1.12322622     1.31734358     0.06466056
 c      0.23516756     1.84230163     0.03351669
 c      1.33930929     1.01240418    -0.07818598
 h     -0.28924392    -1.99673828    -0.03756980
 h     -1.76819818     1.77721150    -0.75671744
 h      0.40138209     3.02684754     0.16882221
 h      2.29173516     1.49686500    -0.09775681
 o      2.16816323    -1.23677222     0.10977112
 h      3.05489361    -0.72003649     0.04774239
 c     -2.53862659    -0.96206853     0.02204875
 h     -2.41804822    -2.07700838     0.17777119
 h     -3.13114565    -0.67658843     0.80263304
 h     -3.26940717    -0.90441008    -0.85022433
 h     -1.71267311     1.68812321     0.94118923
          17

 c      1.16682064    -0.41286145    -0.10442471
 c     -0.09834787    -1.01425957    -0.06007891
 c     -1.28613012    -0.26501516    -0.06276954
 c     -1.13299973     1.32873702     0.06736517
 c      0.23433962     1.85354654     0.03449750
 c      1.33973253     1.00107176    -0.08074765
 h     -0.30217875    -2.04351700    -0.01667824
 h     -1.79151481     1.79244405    -0.74105973
 h      0.38584208     2.98603240     0.15155934
 h      2.34981499     1.50262413    -0.11049889
 o      2.16883946    -1.24318003     0.11298244
 h      3.02762075    -0.72496499     0.05685023
 c     -2.53800875    -0.96273618     0.02347755
 h     -2.41295485    -2.05947125     0.14724809
 h     -3.14738460    -0.69070897     0.82731900
 h     -3.25414975    -0.91175443    -0.87385721
 h     -1.69974131     1.66850459     0.94261360
          17

 c      1.17636074    -0.40526619    -0.10805272
 c     -0.09531118    -1.00323029    -0.06137411
 c     -1.28875825    -0.27411092    -0.06304625
 c     -1.14453201     1.33910276     0.06907947
 c      0.23380160     1.86527032     0.03556128
 c      1.34032824     0.99027935    -0.08338834
 h     -0.30910429    -2.10650532     0.00429400
 h     -1.80928983     1.80606817    -0.72250778
 h      0.36860910     2.93028845     0.13185099
 h      2.40040870     1.50074963    -0.12276082
 o      2.17074651    -1.24927672     0.11594600
 h      2.99090515    -0.73938582     0.06756377
 c     -2.53788540    -0.96487880     0.02320801
 h     -2.40505369    -2.03914402     0.11553925
 h     -3.17572632    -0.69388546     0.86835275
 h     -3.23150780    -0.91475571    -0.89199851
 h     -1.68744438     1.64989760     0.94966021
          17

 c      1.18658871    -0.39774867    -0.11120796
 c     -0.09392167    -0.99309201    -0.06280886
 c     -1.29000235    -0.28083904    -0.06287678
 c     -1.15726226     1.34813718     0.06963756
 c      0.23336017     1.87548375     0.03643975
 c      1.34182575     0.98105151    -0.08611074
 h     -0.30562598    -2.16162051     0.02411559
 h     -1.82204165     1.81839367    -0.70213996
 h      0.35316355     2.87920832     0.11159486
 h      2.43328143     1.48747835    -0.13384074
 o      2.17299080    -1.25536416     0.11865825
 h      2.95881757    -0.75635425     0.07936941
 c     -2.53910830    -0.96771066     0.02208753
 h     -2.39394749    -2.02328179     0.08439301
 h     -3.20632474    -0.69085671     0.91202587
 h     -3.20269233    -0.91269949    -0.90354286
 h     -1.67838418     1.63381360     0.96631741
          17

 c      1.19722082    -0.39081259    -0.11385287
 c     -0.09420084    -0.98509937    -0.06425102
 c     -1.28995204    -0.28491967    -0.06225137
 c     -1.17066511     1.35564110     0.06919113
 c      0.23271492     1.88167409     0.03686537
 c      1.34455570     0.97412078    -0.08890093
 h     -0.29012064    -2.19498644     0.04167072
 h     -1.83128796     1.83026690    -0.68175730
 h      0.34353041     2.85907712     0.09263399
 h      2.44370690     1.46198128    -0.14316988
 o      2.17452136    -1.26187684     0.12111307
 h      2.94783767    -0.76693955     0.09181928
 c     -2.54218211    -0.97050999     0.02091522
 h     -2.37952934    -2.01830391     0.05534886
 h     -3.23100961    -0.68568689     0.94695915
 h     -3.17024990    -0.90500866    -0.90909528
 h     -1.67339568     1.62055048     0.99363353
          17

 c      1.20793314    -0.38490738    -0.11596296
 c     -0.09590544    -0.97981942    -0.06559780
 c     -1.28881816    -0.28619915    -0.06116045
 c     -1.18432169     1.36150940     0.06826040
 c      0.23165981     1.88236434     0.03670374
 c      1.34854797     0.96991187    -0.09173293
 h     -0.26298969    -2.20030151     0.05621060
 h     -1.83926010     1.84290481    -0.66356093
 h      0.34194097     2.88493920     0.07528640
 h      2.43126906     1.42568236    -0.15035977
 o      2.17485089    -1.26895804     0.12327475
 h      2.96537479    -0.76729954     0.10504363
 c     -2.54712896    -0.97292217     0.02029302
 h     -2.36238329    -2.02662243     0.02946356
 h     -3.24488278    -0.68118156     0.96616200
 h     -3.13770490    -0.89133326    -0.91091037
 h     -1.67127983     1.60926895     1.02876655
          17

 c      1.21839344    -0.38037393    -0.11752964
 c     -0.09860964    -0.97736186    -0.06677935
 c     -1.28691196    -0.28463754    -0.05959489
 c     -1.19790447     1.36569264     0.06757704
 c      0.23024103     1.87855108     0.03596977
 c      1.35351476     0.96849178    -0.09457217
 h     -0.22590858    -2.17622636     0.06734039
 h     -1.84829352     1.85749378    -0.64954268
 h      0.34707943     2.94384997     0.05828835
 h      2.39991632     1.38216026    -0.15526730
 o      2.17450414    -1.27618482     0.12509187
 h      3.00258451    -0.76321475     0.11957363
 c     -2.55356590    -0.97506233     0.02063838
 h     -2.34410279    -2.04521354     0.00735645
 h     -3.24586141    -0.67905196     0.96641023
 h     -3.10891534    -0.87161223    -0.91236969
 h     -1.66976838     1.59868305     1.06616866
          17

 c      1.22827400    -0.37741181    -0.11855814
 c     -0.10176651    -0.97742912    -0.06776635
 c     -1.28460390    -0.28029857    -0.05754721
 c     -1.21114509     1.36818795     0.06782281
 c      0.22862778     1.87247084     0.03468005
 c      1.35871460     0.96953359    -0.09736815
 h     -0.18150803    -2.12589748     0.07507613
 h     -1.85998487     1.87459595    -0.64068479
 h      0.35587284     3.00922340     0.04062601
 h      2.35929746     1.33746117    -0.15811752
 o      2.17445710    -1.28292677     0.12654442
 h      3.04327362    -0.76425333     0.13557567
 c     -2.56085967    -0.97734755     0.02212806
 h     -2.32710956    -2.06744902    -0.01058604
 h     -3.23417383    -0.68008067     0.94759431
 h     -3.08709152    -0.84614124    -0.91676143
 h     -1.66677009     1.58775932     1.09980215
          17

 c      1.23726036    -0.37606804    -0.11906648
 c     -0.10477567    -0.97917932    -0.06859516
 c     -1.28226807    -0.27335205    -0.05501440
 c     -1.22383511     1.36906040     0.06943405
 c      0.22695498     1.86593204     0.03279590
 c      1.36284283     0.97234673    -0.10004215
 h     -0.13322827    -2.05857840     0.08016293
 h     -1.87452957     1.89364840    -0.63640151
 h      0.36564384     3.06014834     0.02220757
 h      2.32581670     1.29999865    -0.15961229
 o      2.17547814    -1.28874485     0.12765302
 h      3.07443256    -0.77719675     0.15266636
 c     -2.56827109    -0.98023074     0.02454473
 h     -2.31402859    -2.08630440    -0.02411389
 h     -3.21243729    -0.68404843     0.91288397
 h     -3.07379934    -0.81569512    -0.92563338
 h     -1.66105748     1.57601887     1.12483891
          17

 c      1.24507521    -0.37625409    -0.11908863
 c     -0.10708657    -0.98098721    -0.06941365
 c     -1.28023023    -0.26408527    -0.05200151
 c     -1.23582748     1.36845035     0.07254431
 c      0.22529542     1.85997653     0.03025490
 c      1.36439072     0.97610670    -0.10250106
 h     -0.08478670    -1.99247353     0.08469128
 h     -1.89070959     1.91292439    -0.63467507
 h      0.37459239     3.08515497     0.00344807
 h      2.31827987     1.27826376    -0.16069383
 o      2.17794293    -1.29347255     0.12845895
 h      3.08919910    -0.80457116     0.17020005
 c     -2.57500041    -0.98404203     0.02712038
 h     -2.30705788    -2.09658192    -0.03313370
 h     -3.18628389    -0.68936287     0.86965696
 h     -3.06860179    -0.78166289    -0.93780091
 h     -1.65238964     1.56352621     1.13845380
          17

 c      1.25151843    -0.37778031    -0.11867901
 c     -0.10834826    -0.98056543    -0.07049337
 c     -1.27873748    -0.25290372    -0.04852432
 c     -1.24700462     1.36654689     0.07702616
 c      0.22366925     1.85510032     0.02699897
 c      1.36278340     0.98030063    -0.10470098
 h     -0.03882092    -1.95340085     0.09233693
 h     -1.90652949     1.93002788    -0.63282576
 h      0.38158785     3.07956509    -0.01510714
 h      2.34443476     1.27598084    -0.16171144
 o      2.18184600    -1.29717296     0.12900307
 h      3.08658905    -0.84522457     0.18757552
 c     -2.58015828    -0.98895687     0.02853921
 h     -2.30756561    -2.09579568    -0.03776352
 h     -3.16471792    -0.69266347     0.83003807
 h     -3.06963130    -0.74602321    -0.94989389
 h     -1.64140799     1.55078457     1.14011078
          17

 c      1.25650736    -0.38038619    -0.11791265
 c     -0.10845549    -0.97630068    -0.07204654
 c     -1.27795991    -0.24029711    -0.04461038
 c     -1.25722831     1.36354511     0.08255655
 c      0.22204577     1.85142907     0.02298660
 c      1.35905573     0.98491992    -0.10668009
 h      0.00372765    -1.95930404     0.10624925
 h     -1.92002711     1.94259912    -0.62840444
 h      0.38598777     3.04341131    -0.03297640
 h      2.39293865     1.29010744    -0.16197335
 o      2.18678491    -1.30010950     0.12930474
 h      3.07162576    -0.89474250     0.20453855
 c     -2.58290141    -0.99493804     0.02732776
 h     -2.31585108    -2.08446943    -0.03840561
 h     -3.15789901    -0.68956471     0.80784718
 h     -3.07460221    -0.71107357    -0.95795646
 h     -1.62951338     1.53865384     1.13171911
          17

 c      1.26009301    -0.38376460    -0.11687424
 c     -0.10730604    -0.96881672    -0.07392622
 c     -1.27800082    -0.22678497    -0.04029941
 c     -1.26630197     1.35960944     0.08866640
 c      0.22034412     1.84871594     0.01820183
 c      1.35493242     0.99014961    -0.10849492
 h      0.04108947    -2.00198676     0.12546868
 h     -1.92986605     1.94889151    -0.61981454
 h      0.38767103     2.98138409    -0.04989771
 h      2.44406444     1.31459804    -0.16048734
 o      2.19191718    -1.30272228     0.12933511
 h      3.05595875    -0.94580119     0.22156157
 c     -2.58292730    -1.00148851     0.02270625
 h     -2.33098724    -2.06641948    -0.03581492
 h     -3.17076253    -0.67778901     0.80990912
 h     -3.08159485    -0.67905668    -0.95890965
 h     -1.61874376     1.52830067     1.11770203
          17

 c      1.26244254    -0.38759480    -0.11564110
 c     -0.10470193    -0.96009938    -0.07570881
 c     -1.27888386    -0.21289294    -0.03564342
 c     -1.27396335     1.35485618     0.09480279
 c      0.21841954     1.84616359     0.01267413
 c      1.35177727     0.99607149    -0.11016340
 h      0.06959811    -2.05726381     0.14582831
 h     -1.93562798     1.94809474    -0.60660296
 h      0.38737161     2.90481888    -0.06609655
 h      2.48189943     1.34405945    -0.15666770
 o      2.19612994    -1.30550682     0.12900563
 h      3.05524023    -0.99015268     0.23999964
 c     -2.58081887    -1.00745504     0.01512848
 h     -2.35087521    -2.04873429    -0.03105104
 h     -3.19853233    -0.65992966     0.83025584
 h     -3.08940540    -0.65185261    -0.95126636
 h     -1.61151289     1.52109108     1.10453998
          17

 c      1.26380117    -0.39156304    -0.11427096
 c     -0.10055993    -0.95182414    -0.07699034
 c     -1.28053633    -0.19915777    -0.03070540
 c     -1.27991917     1.34936113     0.10047388
 c      0.21602143     1.84218904     0.00651522
 c      1.35033569     1.00260704    -0.11166322
 h      0.08604442    -2.10442791     0.16339065
 h     -1.93790037     1.94046040    -0.58953078
 h      0.38726508     2.83441455    -0.08273200
 h      2.49730400     1.37469444    -0.15042068
 o      2.19873111    -1.30873378     0.12823654
 h      3.07839699    -1.02326774     0.26103133
 c     -2.57762223    -1.01134902     0.00576434
 h     -2.37284361    -2.04017272    -0.02520965
 h     -3.23097851    -0.64153955     0.85617528
 h     -3.09763185    -0.63075228    -0.93526080
 h     -1.61001086     1.51831326     1.09907515
          17

 c      1.26444847    -0.39536298    -0.11279899
 c     -0.09501400    -0.94491490    -0.07749524
 c     -1.28279817    -0.18612345    -0.02555756
 c     -1.28391794     1.34319020     0.10548471
 c      0.21279646     1.83469766    -0.00006676
 c      1.35086101     1.00955381    -0.11295036
 h      0.08890584    -2.13145321     0.17566927
 h     -1.93821786     1.92728473    -0.57047829
 h      0.39082498     2.79706714    -0.10205218
 h      2.48662055     1.40410016    -0.14200168
 o      2.20008131    -1.31230696     0.12707815
 h      3.11794769    -1.04677905     0.28379108
 c     -2.57420176    -1.01202669    -0.00424162
 h     -2.39479390    -2.04697421    -0.01908783
 h     -3.25886848    -0.62753835     0.87672315
 h     -3.10669435    -0.61625293    -0.91279725
 h     -1.61529700     1.52071351     1.10556575
          17

 c      1.26466307    -0.39870735    -0.11123946
 c     -0.08836288    -0.93974141    -0.07705750
 c     -1.28544965    -0.17432023    -0.02028017
 c     -1.28582424     1.33643228     0.11010195
 c      0.20852116     1.82267134    -0.00689899
 c      1.35324848     1.01660977    -0.11397463
 h      0.07806626    -2.13286744     0.18136278
 h     -1.93880801     1.91070311    -0.55211531
 h      0.39984610     2.80725190    -0.12580697
 h      2.45050985     1.43108428    -0.13188561
 o      2.20116095    -1.31599259     0.12569940
 h      3.15705013    -1.06476564     0.30557278
 c     -2.57097884    -1.00921245    -0.01400873
 h     -2.41601577    -2.06836561    -0.01315678
 h     -3.27629337    -0.62078506     0.88549633
 h     -3.11781906    -0.60790634    -0.88733499
 h     -1.62665667     1.52809611     1.12338454
          17

 c      1.26470916    -0.40135490    -0.10958723
 c     -0.08099363    -0.93631235    -0.07559424
 c     -1.28824065    -0.16423581    -0.01496090
 c     -1.28564845     1.32922218     0.11494807
 c      0.20336496     1.80748253    -0.01404404
 c      1.35704711     1.02336985    -0.11468870
 h      0.05436081    -2.10767452     0.18001700
 h     -1.94201928     1.89317033    -0.53721293
 h      0.41123013     2.85145145    -0.15285440
 h      2.39407832     1.45589454    -0.12066584
 o      2.20280496    -1.31963502     0.12427148
 h      3.18156228    -1.08004533     0.32364267
 c     -2.56801518    -1.00348367    -0.02287094
 h     -2.43677182    -2.09659822    -0.00787899
 h     -3.28031779    -0.62228072     0.87997050
 h     -3.13282584    -0.60439727    -0.86344132
 h     -1.64185041     1.53935027     1.14760233
          17

 c      1.26484295    -0.40313268    -0.10781710
 c     -0.07333975    -0.93430858    -0.07310821
 c     -1.29090976    -0.15628468    -0.00969435
 c     -1.28354236     1.32176544     0.12068569
 c      0.19768520     1.79154832    -0.02171950
 c      1.36135185     1.02929309    -0.11505447
 h      0.01939564    -2.05906961     0.17202742
 h     -1.94944577     1.87664316    -0.52767502
 h      0.41957429     2.90368867    -0.18012619
 h      2.32802452     1.48098427    -0.10893302
 o      2.20542016    -1.32317668     0.12289772
 h      3.18430646    -1.09357732     0.33629423
 c     -2.56520843    -0.99581036    -0.03036680
 h     -2.45727769    -2.12151619    -0.00391667
 h     -3.27028743    -0.63165407     0.86050934
 h     -3.15347406    -0.60403154    -0.84568466
 h     -1.65803127     1.55289164     1.17178719
          17

 c      1.26531866    -0.40395132    -0.10588418
 c     -0.06586183    -0.93295444    -0.06972143
 c     -1.29319406    -0.15078009    -0.00458093
 c     -1.27979862     1.31435401     0.12774491
 c      0.19173482     1.77673539    -0.03010233
 c      1.36476999     1.03365965    -0.11505521
 h     -0.02449544    -1.99597463     0.15900202
 h     -1.96112466     1.86185395    -0.52375494
 h      0.42085441     2.94401828    -0.20497098
 h      2.26882210     1.51178871    -0.09707445
 o      2.20897969    -1.32662197     0.12159368
 h      3.16499452    -1.10488828     0.34314175
 c     -2.56244165    -0.98710883    -0.03635647
 h     -2.47716194    -2.13484884    -0.00204259
 h     -3.24764186    -0.64738467     0.83005248
 h     -3.18035331    -0.60553274    -0.83702338
 h     -1.67257155     1.56714660     1.19048385
          17

 c      1.26637799    -0.40382757    -0.10372684
 c     -0.05900365    -0.93082212    -0.06571766
 c     -1.29483819    -0.14790741     0.00027660
 c     -1.27483724     1.30733943     0.13623578
 c      0.18561212     1.76409469    -0.03926968
 c      1.36588607     1.03571828    -0.11470792
 h     -0.07461547    -1.93535563     0.14423289
 h     -1.97538067     1.84820013    -0.52401030
 h      0.41309062     2.96161084    -0.22587194
 h      2.23326057     1.55506786    -0.08510089
 o      2.21301993    -1.33002570     0.12027155
 h      3.13025469    -1.11222327     0.34538796
 c     -2.55962761    -0.97805003    -0.04116934
 h     -2.49548477    -2.13197868    -0.00296845
 h     -3.21628498    -0.66672721     0.79448463
 h     -3.21194087    -0.60860452    -0.83763636
 h     -1.68345548     1.58083974     1.20025568
          17

 c      1.26822457    -0.40289882    -0.10127383
 c     -0.05309305    -0.92601268    -0.06149585
 c     -1.29560650    -0.14770026     0.00478051
 c     -1.26914839     1.30106059     0.14600793
 c      0.17931006     1.75410625    -0.04921758
 c      1.36427798     1.03522574    -0.11403949
 h     -0.12902197    -1.90023298     0.13213476
 h     -1.98947071     1.83431299    -0.52603158
 h      0.39573777     2.95204583    -0.24224272
 h      2.22665919     1.61255930    -0.07293088
 o      2.21662629    -1.33350900     0.11872123
 h      3.09399379    -1.11239630     0.34618010
 c     -2.55664700    -0.96905952    -0.04563994
 h     -2.51094529    -2.11216496    -0.00724532
 h     -3.18301590    -0.68562753     0.76307439
 h     -3.24469371    -0.61374424    -0.84512669
 h     -1.68937161     1.59310159     1.19976311
          17

 c      1.27100606    -0.40139105    -0.09845720
 c     -0.04832039    -0.91740937    -0.05730603
 c     -1.29530088    -0.15002501     0.00884901
 c     -1.26320538     1.29576200     0.15674915
 c      0.17277058     1.74686155    -0.05988216
 c      1.36083613     1.03281034    -0.11303679
 h     -0.18688127    -1.90520532     0.12514666
 h     -2.00055431     1.81883243    -0.52739965
 h      0.36920982     2.91533975    -0.25421957
 h      2.23911886     1.67671330    -0.06097675
 o      2.21867519    -1.33724343     0.11665474
 h      3.07381203    -1.10132533     0.34999035
 c     -2.55331726    -0.96032542    -0.05090654
 h     -2.52209411    -2.07847253    -0.01522788
 h     -3.15654612    -0.69934295     0.74721338
 h     -3.27420065    -0.62152841    -0.85582032
 h     -1.68972959     1.60350922     1.18959526
          17

 c      1.27481478    -0.39953339    -0.09522795
 c     -0.04500113    -0.90596079    -0.05302904
 c     -1.29377361    -0.15459566     0.01242831
 c     -1.25738277     1.29153713     0.16804757
 c      0.16592268     1.74206258    -0.07113864
 c      1.35686073     1.02954204    -0.11165039
 h     -0.24554352    -1.94148445     0.12121127
 h     -2.00645791     1.80094232    -0.52637332
 h      0.33482358     2.85597729    -0.26272284
 h      2.25587896     1.73568731    -0.05008485
 o      2.21862029    -1.34129689     0.11391143
 h      3.07875649    -1.07687005     0.35944206
 c     -2.54961039    -0.95168155    -0.05787455
 h     -2.52753827    -2.03773962    -0.02703841
 h     -3.14338450    -0.70441515     0.75522368
 h     -3.29651883    -0.63200127    -0.86612395
 h     -1.68472979     1.61214255     1.17222644
          17

 c      1.27967615    -0.39749361    -0.09156439
 c     -0.04368080    -0.89380148    -0.04839589
 c     -1.29093145    -0.16101640     0.01550168
 c     -1.25189932     1.28830355     0.17941302
 c      0.15868049     1.73884408    -0.08277021
 c      1.35329619     1.02637391    -0.10983416
 h     -0.29919542    -1.98701849     0.11649593
 h     -2.00605620     1.78056644    -0.52217732
 h      0.29504679     2.78491117    -0.26986635
 h      2.26604179     1.77974246    -0.04106442
 o      2.21706860    -1.34544795     0.11064632
 h      3.10022259    -1.04200266     0.37235502
 c     -2.54596198    -0.94250820    -0.06661784
 h     -2.52617231    -1.99992760    -0.04250934
 h     -3.14305759    -0.70070821     0.78594582
 h     -3.30903261    -0.64444887    -0.87339183
 h     -1.67545309     1.61965046     1.15202667
          17

 c      1.28551967    -0.39537262    -0.08746901
 c     -0.04484287    -0.88276998    -0.04324958
 c     -1.28674317    -0.16881990     0.01809300
 c     -1.24680155     1.28581195     0.19030623
 c      0.15092783     1.73554437    -0.09441949
 c      1.35061306     1.02395391    -0.10756518
 h     -0.34178448    -2.02351773     0.10855452
 h     -1.99938072     1.75836121    -0.51502517
 h      0.25358196     2.72218719    -0.27957423
 h      2.26395577     1.80316438    -0.03445668
 o      2.21518070    -1.34927289     0.10719447
 h      3.12126574    -1.00329168     0.38385689
 c     -2.54314528    -0.93199740    -0.07639138
 h     -2.51739200    -1.97540071    -0.06117270
 h     -3.14896458    -0.69094161     0.82929891
 h     -3.31081973    -0.65744651    -0.87638238
 h     -1.66380006     1.62722261     1.13493662
          17

 c      1.29215189    -0.39322414    -0.08296192
 c     -0.04867575    -0.87401220    -0.03757457
 c     -1.28125662    -0.17748641     0.02026415
 c     -1.24200634     1.28369717     0.20024075
 c      0.14258271     1.73000802    -0.10562369
 c      1.34893759     1.02263343    -0.10484410
 h     -0.36912848    -2.04086933     0.09664752
 h     -1.98757865     1.73561630    -0.50600328
 h      0.21426319     2.69343377    -0.29721975
 h      2.24798712     1.80379864    -0.03051800
 o      2.21388637    -1.35236296     0.10384591
 h      3.12883295    -0.96720606     0.38990404
 c     -2.54180953    -0.91974999    -0.08616715
 h     -2.50122863    -1.96981651    -0.08236988
 h     -3.15353866    -0.67851870     0.87304436
 h     -3.30279011    -0.66902602    -0.87551621
 h     -1.65199896     1.63624910     1.12720947
          17

 c      1.29924625    -0.39106927    -0.07807702
 c     -0.05501832    -0.86814727    -0.03144503
 c     -1.27462131    -0.18646002     0.02210542
 c     -1.23740588     1.28157820     0.20896902
 c      0.13375338     1.72118357    -0.11610677
 c      1.34815634     1.02246844    -0.10169211
 h     -0.37909230    -2.03518642     0.08106046
 h     -1.97275450     1.71408470    -0.49684539
 h      0.17879418     2.71120522    -0.32620653
 h      2.21972402     1.78259067    -0.02922544
 o      2.21367109    -1.35442918     0.10076952
 h      3.11708487    -0.93833906     0.38846776
 c     -2.54219305    -0.90617539    -0.09501421
 h     -2.47847534    -1.98039788    -0.10536509
 h     -3.15148202    -0.66614959     0.90759683
 h     -3.28770048    -0.67691203    -0.87298988
 h     -1.64161590     1.64754047     1.13309997
          17

 c      1.30635288    -0.38890286    -0.07286000
 c     -0.06337378    -0.86542893    -0.02498879
 c     -1.26711014    -0.19517120     0.02371995
 c     -1.23297652     1.27918073     0.21663315
 c      0.12471279     1.71033329    -0.12606990
 c      1.34790803     1.02316357    -0.09815235
 h     -0.37127929    -2.00702637     0.06261740
 h     -1.95762867     1.69569240    -0.48952613
 h      0.14678875     2.76077982    -0.36449569
 h      2.18428051     1.74395548    -0.03023362
 o      2.21462166    -1.35533020     0.09801592
 h      3.08670600    -0.91897621     0.37948395
 c     -2.54410092    -0.89229670    -0.10219303
 h     -2.45079551    -1.99795838    -0.12934746
 h     -3.14017025    -0.65559031     0.92700472
 h     -3.26982544    -0.67885096    -0.87254136
 h     -1.63266332     1.66050724     1.15275786
          17

 c      1.31292513    -0.38669818    -0.06736594
 c     -0.07293480    -0.86575062    -0.01837233
 c     -1.25912337    -0.20306287     0.02520644
 c     -1.22881475     1.27641262     0.22371281
 c      0.11571608     1.69964817    -0.13597680
 c      1.34747008     1.02400452    -0.09429681
 h     -0.34700207    -1.96138360     0.04248048
 h     -1.94493614     1.68210949    -0.48562514
 h      0.11799525     2.81630375    -0.40702065
 h      2.15137436     1.69672851    -0.03280985
 o      2.21645003    -1.35510326     0.09551744
 h      3.04455051    -0.90861392     0.36484324
 c     -2.54704592    -0.87923096    -0.10719020
 h     -2.42056050    -2.01226281    -0.15344315
 h     -3.11913229    -0.64779433     0.92846041
 h     -3.25385345    -0.67304966    -0.87844234
 h     -1.62367562     1.67309003     1.18220406
          17

 c      1.31836200    -0.38442358    -0.06165553
 c     -0.08261814    -0.86848803    -0.01178833
 c     -1.25116222    -0.20962062     0.02664685
 c     -1.22510919     1.27335030     0.23078674
 c      0.10697337     1.69074083    -0.14622858
 c      1.34573527     1.02392844    -0.09022495
 h     -0.30958836    -1.90939435     0.02203524
 h     -1.93664482     1.67427081    -0.48559083
 h      0.09280616     2.85840321    -0.44939280
 h      2.13520053     1.65377918    -0.03591210
 o      2.21848001    -1.35401271     0.09307884
 h      3.00379872    -0.90318532     0.34850053
 c     -2.55047417    -0.86781830    -0.10984586
 h     -2.39042915    -2.01570630    -0.17679786
 h     -3.08970214    -0.64305290     0.91200332
 h     -3.24295439    -0.65865999    -0.89354794
 h     -1.61266531     1.68256516     1.21538286
          17

 c      1.32207426    -0.38206757    -0.05578797
 c     -0.09116606    -0.87233037    -0.00542224
 c     -1.24377078    -0.21441637     0.02810131
 c     -1.22210099     1.27017581     0.23829857
 c      0.09869218     1.68444026    -0.15707696
 c      1.34169893     1.02201895    -0.08602500
 h     -0.26433202    -1.86996024     0.00257746
 h     -1.93337695     1.67207290    -0.48829182
 h      0.07176652     2.87672667    -0.48885217
 h      2.14850548     1.62656381    -0.03871883
 o      2.21980105    -1.35250992     0.09042631
 h      2.98127228    -0.89570079     0.33561515
 c     -2.55393866    -0.85851150    -0.11054420
 h     -2.36293582    -2.00435530    -0.19866079
 h     -3.05508414    -0.64097453     0.88095284
 h     -3.23714641    -0.63609066    -0.91738208
 h     -1.59805653     1.68650120     1.24646726
          17

 c      1.32357480    -0.37966129    -0.04980917
 c     -0.09741679    -0.87566143     0.00061031
 c     -1.23746359    -0.21715406     0.02960880
 c     -1.22003868     1.26710950     0.24645631
 c      0.09107833     1.68105577    -0.16865320
 c      1.33540153     1.01827087    -0.08172131
 h     -0.21660028    -1.86480989    -0.01530968
 h     -1.93441887     1.67444780    -0.49119549
 h      0.05531339     2.86710228    -0.52391628
 h      2.19144012     1.61641266    -0.04130369
 o      2.21986064    -1.35091088     0.08740181
 h      2.98758259    -0.88139771     0.32933539
 c     -2.55708840    -0.85141729    -0.11031197
 h     -2.34020217    -1.97783698    -0.21846615
 h     -3.02066787    -0.64029526     0.84293179
 h     -3.23351476    -0.60689016    -0.94595860
 h     -1.57909217     1.68330728     1.27118886
          17

 c      1.32257331    -0.37727253    -0.04374099
 c     -0.10065453    -0.87795671     0.00627611
 c     -1.23266290    -0.21769514     0.03119054
 c     -1.21911811     1.26435376     0.25524936
 c      0.08431151     1.68056490    -0.18099577
 c      1.32805542     1.01356928    -0.07729618
 h     -0.16879972    -1.90167646    -0.03178688
 h     -1.93829482     1.67979195    -0.49111795
 h      0.04373746     2.82950151    -0.55408820
 h      2.25004427     1.61475208    -0.04437026
 o      2.21902504    -1.34902607     0.08413942
 h      3.01773724    -0.86357976     0.32788453
 c     -2.55954664    -0.84636702    -0.11069134
 h     -2.32369422    -1.93920885    -0.23596812
 h     -2.99388116    -0.63875315     0.81019344
 h     -3.22808537    -0.57323337    -0.97355723
 h     -1.55585549     1.67239475     1.28731454
          17

 c      1.31901509    -0.37499284    -0.03757879
 c     -0.10060361    -0.88051864     0.01152947
 c     -1.22964163    -0.21606080     0.03285449
 c     -1.21941803     1.26205383     0.26450132
 c      0.07853012     1.68261704    -0.19403393
 c      1.32111003     1.00892944    -0.07275431
 h     -0.12121298    -1.96535164    -0.04656374
 h     -1.94349650     1.68649590    -0.48510293
 h      0.03715653     2.76790264    -0.58006495
 h      2.30716156     1.61179328    -0.04845073
 o      2.21821982    -1.34634244     0.08093668
 h      3.05667219    -0.85058294     0.32659952
 c     -2.56094554    -0.84290166    -0.11324692
 h     -2.31391943    -1.89509985    -0.25145481
 h     -2.98216229    -0.63375634     0.79607669
 h     -3.21766162    -0.53734027    -0.99489764
 h     -1.52915862     1.65416709     1.29478950
          17

 c      1.31304952    -0.37293218    -0.03129670
 c     -0.09722855    -0.88517969     0.01628055
 c     -1.22845813    -0.21243827     0.03460142
 c     -1.22085587     1.26027899     0.27390461
 c      0.07382959     1.68636293    -0.20750745
 c      1.31558906     1.00505506    -0.06813911
 h     -0.07501144    -2.03267837    -0.05855642
 h     -1.94902422     1.69334364    -0.47105789
 h      0.03538793     2.69200085    -0.60466706
 h      2.35023758     1.60140932    -0.05367284
 o      2.21824398    -1.34243325     0.07803522
 h      3.09037535    -0.84913874     0.32151268
 c     -2.56121644    -0.84015713    -0.11870728
 h     -2.31018349    -1.85555185    -0.26593021
 h     -2.98876187    -0.62431352     0.80630704
 h     -3.20068461    -0.50106685    -1.00651622
 h     -1.50041069     1.62996915     1.29584912
          17

 c      1.30497270    -0.37120911    -0.02485336
 c     -0.09074322    -0.89310937     0.02045396
 c     -1.22891532    -0.20719113     0.03642791
 c     -1.22317994     1.25902827     0.28304301
 c      0.07027200     1.69022450    -0.22082891
 c      1.31201696     1.00232522    -0.06351676
 h     -0.03240340    -2.08649381    -0.06669172
 h     -1.95466974     1.69972600    -0.44807113
 h      0.03775094     2.61958903    -0.63442530
 h      2.37231165     1.58112155    -0.05992184
 o      2.21951171    -1.33710398     0.07555068
 h      3.11036371    -0.86204046     0.31057370
 c     -2.56074123    -0.83694279    -0.12650316
 h     -2.31091110    -1.83191991    -0.28092747
 h     -3.01046336    -0.61235662     0.83384876
 h     -3.17735386    -0.46565754    -1.00729110
 h     -1.47142028     1.60196289     1.29499770
          17

 c      1.29518085    -0.36993423    -0.01819663
 c     -0.08164832    -0.90467202     0.02401930
 c     -1.23058564    -0.20085046     0.03832265
 c     -1.22600738     1.25826158     0.29145737
 c      0.06788039     1.69211005    -0.23306968
 c      1.31053596     1.00087770    -0.05895931
 h      0.00436569    -2.11756918    -0.07036816
 h     -1.96109912     1.70569292    -0.41647673
 h      0.04312535     2.57391547    -0.67973710
 h      2.37086962     1.55102076    -0.06700644
 o      2.22205719    -1.33037519     0.07348675
 h      3.11389769    -0.88850381     0.29349581
 c     -2.56002237    -0.83230449    -0.13533481
 h     -2.31496339    -1.83155020    -0.29766628
 h     -3.04042023    -0.60139457     0.86493604
 h     -3.14948774    -0.43155414    -0.99849376
 h     -1.44400580     1.57274844     1.29831117
          17

 c      1.28413750    -0.36920062    -0.01126906
 c     -0.07066151    -0.91965363     0.02698975
 c     -1.23289457    -0.19407242     0.04025964
 c     -1.22890427     1.25794577     0.29881089
 c      0.06659631     1.69078963    -0.24352321
 c      1.31096924     1.00064041    -0.05453207
 h      0.03349700    -2.12249255    -0.06946152
 h     -1.96977896     1.71189073    -0.37772986
 h      0.05058574     2.56773696    -0.74825791
 h      2.34730377     1.51323541    -0.07475376
 o      2.22554145    -1.32246110     0.07175078
 h      3.10404616    -0.92464048     0.27153114
 c     -2.55927570    -0.82614328    -0.14395781
 h     -2.32297623    -1.85257866    -0.31610825
 h     -3.07206336    -0.59441743     0.88739110
 h     -3.12029024    -0.39824446    -0.98361638
 h     -1.41939910     1.54461742     1.31146432
          17

 c      1.27235088    -0.36908055    -0.00401522
 c     -0.05859955    -0.93742332     0.02941929
 c     -1.23522383    -0.18756631     0.04219644
 c     -1.23147221     1.25809434     0.30510522
 c      0.06627782     1.68710591    -0.25251628
 c      1.31275734     1.00130759    -0.05028485
 h      0.05375839    -2.10240438    -0.06425185
 h     -1.98267994     1.71938672    -0.33405586
 h      0.05970033     2.58947659    -0.83533773
 h      2.30764974     1.47209590    -0.08310326
 o      2.22920984    -1.31376251     0.07016175
 h      3.09044940    -0.96369912     0.24735007
 c     -2.55838951    -0.81919475    -0.15147805
 h     -2.33693810    -1.88498460    -0.33502541
 h     -3.10067911    -0.59308540     0.89364938
 h     -3.09381982    -0.36433638    -0.96776641
 h     -1.39774136     1.51874917     1.33691478
          17

 c      1.26035625    -0.36961924     0.00361071
 c     -0.04628871    -0.95693320     0.03140732
 c     -1.23699820    -0.18201138     0.04408119
 c     -1.23339722     1.25877613     0.31075086
 c      0.06677620     1.68285820    -0.26109689
 c      1.31480056     1.00231286    -0.04624335
 h      0.06461277    -2.06355621    -0.05544919
 h     -2.00163832     1.72930546    -0.28780475
 h      0.06994373     2.61660892    -0.92763927
 h      2.26413596     1.43457812    -0.09229953
 o      2.23197411    -1.30478915     0.06849389
 h      3.08808467    -0.99741104     0.22436193
 c     -2.55715871    -0.81247585    -0.15736849
 h     -2.35856453    -1.91658506    -0.35292607
 h     -3.12340823    -0.59787312     0.88039708
 h     -3.07385854    -0.32817999    -0.95615205
 h     -1.37812299     1.49503647     1.37234458
          17

 c      1.24869207    -0.37082920     0.01163820
 c     -0.03452588    -0.97657955     0.03310756
 c     -1.23774613    -0.17798188     0.04586421
 c     -1.23447568     1.26008929     0.31638053
 c      0.06796625     1.67939471    -0.27020914
 c      1.31547781     1.00290157    -0.04239502
 h      0.06648297    -2.01935057    -0.04431539
 h     -2.02740914     1.74224242    -0.24063893
 h      0.08051555     2.63227165    -1.01282575
 h      2.23472533     1.40966635    -0.10314894
 o      2.23297654    -1.29591782     0.06660706
 h      3.10850918    -1.01999406     0.20468846
 c     -2.55551096    -0.80678290    -0.16152648
 h     -2.38831690    -1.93767594    -0.36876777
 h     -3.13899478    -0.60837989     0.84776397
 h     -3.06238564    -0.28909761    -0.95185222
 h     -1.35915132     1.47270918     1.41190375
          17

 c      1.23786799    -0.37269370     0.02007431
 c     -0.02406521    -0.99415325     0.03472130
 c     -1.23713610    -0.17589467     0.04750702
 c     -1.23464362     1.26213230     0.32257001
 c      0.06971819     1.67738837    -0.28041501
 c      1.31335923     1.00248216    -0.03870408
 h      0.06086687    -1.99119822    -0.03263354
 h     -2.05883551     1.75771845    -0.19302687
 h      0.09057603     2.62789742    -1.08288690
 h      2.23484212     1.40433849    -0.11681979
 o      2.23235853    -1.28718663     0.06455637
 h      3.14801374    -1.03159073     0.18748439
 c     -2.55356572    -0.80247721    -0.16435330
 h     -2.42536187    -1.94252278    -0.38216717
 h     -3.14785744    -0.62347703     0.79910892
 h     -3.05868868    -0.24844150    -0.95440710
 h     -1.33951869     1.45108910     1.44893697
          17

 c      1.22834164    -0.37518190     0.02890076
 c     -0.01555040    -1.00753986     0.03643033
 c     -1.23499067    -0.17598470     0.04898557
 c     -1.23397912     1.26498421     0.32968524
 c      0.07186638     1.67706690    -0.29196174
 c      1.30837259     1.00111314    -0.03520331
 h      0.04949194    -2.00047212    -0.02196820
 h     -2.09278996     1.77412506    -0.14447051
 h      0.09938862     2.60049711    -1.13346226
 h      2.26399645     1.41786587    -0.13363742
 o      2.23108832    -1.27844807     0.06250147
 h      3.19056381    -1.03579733     0.17041203
 c     -2.55150293    -0.79950672    -0.16671585
 h     -2.46788639    -1.92936574    -0.39341968
 h     -3.15257178    -0.64128617     0.74136692
 h     -3.05994122    -0.20939735    -0.96057329
 h     -1.31824016     1.42994102     1.47804040
          17

 c      1.22052299    -0.37824384     0.03807565
 c     -0.00942056    -1.01630272     0.03829246
 c     -1.23128273    -0.17830932     0.05029019
 c     -1.23264475     1.26867927     0.33788302
 c      0.07420431     1.67838334    -0.30486911
 c      1.30178327     0.99944271    -0.03205137
 h      0.03292730    -2.04996720    -0.01246692
 h     -2.12503825     1.78924637    -0.09426334
 h      0.10633994     2.55056733    -1.16292753
 h      2.30631508     1.44242869    -0.15227939
 o      2.23015360    -1.26961195     0.06056636
 h      3.22051528    -1.03558298     0.15185445
 c     -2.54935820    -0.79751779    -0.16977473
 h     -2.51343747    -1.90033818    -0.40357148
 h     -3.15833697    -0.65918831     0.68512646
 h     -3.06265430    -0.17568267    -0.96638777
 h     -1.29464023     1.40946639     1.49586540
          17

 c      1.21477102    -0.38178874     0.04753848
 c     -0.00597902    -1.02198349     0.04026102
 c     -1.22611200    -0.18278598     0.05142556
 c     -1.23079477     1.27317763     0.34716209
 c      0.07650564     1.68104343    -0.31892754
 c      1.29505292     0.99818129    -0.02945418
 h      0.01124086    -2.12024051    -0.00311276
 h     -2.15148622     1.80098512    -0.04219220
 h      0.11093167     2.48158847    -1.17248780
 h      2.34403641     1.46914682    -0.17063682
 o      2.23015363    -1.26070279     0.05880651
 h      3.22885749    -1.03215478     0.13139426
 c     -2.54696394    -0.79590876    -0.17466153
 h     -2.55929513    -1.86162852    -0.41456174
 h     -3.17204056    -0.67425116     0.64251952
 h     -3.06387558    -0.15024528    -0.96881169
 h     -1.26826088     1.39017082     1.50126058
          17

 c      1.21134773    -0.38567835     0.05721462
 c     -0.00549198    -1.02654605     0.04229719
 c     -1.21966726    -0.18924473     0.05240953
 c     -1.22849578     1.27834782     0.35738481
 c      0.07854145     1.68441637    -0.33357664
 c      1.28917409     0.99779154    -0.02757519
 h     -0.01458076    -2.18757294     0.00696087
 h     -2.16918375     1.80790521     0.01116640
 h      0.11281685     2.40086146    -1.16763919
 h      2.36527406     1.49159511    -0.18686387
 o      2.23125804    -1.25183031     0.05723024
 h      3.21372899    -1.02529611     0.10943273
 c     -2.54419785    -0.79382639    -0.18195409
 h     -2.60299757    -1.82314584    -0.42920815
 h     -3.19833792    -0.68426720     0.62157178
 h     -3.06174733    -0.13455724    -0.96638826
 h     -1.23876497     1.37272703     1.49532228
          17

 c      1.21035772    -0.38973390     0.06701511
 c     -0.00812932    -1.03134228     0.04441171
 c     -1.21219106    -0.19746472     0.05326911
 c     -1.22568388     1.28396825     0.36826109
 c      0.08007650     1.68740611    -0.34768241
 c      1.28464728     0.99845478    -0.02650593
 h     -0.04282886    -2.23571433     0.01802186
 h     -2.17689910     1.80950648     0.06449455
 h      0.11189805     2.32089406    -1.16082372
 h      2.36429775     1.50608414    -0.19971827
 o      2.23320925    -1.24317305     0.05582238
 h      3.18033966    -1.01356589     0.08678802
 c     -2.54132048    -0.79033059    -0.19129943
 h     -2.64290259    -1.79598267    -0.45056448
 h     -3.23517868    -0.68862421     0.62115597
 h     -3.05565998    -0.12835051    -0.95931876
 h     -1.20583751     1.35785634     1.48154443
          17

 c      1.21169987    -0.39374564     0.07683338
 c     -0.01386813    -1.03704268     0.04665265
 c     -1.20395995    -0.20718411     0.05403694
 c     -1.22215694     1.28974062     0.37934009
 c      0.08086137     1.68856705    -0.35950551
 c      1.28161688     1.00011321    -0.02626628
 h     -0.07176136    -2.25642272     0.02993250
 h     -2.17535023     1.80630871     0.11595714
 h      0.10833738     2.25805764    -1.17186092
 h      2.34004411     1.51110932    -0.20855147
 o      2.23529761    -1.23499585     0.05456723
 h      3.14145681    -0.99407436     0.06430786
 c     -2.53892979    -0.78489033    -0.20171044
 h     -2.67813707    -1.78695798    -0.48040818
 h     -3.27459669    -0.68804283     0.63299186
 h     -3.04628431    -0.12952961    -0.94940790
 h     -1.16907750     1.34620134     1.46576288
          17

 c      1.21504482    -0.39747870     0.08654344
 c     -0.02244733    -1.04382066     0.04908924
 c     -1.19528800    -0.21809373     0.05475072
 c     -1.21759701     1.29530602     0.39008510
 c      0.08065887     1.68692450    -0.36761913
 c      1.27993617     1.00248757    -0.02680374
 h     -0.09995057    -2.24727531     0.04236764
 h     -2.16714829     1.79979275     0.16350338
 h      0.10215781     2.22313531    -1.21718376
 h      2.29549238     1.50715181    -0.21332438
 o      2.23653469    -1.22765503     0.05347985
 h      3.11490157    -0.96262130     0.04234412
 c     -2.53763365    -0.77782047    -0.21219194
 h     -2.70770212    -1.79425339    -0.51784890
 h     -3.30759811    -0.68373298     0.64763829
 h     -3.03552584    -0.13427559    -0.93997178
 h     -1.12793736     1.33817606     1.45515958
          17

 c      1.21984254    -0.40067611     0.09600404
 c     -0.03336494    -1.05145407     0.05180111
 c     -1.18654860    -0.22982483     0.05545202
 c     -1.21161392     1.30026993     0.40007629
 c      0.07927988     1.68286049    -0.37238651
 c      1.27911168     1.00505639    -0.02798328
 h     -0.12641287    -2.21067899     0.05493932
 h     -2.15633759     1.79213775     0.20523537
 h      0.09290033     2.21116699    -1.29239065
 h      2.23829650     1.49708779    -0.21480949
 o      2.23638177    -1.22145872     0.05261981
 h      3.11230278    -0.91624099     0.02048888
 c     -2.53783168    -0.77012105    -0.22204715
 h     -2.72997243    -1.80930237    -0.55961861
 h     -3.32749554    -0.67686538     0.65799642
 h     -3.02616963    -0.13763698    -0.93537716
 h     -1.08188824     1.33384653     1.45570938
          17

 c      1.22536806    -0.40308699     0.10507048
 c     -0.04589167    -1.05927687     0.05486781
 c     -1.17819942    -0.24193720     0.05618269
 c     -1.20380418     1.30425063     0.40924240
 c      0.07656521     1.67753932    -0.37556587
 c      1.27817458     1.00704277    -0.02957817
 h     -0.15076616    -2.15477461     0.06729037
 h     -2.14728675     1.78563123     0.23982347
 h      0.08022391     2.20832785    -1.37679393
 h      2.18189935     1.48691442    -0.21494725
 o      2.23547707    -1.21640527     0.05203596
 h      3.12759601    -0.85745724    -0.00159430
 c     -2.53967657    -0.76290186    -0.23089729
 h     -2.74327608    -1.82236321    -0.60167529
 h     -3.33060779    -0.66841748     0.65985897
 h     -3.02087600    -0.13494350    -0.93970362
 h     -1.03094850     1.33294157     1.46902060
          17

 c      1.23081654    -0.40452377     0.11360642
 c     -0.05909501    -1.06602306     0.05835235
 c     -1.17078341    -0.25392018     0.05697949
 c     -1.19384857     1.30695168     0.41790650
 c      0.07238456     1.67191747    -0.37881098
 c      1.27577309     1.00751329    -0.03129669
 h     -0.17354711    -2.09562850     0.07924269
 h     -2.14299390     1.78181938     0.26683812
 h      0.06434598     2.20349157    -1.45099786
 h      2.14400100     1.48523576    -0.21674706
 o      2.23516457    -1.21218206     0.05171183
 h      3.14395964    -0.79389173    -0.02331464
 c     -2.54315275    -0.75690564    -0.23870747
 h     -2.74662145    -1.82622261    -0.64051982
 h     -3.31598515    -0.65916356     0.65154986
 h     -3.02070525    -0.12375506    -0.95470360
 h     -0.97627372     1.33498628     1.49131558
          17

 c      1.23542142    -0.40492218     0.12149315
 c     -0.07189327    -1.06987259     0.06227919
 c     -1.16490024    -0.26521072     0.05786784
 c     -1.18164088     1.30822615     0.42658657
 c      0.06666853     1.66651808    -0.38313137
 c      1.27091852     1.00579415    -0.03293060
 h     -0.19643310    -2.05697572     0.09100806
 h     -2.14362429     1.78083978     0.28680906
 h      0.04581744     2.19076404    -1.50324836
 h      2.13762572     1.49872351    -0.22254986
 o      2.23658600    -1.20840152     0.05159196
 h      3.14739409    -0.73381963    -0.04355442
 c     -2.54814042    -0.75233194    -0.24583858
 h     -2.73996271    -1.81713931    -0.67371511
 h     -3.28527020    -0.64966431     0.63381519
 h     -3.02429936    -0.10498968    -0.97853349
 h     -0.92017482     1.33942172     1.51567125
          17

 c      1.23855640    -0.40436249     0.12863682
 c     -0.08321721    -1.06942116     0.06663694
 c     -1.16116662    -0.27521947     0.05885567
 c     -1.16735264     1.30808715     0.43574927
 c      0.05942405     1.66156289    -0.38902357
 c      1.26392449     1.00201097    -0.03455601
 h     -0.22119993    -2.05891273     0.10311695
 h     -2.14640853     1.78145839     0.30096649
 h      0.02524183     2.16784428    -1.52798120
 h      2.16012205     1.52578256    -0.23153849
 o      2.24034997    -1.20474189     0.05162593
 h      3.13130206    -0.68339953    -0.06134582
 c     -2.55435085    -0.74891914    -0.25300699
 h     -2.72416286    -1.79467901    -0.70001229
 h     -3.24294697    -0.64018921     0.61024212
 h     -3.02861841    -0.08214519    -1.00655051
 h     -0.86549883     1.34564611     1.53525865
          17

 c      1.23979614    -0.40304299     0.13497128
 c     -0.09228246    -1.06522967     0.07143909
 c     -1.16017006    -0.28336406     0.05993108
 c     -1.15137383     1.30665561     0.44568157
 c      0.05073800     1.65708444    -0.39665103
 c      1.25614315     0.99697827    -0.03648058
 h     -0.24716673    -2.09938178     0.11568089
 h     -2.14701000     1.78178440     0.31085160
 h      0.00313664     2.13459222    -1.52380052
 h      2.19629079     1.55764770    -0.24026953
 o      2.24655700    -1.20098248     0.05179169
 h      3.09576128    -0.64590731    -0.07622591
 c     -2.56120547    -0.74612247    -0.26115582
 h     -2.70087959    -1.76156949    -0.71947402
 h     -3.19653982    -0.63058153     0.58782676
 h     -3.03050295    -0.05942147    -1.03336278
 h     -0.81490479     1.35302237     1.54534915
          17

 c      1.23892102    -0.40124104     0.14045525
 c     -0.09867171    -1.05952159     0.07675620
 c     -1.16238623    -0.28912773     0.06106717
 c     -1.13419139     1.30408487     0.45646453
 c      0.04077886     1.65295206    -0.40588437
 c      1.24893874     0.99160836    -0.03901501
 h     -0.27097010    -2.15690295     0.12802165
 h     -2.14130775     1.78010943     0.31800959
 h     -0.02015320     2.09257788    -1.49302529
 h      2.23041466     1.58503797    -0.24535476
 o      2.25485353    -1.19704248     0.05211363
 h      3.04668920    -0.62119166    -0.08851030
 c     -2.56786578    -0.74323385    -0.27123940
 h     -2.67239351    -1.72374756    -0.73368315
 h     -3.15549140    -0.62027603     0.57618963
 h     -3.02780702    -0.04022474    -1.05449835
 h     -0.77037393     1.36089644     1.54396391
          17

 c      1.23588715    -0.39928048     0.14506775
 c     -0.10221759    -1.05447383     0.08266614
 c     -1.16805498    -0.29213444     0.06223372
 c     -1.11629252     1.30050261     0.46797742
 c      0.02979681     1.64882685    -0.41617329
 c      1.24319028     0.98658636    -0.04236412
 h     -0.28908439    -2.20953757     0.13926350
 h     -2.12665634     1.77545185     0.32382278
 h     -0.04462711     2.04547484    -1.44314187
 h      2.25207777     1.60168333    -0.24476242
 o      2.26445685    -1.19305938     0.05268738
 h      2.99568898    -0.60469364    -0.09967812
 c     -2.57355545    -0.73942442    -0.28379568
 h     -2.64126629    -1.68996411    -0.74575375
 h     -3.12742105    -0.60889123     0.58318471
 h     -3.01977968    -0.02649757    -1.06719931
 h     -0.73292546     1.36863842     1.53192874
          17

 c      1.23080033    -0.39749035     0.14880154
 c     -0.10298097    -1.05141247     0.08921198
 c     -1.17707359    -0.29220390     0.06341363
 c     -1.09811916     1.29598109     0.47990047
 c      0.01813580     1.64408289    -0.42628197
 c      1.23930428     0.98234001    -0.04663497
 h     -0.29919799    -2.24344499     0.14878961
 h     -2.10248427     1.76779162     0.32942902
 h     -0.07103479     1.99992875    -1.38983734
 h      2.25605654     1.60441031    -0.23772275
 o      2.27429329    -1.18941087     0.05369004
 h      2.95810338    -0.58752885    -0.11251287
 c     -2.57796065    -0.73386130    -0.29847445
 h     -2.60979069    -1.66961121    -0.75943519
 h     -3.11394456    -0.59725058     0.60856642
 h     -3.00704397    -0.01851774    -1.07072192
 h     -0.70241341     1.37570954     1.51282683
          17

 c      1.22391068    -0.39615734     0.15165309
 c     -0.10129456    -1.05085799     0.09639245
 c     -1.18896431    -0.28936787     0.06461992
 c     -1.08005818     1.29052491     0.49173757
 c      0.00625735     1.63783392    -0.43421728
 c      1.23732583     0.97907497    -0.05186479
 h     -0.30015069    -2.25206293     0.15628304
 h     -2.07044614     1.75811863     0.33566500
 h     -0.10140281     1.96534054    -1.35780505
 h      2.24108765     1.59249455    -0.22437110
 o      2.28347793    -1.18642733     0.05530298
 h      2.94550142    -0.56158008    -0.12981714
 c     -2.58122702    -0.72608538    -0.31415807
 h     -2.57956844    -1.66818584    -0.77693253
 h     -3.11111068    -0.58748658     0.64328243
 h     -2.99150281    -0.01480863    -1.06648673
 h     -0.67742349     1.38174173     1.49275816
          17

 c      1.21561201    -0.39549237     0.15361196
 c     -0.09774048    -1.05273530     0.10416382
 c     -1.20292920    -0.28384755     0.06590471
 c     -1.06244196     1.28406867     0.50292165
 c     -0.00532514     1.62937162    -0.43826656
 c      1.23697970     0.97676943    -0.05802931
 h     -0.29162394    -2.23399423     0.16165645
 h     -2.03425057     1.74835926     0.34302407
 h     -0.13834135     1.94903188    -1.36858667
 h      2.20950360     1.56750353    -0.20556622
 o      2.29187181    -1.18388459     0.05754784
 h      2.95683593    -0.52800940    -0.15172873
 c     -2.58359452    -0.71641948    -0.32962165
 h     -2.55171217    -1.68349982    -0.79707705
 h     -3.11353224    -0.58188333     0.67544938
 h     -2.97620930    -0.01213139    -1.05807420
 h     -0.65553828     1.38656415     1.47929429
          17

 c      1.20641310    -0.39562547     0.15465592
 c     -0.09303646    -1.05648989     0.11244281
 c     -1.21796671    -0.27600307     0.06735491
 c     -1.04553684     1.27649988     0.51304262
 c     -0.01630316     1.61882199    -0.43886471
 c      1.23761815     0.97511510    -0.06503417
 h     -0.27407790    -2.19241191     0.16502939
 h     -1.99900985     1.74110328     0.35168279
 h     -0.18189008     1.94894474    -1.41869470
 h      2.16802808     1.53381294    -0.18286395
 o      2.29993374    -1.18104408     0.06025735
 h      2.98092037    -0.49679873    -0.17522793
 c     -2.58514639    -0.70588772    -0.34394625
 h     -2.52736854    -1.70703179    -0.81614218
 h     -3.11718669    -0.58189723     0.69556182
 h     -2.96493826    -0.00596809    -1.05064968
 h     -0.63430395     1.39006766     1.47900337
          17

 c      1.19687914    -0.39661018     0.15474940
 c     -0.08787931    -1.06105532     0.12110756
 c     -1.23300513    -0.26627420     0.06907434
 c     -1.02953125     1.26773926     0.52209941
 c     -0.02665825     1.60695503    -0.43823327
 c      1.23812463     0.97345538    -0.07271948
 h     -0.24899381    -2.13628217     0.16678355
 h     -1.96985791     1.73897621     0.36168118
 h     -0.22843224     1.95598830    -1.48390253
 h      2.12898996     1.49930731    -0.15837037
 o      2.30814396    -1.17718217     0.06322040
 h      3.00591649    -0.47828722    -0.19648566
 c     -2.58584305    -0.69568121    -0.35657877
 h     -2.50779763    -1.72879270    -0.83028277
 h     -3.11992520    -0.58799981     0.69800207
 h     -2.96113042     0.00787579    -1.04921667
 h     -0.61262677     1.39189785     1.49426848
          17

 c      1.18758106    -0.39842734     0.15384269
 c     -0.08281417    -1.06473437     0.12999906
 c     -1.24701776    -0.25512747     0.07115959
 c     -1.01460227     1.25785565     0.53056151
 c     -0.03643916     1.59450489    -0.43848776
 c      1.23704292     0.97088566    -0.08091893
 h     -0.21918953    -2.08245171     0.16762789
 h     -1.95000561     1.74367285     0.37324529
 h     -0.27357817     1.96177884    -1.54139188
 h      2.10882336     1.47435143    -0.13400827
 o      2.31672625    -1.17188992     0.06629392
 h      3.02410001    -0.47830904    -0.21270078
 c     -2.58569334    -0.68662480    -0.36738264
 h     -2.49405717    -1.74096241    -0.83711165
 h     -3.12115842    -0.59992318     0.68075354
 h     -2.96640885     0.03078389    -1.05604272
 h     -0.59143110     1.39124344     1.52196740
          17

 c      1.17907091    -0.40100035     0.15187513
 c     -0.07821159    -1.06538262     0.13893984
 c     -1.25910921    -0.24301009     0.07368078
 c     -1.00105136     1.24713388     0.53916835
 c     -0.04565068     1.58193228    -0.44093554
 c      1.23335638     0.96673470    -0.08956417
 h     -0.18834794    -2.05399048     0.16844231
 h     -1.93930171     1.75512726     0.38702378
 h     -0.31408801     1.96118890    -1.57776150
 h      2.11903081     1.46635758    -0.11029838
 o      2.32562896    -1.16510530     0.06943839
 h      3.03235378    -0.49762877    -0.22269293
 c     -2.58485321    -0.67894266    -0.37668360
 h     -2.48672065    -1.73911067    -0.83601867
 h     -3.12162832    -0.61691001     0.64502095
 h     -2.97975978     0.05995281    -1.06933634
 h     -0.57289857     1.38699981     1.55536832
          17

 c      1.17187836    -0.40421774     0.14878096
 c     -0.07440903    -1.06157731     0.14778315
 c     -1.26858087    -0.23029806     0.07667286
 c     -0.98934938     1.23604614     0.54865668
 c     -0.05430879     1.56948320    -0.44622365
 c      1.22742695     0.96109951    -0.09869115
 h     -0.15892877    -2.06677239     0.16974212
 h     -1.93449025     1.77146999     0.40399605
 h     -0.34798223     1.95157234    -1.58704923
 h      2.15527171     1.47368286    -0.08636651
 o      2.33453556    -1.15709586     0.07273787
 h      3.03209325    -0.53222542    -0.22721051
 c     -2.58355285    -0.67235032    -0.38516564
 h     -2.48574742    -1.72229921    -0.82804768
 h     -3.12346046    -0.63786943     0.59524473
 h     -2.99817835     0.08970693    -1.08459726
 h     -0.55916002     1.37816647     1.58728312
          17

 c      1.16648529    -0.40799760     0.14449137
 c     -0.07174955    -1.05397919     0.15643944
 c     -1.27499610    -0.21721266     0.08014430
 c     -0.98003972     1.22513125     0.55960871
 c     -0.06250164     1.55728499    -0.45456077
 c      1.22067250     0.95465411    -0.10832588
 h     -0.13084830    -2.11347295     0.17147129
 h     -1.93093036     1.78985042     0.42514675
 h     -0.37424687     1.93178589    -1.56811778
 h      2.20096807     1.48804147    -0.06147051
 o      2.34284457    -1.14845142     0.07643297
 h      3.02973470    -0.57342478    -0.22940382
 c     -2.58192902    -0.66626099    -0.39368105
 h     -2.49043745    -1.69315210    -0.81585997
 h     -3.13027441    -0.66149823     0.53919601
 h     -3.01808226     0.11415585    -1.09711880
 h     -0.55150563     1.36417038     1.61221983
          17

 c      1.16302529    -0.41280233     0.13895706
 c     -0.06986618    -1.04464687     0.16486019
 c     -1.27842570    -0.20340163     0.08418422
 c     -0.97374631     1.21460988     0.57253799
 c     -0.07029828     1.54557949    -0.46599374
 c      1.21436568     0.94819218    -0.11855809
 h     -0.10331828    -2.17120055     0.17378602
 h     -1.92417026     1.80776681     0.45131596
 h     -0.39275398     1.90154976    -1.52364388
 h      2.23956716     1.50139272    -0.03511962
 o      2.34977324    -1.13996967     0.08093121
 h      3.03587401    -0.60967845    -0.23479430
 c     -2.57984781    -0.65993208    -0.40311684
 h     -2.49956643    -1.65809120    -0.80384132
 h     -3.14642851    -0.68633402     0.48717324
 h     -3.03644832     0.12918026    -1.10353515
 h     -0.55043464     1.34515884     1.62732331
          17

 c      1.16387313    -0.41562486     0.13204069
 c     -0.07163528    -1.03652720     0.17306341
 c     -1.27866376    -0.19090742     0.08872428
 c     -0.96993496     1.20584210     0.58534618
 c     -0.07792440     1.53477458    -0.47840367
 c      1.20966615     0.94105229    -0.12911660
 h     -0.07704307    -2.21923270     0.17210321
 h     -1.91314164     1.82294638     0.48368914
 h     -0.40624209     1.86303256    -1.46444434
 h      2.26070374     1.50904823    -0.00752601
 o      2.35449672    -1.13254017     0.08677930
 h      3.06005822    -0.63079379    -0.24997825
 c     -2.57733011    -0.65233215    -0.41326446
 h     -2.51041835    -1.62733773    -0.79645376
 h     -3.17896922    -0.71248813     0.44735530
 h     -3.05075727     0.13294483    -1.10289587
 h     -0.55157385     1.31944166     1.63654634
          17

 c      1.16826360    -0.41761406     0.12404834
 c     -0.07624778    -1.03063887     0.18101462
 c     -1.27619392    -0.17993096     0.09383586
 c     -0.96871445     1.19880058     0.59826555
 c     -0.08429080     1.52435883    -0.49032028
 c      1.20675246     0.93466035    -0.14024736
 h     -0.05329120    -2.24550602     0.16793165
 h     -1.89717323     1.83373175     0.52145306
 h     -0.41943878     1.82295650    -1.40733349
 h      2.25936132     1.50855267     0.01932987
 o      2.35708891    -1.12603512     0.09382018
 h      3.09931492    -0.63821148    -0.27392573
 c     -2.57439381    -0.64278692    -0.42387045
 h     -2.52102749    -1.61026428    -0.79902624
 h     -3.22713415    -0.73883395     0.42176055
 h     -3.06041800     0.12628473    -1.09618986
 h     -0.55445779     1.28878604     1.63928653
          17

 c      1.17496443    -0.42292124     0.11843156
 c     -0.08493268    -1.03141724     0.18798170
 c     -1.27042393    -0.17117267     0.10164542
 c     -0.96968040     1.18642100     0.61090270
 c     -0.08390346     1.51643779    -0.50131082
 c      1.20374520     0.93605205    -0.15246261
 h     -0.03500026    -2.23173382     0.15707292
 h     -1.87398656     1.84506137     0.55681189
 h     -0.43276737     1.81659911    -1.36933932
 h      2.23564235     1.48799831     0.01613763
 o      2.35660263    -1.11845707     0.10147076
 h      3.15226580    -0.63364641    -0.29501725
 c     -2.57107720    -0.63169155    -0.43428944
 h     -2.52390245    -1.60552361    -0.81526500
 h     -3.28174998    -0.76306864     0.40809220
 h     -3.06626421     0.11482674    -1.08363459
 h     -0.55984143     1.25761473     1.63315760
          17

 c      1.18498380    -0.42583840     0.11124651
 c     -0.09639175    -1.03371559     0.19412870
 c     -1.26142239    -0.16511235     0.10884436
 c     -0.97221117     1.17778370     0.62390142
 c     -0.08302119     1.50579231    -0.50711992
 c      1.20335805     0.93685259    -0.16438142
 h     -0.02297313    -2.19345641     0.14724485
 h     -1.84992811     1.85037919     0.59482706
 h     -0.46150861     1.82242887    -1.37715768
 h      2.19045198     1.46137550     0.00923211
 o      2.35601547    -1.11094764     0.10933869
 h      3.18802576    -0.63383131    -0.30898864
 c     -2.56862472    -0.61936320    -0.44332008
 h     -2.52388267    -1.61458972    -0.84355684
 h     -3.33612927    -0.78427456     0.39534798
 h     -3.06909202     0.10017353    -1.07228773
 h     -0.56347625     1.22364922     1.62424275
          17

 c      1.19752102    -0.42616099     0.10252870
 c     -0.10973219    -1.03682627     0.19936854
 c     -1.24988598    -0.16197329     0.11521140
 c     -0.97590425     1.17297665     0.63675211
 c     -0.08221786     1.49276046    -0.50821762
 c      1.20495940     0.93637070    -0.17609895
 h     -0.01892422    -2.13837105     0.13876740
 h     -1.82853322     1.85097377     0.63453398
 h     -0.50260764     1.83734928    -1.42185827
 h      2.13321227     1.43453789    -0.00021858
 o      2.35602577    -1.10343969     0.11718033
 h      3.19834004    -0.64258814    -0.31186856
 c     -2.56717767    -0.60724694    -0.45034112
 h     -2.52090228    -1.62813348    -0.87997176
 h     -3.38240226    -0.80088659     0.37791778
 h     -3.07160145     0.08897365    -1.06730973
 h     -0.56219918     1.18792502     1.61848106
          17

 c      1.21167021    -0.42381866     0.09240454
 c     -0.12407854    -1.03951394     0.20366285
 c     -1.23657272    -0.16190326     0.12056403
 c     -0.98026648     1.17186439     0.64901179
 c     -0.08259097     1.47822466    -0.50642641
 c      1.20731334     0.93376893    -0.18784887
 h     -0.02386839    -2.08080149     0.13121278
 h     -1.81406506     1.84911110     0.67495889
 h     -0.54543405     1.85244999    -1.47887378
 h      2.08049337     1.41689721    -0.00988603
 o      2.35691586    -1.09607657     0.12494208
 h      3.18205706    -0.65989428    -0.30297307
 c     -2.56669010    -0.59674867    -0.45508979
 h     -2.51518790    -1.63617375    -0.91970923
 h     -3.41509577    -0.81181738     0.35294847
 h     -3.07617660     0.08707569    -1.07298848
 h     -0.55334845     1.15136752     1.62066093
          17

 c      1.22651493    -0.41893723     0.08107099
 c     -0.13860123    -1.04010552     0.20704043
 c     -1.22229202    -0.16484121     0.12477425
 c     -0.98471936     1.17413873     0.66052192
 c     -0.08503984     1.46296500    -0.50324677
 c      1.20885469     0.92821697    -0.19997979
 h     -0.03759173    -2.04107935     0.12325497
 h     -1.81034385     1.84721511     0.71533028
 h     -0.58075281     1.86027810    -1.52813314
 h      2.05207599     1.41972350    -0.01646293
 o      2.35856543    -1.08917030     0.13276696
 h      3.14483082    -0.68252420    -0.28492183
 c     -2.56711345    -0.58869119    -0.45772223
 h     -2.50707614    -1.63167161    -0.95869547
 h     -3.43128518    -0.81656530     0.32004693
 h     -3.08285248     0.09673288    -1.09038021
 h     -0.53605546     1.11491135     1.63184471
          17

 c      1.24119678    -0.41188991     0.06877428
 c     -0.15244447    -1.03727740     0.20955776
 c     -1.20791095    -0.17041729     0.12776517
 c     -0.98868326     1.17941195     0.67149093
 c     -0.09009131     1.44747723    -0.49951143
 c      1.20885468     0.91952616    -0.21272384
 h     -0.05911348    -2.03677013     0.11325334
 h     -1.81924559     1.84664002     0.75512638
 h     -0.60341215     1.85671269    -1.55841542
 h      2.05685710     1.44865699    -0.01823830
 o      2.36033629    -1.08324160     0.14107165
 h      3.10087140    -0.70344800    -0.26478979
 c     -2.56847337    -0.58316492    -0.45882504
 h     -2.49692304    -1.61134616    -0.99415950
 h     -3.43060136    -0.81527726     0.28094816
 h     -3.08859694     0.11573238    -1.11644261
 h     -0.51187512     1.07986891     1.64868066
          17

 c      1.25496575    -0.40329350     0.05580680
 c     -0.16459391    -1.03133630     0.21117692
 c     -1.19437665    -0.17793379     0.12950293
 c     -0.99172002     1.18730616     0.68234827
 c     -0.09799899     1.43203881    -0.49560991
 c      1.20817843     0.90869599    -0.22599185
 h     -0.08817088    -2.06812514     0.10084048
 h     -1.83968087     1.84679533     0.79387066
 h     -0.61134433     1.84007803    -1.56462418
 h      2.08382960     1.49738094    -0.01755988
 o      2.36109574    -1.07900201     0.15055234
 h      3.07238210    -0.71220461    -0.25419987
 c     -2.57071386    -0.57969748    -0.45927509
 h     -2.48505115    -1.57537143    -1.02476533
 h     -3.41562040    -0.80888260     0.23953998
 h     -3.08886664     0.13930185    -1.14562974
 h     -0.48412758     1.04813127     1.66534811
          17

 c      1.26721937    -0.39395138     0.04250580
 c     -0.17392614    -1.02424306     0.21172298
 c     -1.18271185    -0.18643486     0.12998689
 c     -0.99361948     1.19748333     0.69352385
 c     -0.10879385     1.41677242    -0.49166054
 c      1.20826473     0.89746532    -0.23955473
 h     -0.12503964    -2.11786804     0.08756289
 h     -1.86786320     1.84539537     0.83087689
 h     -0.60453496     1.81033440    -1.54550332
 h      2.11392192     1.55301419    -0.01880405
 o      2.36007945    -1.07694030     0.16172576
 h      3.07560081    -0.70167536    -0.26201630
 c     -2.57346484    -0.57747619    -0.46004635
 h     -2.47169203    -1.52703539    -1.05073422
 h     -3.39251097    -0.79927589     0.20207231
 h     -3.07977008     0.16267291    -1.17223858
 h     -0.45657479     1.02192991     1.67627426
          17

 c      1.27753443    -0.38478025     0.02923068
 c     -0.17943238    -1.01829507     0.21099558
 c     -1.17392761    -0.19484672     0.12923656
 c     -0.99437432     1.20961922     0.70530755
 c     -0.12227275     1.40165490    -0.48753487
 c      1.21002901     0.88760073    -0.25328189
 h     -0.16895405    -2.16580245     0.07562125
 h     -1.89868447     1.83963540     0.86522223
 h     -0.58483832     1.76886984    -1.50322072
 h      2.13276850     1.60412215    -0.02543406
 o      2.35801576    -1.07676733     0.17425069
 h      3.10263540    -0.67707305    -0.28347983
 c     -2.57597025    -0.57548983    -0.46203678
 h     -2.45690830    -1.47247310    -1.07401714
 h     -3.37083659    -0.78927405     0.17670971
 h     -3.05922428     0.18251951    -1.19182153
 h     -0.43235137     1.00336423     1.67783984
          17

 c      1.28568680    -0.37673536     0.01633799
 c     -0.18040176    -1.01520386     0.20885788
 c     -1.16884534    -0.20216537     0.12728632
 c     -0.99410206     1.22336967     0.71779356
 c     -0.13794905     1.38647553    -0.48273094
 c      1.21369522     0.88058787    -0.26716978
 h     -0.21777225    -2.19789693     0.06672403
 h     -1.92724897     1.82738645     0.89594409
 h     -0.55664375     1.71894839    -1.44490573
 h      2.13298605     1.64321112    -0.03929660
 o      2.35638206    -1.07774802     0.18726689
 h      3.13272354    -0.65039423    -0.30560727
 c     -2.57735633    -0.57269524    -0.46581684
 h     -2.44055349    -1.41989162    -1.09816032
 h     -3.36036054    -0.78179205     0.17087450
 h     -3.02711740     0.19736466    -1.20163912
 h     -0.41339618     0.99398129     1.66895502
          17

 c      1.29162760    -0.37070550     0.00415755
 c     -0.17655118    -1.01586498     0.20524153
 c     -1.16788436    -0.20764136     0.12419309
 c     -0.99298627     1.23836293     0.73086276
 c     -0.15498327     1.37077014    -0.47611966
 c      1.21901230     0.87752054    -0.28126698
 h     -0.26853553    -2.20700215     0.06183059
 h     -1.94991432     1.80784298     0.92228265
 h     -0.52803275     1.66655889    -1.38576861
 h      2.11230879     1.66624807    -0.06099307
 o      2.35623541    -1.07926793     0.20006837
 h      3.15050338    -0.63102447    -0.31802265
 c     -2.57716821    -0.56833288    -0.47130958
 h     -2.42245244    -1.37747040    -1.12715304
 h     -3.36487397    -0.77824800     0.18641233
 h     -2.98508038     0.20764136    -1.20078168
 h     -0.40017219     0.99448720     1.65112780
          17

 c      1.29542325    -0.36737034    -0.00703740
 c     -0.16810505    -1.02037237     0.20012522
 c     -1.17091028    -0.21090315     0.12005291
 c     -0.99125599     1.25421572     0.74418436
 c     -0.17224362     1.35386471    -0.46590100
 c      1.22543975     0.87897092    -0.29560150
 h     -0.31798720    -2.19135532     0.06123110
 h     -1.96481373     1.78166007     0.94384968
 h     -0.51045365     1.62012771    -1.34982787
 h      2.07217541     1.67216384    -0.09020928
 o      2.35802034    -1.08094457     0.21225168
 h      3.14923657    -0.62388086    -0.31542047
 c     -2.57559528    -0.56226661    -0.47778903
 h     -2.40293842    -1.35010702    -1.16300941
 h     -3.37934841    -0.77778705     0.21727894
 h     -2.93621157     0.21573797    -1.19030993
 h     -0.39148626     1.00455601     1.62840747
          17

 c      1.29719964    -0.36707022    -0.01705936
 c     -0.15576390    -1.02807880     0.19352858
 c     -1.17722260    -0.21197444     0.11501794
 c     -0.98918048     1.27055228     0.75726516
 c     -0.18882972     1.33530099    -0.45072521
 c      1.23219909     0.88480641    -0.31014717
 h     -0.36298305    -2.15388287     0.06457814
 h     -1.97207036     1.75080511     0.96070505
 h     -0.51275738     1.58585854    -1.35701199
 h      2.01772028     1.66337436    -0.12573667
 o      2.36171985    -1.08258097     0.22365612
 h      3.12877103    -0.63032834    -0.29663689
 c     -2.57308039    -0.55506172    -0.48434606
 h     -2.38338595    -1.33730657    -1.20375287
 h     -3.39438097    -0.77828170     0.25308640
 h     -2.88472099     0.22590191    -1.17330557
 h     -0.38450564     1.02277661     1.60704847
          17

 c      1.29711771    -0.36975801    -0.02582004
 c     -0.14052870    -1.03767033     0.18552690
 c     -1.18568497    -0.21118424     0.10930151
 c     -0.98703010     1.28700835     0.76959232
 c     -0.20472379     1.31535735    -0.43156083
 c      1.23818363     0.89400412    -0.32484281
 h     -0.40109511    -2.10265791     0.07082793
 h     -1.97379919     1.71824075     0.97335718
 h     -0.53335704     1.56184112    -1.40139625
 h      1.95894644     1.64750036    -0.16525101
 o      2.36691308    -1.08417163     0.23435453
 h      3.09490677    -0.64833350    -0.26445834
 c     -2.56990839    -0.54770681    -0.49030209
 h     -2.36606423    -1.33432209    -1.24408201
 h     -3.40184654    -0.77765179     0.28408435
 h     -2.83524071     0.24347114    -1.15429401
 h     -0.37541689     1.04695694     1.59428760
          17

 c      1.29538171    -0.37506103    -0.03332166
 c     -0.12342761    -1.04728585     0.17626629
 c     -1.19493348    -0.20901441     0.10315926
 c     -0.98496223     1.30321705     0.78086176
 c     -0.22044650     1.29474752    -0.41113053
 c      1.24186161     0.90461492    -0.33963492
 h     -0.43157221    -2.05143665     0.07827042
 h     -1.97374222     1.68741958     0.98267536
 h     -0.56393793     1.54145832    -1.45769266
 h      1.91140262     1.63889396    -0.20532362
 o      2.37269685    -1.08598123     0.24472790
 h      3.06072359    -0.67142488    -0.22669590
 c     -2.56617293    -0.54114188    -0.49533613
 h     -2.35338184    -1.33512034    -1.27799311
 h     -3.39706798    -0.77445414     0.30351206
 h     -2.79172622     0.27280856    -1.13746620
 h     -0.36113514     1.07497460     1.59580413
          17

 c      1.29226649    -0.38242030    -0.03963341
 c     -0.10529477    -1.05486278     0.16594404
 c     -1.20358412    -0.20595328     0.09685347
 c     -0.98291047     1.31880653     0.79119158
 c     -0.23637826     1.27406138    -0.39197561
 c      1.24165209     0.91431751    -0.35442923
 h     -0.45591033    -2.01732825     0.08498051
 h     -1.97622318     1.66157286     0.98967536
 h     -0.59733983     1.51962247    -1.50342181
 h      1.89127558     1.65427472    -0.24278981
 o      2.37770543    -1.08856572     0.25547032
 h      3.04617981    -0.68857988    -0.19607043
 c     -2.56191285    -0.53583481    -0.49952097
 h     -2.34720279    -1.33459256    -1.30089768
 h     -3.37869641    -0.76800234     0.30789933
 h     -2.75651811     0.31447840    -1.12436644
 h     -0.34139662     1.10573621     1.61296082
          17

 c      1.28814337    -0.39122998    -0.04486960
 c     -0.08682929    -1.05891879     0.15474003
 c     -1.21038749    -0.20240534     0.09061951
 c     -0.98065131     1.33345497     0.80114635
 c     -0.25262046     1.25364551    -0.37580318
 c      1.23700474     0.92182126    -0.36893919
 h     -0.47601412    -2.01263236     0.08977338
 h     -1.98439112     1.64296206     0.99518317
 h     -0.62944625     1.49396754    -1.52580053
 h      1.90261810     1.69837594    -0.27723273
 o      2.38083823    -1.09236764     0.26710982
 h      3.06647960    -0.69093581    -0.18235712
 c     -2.55715502    -0.53162205    -0.50328186
 h     -2.34853578    -1.32944054    -1.31044913
 h     -3.34825816    -0.75839361     0.29690458
 h     -2.73035943     0.36409945    -1.11323971
 h     -0.31933228     1.13932687     1.64223169
          17

 c      1.28348191    -0.40089934    -0.04917963
 c     -0.06889562    -1.05929785     0.14277333
 c     -1.21431487    -0.19866196     0.08464589
 c     -0.97803873     1.34697229     0.81152657
 c     -0.26911213     1.23368183    -0.36362627
 c      1.22877306     0.92749770    -0.38273816
 h     -0.49037857    -2.03632642     0.09273034
 h     -1.99858110     1.63248073     0.99953253
 h     -0.65822890     1.46391554    -1.51936492
 h      1.93319921     1.75768933    -0.31064134
 o      2.38235501    -1.09709204     0.27930949
 h      3.11479223    -0.68190101    -0.18113391
 c     -2.55183288    -0.52785692    -0.50723162
 h     -2.35746806    -1.31840738    -1.30670465
 h     -3.31008931    -0.74656622     0.27343057
 h     -2.71315741     0.41426823    -1.10075582
 h     -0.29985462     1.17626570     1.67734259
          17

 c      1.27881810    -0.41085309    -0.05273594
 c     -0.05255824    -1.05695823     0.13015036
 c     -1.21459052    -0.19491318     0.07906952
 c     -0.97516369     1.35932223     0.82308590
 c     -0.28573405     1.21425971    -0.35593018
 c      1.21822250     0.93227046    -0.39548632
 h     -0.49376191    -2.07630882     0.09451303
 h     -2.01606964     1.62984526     1.00254398
 h     -0.68293189     1.42996218    -1.48341498
 h      1.96651705     1.81361158    -0.34462041
 o      2.38340535    -1.10200274     0.29123636
 h      3.16992912    -0.67230621    -0.17974797
 c     -2.54569287    -0.52365351    -0.51199595
 h     -2.37317559    -1.30241710    -1.29221060
 h     -3.27144447    -0.73433903     0.24391484
 h     -2.70460280     0.45761168    -1.08414395
 h     -0.28750377     1.21673693     1.71198716
          17

 c      1.27470257    -0.42052899    -0.05571533
 c     -0.03877794    -1.05316414     0.11702240
 c     -1.21070266    -0.19127789     0.07398019
 c     -0.97230840     1.37057233     0.83631836
 c     -0.30234249     1.19541008    -0.35267708
 c      1.20629557     0.93669202    -0.40699459
 h     -0.48082050    -2.11850831     0.09552851
 h     -2.03242401     1.63413253     1.00380735
 h     -0.70400683     1.39350789    -1.42147323
 h      1.99064955     1.85300343    -0.37947757
 o      2.38492385    -1.10653513     0.30226901
 h      3.21409435    -0.67038689    -0.16877949
 c     -2.53831246    -0.51805571    -0.51806001
 h     -2.39399712    -1.28472270    -1.27206930
 h     -3.24167814    -0.72416948     0.21768165
 h     -2.70435259     0.48876998    -1.06221502
 h     -0.28519799     1.26030540     1.74145612
          17

 c      1.27164749    -0.42939747    -0.05828111
 c     -0.02817950    -1.04899369     0.10358880
 c     -1.20240880    -0.18783294     0.06942668
 c     -0.96980401     1.38082492     0.85134678
 c     -0.31870958     1.17710210    -0.35314524
 c      1.19354910     0.94085018    -0.41717805
 h     -0.44865003    -2.15226625     0.09577422
 h     -2.04334927     1.64426372     1.00302716
 h     -0.72392086     1.35713672    -1.34290660
 h      1.99898151     1.86915644    -0.41473904
 o      2.38733861    -1.11041462     0.31212769
 h      3.23764886    -0.67971960    -0.14426088
 c     -2.52934205    -0.51019391    -0.52551269
 h     -2.41772520    -1.27060435    -1.25345202
 h     -3.22887103    -0.71822679     0.20354094
 h     -2.71200235     0.50513210    -1.03546754
 h     -0.29385981     1.30598675     1.76324603
          17

 c      1.27007724    -0.43698550    -0.06057061
 c     -0.02099382    -1.04523588     0.09007607
 c     -1.18973543    -0.18463548     0.06541943
 c     -0.96792913     1.39016971     0.86789716
 c     -0.33435896     1.15921057    -0.35568883
 c      1.18027225     0.94452959    -0.42601815
 h     -0.39709072    -2.17119257     0.09500842
 h     -2.04601688     1.65926374     1.00021110
 h     -0.74881710     1.32515007    -1.26586739
 h      1.98867242     1.85993117    -0.44966163
 o      2.39065559    -1.11358276     0.32078140
 h      3.23782023    -0.70034690    -0.10625099
 c     -2.51887551    -0.49956351    -0.53377886
 h     -2.44224930    -1.26563644    -1.24358171
 h     -3.23471592    -0.71700842     0.20437798
 h     -2.72707086     0.50707176    -1.00588212
 h     -0.31238821     1.35243897     1.77726109
          17

 c      1.27028082    -0.44290049    -0.06268615
 c     -0.01705966    -1.04240757     0.07671991
 c     -1.17297183    -0.18173031     0.06192527
 c     -0.96688238     1.39866270     0.88534794
 c     -0.34846507     1.14152897    -0.35789366
 c      1.16654691     0.94731643    -0.43354668
 h     -0.32825233    -2.17269946     0.09291764
 h     -2.03968523     1.67836334     0.99567033
 h     -0.78910447     1.30338874    -1.21602691
 h      1.95979270     1.82665354    -0.48350804
 o      2.39448299    -1.11616752     0.32840031
 h      3.21833970    -0.72924795    -0.05809304
 c     -2.50751305    -0.48636527    -0.54179869
 h     -2.46621691    -1.27227142    -1.24621787
 h     -3.25306489    -0.71895434     0.21549938
 h     -2.74912238     0.49810096    -0.97663840
 h     -0.33773740     1.39819926     1.78590620
          17

 c      1.27237469    -0.44685031    -0.06469099
 c     -0.01583179    -1.04074949     0.06375347
 c     -1.15266147    -0.17914443     0.05885624
 c     -0.96678140     1.40632020     0.90285171
 c     -0.36036766     1.12400676    -0.35804397
 c      1.15222085     0.94858803    -0.43982652
 h     -0.24608031    -2.15791834     0.08923302
 h     -2.02582982     1.70104055     0.98990146
 h     -0.85272828     1.29630020    -1.21009335
 h      1.91566583     1.77438446    -0.51577535
 o      2.39791741    -1.11852260     0.33537382
 h      3.19129013    -0.75973559    -0.00670188
 c     -2.49600639    -0.47161456    -0.54860480
 h     -2.48896232    -1.28735896    -1.25948563
 h     -3.27417247    -0.72161936     0.22889287
 h     -2.77800033     0.48463579    -0.95164751
 h     -0.36527855     1.44196454     1.79383949
          17

 c      1.27629078    -0.44865050    -0.06661398
 c     -0.01641759    -1.04018474     0.05139420
 c     -1.12959076    -0.17687452     0.05606131
 c     -0.96762528     1.41311914     0.91952441
 c     -0.37050090     1.10705932    -0.35670710
 c      1.13680796     0.94740981    -0.44490672
 h     -0.15592013    -2.13219466     0.08384455
 h     -2.00789201     1.72703721     0.98343334
 h     -0.93385325     1.30309751    -1.23772871
 h      1.86428872     1.71328053    -0.54661818
 o      2.39950960    -1.12122827     0.34227456
 h      3.17775497    -0.78152599     0.03806109
 c     -2.48494132    -0.45679303    -0.55363935
 h     -2.50982759    -1.30365573    -1.27760940
 h     -3.28937617    -0.72297306     0.23781404
 h     -2.81383038     0.47442515    -0.93464557
 h     -0.38985017     1.48283630     1.80672050
          17

 c      1.28179197    -0.44821630    -0.06846024
 c     -0.01768752    -1.04031712     0.03982412
 c     -1.10476728    -0.17487514     0.05333660
 c     -0.96921679     1.41901307     0.93468536
 c     -0.38005089     1.09140923    -0.35560385
 c      1.11941575     0.94249675    -0.44875905
 h     -0.06367124    -2.10516999     0.07692852
 h     -1.99049941     1.75630098     0.97669913
 h     -1.01699003     1.31936597    -1.27511011
 h      1.81934192     1.65928217    -0.57754333
 o      2.39801587    -1.12475937     0.34950948
 h      3.19613232    -0.78619075     0.06907647
 c     -2.47469573    -0.44320511    -0.55672775
 h     -2.52780149    -1.31360899    -1.29441291
 h     -3.29295408    -0.72190951     0.23842909
 h     -2.85623032     0.47312911    -0.92779885
 h     -0.40757406     1.52029938     1.82862847
          17

 c      1.28850440    -0.44556152    -0.07021617
 c     -0.01846112    -1.04064605     0.02917582
 c     -1.07937859    -0.17306897     0.05046409
 c     -0.97115288     1.42398433     0.94806639
 c     -0.38999391     1.07775644    -0.35597877
 c      1.09912036     0.93267058    -0.45128091
 h      0.02555134    -2.08828457     0.06896484
 h     -1.97800005     1.78873763     0.96998240
 h     -1.08862251     1.34076612    -1.30427640
 h      1.79582116     1.62906652    -0.61144802
 o      2.39374418    -1.12894622     0.35688327
 h      3.24109418    -0.77586776     0.08903902
 c     -2.46555856    -0.43147981    -0.55800098
 h     -2.54166188    -1.31192476    -1.30548270
 h     -3.28218342    -0.71822301     0.22969997
 h     -2.90292592     0.48110870    -0.93062663
 h     -0.41745560     1.55381786     1.85950509
          17

 c      1.29596573    -0.44083266    -0.07183673
 c     -0.01765293    -1.04105984     0.01954203
 c     -1.05472692    -0.17137832     0.04726195
 c     -0.97298009     1.42810906     0.95981712
 c     -0.40083553     1.06667845    -0.35836119
 c      1.07602217     0.91795001    -0.45251762
 h      0.10813042    -2.08881030     0.06050600
 h     -1.97267303     1.82374602     0.96347029
 h     -1.14063301     1.36418563    -1.31609592
 h      1.79769331     1.62749137    -0.65008407
 o      2.38816742    -1.13317098     0.36388667
 h      3.28976495    -0.76000940     0.10582463
 c     -2.45778572    -0.42153285    -0.55781116
 h     -2.55024614    -1.29628523    -1.30873372
 h     -3.25709557    -0.71248166     0.21302708
 h     -2.94932839     0.49381504    -0.94035711
 h     -0.42134002     1.58243763     1.89496759
          17

 c      1.30368866    -0.43434964    -0.07322848
 c     -0.01428314    -1.04216874     0.01099587
 c     -1.03213322    -0.16976740     0.04361874
 c     -0.97440947     1.43157851     0.97029053
 c     -0.41274180     1.05865167    -0.36284139
 c      1.05162989     0.89988585    -0.45289739
 h      0.18099417    -2.10531196     0.05187685
 h     -1.97372517     1.85980100     0.95739122
 h     -1.16899736     1.38750529    -1.30711451
 h      1.81324742     1.64361481    -0.69125372
 o      2.38258512    -1.13689731     0.37015553
 h      3.32268882    -0.74665809     0.12502034
 c     -2.45148750    -0.41284835    -0.55662112
 h     -2.55266140    -1.26726738    -1.30438818
 h     -3.22052657    -0.70601877     0.19221129
 h     -2.98983141     0.50522579    -0.95336664
 h     -0.42235311     1.60484529     1.92863090
          17

 c      1.31121956    -0.42661361    -0.07424764
 c     -0.00750013    -1.04500991     0.00359378
 c     -1.01280291    -0.16828582     0.03949742
 c     -0.97539847     1.43465440     0.97980522
 c     -0.42565605     1.05405608    -0.36926636
 c      1.02784206     0.88054862    -0.45308192
 h      0.24069826    -2.12998645     0.04316960
 h     -1.97788911     1.89450666     0.95212972
 h     -1.17241262     1.40935928    -1.27725561
 h      1.82652803     1.66221674    -0.73041583
 o      2.37772113    -1.13980511     0.37552934
 h      3.32994782    -0.74011845     0.14888516
 c     -2.44646862    -0.40471832    -0.55491590
 h     -2.54844153    -1.22821247    -1.29496708
 h     -3.17828126    -0.70104577     0.17356531
 h     -3.01953683     0.51074898    -0.96637991
 h     -0.42330786     1.61975477     1.95472400
          17

 c      1.31817591    -0.41828086    -0.07471223
 c      0.00326942    -1.05046467    -0.00263182
 c     -0.99767688    -0.16709359     0.03491314
 c     -0.97607663     1.43758446     0.98851873
 c     -0.43931334     1.05311449    -0.37727154
 c      1.00610758     0.86174177    -0.45370855
 h      0.28401804    -2.15428446     0.03444352
 h     -1.98109124     1.92516925     0.94822299
 h     -1.15207337     1.42930426    -1.22933818
 h      1.82644393     1.67248647    -0.76353007
 o      2.37382175    -1.14174597     0.37997822
 h      3.30949242    -0.74166833     0.17751636
 c     -2.44220574    -0.39634886    -0.55310977
 h     -2.53765409    -1.18505456    -1.28524381
 h     -3.13841675    -0.70057060     0.16523408
 h     -3.03522870     0.50822732    -0.97693591
 h     -0.42589477     1.62625717     1.96954729
          17

 c      1.32426013    -0.41010853    -0.07442122
 c      0.01816915    -1.05891308    -0.00767259
 c     -0.98731665    -0.16644303     0.02989729
 c     -0.97662943     1.44052287     0.99639547
 c     -0.45314516     1.05575717    -0.38616086
 c      0.98729062     0.84487236    -0.45528990
 h      0.30891080    -2.17221107     0.02584920
 h     -1.98001679     1.94950059     0.94625422
 h     -1.11281125     1.44864751    -1.17025339
 h      1.80772887     1.66889777    -0.78802770
 o      2.37070935    -1.14273299     0.38356476
 h      3.26630618    -0.74982685     0.20952807
 c     -2.43808313    -0.38701689    -0.55135431
 h     -2.52087666    -1.14543766    -1.28152020
 h     -3.10827313    -0.70746653     0.17425541
 h     -3.03565069     0.49792855    -0.98345686
 h     -0.43046466     1.62400947     1.97194316
          17

 c      1.32925444    -0.40288077    -0.07317734
 c      0.03687174    -1.07017631    -0.01154129
 c     -0.98186390    -0.16660689     0.02445984
 c     -0.97722205     1.44348154     1.00321360
 c     -0.46609942     1.06141372    -0.39467900
 c      0.97177365     0.83100159    -0.45819662
 h      0.31491099    -2.18107096     0.01765297
 h     -1.97298566     1.96612755     0.94671899
 h     -1.06531258     1.47221637    -1.11336089
 h      1.76945031     1.64986506    -0.80276037
 o      2.36768928    -1.14300182     0.38644207
 h      3.21395141    -0.75951909     0.24217375
 c     -2.43377524    -0.37642979    -0.54933197
 h     -2.49894624    -1.11626940    -1.28935398
 h     -3.09018901    -0.72261777     0.20188286
 h     -3.02157637     0.48244097    -0.98531860
 h     -0.43602206     1.61330334     1.96335796
          17

 c      1.33300633    -0.39731353    -0.07081742
 c      0.05863053    -1.08359033    -0.01427243
 c     -0.98108267    -0.16778826     0.01856614
 c     -0.97796435     1.44631780     1.00858844
 c     -0.47663776     1.06887545    -0.40097759
 c      0.95953950     0.82081460    -0.46262843
 h      0.30313032    -2.18145385     0.01021727
 h     -1.96026530     1.97484504     0.94992798
 h     -1.02631723     1.50982988    -1.07873178
 h      1.71421851     1.61713389    -0.80799809
 o      2.36351989    -1.14306359     0.38883141
 h      3.17512545    -0.76143970     0.27182096
 c     -2.42935461    -0.36510233    -0.54637572
 h     -2.47265305    -1.10032924    -1.31019356
 h     -3.08049886    -0.74388331     0.24183978
 h     -2.99590176     0.46666453    -0.98305176
 h     -0.44029966     1.59502630     1.94770521
          17

 c      1.33541255    -0.39395243    -0.06724808
 c      0.08238029    -1.09811574    -0.01592601
 c     -0.98445189    -0.17006771     0.01214573
 c     -0.97888395     1.44875654     1.01204440
 c     -0.48356947     1.07678504    -0.40355977
 c      0.95017862     0.81446588    -0.46854106
 h      0.27608477    -2.17722321     0.00396768
 h     -1.94405672     1.97668472     0.95598309
 h     -1.00905796     1.57118250    -1.08223266
 h      1.64869173     1.57652240    -0.80590459
 o      2.35712765    -1.14343688     0.39088788
 h      3.17039937    -0.74662368     0.29625064
 c     -2.42499876    -0.35434172    -0.54188755
 h     -2.44280819    -1.09492386    -1.33989551
 h     -3.07314852    -0.76723467     0.28395667
 h     -2.96348303     0.45744087    -0.97846751
 h     -0.44010539     1.57046521     1.93070072
          17

 c      1.33641605    -0.39308634    -0.06247558
 c      0.10685946    -1.11248836    -0.01658843
 c     -0.99125876    -0.17340644     0.00513315
 c     -0.97987544     1.45044692     1.01317026
 c     -0.48723781     1.08482076    -0.40276369
 c      0.94283203     0.81136177    -0.47554933
 h      0.23725321    -2.17505901    -0.00066919
 h     -1.92817612     1.97378082     0.96484140
 h     -1.00956596     1.65297558    -1.11847009
 h      1.58484169     1.53961276    -0.80141239
 o      2.34896309    -1.14402352     0.39256648
 h      3.19673542    -0.71665976     0.31692321
 c     -2.42074799    -0.34575186    -0.53558734
 h     -2.41061033    -1.09413678    -1.37100117
 h     -3.06336783    -0.78862535     0.31886443
 h     -2.92998115     0.46190653    -0.97411489
 h     -0.43229726     1.54092998     1.91809936
          17

 c      1.33602023    -0.39471238    -0.05661104
 c      0.13075029    -1.12550125    -0.01636585
 c     -1.00065957    -0.17765210    -0.00249222
 c     -0.98064266     1.45103900     1.01182304
 c     -0.48894657     1.09366626    -0.40020844
 c      0.93627054     0.81017326    -0.48293471
 h      0.19022766    -2.18221442    -0.00335232
 h     -1.91718838     1.96889739     0.97643037
 h     -1.01362602     1.73992873    -1.16752713
 h      1.53910500     1.52338952    -0.80215074
 o      2.34070810    -1.14417955     0.39377020
 h      3.23194261    -0.68255036     0.33657845
 c     -2.41659656    -0.34056823    -0.52755031
 h     -2.37776883    -1.09207623    -1.39626458
 h     -3.04887500    -0.80507217     0.34022712
 h     -2.89947241     0.48411664    -0.97161168
 h     -0.41536136     1.50740656     1.91301892
          17

 c      1.33430948    -0.39856763    -0.04984725
 c      0.15278719    -1.13643566    -0.01537237
 c     -1.01172097    -0.18253081    -0.01068784
 c     -0.98073415     1.45025574     1.00824821
 c     -0.48978576     1.10394158    -0.39731233
 c      0.92959317     0.80966121    -0.49001931
 h      0.13801288    -2.20215479    -0.00389395
 h     -1.91478706     1.96451659     0.99076862
 h     -1.01058679     1.81752943    -1.21242090
 h      1.52392965     1.54105157    -0.81428165
 o      2.33390148    -1.14334015     0.39450866
 h      3.25617066    -0.65451732     0.35652006
 c     -2.41269155    -0.33920626    -0.51821798
 h     -2.34628714    -1.08465848    -1.41067527
 h     -3.02967236    -0.81500877     0.34507363
 h     -2.87257533     0.52193324    -0.96989847
 h     -0.39060800     1.47060440     1.91418616
          17

 c      1.33145381    -0.40419637    -0.04242369
 c      0.17176147    -1.14534529    -0.01372103
 c     -1.02346147    -0.18766218    -0.01934358
 c     -0.97973443     1.44794459     1.00299882
 c     -0.49040265     1.11580117    -0.39491927
 c      0.92315558     0.80991655    -0.49672393
 h      0.08337708    -2.23144699    -0.00225624
 h     -1.92190915     1.96176067     1.00799197
 h     -0.99577163     1.87692411    -1.24357550
 h      1.53667053     1.58819666    -0.83621183
 o      2.32947979    -1.14124193     0.39487966
 h      3.25895231    -0.63821742     0.37672533
 c     -2.40931575    -0.34126292    -0.50832629
 h     -2.31817130    -1.07000038    -1.41194257
 h     -3.00771306    -0.81843179     0.33368213
 h     -2.84725230     0.56758638    -0.96548920
 h     -0.36180139     1.43135064     1.91685391
          17

 c      1.32768729    -0.41100445    -0.03460289
 c      0.18648695    -1.15286424    -0.01152000
 c     -1.03489259    -0.19260836    -0.02828895
 c     -0.97747207     1.44409331     0.99673198
 c     -0.49114176     1.12905804    -0.39349896
 c      0.91819972     0.81207175    -0.50342822
 h      0.02967209    -2.26168457     0.00151248
 h     -1.93591033     1.95989967     1.02818156
 h     -0.96826356     1.91377571    -1.25660440
 h      1.56381643     1.64669679    -0.86039695
 o      2.32786124    -1.13787484     0.39501169
 h      3.23762950    -0.63530356     0.39660719
 c     -2.40668890    -0.34582803    -0.49873783
 h     -2.29519995    -1.04831551    -1.40046378
 h     -2.98684846    -0.81710618     0.30967127
 h     -2.82121440     0.61144876    -0.95448986
 h     -0.33353431     1.39082507     1.91544584
          17

 c      1.32326477    -0.41831428    -0.02665888
 c      0.19586000    -1.15974006    -0.00886951
 c     -1.04506474    -0.19693721    -0.03730963
 c     -0.97406127     1.43879156     0.99004634
 c     -0.49213402     1.14334344    -0.39332576
 c      0.91584500     0.81707967    -0.51042273
 h     -0.01925292    -2.28420881     0.00733889
 h     -1.95160713     1.95689925     1.05110921
 h     -0.92926586     1.92667093    -1.25024732
 h      1.59273288     1.69932396    -0.87984531
 o      2.32899275    -1.13344466     0.39502278
 h      3.19629473    -0.64381268     0.41552576
 c     -2.40481849    -0.35176228    -0.49028748
 h     -2.27872811    -1.02180935    -1.37937773
 h     -2.97281274    -0.81471068     0.28004417
 h     -2.79346793     0.64540741    -0.93427098
 h     -0.30968606     1.35042480     1.90573660
          17

 c      1.31841043    -0.42544574    -0.01886651
 c      0.19900006    -1.16648735    -0.00585685
 c     -1.05312378    -0.20028060    -0.04616966
 c     -0.96979314     1.43216282     0.98340029
 c     -0.49331420     1.15815886    -0.39451512
 c      0.91673663     0.82525746    -0.51771353
 h     -0.05989027    -2.29325210     0.01515305
 h     -1.96334694     1.95051118     1.07614002
 h     -0.88157963     1.91665533    -1.22580327
 h      1.61573258     1.73545755    -0.89049100
 o      2.33224293    -1.12842026     0.39498475
 h      3.14714372    -0.65723020     0.43324034
 c     -2.40352269    -0.35787031    -0.48360630
 h     -2.26949207    -0.99458165    -1.35468442
 h     -2.97235742    -0.81623573     0.25393768
 h     -2.76454461     0.66431434    -0.90400034
 h     -0.29260317     1.31145781     1.88580503
          17

 c      1.31327509    -0.43180318    -0.01149024
 c      0.19538379    -1.17324175    -0.00255224
 c     -1.05837242    -0.20237536    -0.05463809
 c     -0.96501031     1.42431395     0.97706885
 c     -0.49439416     1.17280808    -0.39691846
 c      0.92111830     0.83640466    -0.52507992
 h     -0.08981531    -2.28681963     0.02490314
 h     -1.96672712     1.93913521     1.10235367
 h     -0.82987795     1.88809543    -1.18808557
 h      1.62919111     1.75013704    -0.89067311
 o      2.33632250    -1.12358868     0.39488398
 h      3.11144758    -0.66356382     0.45049043
 c     -2.40265313    -0.36315155    -0.47881967
 h     -2.26750944    -0.97211120    -1.33476863
 h     -2.99042662    -0.82574050     0.23871069
 h     -2.73619040     0.66634184    -0.86455850
 h     -0.28280623     1.27486016     1.85621097
          17

 c      1.30791294    -0.43692381    -0.00477922
 c      0.18492631    -1.17971092     0.00099051
 c     -1.06032353    -0.20309121    -0.06252065
 c     -0.96003445     1.41532247     0.97110982
 c     -0.49481637     1.18622435    -0.39988911
 c      0.92893418     0.84996859    -0.53215602
 h     -0.10812403    -2.26672601     0.03657504
 h     -1.95949923     1.92221241     1.12877905
 h     -0.78139208     1.85077745    -1.14782090
 h      1.63235989     1.74248594    -0.88038783
 o      2.33989002    -1.11974909     0.39462893
 h      3.10985394    -0.65040967     0.46896212
 c     -2.40236853    -0.36719331    -0.47534116
 h     -2.27232501    -0.95960090    -1.32814236
 h     -3.02643544    -0.84345179     0.23535248
 h     -2.71107115     0.65323240    -0.81833870
 h     -0.27889093     1.24096994     1.81989852
          17

 c      1.30228758    -0.44048208     0.00103557
 c      0.16800227    -1.18515684     0.00472759
 c     -1.05874217    -0.20244759    -0.06969047
 c     -0.95513001     1.40524745     0.96535694
 c     -0.49377976     1.19686279    -0.40210480
 c      0.93984857     0.86509846    -0.53847318
 h     -0.11569708    -2.23871661     0.05024210
 h     -1.94188874     1.90030001     1.15463716
 h     -0.74581436     1.82122839    -1.12343055
 h      1.62718145     1.71537355    -0.86105215
 o      2.34292433    -1.11692158     0.39419441
 h      3.14075524    -0.61782634     0.48912822
 c     -2.40310376    -0.37045061    -0.47221877
 h     -2.28364226    -0.95921006    -1.33927654
 h     -3.07373964    -0.86551513     0.23855105
 h     -2.69261363     0.63068803    -0.76900182
 h     -0.27761343     1.20938255     1.78184084
          17

 c      1.29631341    -0.44228323     0.00575262
 c      0.14540414    -1.18844089     0.00861819
 c     -1.05367514    -0.20062122    -0.07610418
 c     -0.95045297     1.39413663     0.95949525
 c     -0.49055239     1.20326652    -0.40216076
 c      0.95317875     0.88059107    -0.54346373
 h     -0.11517849    -2.21234393     0.06615068
 h     -1.91662035     1.87500567     1.17955055
 h     -0.73168646     1.81603493    -1.13400748
 h      1.61917701     1.67635941    -0.83572248
 o      2.34660617    -1.11435069     0.39370600
 h      3.18224706    -0.57826260     0.50888193
 c     -2.40523950    -0.37414403    -0.46878676
 h     -2.30167910    -0.96832421    -1.36568803
 h     -3.12316085    -0.88674055     0.24126991
 h     -2.68475390     0.60812772    -0.72093557
 h     -0.27450446     1.17902131     1.74805990
          17

 c      1.28992216    -0.44226086     0.00921854
 c      0.11821088    -1.18826765     0.01262405
 c     -1.04546611    -0.19793081    -0.08179408
 c     -0.94595396     1.38200597     0.95325030
 c     -0.48500714     1.20541423    -0.40017339
 c      0.96780146     0.89482411    -0.54646467
 h     -0.11016950    -2.19888246     0.08474728
 h     -1.88858204     1.84877708     1.20367884
 h     -0.73994050     1.83589044    -1.18063740
 h      1.61867325     1.63880940    -0.80928785
 o      2.35194500    -1.11127992     0.39331034
 h      3.21390415    -0.54390244     0.52545073
 c     -2.40890911    -0.37971985    -0.46492597
 h     -2.32671231    -0.98098194    -1.39964157
 h     -3.16654729    -0.90309613     0.23840059
 h     -2.69108703     0.59596165    -0.67807726
 h     -0.26542345     1.14862629     1.72368551
          17

 c      1.28311273    -0.44046026     0.01134305
 c      0.08757984    -1.18374731     0.01673086
 c     -1.03475427    -0.19476593    -0.08684593
 c     -0.94129894     1.36880375     0.94659922
 c     -0.47759842     1.20472990    -0.39795661
 c      0.98230696     0.90600916    -0.54683808
 h     -0.10347964    -2.20565590     0.10639461
 h     -1.86373796     1.82438313     1.22765783
 h     -0.76402221     1.86535880    -1.24440435
 h      1.63908090     1.61918653    -0.78725086
 o      2.35929291    -1.10725502     0.39307629
 h      3.22469400    -0.52160104     0.53692005
 c     -2.41409537    -0.38806087    -0.46092965
 h     -2.35843889    -0.99091716    -1.43240630
 h     -3.19823430    -0.91256822     0.22770135
 h     -2.71320806     0.59974216    -0.64243388
 h     -0.24862440     1.11759530     1.71069396
          17

 c      1.27596264    -0.43701647     0.01210706
 c      0.05462257    -1.17497151     0.02099694
 c     -1.02246040    -0.19147246    -0.09137810
 c     -0.93596174     1.35442796     0.93984697
 c     -0.46886229     1.20271626    -0.39743027
 c      0.99580077     0.91311304    -0.54430037
 h     -0.09599553    -2.23017865     0.13074374
 h     -1.84701844     1.80395730     1.25214613
 h     -0.79603053     1.88880729    -1.30484717
 h      1.68770657     1.62631471    -0.77198591
 o      2.36846652    -1.10208536     0.39298466
 h      3.21144959    -0.51350236     0.54248144
 c     -2.42078681    -0.39899436    -0.45729251
 h     -2.39580879    -0.99355920    -1.45718472
 h     -3.21524331    -0.91511767     0.20949108
 h     -2.74938494     0.61593434    -0.61371891
 h     -0.22573806     1.08654653     1.70710094
          17

 c      1.26861177    -0.43213395     0.01155887
 c      0.02048982    -1.16297676     0.02557660
 c     -1.00975381    -0.18825566    -0.09552839
 c     -0.92950251     1.33882706     0.93352860
 c     -0.45919322     1.20036695    -0.39981065
 c      1.00867135     0.91655281    -0.53910844
 h     -0.08770705    -2.26132139     0.15644076
 h     -1.84002285     1.78795870     1.27703006
 h     -0.82986362     1.89716312    -1.34901139
 h      1.75706149     1.65309352    -0.76053851
 o      2.37885888    -1.09582118     0.39293394
 h      3.17754492    -0.51754324     0.54248846
 c     -2.42896459    -0.41151165    -0.45452957
 h     -2.43721148    -0.98654583    -1.47002984
 h     -3.21731454    -0.91248527     0.18630479
 h     -2.79513732     0.63468902    -0.59054780
 h     -0.20071871     1.05704459     1.70839949
          17

 c      1.26124394    -0.42606403     0.00979931
 c     -0.01350079    -1.14919802     0.03068189
 c     -0.99798873    -0.18511848    -0.09945274
 c     -0.92178614     1.32208700     0.92822729
 c     -0.44886122     1.19826696    -0.40566018
 c      1.02205979     0.91749886    -0.53176315
 h     -0.07924612    -2.28617814     0.18161155
 h     -1.84036089     1.77489860     1.30089865
 h     -0.86131159     1.88657121    -1.37045579
 h      1.83112486     1.68451044    -0.74796623
 o      2.38940599    -1.08883319     0.39272762
 h      3.13383569    -0.52636664     0.53882009
 c     -2.43845550    -0.42430259    -0.45307864
 h     -2.48074140    -0.96956640    -1.46990261
 h     -3.20712946    -0.90811548     0.16280869
 h     -2.84512284     0.64596544    -0.57163985
 h     -0.17785491     1.03081708     1.70981407
          17

 c      1.25407392    -0.41908570     0.00696662
 c     -0.04587191    -1.13503922     0.03652875
 c     -0.98860988    -0.18183188    -0.10333083
 c     -0.91296481     1.30441911     0.92439387
 c     -0.43805858     1.19675167    -0.41506701
 c      1.03693001     0.91696040    -0.52270226
 h     -0.07216419    -2.29515661     0.20453979
 h     -1.84324439     1.76213330     1.32136863
 h     -0.88753804     1.85631926    -1.36688899
 h      1.89595182     1.70828801    -0.73078480
 o      2.39857246    -1.08189780     0.39206500
 h      3.09926933    -0.52618194     0.53518608
 c     -2.44883191    -0.43607849    -0.45326272
 h     -2.52446011    -0.94415599    -1.45871509
 h     -3.19030390    -0.90701708     0.14562898
 h     -2.89462639     0.64306295    -0.55613828
 h     -0.16031493     1.00911104     1.70782464
          17

 c      1.24733245    -0.41149510     0.00322859
 c     -0.07510744    -1.12170617     0.04330391
 c     -0.98302326    -0.17795080    -0.10736840
 c     -0.90333120     1.28608773     0.92221411
 c     -0.42691083     1.19595364    -0.42772419
 c      1.05374645     0.91557024    -0.51225255
 h     -0.06841759    -2.28334510     0.22404614
 h     -1.84382090     1.74701688     1.33597180
 h     -0.90690020     1.80799597    -1.33919147
 h      1.94303255     1.71747329    -0.70746681
 o      2.40492128    -1.07585468     0.39065183
 h      3.09222560    -0.50250194     0.53551946
 c     -2.45949255    -0.44570512    -0.45519219
 h     -2.56669477    -0.91356677    -1.44147573
 h     -3.17392795    -0.91487893     0.14214108
 h     -2.94018421     0.62319467    -0.54344197
 h     -0.14952122     0.99240180     1.70076637
          17

 c      1.24125098    -0.40360904    -0.00121641
 c     -0.09982731    -1.11009357     0.05114087
 c     -0.98242605    -0.17290397    -0.11178602
 c     -0.89320419     1.26734895     0.92154687
 c     -0.41542591     1.19574563    -0.44289000
 c      1.07251410     0.91370152    -0.50068538
 h     -0.06984008    -2.25034998     0.23964045
 h     -1.83873164     1.72768539     1.34292316
 h     -0.91947811     1.74587882    -1.29208144
 h      1.96848971     1.70926409    -0.67783371
 o      2.40830722    -1.07066292     0.38845959
 h      3.11182143    -0.45540125     0.53994081
 c     -2.46996050    -0.45239006    -0.45854856
 h     -2.60637102    -0.88245044    -1.42596110
 h     -3.16274708    -0.93578486     0.15734583
 h     -2.97977989     0.58707399    -0.53298034
 h     -0.14498444     0.98033642     1.68894711
          17

 c      1.23604946    -0.39578313    -0.00613494
 c     -0.11898178    -1.10058329     0.06008345
 c     -0.98761337    -0.16616672    -0.11678429
 c     -0.88288276     1.24841912     0.92193060
 c     -0.40334666     1.19562293    -0.45924904
 c      1.09285453     0.91156903    -0.48826048
 h     -0.07778015    -2.20039832     0.25166480
 h     -1.82672931     1.70338100     1.34150615
 h     -0.92870980     1.67819498    -1.23621512
 h      1.97211202     1.68397058    -0.64257759
 o      2.40976527    -1.06535060     0.38572363
 h      3.13960128    -0.40032613     0.54472823
 c     -2.48016516    -0.45596464    -0.46246937
 h     -2.64314645    -0.85586562    -1.42076182
 h     -3.15552428    -0.96966607     0.19037992
 h     -3.01306942     0.53867710    -0.52406290
 h     -0.14433804     0.97179793     1.67456828
          17

 c      1.23192025    -0.38843398    -0.01125921
 c     -0.13201778    -1.09278175     0.07002968
 c     -0.99881801    -0.15746344    -0.12248773
 c     -0.87261792     1.22945421     0.92265669
 c     -0.38995808     1.19466871    -0.47484576
 c      1.11401460     0.90921936    -0.47523472
 h     -0.09284239    -2.14315509     0.26154178
 h     -1.80879969     1.67453301     1.33217243
 h     -0.94362718     1.61768133    -1.18967373
 h      1.95750091     1.64510797    -0.60309061
 o      2.41030824    -1.05895036     0.38268603
 h      3.15836694    -0.35302524     0.54627246
 c     -2.49035082    -0.45703845    -0.46589344
 h     -2.67693267    -0.83751392    -1.43123951
 h     -3.14610764    -1.01224423     0.23446016
 h     -3.04178566     0.48523928    -0.51582338
 h     -0.14369960     0.96511740     1.66133992
          17

 c      1.22900956    -0.38204319    -0.01629809
 c     -0.13894213    -1.08540416     0.08068639
 c     -1.01565510    -0.14689505    -0.12889456
 c     -0.86254530     1.21052127     0.92292411
 c     -0.37430131     1.19196365    -0.48768376
 c      1.13480262     0.90640893    -0.46184414
 h     -0.11481663    -2.09398674     0.27194328
 h     -1.78805319     1.64272503     1.31647684
 h     -0.97646015     1.57717128    -1.17170199
 h      1.93337752     1.60055645    -0.56143842
 o      2.41048188    -1.05091345     0.37948888
 h      3.15907173    -0.32281826     0.54268881
 c     -2.50074225    -0.45685762    -0.46815844
 h     -2.70699630    -0.82833606    -1.45601761
 h     -3.12790256    -1.05750909     0.28042796
 h     -3.06996623     0.43666971    -0.50726339
 h     -0.13874421     0.95853356     1.65343717
          17

 c      1.22740895    -0.37713639    -0.02095551
 c     -0.14022301    -1.07670527     0.09162072
 c     -1.03720445    -0.13490844    -0.13587081
 c     -0.85258268     1.19157258     0.92206132
 c     -0.35630139     1.18744129    -0.49716601
 c      1.15356159     0.90248456    -0.44829336
 h     -0.14307275    -2.06967701     0.28610083
 h     -1.76923020     1.61046849     1.29682254
 h     -1.02953656     1.55992280    -1.18624856
 h      1.91464162     1.56351201    -0.52010060
 o      2.41044687    -1.04107860     0.37618835
 h      3.13943888    -0.31307906     0.53357776
 c     -2.51138866    -0.45686347    -0.46921182
 h     -2.73171324    -0.82680958    -1.48782163
 h     -3.09685842    -1.10003393     0.32012713
 h     -3.10294738     0.40294985    -0.49734260
 h     -0.12656432     0.95085950     1.65373712
          17

 c      1.22715773    -0.37425049    -0.02494877
 c     -0.13660714    -1.06560722     0.10246573
 c     -1.06218029    -0.12212706    -0.14319746
 c     -0.84240852     1.17247098     0.91971832
 c     -0.33731522     1.18192526    -0.50430623
 c      1.16856346     0.89666325    -0.43482005
 h     -0.17704830    -2.07723986     0.30564324
 h     -1.75737833     1.58059606     1.27587988
 h     -1.08894652     1.55909240    -1.21936910
 h      1.91824488     1.54891714    -0.48094867
 o      2.41005605    -1.02963421     0.37277357
 h      3.10270702    -0.32188989     0.51974897
 c     -2.52231840    -0.45808164    -0.46937388
 h     -2.74928816    -0.83038082    -1.51762084
 h     -3.05192878    -1.13595083     0.34781608
 h     -3.14429189     0.38929362    -0.48506478
 h     -0.10734304     0.94196980     1.66223754
          17

 c      1.22824758    -0.37390341    -0.02802320
 c     -0.12904763    -1.05245772     0.11308771
 c     -1.08909749    -0.10917494    -0.15063160
 c     -0.83164989     1.15309741     0.91592442
 c     -0.31905838     1.17631289    -0.51035246
 c      1.17910222     0.88898381    -0.42179333
 h     -0.21556298    -2.10701719     0.32903918
 h     -1.75562871     1.55527850     1.25571175
 h     -1.13720455     1.56683096    -1.25502149
 h      1.95036526     1.56228557    -0.44407837
 o      2.40880841    -1.01719524     0.36916185
 h      3.05839349    -0.34087514     0.50334120
 c     -2.53376866    -0.46073172    -0.46905140
 h     -2.75854524    -0.83661935    -1.53800505
 h     -2.99450887    -1.16313779     0.36035898
 h     -3.19275401     0.39287451    -0.46964669
 h     -0.08438598     0.93266186     1.67600959
          17

 c      1.23062630    -0.37653870    -0.02997238
 c     -0.11869985    -1.03842580     0.12349369
 c     -1.11639572    -0.09658790    -0.15794693
 c     -0.82018329     1.13347711     0.91100310
 c     -0.30279649     1.17120050    -0.51608344
 c      1.18602566     0.88077796    -0.40964458
 h     -0.25587919    -2.14097819     0.35306516
 h     -1.76324561     1.53519563     1.23711536
 h     -1.16254882     1.57835296    -1.28313328
 h      1.99987948     1.59389630    -0.40858179
 o      2.40579605    -1.00489513     0.36519678
 h      3.02323443    -0.35383216     0.48790070
 c     -2.54613747    -0.46436567    -0.46859677
 h     -2.75924601    -0.84371542    -1.54448105
 h     -2.92787013    -1.18130462     0.35719691
 h     -3.24290910     0.40508637    -0.45076973
 h     -0.06247515     0.92401202     1.69070712
          17

 c      1.23419713    -0.38240627    -0.03067205
 c     -0.10681177    -1.02460299     0.13366812
 c     -1.14254452    -0.08478054    -0.16495799
 c     -0.80827900     1.11381800     0.90540797
 c     -0.28928486     1.16692908    -0.52187753
 c      1.19074809     0.87376571    -0.39870688
 h     -0.29425430    -2.16378393     0.37501721
 h     -1.77569479     1.51956286     1.21976078
 h     -1.15916643     1.59138953    -1.29877896
 h      2.04952595     1.62846255    -0.37414413
 o      2.40011919    -0.99400242     0.36074767
 h      3.01478426    -0.34306481     0.47687183
 c     -2.55971542    -0.46824693    -0.46828666
 h     -2.75207887    -0.85063378    -1.53568911
 h     -2.85673054    -1.19226646     0.34050810
 h     -3.28847411     0.41649905    -0.42864960
 h     -0.04597018     0.91678250     1.70229488
          17

 c      1.23880253    -0.39142043    -0.03011622
 c     -0.09457172    -1.01170454     0.14352348
 c     -1.16614364    -0.07403235    -0.17153626
 c     -0.79650410     1.09444814     0.89956013
 c     -0.27889223     1.16367986    -0.52788700
 c      1.19432072     0.86915872    -0.38916923
 h     -0.32704389    -2.16637194     0.39348596
 h     -1.78675790     1.50694575     1.20295187
 h     -1.12526179     1.60517735    -1.30013086
 h      2.08635862     1.65441257    -0.34121105
 o      2.39197622    -0.98481392     0.35592730
 h      3.03440682    -0.30735191     0.47025488
 c     -2.57450710    -0.47157189    -0.46833112
 h     -2.73854568    -0.85720721    -1.51348998
 h     -2.78666816    -1.20023404     0.31534119
 h     -3.32476486     0.41990803    -0.40386700
 h     -0.03766890     0.91116785     1.70809136
          17

 c      1.24419020    -0.40309037    -0.02843572
 c     -0.08299689    -1.00012046     0.15292171
 c     -1.18600708    -0.06448458    -0.17762070
 c     -0.78553990     1.07572523     0.89374414
 c     -0.27165724     1.16150459    -0.53410925
 c      1.19726824     0.86745544    -0.38109559
 h     -0.35135202    -2.14514788     0.40823846
 h     -1.79091235     1.49613392     1.18630533
 h     -1.06212094     1.62012744    -1.28759121
 h      2.10341152     1.66551150    -0.31052337
 o      2.38277586    -0.97655034     0.35108394
 h      3.06569415    -0.26377654     0.46479774
 c     -2.59024261    -0.47355305    -0.46880999
 h     -2.72079471    -0.86425277    -1.48313328
 h     -2.72306666    -1.21134047     0.28884772
 h     -3.34942804     0.41105895    -0.37715523
 h     -0.03840597     0.90680538     1.70717926
          17

 c      1.24997134    -0.41656230    -0.02589181
 c     -0.07286285    -0.98997982     0.16169619
 c     -1.20122096    -0.05615307    -0.18322306
 c     -0.77604966     1.05797407     0.88806761
 c     -0.26724147     1.16027502    -0.54033882
 c      1.19971588     0.86855095    -0.37444692
 h     -0.36534444    -2.10082881     0.42002856
 h     -1.78473988     1.48662389     1.17001395
 h     -0.97458772     1.63831649    -1.26428334
 h      2.09825123     1.65964092    -0.28281830
 o      2.37406446    -0.96847367     0.34658121
 h      3.09149945    -0.22973220     0.45746105
 c     -2.60648415    -0.47358920    -0.46949758
 h     -2.70131364    -0.87356183    -1.45294458
 h     -2.66983856    -1.23137626     0.26767263
 h     -3.36244201     0.38857452    -0.34924291
 h     -0.04703027     0.90289221     1.70050284
          17

 c      1.25559575    -0.43074593    -0.02284663
 c     -0.06464587    -0.98111949     0.16964622
 c     -1.21117658    -0.04894981    -0.18842922
 c     -0.76860454     1.04145499     0.88246837
 c     -0.26482171     1.15954554    -0.54601901
 c      1.20148335     0.87187830    -0.36911011
 h     -0.36861422    -2.03833764     0.43064730
 h     -1.76741798     1.47877358     1.15481646
 h     -0.87242359     1.66491959    -1.23769283
 h      2.07204955     1.63796506    -0.25865895
 o      2.36701662    -0.96036340     0.34270996
 h      3.10185253    -0.21488466     0.44672240
 c     -2.62267805    -0.47159520    -0.46977055
 h     -2.68242662    -0.88730202    -1.43227268
 h     -2.62897004    -1.26232336     0.25452563
 h     -3.36620418     0.35405177    -0.32068642
 h     -0.06062193     0.89833655     1.69074417
          17

 c      1.26037406    -0.44447871    -0.01971764
 c     -0.05846230    -0.97296879     0.17650132
 c     -1.21558256    -0.04270505    -0.19339574
 c     -0.76361439     1.02634454     0.87677317
 c     -0.26314680     1.15842587    -0.55017069
 c      1.20207957     0.87648400    -0.36494101
 h     -0.36279994    -1.96775819     0.44327067
 h     -1.74076249     1.47382294     1.14186644
 h     -0.76990592     1.70962056    -1.22045887
 h      2.02989476     1.60518068    -0.23819610
 o      2.36243762    -0.95242108     0.33969472
 h      3.09340796    -0.22211790     0.43228305
 c     -2.63808830    -0.46826872    -0.46892706
 h     -2.66585092    -0.90643423    -1.42719138
 h     -2.60128212    -1.30089818     0.24727590
 h     -3.36586046     0.31240750    -0.29157800
 h     -0.07510517     0.89195012     1.68177458
          17

 c      1.26357049    -0.45669099    -0.01692345
 c     -0.05404215    -0.96448124     0.18187935
 c     -1.21445926    -0.03720451    -0.19832775
 c     -0.76123177     1.01271828     0.87082640
 c     -0.26118333     1.15593929    -0.55195511
 c      1.20063684     0.88102922    -0.36182336
 h     -0.35210133    -1.90492919     0.46285513
 h     -1.70898376     1.47383038     1.13257458
 h     -0.67856277     1.78274883    -1.22392030
 h      1.98191912     1.57050333    -0.22073216
 o      2.36075358    -0.94515208     0.33769396
 h      3.06854891    -0.24872344     0.41472311
 c     -2.65173503    -0.46501815    -0.46673171
 h     -2.65279013    -0.92907616    -1.43690359
 h     -2.58717894    -1.34067890     0.24143112
 h     -3.36919206     0.27161992    -0.26119642
 h     -0.08647157     0.88270371     1.67740160
          17

 c      1.26456572    -0.46654239    -0.01482874
 c     -0.05087293    -0.95448056     0.18533948
 c     -1.20812249    -0.03225868    -0.20342864
 c     -0.76127796     1.00055199     0.86466342
 c     -0.25890283     1.15214923    -0.55182713
 c      1.19596310     0.88387131    -0.35972677
 h     -0.34215928    -1.86738483     0.49541576
 h     -1.67786628     1.48136688     1.12837495
 h     -0.59810982     1.88285463    -1.24485340
 h      1.94303959     1.54746044    -0.20431001
 o      2.36184215    -0.93937671     0.33677906
 h      3.03652024    -0.28546777     0.39536217
 c     -2.66255902    -0.46346032    -0.46354479
 h     -2.64437723    -0.95076866    -1.45487918
 h     -2.58660569    -1.37525760     0.23296693
 h     -3.38441575     0.24017185    -0.22817911
 h     -0.09235546     0.87000476     1.67962715
          17

 c      1.26303785    -0.47350425    -0.01369807
 c     -0.04860105    -0.94266350     0.18667715
 c     -1.19715090    -0.02775677    -0.20885366
 c     -0.76331371     0.98977902     0.85861614
 c     -0.25680620     1.14844546    -0.55136769
 c      1.18708963     0.88359801    -0.35867370
 h     -0.33606779    -1.86263625     0.54447035
 h     -1.65293945     1.49869400     1.13030142
 h     -0.52215885     1.99386524    -1.26739616
 h      1.92661730     1.54830606    -0.18647796
 o      2.36484451    -0.93627460     0.33692638
 h      3.01484618    -0.31534938     0.37592046
 c     -2.66988781    -0.46468129    -0.45994066
 h     -2.64175048    -0.96649968    -1.47322690
 h     -2.59874311    -1.40009168     0.21957609
 h     -3.41522419     0.22205264    -0.19193880
 h     -0.09298000     0.85387035     1.68750510
          17

 c      1.25907213    -0.47737211    -0.01366954
 c     -0.04729999    -0.93022122     0.18624641
 c     -1.18233564    -0.02366918    -0.21469517
 c     -0.76688675     0.98041070     0.85327111
 c     -0.25512260     1.14646394    -0.55200665
 c      1.17420411     0.87992422    -0.35855320
 h     -0.33174710    -1.88082588     0.60713594
 h     -1.63702785     1.52643724     1.13838744
 h     -0.44785107     2.09762224    -1.27754395
 h      1.93337637     1.57399916    -0.16685757
 o      2.36856225    -0.93695963     0.33808105
 h      3.02225724    -0.32039572     0.35729833
 c     -2.67379981    -0.46882234    -0.45630474
 h     -2.64575729    -0.97244433    -1.48594627
 h     -2.62191849    -1.41310099     0.20080588
 h     -3.45730446     0.21405853    -0.15430911
 h     -0.09070366     0.83488037     1.69760462
          17

 c      1.25314550    -0.47822350    -0.01475394
 c     -0.04722328    -0.91903866     0.18481702
 c     -1.16462537    -0.02002248    -0.22099290
 c     -0.77176196     0.97263761     0.84932313
 c     -0.25378157     1.14737991    -0.55452234
 c      1.15867593     0.87377796    -0.35904779
 h     -0.32495784    -1.90389422     0.67567512
 h     -1.62896527     1.56256921     1.15127922
 h     -0.37637654     2.18168609    -1.26845530
 h      1.95096619     1.61327682    -0.14812725
 o      2.37272171    -0.94136101     0.34022497
 h      3.05900640    -0.29996608     0.33865413
 c     -2.67494033    -0.47529872    -0.45276484
 h     -2.65672563    -0.96656808    -1.48995099
 h     -2.65374620    -1.41481331     0.17792596
 h     -3.50100294     0.20905970    -0.11914944
 h     -0.08863917     0.81396310     1.70565173
          17

 c      1.24601686    -0.47637695    -0.01684865
 c     -0.04847953    -0.91068823     0.18318604
 c     -1.14506621    -0.01686414    -0.22774955
 c     -0.77793438     0.96680883     0.84739798
 c     -0.25261871     1.15187096    -0.55917902
 c      1.14210730     0.86646174    -0.35980841
 h     -0.31285742    -1.91701237     0.74194526
 h     -1.62476334     1.60274604     1.16652995
 h     -0.31064323     2.23924472    -1.23852864
 h      1.96501759     1.65225822    -0.13378642
 o      2.37809447    -0.94821663     0.34328772
 h      3.10587986    -0.27119377     0.31909470
 c     -2.67407508    -0.48320316    -0.44933830
 h     -2.67444096    -0.94857499    -1.48503876
 h     -2.69140217    -1.40846064     0.15381512
 h     -3.53661129     0.20078825    -0.09045266
 h     -0.08938981     0.79216350     1.70810638
          17

 c      1.23857326    -0.47236744    -0.01975689
 c     -0.05094208    -0.90612975     0.18197317
 c     -1.12473824    -0.01422320    -0.23494013
 c     -0.78548813     0.96330310     0.84789765
 c     -0.25148541     1.16023032    -0.56591406
 c      1.12574592     0.85908052    -0.36058925
 h     -0.29469103    -1.91174328     0.79970866
 h     -1.62003603     1.64180175     1.18142131
 h     -0.25398685     2.26734492    -1.18910028
 h      1.96595345     1.68081829    -0.12632389
 o      2.38531399    -0.95622724     0.34708553
 h      3.14402644    -0.25070110     0.29889514
 c     -2.67181308    -0.49151871    -0.44602725
 h     -2.69825041    -0.91970361    -1.47369900
 h     -2.73200159    -1.39976337     0.13263144
 h     -3.55727952     0.18588820    -0.07101834
 h     -0.09436329     0.77046874     1.70305565
          17

 c      1.23166910    -0.46690438    -0.02321624
 c     -0.05427993    -0.90577918     0.18158487
 c     -1.10469310    -0.01207383    -0.24251111
 c     -0.79447678     0.96239544     0.85090588
 c     -0.25027857     1.17240352    -0.57442597
 c      1.11043778     0.85245496    -0.36125586
 h     -0.27122228    -1.88496432     0.84496484
 h     -1.61176219     1.67525663     1.19372266
 h     -0.20974828     2.26613712    -1.12343937
 h      1.94935882     1.69328259    -0.12697126
 o      2.39443997    -0.96451652     0.35137447
 h      3.16309879    -0.24752582     0.27895833
 c     -2.66852045    -0.49926188    -0.44278424
 h     -2.72723557    -0.88244167    -1.46078925
 h     -2.77298342    -1.39559126     0.11874785
 h     -3.55951506     0.16390186    -0.06205992
 h     -0.10353580     0.74967867     1.69053182
          17

 c      1.22600438    -0.46080435    -0.02693216
 c     -0.05800778    -0.90958787     0.18220741
 c     -1.08589580    -0.01031271    -0.25037366
 c     -0.80487935     0.96417931     0.85616524
 c     -0.24894608     1.18789265    -0.58417525
 c      1.09671201     0.84716852    -0.36175827
 h     -0.24424009    -1.83772133     0.87594598
 h     -1.59892288     1.70021409     1.20209654
 h     -0.18104791     2.23979625    -1.04685322
 h      1.91472687     1.68753206    -0.13597182
 o      2.40510200    -0.97257858     0.35590892
 h      3.16006170    -0.26439702     0.26019232
 c     -2.66431529    -0.50574704    -0.43943645
 h     -2.76040392    -0.83996140    -1.45249174
 h     -2.81218392    -1.40110359     0.11480406
 h     -3.54299406     0.13685614    -0.06313481
 h     -0.11546931     0.73030005     1.67247745
          17

 c      1.22206174    -0.45491678    -0.03060883
 c     -0.06153362    -0.91703595     0.18375365
 c     -1.06917443    -0.00876148    -0.25839332
 c     -0.81658649     0.96853353     0.86312281
 c     -0.24750672     1.20548880    -0.59433148
 c      1.08480448     0.84356328    -0.36212368
 h     -0.21636305    -1.77514691     0.89367209
 h     -1.58252669     1.71578452     1.20623456
 h     -0.17028018     2.19961891    -0.96750381
 h      1.86491144     1.66470108    -0.15270379
 o      2.41662194    -0.98023316     0.36048345
 h      3.13793190    -0.29885467     0.24305687
 c     -2.65909449    -0.51089434    -0.43575193
 h     -2.79673033    -0.79519006    -1.45395333
 h     -2.84743236    -1.41700072     0.12003689
 h     -3.51062371     0.10911277    -0.07199690
 h     -0.12759465     0.71249233     1.65235058
          17

 c      1.22010045    -0.45004814    -0.03397584
 c     -0.06421374    -0.92707087     0.18574810
 c     -1.05518496    -0.00720449    -0.26638135
 c     -0.82936298     0.97510498     0.87104303
 c     -0.24609656     1.22291368    -0.60376009
 c      1.07458981     0.84164134    -0.36247825
 h     -0.19095380    -1.70715818     0.90330072
 h     -1.56547147     1.72329565     1.20687210
 h     -0.17823124     2.16841332    -0.89678996
 h      1.80668665     1.62999258    -0.17552573
 o      2.42798116    -0.98770012     0.36498222
 h      3.10659032    -0.34235185     0.22688172
 c     -2.65256240    -0.51530263    -0.43172116
 h     -2.83485510    -0.75001122    -1.46636847
 h     -2.87623503    -1.43951669     0.13056729
 h     -3.46882847     0.08736117    -0.08442814
 h     -0.13693401     0.69616981     1.63421016
          17

 c      1.22019261    -0.44688731    -0.03681099
 c     -0.06543421    -0.93814876     0.18724505
 c     -1.04439768    -0.00545951    -0.27409412
 c     -0.84278322     0.98330039     0.87917603
 c     -0.24495251     1.23714772    -0.61134077
 c      1.06547224     0.84090856    -0.36307648
 h     -0.17175990    -1.64820809     0.91522560
 h     -1.55224891     1.72624589     1.20569323
 h     -0.20400973     2.17710449    -0.84589762
 h      1.75188455     1.59420340    -0.20152228
 o      2.43777701    -0.99567270     0.36944303
 h      3.08353644    -0.37932609     0.20890046
 c     -2.64429132    -0.51997338    -0.42777317
 h     -2.87268087    -0.70533894    -1.48597908
 h     -2.89610129    -1.46291465     0.14136903
 h     -3.42691951     0.07993971    -0.09463469
 h     -0.14130022     0.68135951     1.62133870
          17

 c      1.22228394    -0.44594238    -0.03895561
 c     -0.06474070    -0.94869144     0.18711105
 c     -1.03710375    -0.00345271    -0.28124818
 c     -0.85621692     0.99233730     0.88692766
 c     -0.24425685     1.24672766    -0.61671302
 c      1.05646944     0.84038925    -0.36426222
 h     -0.16185351    -1.61245416     0.94200590
 h     -1.54809468     1.72952478     1.20496286
 h     -0.24699563     2.23833930    -0.81745766
 h      1.71652266     1.57317261    -0.22690256
 o      2.44467848    -1.00491776     0.37402314
 h      3.08664593    -0.39382219     0.18485774
 c     -2.63396862    -0.52579741    -0.42460341
 h     -2.90746228    -0.66187153    -1.50613380
 h     -2.90515080    -1.48193772     0.14811982
 h     -3.39349594     0.09403512    -0.09708944
 h     -0.14045423     0.66868526     1.61506171
          17

 c      1.22625150    -0.44751160    -0.04031621
 c     -0.06197281    -0.95794188     0.18488579
 c     -1.03342829    -0.00123770    -0.28755187
 c     -0.86897001     1.00142911     0.89395216
 c     -0.24424889     1.25328866    -0.62033513
 c      1.04689908     0.83929766    -0.36628158
 h     -0.16221180    -1.60436126     0.98841598
 h     -1.55718467     1.73742636     1.20669613
 h     -0.30598164     2.32886368    -0.80513018
 h      1.71298921     1.57943547    -0.24903454
 o      2.44851460    -1.01526001     0.37870055
 h      3.11681742    -0.38584717     0.15381187
 c     -2.62181090    -0.53299860    -0.42275283
 h     -2.93641401    -0.62061743    -1.52032442
 h     -2.90247360    -1.49303502     0.14807250
 h     -3.37060084     0.13089646    -0.08939153
 h     -0.13633850     0.65956176     1.61460268
          17

 c      1.23193104    -0.45169310    -0.04085404
 c     -0.05727582    -0.96621342     0.18128120
 c     -1.03333405     0.00105024    -0.29273487
 c     -0.88054854     1.01005092     0.90014653
 c     -0.24546613     1.25930371    -0.62272376
 c      1.03729797     0.83803480    -0.36911530
 h     -0.17141934    -1.61614946     1.04555064
 h     -1.58043663     1.75113979     1.21160851
 h     -0.37651072     2.41632522    -0.80233109
 h      1.73916233     1.61010791    -0.26830874
 o      2.45028477    -1.02557545     0.38312258
 h      3.15752394    -0.37143731     0.12050128
 c     -2.60862470    -0.54091994    -0.42238940
 h     -2.95731398    -0.58289366    -1.52404206
 h     -2.88821299    -1.49480717     0.14026103
 h     -3.35230127     0.18373723    -0.07325532
 h     -0.13215601     0.65584936     1.61797837
          17

 c      1.23911597    -0.45838904    -0.04057782
 c     -0.05098284    -0.97417801     0.17752729
 c     -1.03661753     0.00324419    -0.29655918
 c     -0.89083477     1.01807163     0.90557646
 c     -0.24857006     1.26632915    -0.62416151
 c      1.02915895     0.83790465    -0.37259534
 h     -0.18678946    -1.63612403     1.09844003
 h     -1.61472049     1.76784117     1.21872367
 h     -0.45244141     2.47972856    -0.80533392
 h      1.78095523     1.64982272    -0.28663320
 o      2.45105580    -1.03481749     0.38687833
 h      3.19194072    -0.36612453     0.09091016
 c     -2.59532015    -0.54833748    -0.42343171
 h     -2.96884545    -0.55008058    -1.51536651
 h     -2.86355671    -1.48825110     0.12551275
 h     -3.33003549     0.24139750    -0.05248590
 h     -0.13103570     0.65921962     1.62313476
          17

 c      1.24754427    -0.46729441    -0.03954722
 c     -0.04349768    -0.98227527     0.17461652
 c     -1.04291059     0.00518070    -0.29882051
 c     -0.90003963     1.02564531     0.91035753
 c     -0.25409790     1.27499524    -0.62476365
 c      1.02388958     0.84000958    -0.37658127
 h     -0.20550931    -1.65545806     1.13491814
 h     -1.65434015     1.78236246     1.22603984
 h     -0.52802018     2.50913272    -0.81228239
 h      1.82378648     1.68356937    -0.30526313
 o      2.45148354    -1.04242842     0.38969341
 h      3.21035199    -0.37822664     0.06910975
 c     -2.58246149    -0.55389281    -0.42572592
 h     -2.97078011    -0.52336564    -1.49509562
 h     -2.83067390    -1.47691204     0.10639753
 h     -3.29773898     0.29327269    -0.03068147
 h     -0.13506324     0.67065084     1.62868954
          17

 c      1.25688416    -0.47791265    -0.03787503
 c     -0.03522949    -0.99061450     0.17310408
 c     -1.05169321     0.00672731    -0.29935099
 c     -0.90853738     1.03300636     0.91454627
 c     -0.26235498     1.28535415    -0.62455208
 c      1.02231266     0.84481288    -0.38099274
 h     -0.22515453    -1.66928789     1.14800086
 h     -1.69336287     1.78972158     1.23153243
 h     -0.59851957     2.50116090    -0.82221593
 h      1.85788886     1.70222332    -0.32448131
 o      2.45185839    -1.04826468     0.39145274
 h      3.20942193    -0.40997690     0.05689165
 c     -2.57016798    -0.55634797    -0.42907319
 h     -2.96413631    -0.50352838    -1.46690221
 h     -2.79243700    -1.46650111     0.08685509
 h     -3.25314270     0.33162815    -0.01033831
 h     -0.14486118     0.69021910     1.63422609
          17

 c      1.26673063    -0.48960634    -0.03571990
 c     -0.02655991    -0.99905833     0.17317735
 c     -1.06231122     0.00780342    -0.29802607
 c     -0.91672839     1.04033112     0.91808735
 c     -0.27339407     1.29707275    -0.62348393
 c      1.02466809     0.85225755    -0.38578688
 h     -0.24382745    -1.67581390     1.13512374
 h     -1.72721980     1.78669079     1.23376350
 h     -0.66029765     2.45653344    -0.83468761
 h      1.87811856     1.70189926    -0.34402670
 o      2.45216853    -1.05251250     0.39220103
 h      3.19124082    -0.45884788     0.05377280
 c     -2.55822572    -0.55477858    -0.43312197
 h     -2.95129726    -0.49077189    -1.43743147
 h     -2.75175273    -1.46317212     0.07103874
 h     -3.19710454     0.35188999     0.00717099
 h     -0.15957816     0.71713691     1.64029866
          17

 c      1.27661817    -0.50166268    -0.03327128
 c     -0.01781719    -1.00728436     0.17472211
 c     -1.07399347     0.00838894    -0.29477123
 c     -0.92495555     1.04768468     0.92081665
 c     -0.28700822     1.30944478    -0.62144664
 c      1.03072102     0.86194987    -0.39094337
 h     -0.26026052    -1.67569030     1.09739780
 h     -1.75338504     1.77225386     1.23205347
 h     -0.71111486     2.38000323    -0.84984291
 h      1.88289858     1.68250641    -0.36342161
 o      2.45203794    -1.05570226     0.39218743
 h      3.16430897    -0.51729451     0.05628286
 c     -2.54625463    -0.54883672    -0.43725782
 h     -2.93579510    -0.48469151    -1.41557807
 h     -2.71071045    -1.47037346     0.06140169
 h     -3.13285413     0.35250750     0.02151289
 h     -0.17719206     0.74997063     1.64821551
          17

 c      1.28605249    -0.51335178    -0.03073202
 c     -0.00924169    -1.01477991     0.17731014
 c     -1.08586831     0.00851832    -0.28956380
 c     -0.93343238     1.05500564     0.92250470
 c     -0.30266948     1.32124108    -0.61820855
 c      1.03981594     0.87323338    -0.39645834
 h     -0.27411194    -1.67220145     1.03975150
 h     -1.77161519     1.74754588     1.22646599
 h     -0.75138247     2.28245248    -0.86907751
 h      1.87405522     1.64732560    -0.38213879
 o      2.45062840    -1.05872579     0.39192720
 h      3.14500159    -0.57245731     0.05697495
 c     -2.53385861    -0.53895711    -0.44073621
 h     -2.92125430    -0.48452279    -1.40974819
 h     -2.67027401    -1.48642358     0.05735106
 h     -3.06571596     0.33519819     0.03357140
 h     -0.19514881     0.78700372     1.65954155
          17

 c      1.29455589    -0.52396377    -0.02830616
 c     -0.00093928    -1.02078893     0.18014408
 c     -1.09698576     0.00826221    -0.28242788
 c     -0.94215821     1.06210436     0.92292498
 c     -0.31937093     1.33048625    -0.61329795
 c      1.05085144     0.88514752    -0.40233610
 h     -0.28653198    -1.67201218     0.97154887
 h     -1.78407577     1.71563456     1.21777183
 h     -0.78672853     2.18403723    -0.89657303
 h      1.85774312     1.60362632    -0.39972501
 o      2.44697760    -1.06251677     0.39206050
 h      3.15206732    -0.61127768     0.04669540
 c     -2.52073309    -0.52630976    -0.44316622
 h     -2.90955840    -0.48952319    -1.42332511
 h     -2.63080255    -1.50536929     0.05586931
 h     -3.00317478     0.30564866     0.04598154
 h     -0.21128302     0.82666385     1.67532040
          17

 c      1.30171470    -0.53282981    -0.02619405
 c      0.00713606    -1.02432559     0.18212978
 c     -1.10635837     0.00770257    -0.27342283
 c     -0.95085800     1.06869246     0.92192693
 c     -0.33559490     1.33471972    -0.60591362
 c      1.06225144     0.89636722    -0.40856773
 h     -0.30052397    -1.68518840     0.90570149
 h     -1.79521983     1.68106262     1.20737223
 h     -0.82915259     2.11173677    -0.94055629
 h      1.84554992     1.56327518    -0.41598127
 o      2.44112752    -1.06729667     0.39280760
 h      3.18862354    -0.63252387     0.02328995
 c     -2.50670834    -0.51254199    -0.44493777
 h     -2.89979158    -0.49894892    -1.45204285
 h     -2.59269392    -1.52020038     0.05337751
 h     -2.95457557     0.27367956     0.06360330
 h     -0.22467289     0.86782012     1.69529719
          17

 c      1.30722216    -0.53934651    -0.02458644
 c      0.01503960    -1.02452105     0.18235424
 c     -1.11303508     0.00691085    -0.26262637
 c     -0.95903629     1.07447447     0.91949681
 c     -0.35016779     1.33267635    -0.59539756
 c      1.07223400     0.90540471    -0.41509703
 h     -0.31945697    -1.72137355     0.85304153
 h     -1.81082117     1.64880629     1.19698396
 h     -0.88756275     2.08010497    -1.00811284
 h      1.85224151     1.54019674    -0.43116907
 o      2.43441965    -1.07255382     0.39378375
 h      3.23727236    -0.64695374    -0.00553198
 c     -2.49177923    -0.49933227    -0.44704303
 h     -2.88923572    -0.51162470    -1.48646427
 h     -2.55659136    -1.52557577     0.04714886
 h     -2.92905702     0.25023391     0.09229812
 h     -0.23591742     0.90976872     1.71765087
          17

 c      1.31091663    -0.54301203    -0.02365063
 c      0.02249606    -1.02131911     0.18076511
 c     -1.11620551     0.00594325    -0.25012001
 c     -0.96620172     1.07929797     0.91580157
 c     -0.36341907     1.32560226    -0.58219187
 c      1.07969579     0.91133319    -0.42181601
 h     -0.34312658    -1.78177196     0.81434519
 h     -1.83564420     1.62256107     1.18790876
 h     -0.95420995     2.07591917    -1.09422488
 h      1.88598558     1.54192561    -0.44589535
 o      2.42833866    -1.07779842     0.39451036
 h      3.27797701    -0.66486321    -0.03060962
 c     -2.47626214    -0.48769546    -0.45033804
 h     -2.87517951    -0.52583052    -1.51684686
 h     -2.52329270    -1.51902579     0.03578641
 h     -2.93123816     0.24016353     0.13434797
 h     -0.24665855     0.95197228     1.73948200
          17

 c      1.31280108    -0.54345955    -0.02351177
 c      0.02878880    -1.01568816     0.17810646
 c     -1.11530046     0.00484719    -0.23598923
 c     -0.97216367     1.08328469     0.91119531
 c     -0.37642456     1.31562346    -0.56758678
 c      1.08494955     0.91435542    -0.42861519
 h     -0.36627340    -1.85648614     0.78111143
 h     -1.87064533     1.60321825     1.18022797
 h     -1.01317433     2.07700890    -1.18472659
 h      1.93956286     1.56326772    -0.46054059
 o      2.42382413    -1.08283715     0.39470789
 h      3.29839761    -0.69122470    -0.04634006
 c     -2.46090706    -0.47759309    -0.45494096
 h     -2.85592167    -0.53964496    -1.53629642
 h     -2.49362414    -1.50116537     0.01922365
 h     -2.95826857     0.23819963     0.18435297
 h     -0.25871921     0.99381681     1.75773356
          17

 c      1.31303294    -0.54047421    -0.02423524
 c      0.03310132    -1.00899295     0.17519468
 c     -1.11005408     0.00364408    -0.22033620
 c     -0.97716584     1.08682551     0.90616116
 c     -0.38985066     1.30426860    -0.55283105
 c      1.08915042     0.91532725    -0.43541013
 h     -0.38216768    -1.93146189     0.74410747
 h     -1.91210422     1.58889841     1.17270120
 h     -1.05332146     2.06909962    -1.26668263
 h      1.99664928     1.59215372    -0.47501925
 o      2.42124205    -1.08767766     0.39428130
 h      3.29388017    -0.72688533    -0.05070479
 c     -2.44665618    -0.46835274    -0.46036455
 h     -2.83093954    -0.55129438    -1.54163717
 h     -2.46835558    -1.47551873    -0.00134866
 h     -3.00204789     0.23436052     0.23184583
 h     -0.27337536     1.03453440     1.77002761
          17

 c      1.31188704    -0.53399674    -0.02581620
 c      0.03485164    -1.00239464     0.17251582
 c     -1.10052556     0.00228879    -0.20329608
 c     -0.98175920     1.09044038     0.90119984
 c     -0.40378402     1.29243333    -0.53884958
 c      1.09333289     0.91504274    -0.44212129
 h     -0.38595536    -1.99510493     0.69809638
 h     -1.95358261     1.57651501     1.16350464
 h     -1.06983299     2.04590105    -1.33160667
 h      2.04279914     1.61805936    -0.48907283
 o      2.42044310    -1.09243998     0.39328389
 h      3.26634720    -0.76986657    -0.04479387
 c     -2.43427217    -0.45923457    -0.46596624
 h     -2.80080848    -0.55932547    -1.53333283
 h     -2.44813741    -1.44808465    -0.02362654
 h     -3.05349732     0.22081045     0.26695162
 h     -0.29097328     1.07326169     1.77517001
          17

 c      1.30970408    -0.52412036    -0.02817889
 c      0.03379800    -0.99667888     0.17023906
 c     -1.08709319     0.00063665    -0.18504821
 c     -0.98657452     1.09462965     0.89672227
 c     -0.41792724     1.28067261    -0.52630839
 c      1.09807823     0.91401281    -0.44865730
 h     -0.37534847    -2.04004595     0.64163222
 h     -1.98876100     1.56337655     1.15109020
 h     -1.06179908     2.00553914    -1.37453347
 h      2.06921448     1.63452899    -0.50252422
 o      2.42070471    -1.09734743     0.39196206
 h      3.22533427    -0.81556332    -0.03346684
 c     -2.42415134    -0.44965805    -0.47112502
 h     -2.76713771    -0.56271755    -1.51539299
 h     -2.43341654    -1.42618872    -0.04469583
 h     -3.10492862     0.19389308     0.28313506
 h     -0.31083326     1.10916627     1.77336070
          17

 c      1.30683890    -0.51107946    -0.03118692
 c      0.03003316    -0.99228579     0.16832556
 c     -1.07042687    -0.00156156    -0.16581510
 c     -0.99215741     1.09979364     0.89298648
 c     -0.43175442     1.26936742    -0.51568483
 c      1.10357516     0.91251784    -0.45491346
 h     -0.35018152    -2.06271159     0.57571952
 h     -2.01328421     1.54794488     1.13464288
 h     -1.03057464     1.94850081    -1.39296655
 h      2.07200457     1.63849729    -0.51535344
 o      2.42064694    -1.10273573     0.39084163
 h      3.18970492    -0.85679849    -0.02652775
 c     -2.41631974    -0.43930909    -0.47516309
 h     -2.73241090    -0.56101493    -1.49517763
 h     -2.42434826    -1.41610913    -0.06213938
 h     -3.15059798     0.15339398     0.27729630
 h     -0.33134951     1.14159401     1.76617256
          17

 c      1.30361824    -0.49522672    -0.03466482
 c      0.02396175    -0.98933989     0.16659770
 c     -1.05144051    -0.00462903    -0.14584880
 c     -0.99887580     1.10620647     0.89007982
 c     -0.44457234     1.25875014    -0.50724240
 c      1.10971245     0.91067478    -0.46077550
 h     -0.31201987    -2.06303450     0.50294427
 h     -2.02551528     1.52995909     1.11418793
 h     -0.97942496     1.87717299    -1.38688707
 h      2.05108435     1.62949835    -0.52772153
 o      2.41866213    -1.10890260     0.39057146
 h      3.18143002    -0.88658557    -0.03590591
 c     -2.41052078    -0.42829257    -0.47730777
 h     -2.69939908    -0.55437854    -1.48209702
 h     -2.42075769    -1.42023046    -0.07533739
 h     -3.18676040     0.10158225     0.24929068
 h     -0.35027828     1.17019105     1.75626051
          17

 c      1.30031452    -0.47700650    -0.03842132
 c      0.01628010    -0.98761218     0.16476862
 c     -1.03122970    -0.00889847    -0.12540970
 c     -1.00684408     1.11401245     0.88793942
 c     -0.45549987     1.24881395    -0.50086376
 c      1.11608680     0.90844126    -0.46612083
 h     -0.26405840    -2.04509342     0.42709677
 h     -2.02682461     1.51034939     1.09055237
 h     -0.91424571     1.79662321    -1.36037935
 h      2.01007085     1.60969410    -0.54003826
 o      2.41426561    -1.11574538     0.39124066
 h      3.20481789    -0.90430694    -0.06446082
 c     -2.40633198    -0.41721992    -0.47695865
 h     -2.66994620    -0.54331259    -1.48408687
 h     -2.42215049    -1.43597381    -0.08587697
 h     -3.21204684     0.04274989     0.20185960
 h     -0.36526359     1.19494592     1.74670556
          17

 c      1.29714786    -0.45694599    -0.04225457
 c      0.00794007    -0.98643467     0.16247412
 c     -1.01100616    -0.01462912    -0.10474605
 c     -1.01584045     1.12323394     0.88640705
 c     -0.46339217     1.23913248    -0.49569946
 c      1.12193238     0.90555379    -0.47081159
 h     -0.21100849    -2.01846453     0.35281542
 h     -2.02171601     1.49110635     1.06526313
 h     -0.84497186     1.71634752    -1.32544806
 h      1.95718739     1.58476665    -0.55313430
 o      2.40846009    -1.12277497     0.39213205
 h      3.24107245    -0.91564674    -0.10196604
 c     -2.40322003    -0.40711989    -0.47418792
 h     -2.64380615    -0.52810207    -1.50308004
 h     -2.42774519    -1.45753746    -0.09665012
 h     -3.22845062    -0.01692697     0.14099100
 h     -0.37457396     1.21611830     1.74004470
          17

 c      1.29431498    -0.43566314    -0.04593996
 c      0.00004112    -0.98473469     0.15936511
 c     -0.99203807    -0.02193581    -0.08408048
 c     -1.02527238     1.13379941     0.88530752
 c     -0.46686832     1.22878068    -0.48984102
 c      1.12607579     0.90146493    -0.47468061
 h     -0.15826855    -1.99829185     0.28458064
 h     -2.01741516     1.47497464     1.04031524
 h     -0.78566762     1.65093955    -1.30575037
 h      1.90596694     1.56487374    -0.56852014
 o      2.40242593    -1.12951453     0.39240178
 h      3.26901631    -0.92610988    -0.13605862
 c     -2.40045945    -0.39920572    -0.46996170
 h     -2.61881576    -0.50858452    -1.53375336
 h     -2.43653098    -1.47867900    -0.11053680
 h     -3.24246944    -0.06984151     0.07587145
 h     -0.37780057     1.23408610     1.73737493
          17

 c      1.29202044    -0.41387774    -0.04922007
 c     -0.00638446    -0.98155152     0.15527377
 c     -0.97559623    -0.03076212    -0.06360305
 c     -1.03431427     1.14560726     0.88453383
 c     -0.46486433     1.21694631    -0.48115265
 c      1.12721897     0.89553687    -0.47754600
 h     -0.10992822    -1.99966199     0.22490752
 h     -2.02193726     1.46466978     1.01767579
 h     -0.74816812     1.61300448    -1.32707449
 h      1.87208090     1.56266021    -0.58834302
 o      2.39681256    -1.13564615     0.39149024
 h      3.27626340    -0.93858412    -0.15889686
 c     -2.39712246    -0.39455789    -0.46573507
 h     -2.59229215    -0.48454601    -1.56703650
 h     -2.44737178    -1.49457381    -0.12957681
 h     -3.26411379    -0.10860653     0.01674811
 h     -0.37610544     1.24920784     1.73810578
          17

 c      1.29048690    -0.39243235    -0.05179918
 c     -0.01053573    -0.97699142     0.15029647
 c     -0.96289615    -0.04089324    -0.04346612
 c     -1.04226590     1.15861637     0.88410661
 c     -0.45746610     1.20408916    -0.46971678
 c      1.12478753     0.88778565    -0.47933402
 h     -0.06730951    -2.02652674     0.17354071
 h     -2.04027289     1.46165787     0.99862472
 h     -0.73214303     1.59981887    -1.38897634
 h      1.86334121     1.58489345    -0.61416838
 o      2.39178165    -1.14097605     0.38912719
 h      3.25861821    -0.95394994    -0.16724613
 c     -2.39252685    -0.39379699    -0.46269931
 h     -2.56221413    -0.45616307    -1.59447362
 h     -2.45915592    -1.50249881    -0.15472136
 h     -3.30070227    -0.12885673    -0.02984043
 h     -0.37182152     1.26177964     1.74054224
          17

 c      1.28993918    -0.37231485    -0.05333946
 c     -0.01177681    -0.97245841     0.14464893
 c     -0.95501143    -0.05196550    -0.02378571
 c     -1.04889782     1.17289312     0.88413403
 c     -0.44557785     1.19157143    -0.45780329
 c      1.11948506     0.87951601    -0.48025860
 h     -0.03022684    -2.06846325     0.12917211
 h     -2.07108706     1.46538640     0.98342884
 h     -0.72902646     1.59752498    -1.46513403
 h      1.87292172     1.62521117    -0.64513694
 o      2.38711955    -1.14540247     0.38529364
 h      3.21843945    -0.97169518    -0.16181983
 c     -2.38684119    -0.39693100    -0.46133954
 h     -2.52759462    -0.42407823    -1.61038419
 h     -2.47096555    -1.50196052    -0.18588676
 h     -3.34946810    -0.13081819    -0.06406159
 h     -0.36764605     1.27209282     1.74283801
          17

 c      1.29058156    -0.35461583    -0.05347844
 c     -0.00956852    -0.96974503     0.13850109
 c     -0.95274562    -0.06350376    -0.00463797
 c     -1.05445349     1.18854934     0.88468324
 c     -0.43015669     1.18046246    -0.44750222
 c      1.11264055     0.87279356    -0.48079600
 h      0.00126843    -2.11004356     0.09113264
 h     -2.10737546     1.47383799     0.97164256
 h     -0.73140512     1.59469998    -1.53075446
 h      1.88688355     1.66962539    -0.67817936
 o      2.38220528    -1.14891969     0.38026869
 h      3.16526482    -0.98994016    -0.14795979
 c     -2.38095520    -0.40347318    -0.46162684
 h     -2.48841487    -0.38923529    -1.61221249
 h     -2.48224350    -1.49474519    -0.22211620
 h     -3.39900900    -0.11789941    -0.09001897
 h     -0.36587776     1.28051936     1.74374701
          17

 c      1.29257466    -0.34037716    -0.05188519
 c     -0.00358555    -0.97016472     0.13194920
 c     -0.95648576    -0.07503165     0.01395733
 c     -1.05936078     1.20562576     0.88567616
 c     -0.41208693     1.17126186    -0.43990153
 c      1.10540132     0.86949010    -0.48147293
 h      0.02677004    -2.13930676     0.05938653
 h     -2.14033662     1.48482195     0.96262268
 h     -0.73491268     1.58541867    -1.57189123
 h      1.89386783     1.70582452    -0.70985045
 o      2.37592294    -1.15163659     0.37471869
 h      3.11730205    -1.00527301    -0.13695970
 c     -2.37581737    -0.41263436    -0.46336460
 h     -2.44545021    -0.35266848    -1.60036749
 h     -2.49293176    -1.48494640    -0.26181452
 h     -3.43696257    -0.09443845    -0.11162741
 h     -0.36797086     1.28755107     1.74297578
          17

 c      1.29600140    -0.33036766    -0.04834553
 c      0.00612437    -0.97425809     0.12504724
 c     -0.96608697    -0.08620061     0.03204461
 c     -1.06396411     1.22401894     0.88686515
 c     -0.39228928     1.16407873    -0.43533949
 c      1.09855025     0.87078593    -0.48268741
 h      0.04597907    -2.14984937     0.03401254
 h     -2.16281123     1.49687132     0.95580760
 h     -0.73713090     1.56733392    -1.58246773
 h      1.88767389     1.72646654    -0.73746702
 o      2.36700032    -1.15372144     0.36951098
 h      3.09619925    -1.01388073    -0.14294426
 c     -2.37203904    -0.42346610    -0.46629243
 h     -2.40004421    -0.31529435    -1.57812177
 h     -2.50351588    -1.47851443    -0.30313011
 h     -3.45466243    -0.06453838    -0.13116620
 h     -0.37440967     1.29378430     1.74120174
          17

 c      1.30082723    -0.32487968    -0.04284423
 c      0.01907562    -0.98181515     0.11784454
 c     -0.98084369    -0.09685972     0.04971920
 c     -1.06840586     1.24347260     0.88787277
 c     -0.37178171     1.15880115    -0.43370232
 c      1.09262475     0.87702488    -0.48461445
 h      0.05895287    -2.14025207     0.01488440
 h     -2.17081185     1.50950047     0.95075869
 h     -0.73676931     1.54008712    -1.56103520
 h      1.86633702     1.72875542    -0.75936701
 o      2.35521027    -1.15519998     0.36490774
 h      3.10815458    -1.01509031    -0.16985851
 c     -2.36987139    -0.43504069    -0.47004593
 h     -2.35379432    -0.27770821    -1.55133914
 h     -2.51484970    -1.48157911    -0.34451928
 h     -3.44779079    -0.03174593    -0.14952480
 h     -0.38481638     1.29986607     1.73985189
          17

 c      1.30687371    -0.32364571    -0.03560170
 c      0.03440181    -0.99198041     0.11042713
 c     -0.99957518    -0.10703892     0.06710081
 c     -1.07259259     1.26360395     0.88826401
 c     -0.35165573     1.15518512    -0.43454420
 c      1.08801365     0.88770972    -0.48716832
 h      0.06616185    -2.11375213     0.00147791
 h     -2.16387725     1.52315072     0.94711502
 h     -0.73352846     1.50472735    -1.50974453
 h      1.83130994     1.71379975    -0.77499267
 o      2.34182187    -1.15591001     0.36022505
 h      3.13682264    -1.01230168    -0.20594333
 c     -2.36931978    -0.44671251    -0.47417596
 h     -2.30818049    -0.24009876    -1.52732620
 h     -2.52770147    -1.49756671    -0.38524865
 h     -3.41582593     0.00107311    -0.16664117
 h     -0.39824355     1.30641622     1.74068515
          17

 c      1.31381839    -0.32591380    -0.02704400
 c      0.05100066    -1.00334969     0.10295631
 c     -1.02080124    -0.11687679     0.08430776
 c     -1.07617524     1.28393866     0.88762932
 c     -0.33295899     1.15287158    -0.43702388
 c      1.08492917     0.90156936    -0.48999863
 h      0.06844350    -2.07873336    -0.00732382
 h     -2.14509288     1.53908145     0.94454387
 h     -0.72870983     1.46390120    -1.43549321
 h      1.78769537     1.68692399    -0.78523587
 o      2.32842404    -1.15573317     0.35463935
 h      3.16191352    -1.00929448    -0.23661092
 c     -2.37021549    -0.45831016    -0.47833880
 h     -2.26436854    -0.20255372    -1.51233275
 h     -2.54226977    -1.52496323    -0.42538430
 h     -3.36185602     0.03202323    -0.18167783
 h     -0.41359740     1.31395215     1.74523253
          17

 c      1.32121884    -0.33062725    -0.01772772
 c      0.06770527    -1.01409563     0.09568621
 c     -1.04295016    -0.12654519     0.10143719
 c     -1.07854809     1.30394694     0.88565982
 c     -0.31646267     1.15134580    -0.43967173
 c      1.08327270     0.91667973    -0.49250576
 h      0.06681529    -2.04883045    -0.01334818
 h     -2.12082952     1.55923413     0.94270403
 h     -0.72683480     1.42255005    -1.35299295
 h      1.74512511     1.65860967    -0.79308808
 o      2.31618426    -1.15471609     0.34770679
 h      3.17090294    -1.00823445    -0.25282106
 c     -2.37216302    -0.47008443    -0.48256852
 h     -2.22344247    -0.16581713    -1.50872484
 h     -2.55811108    -1.55787060    -0.46521655
 h     -3.29294313     0.06079627    -0.19297576
 h     -0.43005840     1.32284734     1.75424401
          17

 c      1.32855332    -0.33662062    -0.00825451
 c      0.08343007    -1.02236365     0.08892926
 c     -1.06454057    -0.13620340     0.11855244
 c     -1.07894652     1.32309173     0.88219889
 c     -0.30238922     1.14992559    -0.44023472
 c      1.08260257     0.93075347    -0.49391717
 h      0.06214001    -2.03933645    -0.01879665
 h     -2.09943553     1.58590461     0.94119949
 h     -0.73758137     1.38809185    -1.28680549
 h      1.71704950     1.64365384    -0.80374828
 o      2.30583999    -1.15305533     0.33935761
 h      3.15911102    -1.00984385    -0.25112588
 c     -2.37445117    -0.48249427    -0.48736835
 h     -2.18683232    -0.13186103    -1.51422641
 h     -2.57451583    -1.58879028    -0.50466570
 h     -3.22017251     0.08942584    -0.19803393
 h     -0.44730449     1.33333154     1.76738171
          17

 c      1.33526896    -0.34277390     0.00080305
 c      0.09723804    -1.02710216     0.08295708
 c     -1.08430103    -0.14598526     0.13567884
 c     -1.07672596     1.34090989     0.87726667
 c     -0.29060280     1.14804562    -0.43653442
 c      1.08260128     0.94190245    -0.49357729
 h      0.05504945    -2.05792022    -0.02519610
 h     -2.08802758     1.62097829     0.93947655
 h     -0.77252062     1.36705364    -1.26134772
 h      1.71431555     1.65402808    -0.82197315
 o      2.29778050    -1.15106364     0.32981250
 h      3.12821349    -1.01377760    -0.23251907
 c     -2.37618593    -0.49598439    -0.49349227
 h     -2.15636805    -0.10357430    -1.52392425
 h     -2.59093557    -1.61131672    -0.54309609
 h     -3.15637914     0.12196396    -0.19407430
 h     -0.46543096     1.34551184     1.78332222
          17

 c      1.34083494    -0.34810456     0.00895354
 c      0.10830892    -1.02862796     0.07792136
 c     -1.10122308    -0.15600976     0.15280528
 c     -1.07172270     1.35712007     0.87105356
 c     -0.28169270     1.14579889    -0.42847606
 c      1.08383327     0.94957378    -0.49138686
 h      0.04648844    -2.09795312    -0.03260149
 h     -2.08848782     1.66481399     0.93667819
 h     -0.83171603     1.35873599    -1.27718647
 h      1.73580028     1.68851480    -0.84711684
 o      2.29197754    -1.14914891     0.31958070
 h      3.08686508    -1.01860431    -0.20266165
 c     -2.37676840    -0.51066544    -0.50155597
 h     -2.13389469    -0.08390619    -1.53291890
 h     -2.60718611    -1.62164878    -0.57948314
 h     -3.11047538     0.16116809    -0.17978454
 h     -0.48465599     1.35938756     1.80017642
          17

 c      1.34480190    -0.35181264     0.01581410
 c      0.11592037    -1.02811936     0.07388428
 c     -1.11457687    -0.16638270     0.16987386
 c     -1.06437764     1.37168253     0.86386871
 c     -0.27720520     1.14378542    -0.41793703
 c      1.08756925     0.95441384    -0.48779952
 h      0.03800201    -2.14407013    -0.04011689
 h     -2.09627445     1.71559166     0.93163470
 h     -0.90030401     1.35680827    -1.31221986
 h      1.76976811     1.73414965    -0.87294340
 o      2.28781101    -1.14779621     0.30950119
 h      3.05260481    -1.02151499    -0.17279113
 c     -2.37627285    -0.52596218    -0.51172433
 h     -2.12081078    -0.07515003    -1.53786259
 h     -2.62348140    -1.61919574    -0.61271148
 h     -3.08304654     0.20400470    -0.15720747
 h     -0.50500486     1.37487121     1.81594956
          17

 c      1.34686687    -0.35329826     0.02111232
 c      0.11950256    -1.02674973     0.07088652
 c     -1.12392117    -0.17719858     0.18676803
 c     -1.05550016     1.38475707     0.85606223
 c     -0.27840529     1.14251606    -0.40677440
 c      1.09484569     0.95733246    -0.48337921
 h      0.03121483    -2.18180348    -0.04686144
 h     -2.10342147     1.76980102     0.92311386
 h     -0.96210003     1.35587985    -1.34518384
 h      1.80363939     1.77690295    -0.89248523
 o      2.28425159    -1.14750020     0.30053906
 h      3.04784806    -1.01879738    -0.15660007
 c     -2.37521491    -0.54068841    -0.52367717
 h     -2.11768517    -0.07844134    -1.53744871
 h     -2.64046234    -1.60667579    -0.64185221
 h     -3.06886354     0.24209326    -0.13130866
 h     -0.52611503     1.39179080     1.82887700
          17

 c      1.34692064    -0.35217748     0.02467354
 c      0.11870356    -1.02529119     0.06897477
 c     -1.12909996    -0.18854600     0.20330512
 c     -1.04594454     1.39660485     0.84797416
 c     -0.28560818     1.14223603    -0.39613377
 c      1.10595877     0.95901091    -0.47852409
 h      0.02727187    -2.20176371    -0.05236135
 h     -2.10252874     1.82338644     0.91014571
 h     -1.00691544     1.35321687    -1.36402595
 h      1.82909135     1.80725265    -0.90103465
 o      2.28101379    -1.14856420     0.29304006
 h      3.08067972    -1.00867119    -0.15832412
 c     -2.37408344    -0.55351462    -0.53677196
 h     -2.12403671    -0.09338612    -1.53254305
 h     -2.65923987    -1.58966973    -0.66631854
 h     -3.06219379     0.26653339    -0.10763743
 h     -0.54718555     1.40987633     1.83765961
          17

 c      1.34506080    -0.34830730     0.02641713
 c      0.11342853    -1.02409055     0.06820109
 c     -1.13021431    -0.20050746     0.21924020
 c     -1.03642899     1.40750658     0.83991935
 c     -0.29828115     1.14299818    -0.38667885
 c      1.12049945     0.95988128    -0.47343909
 h      0.02663918    -2.19964768    -0.05653291
 h     -2.08897244     1.87270325     0.89220352
 h     -1.02992338     1.34780347    -1.36347655
 h      1.84208499     1.82022898    -0.89635053
 o      2.27919779    -1.15096006     0.28643268
 h      3.13414940    -0.99322439    -0.16802563
 c     -2.37315639    -0.56338966    -0.55017859
 h     -2.13823541    -0.11783082    -1.52633226
 h     -2.68123511    -1.57520674    -0.68581490
 h     -3.05926089     0.27131139    -0.09059969
 h     -0.56702410     1.42874796     1.84162708
          17

 c      1.34157180    -0.34182601     0.02637202
 c      0.10386486    -1.02312534     0.06861992
 c     -1.12758188    -0.21314236     0.23428132
 c     -1.02748436     1.41771419     0.83219236
 c     -0.31532356     1.14473744    -0.37883392
 c      1.13756866     0.96019379    -0.46817956
 h      0.02910892    -2.17553860    -0.05960970
 h     -2.06144681     1.91506050     0.86923722
 h     -1.02990389     1.33953302    -1.34234692
 h      1.84186206     1.81439097    -0.87816216
 o      2.28009459    -1.15445971     0.27997703
 h      3.18506175    -0.97586831    -0.17372964
 c     -2.37257219    -0.56981965    -0.56296087
 h     -2.15758994    -0.14794833    -1.52427104
 h     -2.70753163    -1.56910083    -0.70004702
 h     -3.05827328     0.25399247    -0.08295306
 h     -0.58414972     1.44793468     1.84082601
          17

 c      1.33687561    -0.33316520     0.02468404
 c      0.09049016    -1.02201615     0.07029046
 c     -1.12170687    -0.22645556     0.24811125
 c     -1.01943987     1.42741964     0.82507320
 c     -0.33527102     1.14730192    -0.37282968
 c      1.15596481     0.96001562    -0.46267721
 h      0.03385636    -2.13394805    -0.06217956
 h     -2.02190411     1.94904863     0.84164155
 h     -1.00866641     1.32894518    -1.30285107
 h      1.83059268     1.79162687    -0.84797079
 o      2.28431497    -1.15876036     0.27321325
 h      3.21816305    -0.95915829    -0.16869094
 c     -2.37243884    -0.57302032    -0.57422137
 h     -2.17886254    -0.17907634    -1.53294873
 h     -2.73786769    -1.57315098    -0.70840243
 h     -3.05901296     0.21544467    -0.08576240
 h     -0.59693837     1.46691990     1.83600202
          17

 c      1.33146608    -0.32300974     0.02160243
 c      0.07405594    -1.02000295     0.07328298
 c     -1.11327217    -0.24035793     0.26041351
 c     -1.01239852     1.43672456     0.81882546
 c     -0.35635831     1.15044619    -0.36855136
 c      1.17427324     0.95914724    -0.45673239
 h      0.03957007    -2.08451149    -0.06535013
 h     -1.97544267     1.97483925     0.81019422
 h     -0.97186877     1.31741085    -1.25196093
 h      1.81384654     1.75801284    -0.80926708
 o      2.29179477    -1.16352454     0.26593785
 h      3.22692239    -0.94450452    -0.15089041
 c     -2.37282048    -0.57382581    -0.58339165
 h     -2.19927121    -0.20748380    -1.55701762
 h     -2.77007137    -1.58451709    -0.71000790
 h     -3.06285184     0.15974414    -0.09822970
 h     -0.60381248     1.48520018     1.82844189
          17

 c      1.32584622    -0.31222786     0.01745706
 c      0.05554487    -1.01602254     0.07767623
 c     -1.10315306    -0.25462178     0.27090154
 c     -1.00622369     1.44561723     0.81369108
 c     -0.37647083     1.15379801    -0.36523752
 c      1.19089635     0.95703359    -0.45000868
 h      0.04479807    -2.04171815    -0.07088249
 h     -1.92992309     1.99436997     0.77594636
 h     -0.93069963     1.30761950    -1.20432528
 h      1.80117356     1.72486952    -0.76769359
 o      2.30196214    -1.16842323     0.25813256
 h      3.21192926    -0.93216002    -0.12162922
 c     -2.37359445    -0.57339178    -0.59054769
 h     -2.21738530    -0.23196327    -1.59557968
 h     -2.80053820    -1.59785465    -0.70420363
 h     -3.07320952     0.09426448    -0.11735242
 h     -0.60347306     1.50234566     1.81966410
          17

 c      1.32048229    -0.30180726     0.01264036
 c      0.03611521    -1.00916799     0.08350584
 c     -1.09244458    -0.26883838     0.27935090
 c     -1.00061672     1.45400109     0.80989272
 c     -0.39324820     1.15686845    -0.36139479
 c      1.20423363     0.95294404    -0.44214697
 h      0.04848344    -2.02025954    -0.08078377
 h     -1.89448833     2.01090842     0.74007726
 h     -0.90130826     1.30359189    -1.18271674
 h      1.80436474     1.70682836    -0.72975580
 o      2.31376596    -1.17321658     0.24996334
 h      3.18141685    -0.92064645    -0.08523866
 c     -2.37435976    -0.57291161    -0.59641588
 h     -2.23308046    -0.25362212    -1.64174221
 h     -2.82529805    -1.60814685    -0.69098632
 h     -3.09564325     0.02888623    -0.13806986
 h     -0.59514901     1.51804866     1.81101600
          17

 c      1.31577410    -0.29281811     0.00759580
 c      0.01708730    -0.99954247     0.09063551
 c     -1.08248216    -0.28239215     0.28563006
 c     -0.99535227     1.46182388     0.80764833
 c     -0.40489230     1.15927078    -0.35588952
 c      1.21326750     0.94674678    -0.43308803
 h      0.05010528    -2.02558979    -0.09592484
 h     -1.87638203     2.02741295     0.70388412
 h     -0.89540393     1.30832875    -1.20496406
 h      1.83049780     1.71299605    -0.69901583
 o      2.32561545    -1.17786721     0.24179630
 h      3.15299874    -0.90557498    -0.04911368
 c     -2.37462183    -0.57333174    -0.60192528
 h     -2.24678894    -0.27431343    -1.68604793
 h     -2.84092614    -1.61243334    -0.67110728
 h     -3.13561220    -0.02721024    -0.15519878
 h     -0.57880520     1.53215340     1.80332294
          17

 c      1.31203537    -0.28637191     0.00279552
 c     -0.00002952    -0.98862559     0.09866237
 c     -1.07480814    -0.29447738     0.28971832
 c     -0.99055276     1.46924659     0.80716079
 c     -0.41113284     1.16103223    -0.34967932
 c      1.21810121     0.93963839    -0.42327864
 h      0.04910628    -2.04962019    -0.11487316
 h     -1.87747301     2.04433298     0.66908979
 h     -0.90870429     1.32038332    -1.26355157
 h      1.87519502     1.73832540    -0.67354580
 o      2.33569564    -1.18255717     0.23404846
 h      3.14922117    -0.87990430    -0.02116327
 c     -2.37426182    -0.57502628    -0.60762096
 h     -2.25885355    -0.29544326    -1.72023813
 h     -2.84507102    -1.61028067    -0.64587356
 h     -3.19331295    -0.07001706    -0.16691129
 h     -0.55522347     1.54466050     1.79672993
          17

 c      1.30948603    -0.28350516    -0.00131360
 c     -0.01362783    -0.97857444     0.10700558
 c     -1.07102502    -0.30417975     0.29169070
 c     -0.98670768     1.47665795     0.80853296
 c     -0.41265773     1.16247753    -0.34509310
 c      1.21958956     0.93362918    -0.41339044
 h      0.04463783    -2.07788676    -0.13460223
 h     -1.89366010     2.05902994     0.63814352
 h     -0.92782528     1.33537715    -1.33357697
 h      1.92638207     1.76861487    -0.64887270
 o      2.34319736    -1.18732509     0.22677474
 h      3.17832546    -0.84007463    -0.00312466
 c     -2.37378950    -0.57776888    -0.61344531
 h     -2.26927497    -0.31764941    -1.73907881
 h     -2.83671745    -1.60353485    -0.61682409
 h     -3.26097896    -0.10136861    -0.17586987
 h     -0.52590481     1.55570231     1.79076383
          17

 c      1.30825968    -0.28498742    -0.00438497
 c     -0.02229716    -0.97130782     0.11509448
 c     -1.07251069    -0.31063561     0.29166374
 c     -0.98439545     1.48448363     0.81166614
 c     -0.41015098     1.16393880    -0.34396089
 c      1.21861639     0.93047117    -0.40394632
 h      0.03598530    -2.09810762    -0.15203731
 h     -1.91770666     2.06749627     0.61395393
 h     -0.94216461     1.34950529    -1.39366995
 h      1.97246030     1.79091497    -0.62168821
 o      2.34895579    -1.19169720     0.21959487
 h      3.22402751    -0.79190465     0.01059711
 c     -2.37401080    -0.58106367    -0.61896636
 h     -2.27772612    -0.34086647    -1.74073854
 h     -2.81627097    -1.59581376    -0.58541376
 h     -3.32689652    -0.12522563    -0.18645159
 h     -0.49284874     1.56549769     1.78455249
          17

 c      1.30841424    -0.29113269    -0.00623442
 c     -0.02521179    -0.96802014     0.12251065
 c     -1.08005261    -0.31323683     0.28972813
 c     -0.98399212     1.49297759     0.81622210
 c     -0.40413179     1.16568056    -0.34705274
 c      1.21580902     0.93110497    -0.39518805
 h      0.02294215    -2.10318568    -0.16490496
 h     -1.94254657     2.06643924     0.59921492
 h     -0.94614334     1.36045508    -1.43180267
 h      2.00572578     1.79757779    -0.59065639
 o      2.35426164    -1.19500682     0.21213793
 h      3.26406449    -0.74524856     0.02575864
 c     -2.37557986    -0.58443404    -0.62362858
 h     -2.28364799    -0.36443064    -1.72680670
 h     -2.78538562    -1.59182455    -0.55278950
 h     -3.38083931    -0.14471397    -0.20195921
 h     -0.45830355     1.57430625     1.77711300
          17

 c      1.30993118    -0.30170199    -0.00686249
 c     -0.02241688    -0.96903805     0.12904625
 c     -1.09356562    -0.31178107     0.28591070
 c     -0.98554979     1.50213268     0.82165571
 c     -0.39508713     1.16792285    -0.35429074
 c      1.21156561     0.93557973    -0.38709291
 h      0.00588040    -2.09097198    -0.17192466
 h     -1.96307716     2.05430104     0.59586503
 h     -0.93751184     1.36701651    -1.44292147
 h      2.02224668     1.78581494    -0.55585106
 o      2.35996606    -1.19677387     0.20424466
 h      3.28416900    -0.70770999     0.04496132
 c     -2.37885517    -0.58755524    -0.62681277
 h     -2.28631861    -0.38718268    -1.70238841
 h     -2.74639139    -1.59620093    -0.51973877
 h     -3.41626955    -0.16159587    -0.22387333
 h     -0.42453943     1.58239673     1.76762778
          17

 c      1.31270794    -0.31594964    -0.00642921
 c     -0.01483851    -0.97386426     0.13469305
 c     -1.11207104    -0.30646996     0.28019546
 c     -0.98880905     1.51169354     0.82729818
 c     -0.38353530     1.17084982    -0.36502431
 c      1.20611311     0.94316957    -0.37943798
 h     -0.01434471    -2.06376442    -0.17286870
 h     -1.97672270     2.03140676     0.60483541
 h     -0.91609091     1.36871799    -1.42666161
 h      2.02131423     1.75673257    -0.51821335
 o      2.36643459    -1.19677708     0.19591470
 h      3.27872637    -0.68336583     0.06844134
 c     -2.38397053    -0.59035579    -0.62782231
 h     -2.28488550    -0.40767817    -1.67583677
 h     -2.70144711    -1.61171468    -0.48690300
 h     -3.43029762    -0.17666177    -0.25211854
 h     -0.39365824     1.59002727     1.75565795
          17

 c      1.31655143    -0.33279313    -0.00519627
 c     -0.00400135    -0.98132647     0.13959851
 c     -1.13395700    -0.29776430     0.27258859
 c     -0.99325477     1.52121295     0.83246190
 c     -0.36998313     1.17458780    -0.37817188
 c      1.19949120     0.95255022    -0.37187831
 h     -0.03661162    -2.02841444    -0.16874280
 h     -1.98359238     1.99980412     0.62596391
 h     -0.88362274     1.36579530    -1.38699914
 h      2.00564922     1.71514409    -0.47925798
 o      2.37366295    -1.19503602     0.18723801
 h      3.24893241    -0.67297865     0.09514091
 c     -2.39089364    -0.59309156    -0.62598801
 h     -2.27845518    -0.42467279    -1.65689104
 h     -2.65201051    -1.63766791    -0.45518453
 h     -3.42340424    -0.18997944    -0.28533411
 h     -0.36742854     1.59742618     1.74128124
          17

 c      1.32117652    -0.35103116    -0.00346391
 c      0.00838705    -0.98979209     0.14401841
 c     -1.15735971    -0.28619879     0.26318066
 c     -0.99817245     1.53012149     0.83653317
 c     -0.35479863     1.17915732    -0.39219225
 c      1.19146998     0.96197777    -0.36402666
 h     -0.05993270    -1.99624707    -0.16191725
 h     -1.98654878     1.96299248     0.65801681
 h     -0.84466076     1.35952101    -1.33382580
 h      1.98229239     1.66990437    -0.44083137
 o      2.38126921    -1.19184465     0.17835628
 h      3.20291319    -0.67337249     0.12330441
 c     -2.39933696    -0.59629841    -0.62100485
 h     -2.26642903    -0.43785550    -1.65243869
 h     -2.59911961    -1.66983863    -0.42596788
 h     -3.39982710    -0.20075409    -0.32090709
 h     -0.34712931     1.60476376     1.72515525
          17

 c      1.32621424    -0.36952850    -0.00152383
 c      0.02078182    -0.99754403     0.14823673
 c     -1.18047977    -0.27225415     0.25217122
 c     -1.00273125     1.53781458     0.83902431
 c     -0.33804934     1.18441875    -0.40496582
 c      1.18153545     0.96952167    -0.35553761
 h     -0.08388967    -1.98046139    -0.15549844
 h     -1.99080385     1.92537237     0.69892360
 h     -0.80800164     1.35270029    -1.28528478
 h      1.96266464     1.63323056    -0.40462779
 o      2.38839166    -1.18786544     0.16942331
 h      3.15728552    -0.67583115     0.15109178
 c     -2.40855943    -0.60064841    -0.61329557
 h     -2.24910413    -0.44827674    -1.66234101
 h     -2.54413746    -1.70215060    -0.40086856
 h     -3.36847342    -0.20688985    -0.35498863
 h     -0.33340048     1.61211431     1.70850987
          17

 c      1.33123633    -0.38732145     0.00036432
 c      0.03193703    -1.00342404     0.15240238
 c     -1.20175527    -0.25631414     0.23985268
 c     -1.00616798     1.54377188     0.83957561
 c     -0.31956051     1.19010751    -0.41405947
 c      1.16924531     0.97353791    -0.34619315
 h     -0.10839885    -1.98935950    -0.15131532
 h     -2.00213373     1.89116224     0.74633223
 h     -0.78575077     1.34924074    -1.26523408
 h      1.95833194     1.61634732    -0.37140735
 o      2.39385927    -1.18407336     0.16052912
 h      3.13429756    -0.66696810     0.17778029
 c     -2.41730239    -0.60682466    -0.60395612
 h     -2.22803552    -0.45790171    -1.67979383
 h     -2.48921473    -1.72876201    -0.38123409
 h     -3.34273466    -0.20479153    -0.38306628
 h     -0.32613977     1.61941780     1.69305873
          17

 c      1.33579630    -0.40363965     0.00198015
 c      0.04083688    -1.00734560     0.15639414
 c     -1.21991154    -0.23868550     0.22657342
 c     -1.00808568     1.54768535     0.83794176
 c     -0.29962953     1.19609986    -0.41810205
 c      1.15498921     0.97330678    -0.33592722
 h     -0.13255428    -2.02030730    -0.14804654
 h     -2.02350118     1.86303221     0.79819276
 h     -0.78490954     1.35115518    -1.28726680
 h      1.97221292     1.62225529    -0.34068787
 o      2.39720115    -1.18110946     0.15166064
 h      3.14552910    -0.63910683     0.20436629
 c     -2.42420951    -0.61535273    -0.59424418
 h     -2.20569211    -0.46870498    -1.69578219
 h     -2.43718956    -1.74551014    -0.36778638
 h     -3.33584385    -0.19081692    -0.40167067
 h     -0.32452954     1.62645285     1.68079292
          17

 c      1.33947391    -0.41788587     0.00314600
 c      0.04662853    -1.01005257     0.15991150
 c     -1.23394534    -0.21963601     0.21269938
 c     -1.00866223     1.54950695     0.83401848
 c     -0.27973754     1.20263183    -0.41798533
 c      1.14025880     0.96913928    -0.32474638
 h     -0.15413929    -2.06212987    -0.14207831
 h     -2.05238372     1.84149780     0.85270806
 h     -0.79899672     1.35613529    -1.34034707
 h      1.99553415     1.64407508    -0.31154127
 o      2.39943010    -1.17865082     0.14284216
 h      3.17899872    -0.60029530     0.23123343
 c     -2.42867323    -0.62627410    -0.58507523
 h     -2.18473072    -0.48209610    -1.70301940
 h     -2.39112421    -1.75066402    -0.36049570
 h     -3.35191424    -0.16498648    -0.41033069
 h     -0.32730849     1.63282524     1.67356941
          17

 c      1.34190277    -0.42962991     0.00373232
 c      0.04868061    -1.01244550     0.16267965
 c     -1.24310564    -0.19941856     0.19857536
 c     -1.00852077     1.54936906     0.82790661
 c     -0.26193154     1.21005926    -0.41572604
 c      1.12697322     0.96179956    -0.31265563
 h     -0.17060553    -2.10244925    -0.12989627
 h     -2.08175535     1.82565727     0.90768692
 h     -0.81487126     1.36036023    -1.40169631
 h      2.01531360     1.67129648    -0.28337753
 o      2.40207526    -1.17597245     0.13422036
 h      3.21393411    -0.56501344     0.25667471
 c     -2.43117200    -0.63895296    -0.57690214
 h     -2.16743913    -0.49879713    -1.69742863
 h     -2.35376226    -1.74527708    -0.35856103
 h     -3.38275994    -0.13301384    -0.41134820
 h     -0.33327396     1.63796913     1.67249422
          17

 c      1.34278483    -0.43862408     0.00366349
 c      0.04665353    -1.01515817     0.16455166
 c     -1.24689647    -0.17829103     0.18449264
 c     -1.00837363     1.54746445     0.81994623
 c     -0.24790718     1.21859536    -0.41300822
 c      1.11675974     0.95201493    -0.29965624
 h     -0.18015184    -2.13215065    -0.10939969
 h     -2.10371729     1.81436134     0.96021650
 h     -0.82236249     1.36143872    -1.45343343
 h      2.02159515     1.69523104    -0.25597825
 o      2.40620745    -1.17259088     0.12596975
 h      3.23575391    -0.54341363     0.27834199
 c     -2.43267437    -0.65230473    -0.56986454
 h     -2.15545936    -0.51888412    -1.67823127
 h     -2.32710002    -1.73324857    -0.36041339
 h     -3.41520214    -0.10335851    -0.40769401
 h     -0.34176414     1.64115720     1.67735730
          17

 c      1.34190112    -0.44482057     0.00292192
 c      0.04051261    -1.01845684     0.16550420
 c     -1.24508555    -0.15654254     0.17066904
 c     -1.00874964     1.54397493     0.81067971
 c     -0.23871487     1.22827154    -0.41088841
 c      1.11065934     0.94036426    -0.28576743
 h     -0.18213397    -2.14622757    -0.07997080
 h     -2.11246650     1.80685735     1.00698917
 h     -0.81619579     1.35862418    -1.48568275
 h      2.00929293     1.71037158    -0.22929950
 o      2.41230473    -1.16833504     0.11821673
 h      3.23790277    -0.53982772     0.29446473
 c     -2.43401042    -0.66513991    -0.56388837
 h     -2.14962071    -0.54182545    -1.64785950
 h     -2.31212878    -1.72089943    -0.36379060
 h     -3.43852380    -0.08332578    -0.40163970
 h     -0.35278394     1.64153526     1.68649934
          17

 c      1.33912994    -0.44837699     0.00154903
 c      0.03050195    -1.02225384     0.16560464
 c     -1.23770123    -0.13452064     0.15724315
 c     -1.00991098     1.53904943     0.80076012
 c     -0.23476865     1.23896149    -0.40996912
 c      1.10905911     0.92733280    -0.27104335
 h     -0.17708242    -2.14345794    -0.04216274
 h     -2.10543340     1.80290184     1.04486206
 h     -0.79461854     1.35222930    -1.49428040
 h      1.97757788     1.71404191    -0.20336020
 o      2.42034865    -1.16326398     0.11101354
 h      3.22017440    -0.55394701     0.30430602
 c     -2.43569033    -0.67639817    -0.55866728
 h     -2.14977116    -0.56653843    -1.61200088
 h     -2.30882309    -1.71550636    -0.36602946
 h     -3.44661228    -0.07751793    -0.39458248
 h     -0.36668292     1.63820137     1.69724562
          17

 c      1.33446772    -0.44965210    -0.00036018
 c      0.01711103    -1.02611216     0.16498546
 c     -1.22501746    -0.11264338     0.14428055
 c     -1.01187624     1.53279989     0.79084128
 c     -0.23589499     1.25039103    -0.41052544
 c      1.11168146     0.91335804    -0.25558733
 h     -0.16664420    -2.12635051     0.00258567
 h     -2.08337850     1.80270409     1.07133879
 h     -0.75829292     1.34327001    -1.47908383
 h      1.92932666     1.70620378    -0.17815176
 o      2.42982938    -1.15766955     0.10430943
 h      3.18862796    -0.58083163     0.30866666
 c     -2.43792947    -0.68537164    -0.55363396
 h     -2.15472040    -0.59158735    -1.57923390
 h     -2.31647432    -1.72246168    -0.36467543
 h     -3.43747233    -0.08779620    -0.38722905
 h     -0.38362723     1.63032232     1.70668099
          17

 c      1.32805018    -0.44919291    -0.00266840
 c      0.00103452    -1.02923262     0.16382337
 c     -1.20753446    -0.09138726     0.13178692
 c     -1.01445633     1.52529639     0.78147367
 c     -0.24137865     1.26214464    -0.41247703
 c      1.11760057     0.89880520    -0.23956746
 h     -0.15347075    -2.10147132     0.05224629
 h     -2.05027276     1.80691846     1.08495213
 h     -0.71016524     1.33338186    -1.44413676
 h      1.87122096     1.68996721    -0.15346924
 o      2.43965682    -1.15216806     0.09789562
 h      3.15714255    -0.60966117     0.31080127
 c     -2.44063491    -0.69192546    -0.54807358
 h     -2.16265130    -0.61563195    -1.55906587
 h     -2.33415259    -1.74229487    -0.35819752
 h     -3.41276842    -0.11336542    -0.37966277
 h     -0.40317371     1.61725053     1.71241734
          17

 c      1.32016188    -0.44770281    -0.00521037
 c     -0.01689263    -1.03051843     0.16230248
 c     -1.18595949    -0.07125120     0.11972283
 c     -1.01728017     1.51655946     0.77302166
 c     -0.25001180     1.27369103    -0.41520877
 c      1.12533370     0.88389133    -0.22322984
 h     -0.14083205    -2.07905021     0.10473638
 h     -2.01309449     1.81672027     1.08555945
 h     -0.65608957     1.32482738    -1.39967784
 h      1.81380995     1.67240815    -0.12866079
 o      2.44828542    -1.14765371     0.09139449
 h      3.14576215    -0.62487307     0.31660606
 c     -2.44329588    -0.69654988    -0.54147491
 h     -2.17223422    -0.63798222    -1.55777393
 h     -2.36078937    -1.77013889    -0.34630322
 h     -3.37822460    -0.15045893    -0.37119491
 h     -0.42409995     1.59860823     1.71313626
          17

 c      1.31121813    -0.44598989    -0.00780740
 c     -0.03579581    -1.02889973     0.16055913
 c     -1.16118874    -0.05270246     0.10801553
 c     -1.01986262     1.50656464     0.76563203
 c     -0.26020154     1.28444180    -0.41737653
 c      1.13313040     0.86872256    -0.20689115
 h     -0.13176069    -2.06970883     0.15869938
 h     -1.98091043     1.83380374     1.07434577
 h     -0.60509200     1.32032833    -1.36443347
 h      1.76961523     1.66374259    -0.10252372
 o      2.45465712    -1.14466132     0.08451526
 h      3.16631301    -0.61684198     0.33054783
 c     -2.44487625    -0.70019661    -0.53391654
 h     -2.18372083    -0.65875200    -1.57452812
 h     -2.39483988    -1.79827535    -0.32965053
 h     -3.34440511    -0.19193439    -0.36011333
 h     -0.44450464     1.57432999     1.70885442
          17

 c      1.30171402    -0.44491810    -0.01028159
 c     -0.05485329    -1.02393382     0.15867037
 c     -1.13428317    -0.03612056     0.09656522
 c     -1.02180851     1.49529774     0.75930588
 c     -0.27032027     1.29384988    -0.41727691
 c      1.13955278     0.85369191    -0.19087318
 h     -0.12815158    -2.07801533     0.21374695
 h     -1.96221344     1.85986443     1.05313393
 h     -0.56647546     1.32245016    -1.36142644
 h      1.74769820     1.67197383    -0.07385230
 o      2.45916200    -1.14271615     0.07741363
 h      3.20782962    -0.59258721     0.34994336
 c     -2.44397860    -0.70397827    -0.52607522
 h     -2.19874966    -0.67840105    -1.60189094
 h     -2.43402903    -1.81942619    -0.30930048
 h     -3.32545584    -0.22826767    -0.34380078
 h     -0.46214598     1.54466595     1.70091151
          17

 c      1.29216108    -0.44536166    -0.01247369
 c     -0.07330042    -1.01617059     0.15674107
 c     -1.10643198    -0.02175601     0.08524654
 c     -1.02313527     1.48288611     0.75407393
 c     -0.27931035     1.30150932    -0.41438152
 c      1.14400063     0.84000481    -0.17539140
 h     -0.13071448    -2.09871998     0.26945663
 h     -1.96078921     1.89522067     1.02312354
 h     -0.54315133     1.33281951    -1.40013139
 h      1.74840777     1.69568236    -0.04255094
 o      2.46287199    -1.14091798     0.07050299
 h      3.24912804    -0.56643218     0.36798099
 c     -2.43956248    -0.70869011    -0.51880283
 h     -2.21907593    -0.69722257    -1.63010030
 h     -2.47543641    -1.82878448    -0.28627822
 h     -3.33204563    -0.25186731    -0.32007189
 h     -0.47497037     1.51015755     1.69163948
          17

 c      1.28303331    -0.44810809    -0.01426255
 c     -0.09037218    -1.00684762     0.15498354
 c     -1.07889806    -0.00971249     0.07391010
 c     -1.02443502     1.46972330     0.75012408
 c     -0.28678955     1.30719220    -0.41028286
 c      1.14660587     0.82950402    -0.16051623
 h     -0.13961911    -2.12060630     0.32434566
 h     -1.97336342     1.93738613     0.98436534
 h     -0.53038064     1.35185674    -1.46534256
 h      1.76497123     1.72451773    -0.00993456
 o      2.46654495    -1.13864213     0.06410730
 h      3.27470879    -0.54861379     0.37927815
 c     -2.43181685    -0.71435438    -0.51265235
 h     -2.24554952    -0.71521905    -1.65086867
 h     -2.51581828    -1.82463699    -0.26132370
 h     -3.36198695    -0.26203595    -0.28935589
 h     -0.48169537     1.47161734     1.68367444
          17

 c      1.27472658    -0.45368660    -0.01558371
 c     -0.10527849    -0.99733826     0.15368865
 c     -1.05295546     0.00006694     0.06238432
 c     -1.02662937     1.45643325     0.74774339
 c     -0.29252982     1.31083306    -0.40732191
 c      1.14775103     0.82386266    -0.14623584
 h     -0.15488319    -2.13293735     0.37610790
 h     -1.99177589     1.98124707     0.93677581
 h     -0.52226113     1.37892237    -1.53278553
 h      1.78916286     1.74658925     0.02215025
 o      2.47046344    -1.13563207     0.05838120
 h      3.27729850    -0.54366223     0.38119479
 c     -2.42204663    -0.72032694    -0.50774066
 h     -2.27786492    -0.73221684    -1.65891710
 h     -2.55205155    -1.80819176    -0.23475398
 h     -3.40149362    -0.26373584    -0.25494200
 h     -0.48226028     1.43013265     1.67902833
          17

 c      1.26753534    -0.46219954    -0.01643762
 c     -0.11723678    -0.98883862     0.15315184
 c     -1.02982269     0.00780065     0.05047906
 c     -1.03053161     1.44368522     0.74717083
 c     -0.29622739     1.31249757    -0.40720806
 c      1.14778631     0.82398296    -0.13251798
 h     -0.17637621    -2.12874966     0.42243386
 h     -2.00735737     2.02081424     0.88139598
 h     -0.51526467     1.41265695    -1.58436072
 h      1.81460544     1.75357065     0.05215620
 o      2.47453713    -1.13191614     0.05333520
 h      3.25616375    -0.55166306     0.37346488
 c     -2.41175707    -0.72576231    -0.50390809
 h     -2.31478944    -0.74799391    -1.65218540
 h     -2.58158034    -1.78308421    -0.20637077
 h     -3.43531022    -0.26239210    -0.22091557
 h     -0.47797151     1.38707527     1.67832833
          17

 c      1.26164575    -0.47326120    -0.01688125
 c     -0.12553692    -0.98225853     0.15362271
 c     -1.01058334     0.01383928     0.03799146
 c     -1.03656437     1.43201158     0.74848851
 c     -0.29760424     1.31234450    -0.41075905
 c      1.14696930     0.82984734    -0.11933902
 h     -0.20375335    -2.10532999     0.46161532
 h     -2.01384988     2.05095995     0.82067282
 h     -0.50783860     1.45138643    -1.61028837
 h      1.83735080     1.74169015     0.07913436
 o      2.47831705    -1.12779715     0.04883267
 h      3.21685329    -0.56837228     0.35826810
 c     -2.40206992    -0.72988588    -0.50085495
 h     -2.35452957    -0.76238180    -1.63180476
 h     -2.60270334    -1.75462471    -0.17544534
 h     -3.45287153    -0.26127644    -0.19051972
 h     -0.47126576     1.34409243     1.68067490
          17

 c      1.25714273    -0.48608445    -0.01700519
 c     -0.12962037    -0.97813584     0.15527324
 c     -0.99609411     0.01859818     0.02471335
 c     -1.04470352     1.42171081     0.75156630
 c     -0.29651905     1.31058780    -0.41806709
 c      1.14545215     0.84063707    -0.10670762
 h     -0.23646112    -2.06400006     0.49292706
 h     -2.00827567     2.06834094     0.75800963
 h     -0.49947015     1.49342813    -1.60679351
 h      1.85572538     1.71127180     0.10280171
 o      2.48090777    -1.12392936     0.04454483
 h      3.17262462    -0.58395132     0.34096246
 c     -2.39363889    -0.73208273    -0.49815062
 h     -2.39512108    -0.77537918    -1.60213268
 h     -2.61455667    -1.72855010    -0.14092773
 h     -3.44885008    -0.26154155    -0.16575707
 h     -0.46516732     1.30304527     1.68420065
          17

 c      1.25401975    -0.49966580    -0.01690606
 c     -0.12915044    -0.97650673     0.15815807
 c     -0.98689691     0.02246873     0.01044201
 c     -1.05454615     1.41281822     0.75605608
 c     -0.29299415     1.30745444    -0.42865852
 c      1.14323876     0.85494617    -0.09469531
 h     -0.27387042    -2.01025315     0.51703922
 h     -1.99086020     2.07176908     0.69715859
 h     -0.49023640     1.53737351    -1.57457499
 h      1.87042883     1.66636562     0.12364005
 o      2.48106556    -1.12128599     0.03997633
 h      3.14304889    -0.58352985     0.32967690
 c     -2.38673480    -0.73197740    -0.49520297
 h     -2.43484880    -0.78729092    -1.57044030
 h     -2.61675595    -1.70927812    -0.10200843
 h     -3.42205606    -0.26282227    -0.14747074
 h     -0.46265313     1.26587204     1.68695542
          17

 c      1.25218651    -0.51298029    -0.01666250
 c     -0.12404356    -0.97679923     0.16216445
 c     -0.98316042     0.02574299    -0.00500455
 c     -1.06540835     1.40510457     0.76144321
 c     -0.28717615     1.30312557    -0.44155458
 c      1.14012734     0.87101572    -0.08346402
 h     -0.31560479    -1.95393323     0.53647889
 h     -1.96482623     2.06243781     0.64163281
 h     -0.48080151     1.58259518    -1.51898743
 h      1.88485512     1.61439568     0.14304099
 o      2.47805535    -1.12054394     0.03481734
 h      3.14068087    -0.55715356     0.32968002
 c     -2.38130847    -0.72952602    -0.49132993
 h     -2.47260305    -0.79882694    -1.54529956
 h     -2.60893703    -1.69836825    -0.05888143
 h     -3.37482245    -0.26352125    -0.13533456
 h     -0.46612758     1.23438945     1.68767115
          17

 c      1.25148356    -0.52512434    -0.01632160
 c     -0.11445397    -0.97794683     0.16701150
 c     -0.98467233     0.02858729    -0.02176953
 c     -1.07642178     1.39808936     0.76714566
 c     -0.27926076     1.29763748    -0.45524894
 c      1.13573527     0.88701773    -0.07326022
 h     -0.36188368    -1.90764638     0.55550499
 h     -1.93615118     2.04406442     0.59410070
 h     -0.47273070     1.63029675    -1.45143506
 h      1.90464408     1.56469707     0.16318866
 o      2.47254897    -1.12131671     0.02934346
 h      3.15693172    -0.51209704     0.33696309
 c     -2.37698526    -0.72506076    -0.48603933
 h     -2.50785985    -0.81098951    -1.53312462
 h     -2.59065042    -1.69421121    -0.01318102
 h     -3.31329436    -0.26065528    -0.12757110
 h     -0.47708449     1.21007337     1.68621909
          17

 c      1.25171506    -0.53539116    -0.01590083
 c     -0.10079029    -0.97891719     0.17240817
 c     -0.99088255     0.03106771    -0.03993881
 c     -1.08665944     1.39109800     0.77262231
 c     -0.26942940     1.29076061    -0.46778716
 c      1.12975202     0.90144223    -0.06433245
 h     -0.41293423    -1.88121234     0.57816316
 h     -1.91275539     2.02252023     0.55585231
 h     -0.46875478     1.68491737    -1.38949759
 h      1.93484761     1.52498727     0.18615623
 o      2.46589018    -1.12263749     0.02411133
 h      3.17347677    -0.46503233     0.34303134
 c     -2.37304098    -0.71926729    -0.47938751
 h     -2.54014212    -0.82464622    -1.53463662
 h     -2.56175078    -1.69307425     0.03230701
 h     -3.24803241    -0.24947715    -0.12055697
 h     -0.49592925     1.19385533     1.68380377
          17

 c      1.25268550    -0.54328545    -0.01540056
 c     -0.08384523    -0.97936467     0.17831962
 c     -1.00097417     0.03319043    -0.05951647
 c     -1.09535498     1.38342046     0.77742798
 c     -0.25790630     1.28208059    -0.47742606
 c      1.12235493     0.91343036    -0.05678923
 h     -0.46676326    -1.87508982     0.60510366
 h     -1.90230024     2.00420761     0.52678540
 h     -0.47177676     1.75331497    -1.34997735
 h      1.97533495     1.49771871     0.21239578
 o      2.45912480    -1.12374746     0.01953187
 h      3.17729071    -0.42920928     0.34168712
 c     -2.36852279    -0.71306895    -0.47204448
 h     -2.56853534    -0.84005521    -1.54461224
 h     -2.52290817    -1.69059692     0.07444093
 h     -3.19277486    -0.22383138    -0.10914254
 h     -0.52192747     1.18597015     1.68294992
          17

 c      1.25422499    -0.54849764    -0.01481638
 c     -0.06484795    -0.97965876     0.18501171
 c     -1.01393416     0.03492051    -0.08038949
 c     -1.10219124     1.37456427     0.78116756
 c     -0.24520178     1.27158993    -0.48382624
 c      1.11434989     0.92273166    -0.05053101
 h     -0.51778699    -1.88098754     0.63300332
 h     -1.90877084     1.99322234     0.50636614
 h     -0.48178104     1.83809065    -1.33521187
 h      2.01933976     1.48034700     0.24015849
 o      2.45284301    -1.12426179     0.01580035
 h      3.16294868    -0.41162793     0.33015742
 c     -2.36275220    -0.70728454    -0.46488216
 h     -2.59183904    -0.85676455    -1.55511985
 h     -2.47583713    -1.68297937     0.11051817
 h     -3.15832213    -0.17919779    -0.08915038
 h     -0.55334216     1.18592306     1.68716762
          17

 c      1.25619375    -0.55087160    -0.01414516
 c     -0.04523674    -0.98034855     0.19280979
 c     -1.02862032     0.03620108    -0.10230241
 c     -1.10743381     1.36442555     0.78342794
 c     -0.23221557     1.26016587    -0.48814797
 c      1.10684999     0.92936814    -0.04532747
 h     -0.55871279    -1.88874461     0.65733990
 h     -1.93030158     1.98934973     0.49487650
 h     -0.49442412     1.93208279    -1.33169300
 h      2.05719263     1.46887182     0.26656199
 o      2.44728300    -1.12410166     0.01294827
 h      3.13087348    -0.41403305     0.30828441
 c     -2.35595303    -0.70212170    -0.45841082
 h     -2.60903946    -0.87390143    -1.55901570
 h     -2.42316043    -1.66777837     0.13881270
 h     -3.14485215    -0.11779027    -0.06114760
 h     -0.58793838     1.19267812     1.70000519
          17

 c      1.25846915    -0.55038000    -0.01338802
 c     -0.02636135    -0.98177475     0.20188682
 c     -1.04383849     0.03699459    -0.12486851
 c     -1.11172049     1.35321080     0.78385543
 c     -0.21995985     1.24913674    -0.49181988
 c      1.10087594     0.93338761    -0.04093347
 h     -0.58326356    -1.89115025     0.67481896
 h     -1.96052956     1.98889599     0.49346170
 h     -0.50399930     2.02318687    -1.32382785
 h      2.08067048     1.46042055     0.28895557
 o      2.44235263    -1.12349269     0.01086493
 h      3.08689673    -0.43289685     0.27819735
 c     -2.34912677    -0.69707109    -0.45264572
 h     -2.61963336    -0.89055620    -1.55173753
 h     -2.36807664    -1.64441893     0.15888114
 h     -3.14322871    -0.04913672    -0.03049511
 h     -0.62390230     1.20504553     1.72338259
          17

 c      1.26092369    -0.54711206    -0.01254809
 c     -0.00930829    -0.98399581     0.21220755
 c     -1.05842202     0.03732996    -0.14761400
 c     -1.11569442     1.34121893     0.78235969
 c     -0.20927899     1.23967301    -0.49577914
 c      1.09714761     0.93480712    -0.03715640
 h     -0.58748353    -1.88484846     0.68403302
 h     -1.99195224     1.98720752     0.50305006
 h     -0.50625156     2.10099696    -1.30215272
 h      2.08488598     1.45378166     0.30557991
 o      2.43754631    -1.12307021     0.00928202
 h      3.04344537    -0.45774490     0.24454905
 c     -2.34334374    -0.69132631    -0.44739488
 h     -2.62378357    -0.90606938    -1.53178048
 h     -2.31397297    -1.61439382     0.17170764
 h     -3.14326612     0.01525112    -0.00348044
 h     -0.66063196     1.22198872     1.75595207
          17

 c      1.26341973    -0.54125918    -0.01162282
 c      0.00517281    -0.98681608     0.22354518
 c     -1.07129209     0.03732122    -0.17003436
 c     -1.11978958     1.32870004     0.77921706
 c     -0.20075501     1.23258189    -0.50044707
 c      1.09600813     0.93363293    -0.03388578
 h     -0.57003944    -1.86984556     0.68534559
 h     -2.01846577     1.98056779     0.52344982
 h     -0.49892342     2.15878367    -1.26310386
 h      2.06851998     1.44912588     0.31573173
 o      2.43197680    -1.12387955     0.00781877
 h      3.01879331    -0.47130085     0.21372576
 c     -2.33934152    -0.68415772    -0.44246589
 h     -2.62242768    -0.92023952    -1.50074981
 h     -2.26400970    -1.58104375     0.17963690
 h     -3.13841682     0.06630522     0.01539834
 h     -0.69861799     1.24253494     1.79287609
          17

 c      1.26582996    -0.53309050    -0.01058943
 c      0.01671838    -0.98977737     0.23549254
 c     -1.08149973     0.03715133    -0.19164211
 c     -1.12421962     1.31582479     0.77497352
 c     -0.19469783     1.22832245    -0.50588250
 c      1.09737151     0.92987634    -0.03111701
 h     -0.53244191    -1.84932657     0.68086471
 h     -2.03637539     1.96691518     0.55313487
 h     -0.48138963     2.19309004    -1.20695149
 h      2.03378073     1.44783607     0.31985016
 o      2.42503207    -1.12669203     0.00625477
 h      3.02630303    -0.46070968     0.18938595
 c     -2.33750784    -0.67504222    -0.43765529
 h     -2.61734670    -0.93351569    -1.46331606
 h     -2.22075087    -1.54874172     0.18593391
 h     -3.12594140     0.09850663     0.02382672
 h     -0.73849515     1.26542917     1.82745154
          17

 c      1.26807392    -0.52293378    -0.00939699
 c      0.02539001    -0.99209846     0.24744930
 c     -1.08826239     0.03702530    -0.21199555
 c     -1.12903446     1.30268837     0.77025494
 c     -0.19114965     1.22702655    -0.51187052
 c      1.10068130     0.92354944    -0.02897631
 h     -0.47941919    -1.83010310     0.67467550
 h     -2.04458274     1.94593088     0.58944246
 h     -0.45438076     2.20344813    -1.13665533
 h      1.98653169     1.45264376     0.31968177
 o      2.41725078    -1.13103826     0.00476976
 h      3.06017739    -0.43319694     0.16858750
 c     -2.33795214    -0.66371569    -0.43267553
 h     -2.61104742    -0.94712220    -1.42668918
 h     -2.18602671    -1.52148011     0.19384920
 h     -3.10595347     0.10960755     0.02129218
 h     -0.78013654     1.28893408     1.85337254
          17

 c      1.27014375    -0.51118790    -0.00797538
 c      0.03163293    -0.99266617     0.25863447
 c     -1.09100560     0.03711158    -0.23070749
 c     -1.13415159     1.28930128     0.76561217
 c     -0.18989085     1.22843041    -0.51793022
 c      1.10496563     0.91467222    -0.02772097
 h     -0.41856873    -1.82263193     0.67275582
 h     -2.04453446     1.91895283     0.62889778
 h     -0.42002772     2.19323078    -1.05780716
 h      1.93587708     1.46771037     0.31826986
 o      2.40984044    -1.13573519     0.00366715
 h      3.10284446    -0.40756344     0.14626971
 c     -2.34053310    -0.65026950    -0.42720189
 h     -2.60620088    -0.96283324    -1.39874312
 h     -2.16112743    -1.50136161     0.20545895
 h     -3.08101596     0.10056431     0.00892447
 h     -0.82230208     1.31092705     1.86635544
          17

 c      1.27211919    -0.49835371    -0.00625671
 c      0.03599957    -0.99034360     0.26825712
 c     -1.08941043     0.03749508    -0.24744345
 c     -1.13936570     1.27557974     0.76142732
 c     -0.19045852     1.23169991    -0.52328561
 c      1.10912215     0.90338347    -0.02765469
 h     -0.35747814    -1.83758597     0.68108895
 h     -2.04002854     1.88877819     0.66759372
 h     -0.38208773     2.17185170    -0.97911586
 h      1.89151112     1.49757091     0.31906221
 o      2.40375833    -1.13987122     0.00310193
 h      3.13952020    -0.39818323     0.11973861
 c     -2.34483675    -0.63530298    -0.42113613
 h     -2.60461493    -0.98206235    -1.38458150
 h     -2.14709773    -1.48788938     0.22098107
 h     -3.05661123     0.07621611    -0.01019178
 h     -0.86271300     1.32915146     1.86489860
          17

 c      1.27417529    -0.48505902    -0.00419633
 c      0.03871298    -0.98470750     0.27588590
 c     -1.08346236     0.03815741    -0.26192099
 c     -1.14438710     1.26137092     0.75785306
 c     -0.19221997     1.23529370    -0.52691583
 c      1.11242261     0.89024110    -0.02893232
 h     -0.29903753    -1.87761582     0.70154219
 h     -2.03652537     1.85911770     0.70165775
 h     -0.34569778     2.15664260    -0.91202231
 h      1.85858690     1.54388862     0.32377511
 o      2.39948976    -1.14300558     0.00308889
 h      3.16192718    -0.41166574     0.08865171
 c     -2.35011829    -0.62003335    -0.41491448
 h     -2.60642681    -1.00462382    -1.38368683
 h     -2.14478728    -1.47852564     0.23903486
 h     -3.04201559     0.04621221    -0.03056732
 h     -0.89830224     1.34149428     1.85051553
          17

 c      1.27655984    -0.47207468    -0.00177957
 c      0.03961358    -0.97646420     0.28163869
 c     -1.07348330     0.03897580    -0.27391424
 c     -1.14895405     1.24654026     0.75477824
 c     -0.19457455     1.23742217    -0.52789983
 c      1.11480993     0.87650713    -0.03141261
 h     -0.24100865    -1.93286767     0.72989061
 h     -2.03950438     1.83343210     0.72777142
 h     -0.31546838     2.16778593    -0.86686327
 h      1.83485438     1.60220783     0.33078747
 o      2.39712966    -1.14505817     0.00357297
 h      3.16726486    -0.44864562     0.05393868
 c     -2.35534824    -0.60609933    -0.40946407
 h     -2.61034363    -1.02838698    -1.39058406
 h     -2.15459633    -1.47003204     0.25755324
 h     -3.04931135     0.02367772    -0.04515990
 h     -0.92556361     1.34626569     1.82764427
          17

 c      1.27953680    -0.46029729     0.00098909
 c      0.03856841    -0.96690707     0.28591844
 c     -1.06011099     0.03972142    -0.28326088
 c     -1.15299348     1.23109807     0.75185698
 c     -0.19720055     1.23746701    -0.52598612
 c      1.11664266     0.86401274    -0.03474927
 h     -0.18071043    -1.98751331     0.75911334
 h     -2.05211369     1.81339974     0.74358119
 h     -0.29272489     2.21188324    -0.84635941
 h      1.81401113     1.66310806     0.33625629
 o      2.39641293    -1.14626180     0.00447438
 h      3.15797227    -0.50467493     0.01705961
 c     -2.35973292    -0.59480022    -0.40565083
 h     -2.61460184    -1.05024893    -1.39828773
 h     -2.17617088    -1.45973715     0.27469824
 h     -3.08659859     0.01814847    -0.04945280
 h     -0.94104722     1.34244539     1.80299934
          17

 c      1.28332626    -0.45065368     0.00409964
 c      0.03574226    -0.95720361     0.28909165
 c     -1.04421383     0.04006877    -0.28987363
 c     -1.15670344     1.21527625     0.74864609
 c     -0.20000919     1.23662454    -0.52163512
 c      1.11827451     0.85468302    -0.03859713
 h     -0.11798597    -2.02807449     0.78327216
 h     -2.07357545     1.79807087     0.74788861
 h     -0.27602132     2.27446766    -0.84520650
 h      1.79069189     1.71659267     0.33649067
 o      2.39662519    -1.14721047     0.00572834
 h      3.14333289    -0.56962285    -0.02067368
 c     -2.36346651    -0.58631461    -0.40371392
 h     -2.61771756    -1.06739730    -1.40125793
 h     -2.20829261    -1.44623441     0.28941797
 h     -3.14909888     0.02791458    -0.04575723
 h     -0.94203011     1.32976161     1.78386042
          17

 c      1.28806137    -0.44391594     0.00753670
 c      0.03157543    -0.94813910     0.29138500
 c     -1.02677959     0.03962910    -0.29375247
 c     -1.16045689     1.19949101     0.74484726
 c     -0.20291722     1.23667499    -0.51549375
 c      1.11987904     0.85009833    -0.04272483
 h     -0.05491655    -2.04629670     0.79875126
 h     -2.09967185     1.78447589     0.74070069
 h     -0.26389074     2.33439461    -0.85625773
 h      1.76250358     1.75526310     0.32924286
 o      2.39656091    -1.14883729     0.00735097
 h      3.14032304    -0.62825699    -0.05918032
 c     -2.36755740    -0.57994542    -0.40336754
 h     -2.61878636    -1.07800909    -1.39653118
 h     -2.24903487    -1.42943951     0.30161513
 h     -3.22159888     0.04352177    -0.04095873
 h     -0.92727125     1.30847740     1.77520241
          17

 c      1.29375556    -0.44048027     0.01126367
 c      0.02667793    -0.94014577     0.29290735
 c     -1.00881922     0.03800599    -0.29499058
 c     -1.16459447     1.18423147     0.74053583
 c     -0.20578808     1.23891084    -0.50809039
 c      1.12146878     0.85121319    -0.04702050
 h      0.00524475    -2.03871532     0.80402666
 h     -2.12475518     1.76910690     0.72318375
 h     -0.25576024     2.37617989    -0.87413990
 h      1.72984376     1.77532141     0.31386972
 o      2.39510475    -1.15193460     0.00947306
 h      3.16472272    -0.66817949    -0.10015407
 c     -2.37299121    -0.57485240    -0.40421579
 h     -2.61755545    -1.08148349    -1.38381004
 h     -2.29607481    -1.41027861     0.31203716
 h     -3.28862087     0.05632096    -0.04131347
 h     -0.89762017     1.27904996     1.77707895
          17

 c      1.30027062    -0.44020792     0.01519876
 c      0.02174045    -0.93336479     0.29368138
 c     -0.99129145     0.03486213    -0.29376947
 c     -1.16925517     1.16993718     0.73618438
 c     -0.20848566     1.24396569    -0.49982225
 c      1.12294581     0.85819290    -0.05146623
 h      0.05880806    -2.00589264     0.79933209
 h     -2.14376842     1.74919550     0.69745736
 h     -0.25162769     2.39162873    -0.89543143
 h      1.69539214     1.77680995     0.29120884
 o      2.39240801    -1.15645326     0.01216805
 h      3.21298729    -0.69118852    -0.14431399
 c     -2.38030485    -0.57036206    -0.40589825
 h     -2.61440801    -1.07855134    -1.36533462
 h     -2.34700285    -1.39022391     0.32194789
 h     -3.33959490     0.06167840    -0.05049065
 h     -0.85613933     1.24208262     1.78453717
          17

 c      1.30731310    -0.44242296     0.01920223
 c      0.01746344    -0.92764299     0.29363718
 c     -0.97504517     0.02998659    -0.29034380
 c     -1.17431879     1.15689669     0.73245313
 c     -0.21092479     1.25194156    -0.49099927
 c      1.12411030     0.87035168    -0.05613157
 h      0.10215398    -1.95248702     0.78673300
 h     -2.15352346     1.72339353     0.66625663
 h     -0.25174187     2.37797089    -0.91808553
 h      1.66402025     1.76412144     0.26359012
 o      2.38974532    -1.16180442     0.01529061
 h      3.26481270    -0.70831835    -0.18885327
 c     -2.38959733    -0.56597269    -0.40803319
 h     -2.61025912    -1.07131849    -1.34563191
 h     -2.39954782    -1.37074981     0.33261314
 h     -3.36889557     0.05837962    -0.06997493
 h     -0.80754971     1.19861495     1.79028515
          17

 c      1.31449020    -0.44607201     0.02308361
 c      0.01447875    -0.92245730     0.29256264
 c     -0.96078125     0.02334461    -0.28502128
 c     -1.17943162     1.14519314     0.72993425
 c     -0.21309502     1.26249118    -0.48184853
 c      1.12463441     0.88621018    -0.06118453
 h      0.13232158    -1.88818548     0.77065753
 h     -2.15332722     1.69200355     0.63257330
 h     -0.25648064     2.33670643    -0.94122369
 h      1.64291767     1.74662885     0.23486955
 o      2.38834058    -1.16755909     0.01860667
 h      3.30148654    -0.72819824    -0.22955585
 c     -2.40064824    -0.56134714    -0.41018053
 h     -2.60627928    -1.06300097    -1.33070889
 h     -2.45167899    -1.35284490     0.34473714
 h     -3.37478997     0.04764799    -0.09973898
 h     -0.75725945     1.15034666     1.78781385
          17

 c      1.32140130    -0.44996514     0.02662067
 c      0.01325585    -0.91685604     0.29005140
 c     -0.94903941     0.01509539    -0.27814526
 c     -1.18406001     1.13470596     0.72900027
 c     -0.21505997     1.27480413    -0.47245777
 c      1.12410420     0.90378959    -0.06685394
 h      0.14779083    -1.82837541     0.75842014
 h     -2.14519859     1.65694432     0.59932831
 h     -0.26636012     2.27388124    -0.96559075
 h      1.64074624     1.73734437     0.20974621
 o      2.38889067    -1.17357758     0.02193714
 h      3.31287859    -0.75445410    -0.26310627
 c     -2.41299329    -0.55639227    -0.41194609
 h     -2.60338399    -1.05701183    -1.32616125
 h     -2.50161455    -1.33678648     0.35811806
 h     -3.35911820     0.03284983    -0.13853230
 h     -0.71042288     1.09956764     1.77322657
          17

 c      1.32771810    -0.45301155     0.02958555
 c      0.01406536    -0.90971534     0.28559675
 c     -0.94021522     0.00557568    -0.27008396
 c     -1.18756156     1.12516302     0.72975951
 c     -0.21693633     1.28755830    -0.46266432
 c      1.12230601     0.92133104    -0.07325843
 h      0.14878075    -1.79100915     0.75897785
 h     -2.13362380     1.62144245     0.56908756
 h     -0.28215469     2.20107968    -0.99470882
 h      1.66393276     1.74644935     0.19146949
 o      2.39158966    -1.17989237     0.02520477
 h      3.29650242    -0.78715703    -0.28783151
 c     -2.42590812    -0.55140905    -0.41321023
 h     -2.60169104    -1.05551541    -1.33453091
 h     -2.54784072    -1.32224312     0.37170925
 h     -3.32801306     0.01989301    -0.18386019
 h     -0.67123105     1.04888910     1.74581936
          17

 c      1.33323068    -0.45437599     0.03177327
 c      0.01709967    -0.90059876     0.27901376
 c     -0.93459637    -0.00474777    -0.26122669
 c     -1.18931546     1.11624778     0.73205917
 c     -0.21886436     1.29907000    -0.45198434
 c      1.11966439     0.93810462    -0.08020915
 h      0.13589574    -1.78633373     0.77776494
 h     -2.12445075     1.58925137     0.54391136
 h     -0.30505416     2.13430106    -1.03568364
 h      1.71134172     1.77296966     0.17931671
 o      2.39614998    -1.18663736     0.02846734
 h      3.25678536    -0.82367745    -0.30424185
 c     -2.43832609    -0.54719762    -0.41428074
 h     -2.60042422    -1.05845253    -1.35376462
 h     -2.58922829    -1.30853763     0.38401844
 h     -3.29284921     0.01777904    -0.23211071
 h     -0.64236734     1.00088962     1.70810404
          17

 c      1.33786812    -0.45352849     0.03302639
 c      0.02258689    -0.89048186     0.27087040
 c     -0.93238603    -0.01535559    -0.25197296
 c     -1.18894371     1.10774791     0.73549528
 c     -0.22101221     1.30801439    -0.43990657
 c      1.11726336     0.95434949    -0.08728083
 h      0.10878641    -1.80814794     0.81136850
 h     -2.12268265     1.56338409     0.52550946
 h     -0.33630755     2.08616183    -1.09590150
 h      1.77390354     1.80582681     0.16937820
 o      2.40170386    -1.19406022     0.03199291
 h      3.20646963    -0.85838168    -0.31629706
 c     -2.44895692    -0.54489644    -0.41575040
 h     -2.59842653    -1.06394316    -1.37830110
 h     -2.62520588    -1.29486315     0.39359512
 h     -3.26821136     0.03738545    -0.27968886
 h     -0.62451754     0.95770429     1.66566553
          17

 c      1.34170640    -0.45020956     0.03324800
 c      0.03062289    -0.88119564     0.26226017
 c     -0.93368008    -0.02577442    -0.24269807
 c     -1.18653555     1.09967953     0.73943891
 c     -0.22367035     1.31432718    -0.42664143
 c      1.11636786     0.97051181    -0.09406893
 h      0.06768861    -1.83991081     0.84989960
 h     -2.13006768     1.54495080     0.51565453
 h     -0.37565463     2.05573559    -1.17440874
 h      1.83996537     1.83270082     0.15762080
 o      2.40679103    -1.20253473     0.03633175
 h      3.16695045    -0.88259652    -0.33265637
 c     -2.45699164    -0.54534780    -0.41813326
 h     -2.59478389    -1.06957408    -1.40173427
 h     -2.65585931    -1.28046468     0.39943785
 h     -3.26295267     0.08549633    -0.32518761
 h     -0.61606237     0.92061557     1.62671620
          17

 c      1.34495214    -0.44435762     0.03239782
 c      0.04096611    -0.87438712     0.25423632
 c     -0.93841518    -0.03565258    -0.23370533
 c     -1.18266879     1.09229525     0.74315092
 c     -0.22729172     1.31895113    -0.41333573
 c      1.11799226     0.98677663    -0.10033107
 h      0.01506399    -1.86623395     0.88333419
 h     -2.14435406     1.53299254     0.51635202
 h     -0.42024480     2.03150004    -1.25940052
 h      1.89976249     1.84545615     0.14156261
 o      2.41008534    -1.21232017     0.04207254
 h      3.15723383    -0.88892558    -0.36287222
 c     -2.46280510    -0.54836834    -0.42169114
 h     -2.58910931    -1.07347315    -1.41895746
 h     -2.68188429    -1.26488843     0.40128823
 h     -3.27170693     0.15753441    -0.36974912
 h     -0.61349085     0.88988993     1.60070238
          17

 c      1.34790383    -0.43603952     0.03047882
 c      0.05301909    -0.87106515     0.24752405
 c     -0.94633137    -0.04478949    -0.22519346
 c     -1.17812906     1.08595627     0.74605726
 c     -0.23232467     1.32283517    -0.40137200
 c      1.12272463     1.00303149    -0.10599103
 h     -0.04481859    -1.87749861     0.90464064
 h     -2.16081974     1.52536780     0.52941270
 h     -0.46596532     2.00265887    -1.33622622
 h      1.94675505     1.84059923     0.12028983
 o      2.41168475    -1.22308267     0.04915700
 h      3.17397523    -0.87939026    -0.40649112
 c     -2.46747253    -0.55286581    -0.42658222
 h     -2.58153580    -1.07477754    -1.42709783
 h     -2.70444566    -1.24820703     0.39976113
 h     -3.28062525     0.23969393    -0.41457956
 h     -0.61315426     0.86521841     1.59528053
          17

 c      1.35090779    -0.42542161     0.02753219
 c      0.06591978    -0.87160674     0.24249716
 c     -0.95696851    -0.05312991    -0.21724894
 c     -1.17351085     1.08094548     0.74808374
 c     -0.23902667     1.32649779    -0.39179243
 c      1.13069675     1.01894973    -0.11110304
 h     -0.10694756    -1.86946070     0.90994297
 h     -2.17457801     1.51984611     0.55578502
 h     -0.50916860     1.96379761    -1.39387678
 h      1.97758280     1.81828657     0.09402010
 o      2.41277571    -1.23400790     0.05684672
 h      3.19687661    -0.86373128    -0.45249658
 c     -2.47186070    -0.55754127    -0.43294508
 h     -2.57260731    -1.07374194    -1.42575388
 h     -2.72500392    -1.23101383     0.39621539
 h     -3.27815696     0.31743044    -0.45954169
 h     -0.61374610     0.84673457     1.61264441
          17

 c      1.35430165    -0.41277111     0.02364441
 c      0.07867249    -0.87587125     0.23922883
 c     -0.96969646    -0.06073261    -0.20985870
 c     -1.16902206     1.07735380     0.74976199
 c     -0.24740497     1.33009224    -0.38519434
 c      1.14158953     1.03402859    -0.11582169
 h     -0.16633823    -1.84206723     0.89802019
 h     -2.18214758     1.51477339     0.59517960
 h     -0.54729200     1.91388016    -1.42607676
 h      1.99213580     1.78176663     0.06379565
 o      2.41435407    -1.24431550     0.06437543
 h      3.20883698    -0.85104079    -0.48967346
 c     -2.47634728    -0.56130341    -0.44081076
 h     -2.56313865    -1.07174433    -1.41700498
 h     -2.74510518    -1.21410933     0.39230921
 h     -3.25850351     0.38010974    -0.50363121
 h     -0.61712903     0.83563058     1.64828758
          17

 c      1.35834233    -0.39845281     0.01895598
 c      0.09030502    -0.88327417     0.23752253
 c     -0.98377248    -0.06772695    -0.20293679
 c     -1.16458336     1.07510935     0.75199170
 c     -0.25725050     1.33355020    -0.38179555
 c      1.15462110     1.04756330    -0.12038166
 h     -0.21865186    -1.79904547     0.87019167
 h     -2.18205508     1.50929260     0.64610391
 h     -0.57885851     1.85455050    -1.43048818
 h      1.99426402     1.73752328     0.03136209
 o      2.41685999    -1.25344031     0.07124384
 h      3.20176646    -0.84684821    -0.51129693
 c     -2.48095467    -0.56334358    -0.45000417
 h     -2.55404280    -1.07119508    -1.40515035
 h     -2.76612449    -1.19802762     0.38935124
 h     -3.22036350     0.42136125    -0.54564730
 h     -0.62653249     0.83359305     1.69351806
          17

 c      1.36314598    -0.38292866     0.01366555
 c      0.10005169    -0.89279519     0.23690039
 c     -0.99841559    -0.07426502    -0.19635162
 c     -1.16001353     1.07406598     0.75569275
 c     -0.26819619     1.33665724    -0.38146065
 c      1.16853284     1.05862310    -0.12507549
 h     -0.26105967    -1.74833594     0.83074451
 h     -2.17484856     1.50332286     0.70613734
 h     -0.60350674     1.78931606    -1.40843878
 h      1.99273138     1.69550071    -0.00098381
 o      2.42030633    -1.26101067     0.07721354
 h      3.17465145    -0.85357576    -0.51500698
 c     -2.48552021    -0.56313992    -0.46014489
 h     -2.54611565    -1.07512594    -1.39573386
 h     -2.78901993    -1.18264582     0.38772297
 h     -3.16535711     0.43835990    -0.58452237
 h     -0.64421927     0.84177631     1.73915664
          17

 c      1.36866125    -0.36675081     0.00802596
 c      0.10753341    -0.90297360     0.23658082
 c     -1.01287733    -0.08048592    -0.18994461
 c     -1.15513677     1.07407056     0.76156642
 c     -0.27975151     1.33905490    -0.38361247
 c      1.18175431     1.06618977    -0.13019813
 h     -0.29348423    -1.70265842     0.78740876
 h     -2.16276845     1.49740408     0.77228230
 h     -0.62239722     1.72352083    -1.36594650
 h      2.00008728     1.66753893    -0.03099000
 o      2.42436772    -1.26684116     0.08230135
 h      3.13223502    -0.87081934    -0.50265953
 c     -2.48977940    -0.56053494    -0.47078494
 h     -2.53981469    -1.08621758    -1.39351148
 h     -2.81420712    -1.16710111     0.38669497
 h     -3.09739787     0.43171659    -0.61953120
 h     -0.67037494     0.86022018     1.77793870
          17

 c      1.37469157    -0.35054616     0.00232793
 c      0.11282401    -0.91208477     0.23558652
 c     -1.02649315    -0.08649780    -0.18353455
 c     -1.14983769     1.07499917     0.76998959
 c     -0.29128262     1.34020785    -0.38704768
 c      1.19302406     1.06963105    -0.13594978
 h     -0.31918067    -1.67789874     0.75021397
 h     -2.14904925     1.49241643     0.84127137
 h     -0.63911507     1.66462711    -1.31589532
 h      2.02597398     1.66200240    -0.05758734
 o      2.42833972    -1.27098733     0.08686225
 h      3.08568257    -0.89464424    -0.48155155
 c     -2.49335032    -0.55591453    -0.48160889
 h     -2.53514985    -1.10547123    -1.40005231
 h     -2.84160655    -1.15003148     0.38472619
 h     -3.02295702     0.40652997    -0.65065608
 h     -0.70305269     0.88778703     1.80549082
          17

 c      1.38096800    -0.33498004    -0.00313178
 c      0.11617628    -0.91875223     0.23315856
 c     -1.03870261    -0.09237899    -0.17691397
 c     -1.14412330     1.07678597     0.78098734
 c     -0.30198673     1.33944911    -0.38990144
 c      1.20214084     1.06920958    -0.14239122
 h     -0.34195697    -1.68629872     0.72667360
 h     -2.13688595     1.48918134     0.90977044
 h     -0.66031298     1.62154125    -1.27855733
 h      2.06848940     1.67799060    -0.08140707
 o      2.43111231    -1.27379422     0.09166761
 h      3.05289130    -0.91700260    -0.46551449
 c     -2.49566403    -0.55040972    -0.49250502
 h     -2.53177613    -1.13144892    -1.41285856
 h     -2.87082830    -1.12997791     0.38005346
 h     -2.95159446     0.37441747    -0.67930506
 h     -0.73849812     0.92234598     1.82070559
          17

 c      1.38724285    -0.32070608    -0.00809021
 c      0.11749466    -0.92268265     0.22922418
 c     -1.04904594    -0.09818946    -0.16985412
 c     -1.13818569     1.07944282     0.79425232
 c     -0.31111686     1.33627112    -0.39039443
 c      1.20984254     1.06595255    -0.14952212
 h     -0.36062928    -1.72800521     0.71630297
 h     -2.12841981     1.48809094     0.97444667
 h     -0.69301378     1.60110405    -1.27298063
 h      2.11547795     1.70688082    -0.10375942
 o      2.43162479    -1.27566209     0.09755370
 h      3.05101607    -0.92965132    -0.46912665
 c     -2.49599313    -0.54585181    -0.50343553
 h     -2.52919358    -1.16081078    -1.42689372
 h     -2.90140496    -1.10577312     0.37128545
 h     -2.89505878     0.35384586    -0.70901299
 h     -0.77157331     0.96106607     1.82596576
          17

 c      1.39334567    -0.30832944    -0.01234592
 c      0.11627090    -0.92460664     0.22429117
 c     -1.05716616    -0.10397174    -0.16213218
 c     -1.13240277     1.08304804     0.80920689
 c     -0.31856020     1.33072342    -0.38827715
 c      1.21701754     1.06108316    -0.15735845
 h     -0.36858455    -1.79173602     0.71195091
 h     -2.12426801     1.48893359     1.03200051
 h     -0.73751563     1.60337056    -1.30012246
 h      2.15358890     1.73874042    -0.12555282
 o      2.42987792    -1.27648151     0.10448988
 h      3.08014875    -0.93323513    -0.49275221
 c     -2.49380876    -0.54395772    -0.51436322
 h     -2.52687328    -1.18970473    -1.43706770
 h     -2.93299805    -1.07686946     0.35786458
 h     -2.86246691     0.36201559    -0.74429021
 h     -0.79637578     1.00084601     1.82696654
          17

 c      1.39916986    -0.29838783    -0.01576261
 c      0.11204640    -0.92556584     0.21895950
 c     -1.06283375    -0.10973459    -0.15357162
 c     -1.12723404     1.08770033     0.82513358
 c     -0.32494404     1.32333987    -0.38487637
 c      1.22422964     1.05565993    -0.16593660
 h     -0.35904360    -1.86306867     0.70566293
 h     -2.12377278     1.49099555     1.07938429
 h     -0.78586671     1.62234829    -1.34236791
 h      2.17369118     1.76609321    -0.14713916
 o      2.42691681    -1.27568541     0.11153279
 h      3.12350353    -0.93639351    -0.52179471
 c     -2.48926498    -0.54493837    -0.52545710
 h     -2.52428069    -1.21501933    -1.43992542
 h     -2.96552144    -1.04352998     0.34030005
 h     -2.85408024     0.39954097    -0.78661927
 h     -0.80725726     1.03890774     1.83127310
          17

 c      1.40462078    -0.29132652    -0.01825720
 c      0.10473588    -0.92643415     0.21365397
 c     -1.06598006    -0.11543540    -0.14407708
 c     -1.12304985     1.09346572     0.84142253
 c     -0.33104175     1.31471362    -0.38169035
 c      1.23166248     1.05047967    -0.17529274
 h     -0.32849381    -1.93006488     0.69188657
 h     -2.12559926     1.49332327     1.11420999
 h     -0.82863280     1.65087446    -1.38009197
 h      2.17141144     1.78448374    -0.16855090
 o      2.42380916    -1.27282741     0.11775102
 h      3.16373478    -0.94641547    -0.54148986
 c     -2.48307230    -0.54742490    -0.53714508
 h     -2.52088762    -1.23501839    -1.43421936
 h     -2.99910205    -1.00668032     0.31995400
 h     -2.86256250     0.44991761    -0.83287225
 h     -0.80023293     1.07333253     1.84497829
          17

 c      1.40957263    -0.28745413    -0.01978947
 c      0.09465989    -0.92782385     0.20860784
 c     -1.06671065    -0.12098310    -0.13365013
 c     -1.11998021     1.10035877     0.85784676
 c     -0.33737547     1.30528452    -0.37963224
 c      1.23918755     1.04604906    -0.18544553
 h     -0.27684408    -1.98445453     0.66765930
 h     -2.12827401     1.49497795     1.13512891
 h     -0.85936380     1.68320307    -1.40054305
 h      2.14630633     1.79215194    -0.18970829
 o      2.42120178    -1.26776760     0.12263122
 h      3.19014646    -0.96619943    -0.54346961
 c     -2.47598051    -0.54974782    -0.54977800
 h     -2.51620714    -1.24953394    -1.42089661
 h     -3.03381764    -0.96745160     0.29837252
 h     -2.87933337     0.49449573    -0.87851869
 h     -0.77425960     1.10312765     1.86896134
          17

 c      1.41385199    -0.28689213    -0.02036185
 c      0.08247333    -0.93012984     0.20391453
 c     -1.06529311    -0.12625302    -0.12238411
 c     -1.11785442     1.10835599     0.87459997
 c     -0.34418380     1.29534250    -0.37904907
 c      1.24639451     1.04252748    -0.19638299
 h     -0.20655910    -2.02121970     0.63198216
 h     -2.13059018     1.49525470     1.14203080
 h     -0.87484203     1.71519111    -1.39756642
 h      2.10152263     1.79007607    -0.21054928
 o      2.41935890    -1.26060175     0.12603338
 h      3.19819745    -0.99536870    -0.52509478
 c     -2.46856060    -0.55067403    -0.56336951
 h     -2.50982769    -1.26000412    -1.40285331
 h     -3.06930058    -0.92676943     0.27655249
 h     -2.89773905     0.52098874    -0.92023168
 h     -0.73157593     1.12783841     1.89814516
          17

 c      1.41724385    -0.28953576    -0.02002528
 c      0.06908982    -0.93355954     0.19956394
 c     -1.06213405    -0.13109885    -0.11044724
 c     -1.11624063     1.11740071     0.89203593
 c     -0.35148980     1.28507167    -0.37988717
 c      1.25256065     1.03963349    -0.20805060
 h     -0.12193140    -2.03833389     0.58537293
 h     -2.13196049     1.49386994     1.13604365
 h     -0.87425921     1.74397228    -1.36958554
 h      2.04417924     1.78267136    -0.23114285
 o      2.41821659    -1.25159686     0.12812677
 h      3.18868338    -1.03131922    -0.48843357
 c     -2.46123697    -0.54942666    -0.57758883
 h     -2.50143122    -1.26927644    -1.38433570
 h     -3.10445242    -0.88525981     0.25458060
 h     -2.91318040     0.52351670    -0.95629998
 h     -0.67688197     1.14721806     1.92449216
          17

 c      1.41951256    -0.29504675    -0.01888402
 c      0.05560577    -0.93811174     0.19545487
 c     -1.05775264    -0.13535546    -0.09806378
 c     -1.11454045     1.12738617     0.91037234
 c     -0.35913842     1.27455667    -0.38176979
 c      1.25663850     1.03658423    -0.22034003
 h     -0.02852093    -2.03706602     0.52968847
 h     -2.13265433     1.49107181     1.11935775
 h     -0.85882390     1.76796231    -1.31867309
 h      1.98552568     1.77853160    -0.25182202
 o      2.41731523    -1.24116829     0.12941945
 h      3.16881547    -1.06959488    -0.44072195
 c     -2.45434048    -0.54557765    -0.59191608
 h     -2.49077861    -1.28082685    -1.36969190
 h     -3.13749811    -0.84346085     0.23182692
 h     -2.92260590     0.50079351    -0.98632757
 h     -0.61599498     1.16119289     1.94066528
          17

 c      1.42042894    -0.30288466    -0.01709421
 c      0.04319452    -0.94353191     0.19140321
 c     -1.05274771    -0.13883724    -0.08549845
 c     -1.11210225     1.13814349     0.92955677
 c     -0.36677897     1.26372826    -0.38397205
 c      1.25747752     1.03228115    -0.23308890
 h      0.06754292    -2.02253456     0.46797555
 h     -2.13369430     1.48759260     1.09489185
 h     -0.83203088     1.78750287    -1.25094059
 h      1.93833250     1.78876268    -0.27323780
 o      2.41568677    -1.22984445     0.13080130
 h      3.15404603    -1.10446631    -0.39504799
 c     -2.44810162    -0.53907789    -0.60585711
 h     -2.47766166    -1.29726902    -1.36158570
 h     -3.16639203    -0.80212212     0.20752132
 h     -2.92432572     0.45526288    -1.01112693
 h     -0.55467068     1.16993722     1.94204354
          17

 c      1.41979029    -0.31236821    -0.01485384
 c      0.03295497    -0.94933110     0.18717750
 c     -1.04775644    -0.14133865    -0.07304302
 c     -1.10835179     1.14945150     0.94927397
 c     -0.37381994     1.25225198    -0.38535697
 c      1.25441736     1.02597330    -0.24611663
 h      0.16057684    -2.00346105     0.40396543
 h     -2.13624263     1.48441259     1.06587278
 h     -0.80024677     1.80620128    -1.17752816
 h      1.90988925     1.82003281    -0.29604633
 o      2.41215904    -1.21812871     0.13326033
 h      3.16342674    -1.13121788    -0.36586154
 c     -2.44257725    -0.53040914    -0.61907916
 h     -2.46188490    -1.31887278    -1.35966184
 h     -3.18936832    -0.76237230     0.18135555
 h     -2.91839201     0.39352747    -1.03308862
 h     -0.49777394     1.17390378     1.92726152
          17

 c      1.41741840    -0.32273313    -0.01238604
 c      0.02576419    -0.95498469     0.18257696
 c     -1.04340532    -0.14264244    -0.06100196
 c     -1.10293543     1.16106203     0.96900109
 c     -0.37946988     1.23947174    -0.38448433
 c      1.24771056     1.01792072    -0.25928554
 h      0.24624080    -1.98968379     0.34103846
 h     -2.14063777     1.48242698     1.03548430
 h     -0.77224360     1.83176926    -1.11370381
 h      1.89698841     1.86749095    -0.32029700
 o      2.40651614    -1.20633737     0.13708477
 h      3.20161337    -1.14892700    -0.35633632
 c     -2.43752905    -0.52070866    -0.63134683
 h     -2.44334295    -1.34332272    -1.36080210
 h     -3.20540464    -0.72566151     0.15383585
 h     -2.90752027     0.32748214    -1.05704264
 h     -0.44864397     1.17379287     1.89817866
          17

 c      1.41314972    -0.33317861    -0.00991710
 c      0.02223977    -0.96027985     0.17750166
 c     -1.04025068    -0.14254949    -0.04967015
 c     -1.09583283     1.17272488     0.98805357
 c     -0.38305707     1.22474912    -0.38023131
 c      1.23814704     1.00914211    -0.27251184
 h      0.32127834    -1.98768509     0.28126090
 h     -2.14569378     1.48221591     1.00671715
 h     -0.75541820     1.87240339    -1.07199726
 h      1.89034863     1.91789991    -0.34532695
 o      2.39996211    -1.19469977     0.14169902
 h      3.25180652    -1.15883947    -0.35587619
 c     -2.43235998    -0.51164586    -0.64233781
 h     -2.42212638    -1.36695177    -1.36075236
 h     -3.21446235    -0.69350090     0.12628119
 h     -2.89756184     0.27382922    -1.09081210
 h     -0.40849541     1.17046724     1.85973528
          17

 c      1.40684422    -0.34293584    -0.00765281
 c      0.02280838    -0.96548599     0.17193471
 c     -1.03870619    -0.14093571    -0.03929807
 c     -1.08737896     1.18420190     1.00562799
 c     -0.38447894     1.20824911    -0.37262003
 c      1.22646504     1.00066989    -0.28572261
 h      0.38229459    -1.99790078     0.22546633
 h     -2.14886599     1.48406438     0.98236041
 h     -0.75053603     1.92788279    -1.05275197
 h      1.88161723     1.95814620    -0.37024650
 o      2.39399650    -1.18350199     0.14644785
 h      3.29333503    -1.16150859    -0.35274735
 c     -2.42637620    -0.50474342    -0.65169227
 h     -2.39853637    -1.38638886    -1.35581818
 h     -3.21746753    -0.66710231     0.10050043
 h     -2.89459714     0.24738793    -1.14267292
 h     -0.37596613     1.16481233     1.81951960
          17

 c      1.39841762    -0.35135461    -0.00576336
 c      0.02771149    -0.97114008     0.16586353
 c     -1.03897099    -0.13781493    -0.03005482
 c     -1.07814913     1.19527070     1.02089584
 c     -0.38414554     1.19113142    -0.36267117
 c      1.21314236     0.99316992    -0.29882516
 h      0.42548321    -2.01637756     0.17411947
 h     -2.14724322     1.48817117     0.96493562
 h     -0.75252547     1.98734338    -1.04579658
 h      1.86588701     1.97949143    -0.39432087
 o      2.38963936    -1.17303837     0.15099190
 h      3.31327009    -1.15674979    -0.34052876
 c     -2.41939026    -0.50035894    -0.65949531
 h     -2.37300817    -1.39963688    -1.34381181
 h     -3.21606557    -0.64708465     0.07829518
 h     -2.89839148     0.24993438    -1.21433130
 h     -0.34742670     1.15758357     1.78645997
          17

 c      1.38789134    -0.35797991    -0.00437609
 c      0.03691447    -0.97770857     0.15923618
 c     -1.04099703    -0.13336662    -0.02201214
 c     -1.06869279     1.20571810     1.03320814
 c     -0.38254389     1.17483250    -0.35154239
 c      1.19842967     0.98692339    -0.31170369
 h      0.44761731    -2.03810474     0.12785928
 h     -2.13873833     1.49487909     0.95649153
 h     -0.75576097     2.03740550    -1.04027399
 h      1.84133051     1.97780624    -0.41708955
 o      2.38735216    -1.16352719     0.15526305
 h      3.30691708    -1.14426400    -0.31753654
 c     -2.41185751    -0.49761493    -0.66648456
 h     -2.34602703    -1.40642150    -1.32430777
 h     -3.21219845    -0.63336020     0.06095629
 h     -2.90141693     0.26974825    -1.29783716
 h     -0.31889233     1.14935243     1.76821142
          17

 c      1.37545164    -0.36259344    -0.00357385
 c      0.05003112    -0.98541001     0.15197440
 c     -1.04451625    -0.12791298    -0.01515638
 c     -1.05920334     1.21531976     1.04234340
 c     -0.38002445     1.16049913    -0.34009317
 c      1.18240834     0.98188757    -0.32422088
 h      0.44699744    -2.05903997     0.08749081
 h     -2.12291800     1.50480829     0.95836557
 h     -0.75668501     2.06841379    -1.02943709
 h      1.80855811     1.95297507    -0.43840914
 o      2.38706198    -1.15506875     0.15939075
 h      3.27682424    -1.12385024    -0.28574653
 c     -2.40436056    -0.49531059    -0.67353598
 h     -2.31805768    -1.40816476    -1.29853983
 h     -3.20758708    -0.62519962     0.04888199
 h     -2.89541767     0.29253406    -1.38144136
 h     -0.28908348     1.14065679     1.76818852
          17

 c      1.36149508    -0.36520951    -0.00339715
 c      0.06631700    -0.99420691     0.14400825
 c     -1.04910530    -0.12185743    -0.00941199
 c     -1.04936756     1.22381607     1.04858701
 c     -0.37681685     1.14887972    -0.32888826
 c      1.16500120     0.97769825    -0.33621049
 h      0.42377226    -2.07670916     0.05378184
 h     -2.10124085     1.51887101     0.97105242
 h     -0.75372520     2.07536570    -1.01038762
 h      1.77058022     1.90896099    -0.45857170
 o      2.38806923    -1.14765140     0.16371698
 h      3.23399044    -1.09522022    -0.25106348
 c     -2.39728149    -0.49249206    -0.68119335
 h     -2.28946749    -1.40780002    -1.26906409
 h     -3.20329770    -0.62143143     0.04143459
 h     -2.87558444     0.30816438    -1.45533006
 h     -0.26096613     1.13224599     1.78462203
          17

 c      1.34663280    -0.36602641    -0.00385120
 c      0.08470998    -1.00386651     0.13530704
 c     -1.05425858    -0.11560850    -0.00466202
 c     -1.03854301     1.23091622     1.05256796
 c     -0.37309004     1.14037253    -0.31828554
 c      1.14594164     0.97361362    -0.34745970
 h      0.37986958    -2.09029060     0.02728217
 h     -2.07662272     1.53816409     0.99424274
 h     -0.74673211     2.05710441    -0.98291894
 h      1.73330701     1.85453685    -0.47854875
 o      2.38897970    -1.14121941     0.16882671
 h      3.19920603    -1.05729609    -0.22372905
 c     -2.39081001    -0.48852164    -0.68961048
 h     -2.26048548    -1.40917801    -1.23907156
 h     -3.19958841    -0.62067280     0.03707244
 h     -2.84048648     0.31106748    -1.51307215
 h     -0.24007121     1.12508014     1.81239568
          17

 c      1.33163945    -0.36535141    -0.00491765
 c      0.10389599    -1.01403103     0.12589802
 c     -1.05945322    -0.10951502    -0.00076159
 c     -1.02610414     1.23634276     1.05502465
 c     -0.36898490     1.13504086    -0.30846703
 c      1.12478215     0.96853826    -0.35769860
 h      0.31872807    -2.10058147     0.00820275
 h     -2.05228547     1.56369653     1.02699375
 h     -0.73680419     2.01601212    -0.94907715
 h      1.70563890     1.80312816    -0.50021145
 o      2.38831270    -1.13575607     0.17528502
 h      3.19421095    -1.00768689    -0.21394295
 c     -2.38500517    -0.48306975    -0.69870146
 h     -2.23129521    -1.41576117    -1.21132647
 h     -3.19610376    -0.62150195     0.03369849
 h     -2.79095463     0.29896172    -1.55119910
 h     -0.23153688     1.12003904     1.84564135
          17

 c      1.31736451    -0.36354161    -0.00656231
 c      0.12240444    -1.02429926     0.11586916
 c     -1.06419901    -0.10383158     0.00245465
 c     -1.01173979     1.23989789     1.05665298
 c     -0.36460823     1.13254996    -0.29938966
 c      1.10114763     0.96142944    -0.36665309
 h      0.24478561    -2.10962904    -0.00361836
 h     -2.03013059     1.59592792     1.06788996
 h     -0.72663023     1.95873866    -0.91364174
 h      1.69675762     1.76824392    -0.52589753
 o      2.38598366    -1.13115933     0.18298209
 h      3.21911692    -0.94546296    -0.22121146
 c     -2.37979143    -0.47618479    -0.70828584
 h     -2.20229199    -1.42895314    -1.18715446
 h     -3.19228857    -0.62255888     0.02910617
 h     -2.72939885     0.27212936    -1.56889993
 h     -0.23821846     1.11761863     1.87937633
          17

 c      1.30464841    -0.36100245    -0.00872572
 c      0.13874405    -1.03434597     0.10535426
 c     -1.06807333    -0.09871984     0.00516891
 c     -0.99560626     1.24152556     1.05804553
 c     -0.35999835     1.13207734    -0.29068753
 c      1.07531932     0.95210132    -0.37421007
 h      0.16276507    -2.11963347    -0.00861617
 h     -2.00950232     1.63427301     1.11502959
 h     -0.72115082     1.89734568    -0.88509669
 h      1.70960786     1.75419304    -0.55670307
 o      2.38334101    -1.12702567     0.19114180
 h      3.25213458    -0.87476888    -0.23438769
 c     -2.37491282    -0.46837361    -0.71809505
 h     -2.17432947    -1.44721918    -1.16619455
 h     -3.18780458    -0.62259375     0.02137930
 h     -2.65964341     0.23359520    -1.56855983
 h     -0.26013505     1.11776967     1.91018636
          17

 c      1.29424397    -0.35821100    -0.01130704
 c      0.15154692    -1.04405217     0.09450851
 c     -1.07074374    -0.09428162     0.00757779
 c     -0.97830452     1.24134217     1.05966992
 c     -0.35514624     1.13244732    -0.28169912
 c      1.04856029     0.94149485    -0.38055369
 h      0.07717124    -2.13134285    -0.00731134
 h     -1.98736052     1.67691812     1.16588059
 h     -0.72735411     1.84788596    -0.87503841
 h      1.73735115     1.75282989    -0.59103272
 o      2.38170646    -1.12277727     0.19900430
 h      3.27244054    -0.80253297    -0.24258778
 c     -2.36990898    -0.46060912    -0.72760838
 h     -2.14869250    -1.46680327    -1.14708855
 h     -3.18281318    -0.62048509     0.00916457
 h     -2.58691520     0.19001503    -1.55726822
 h     -0.29460286     1.11985372     1.93652798
          17

 c      1.28672132    -0.35570871    -0.01416556
 c      0.15967302    -1.05353854     0.08349250
 c     -1.07197894    -0.09060701     0.00988798
 c     -0.96071467     1.23961970     1.06184947
 c     -0.35028061     1.13286712    -0.27196228
 c      1.02269691     0.93095368    -0.38608399
 h     -0.00767169    -2.14316433    -0.00022189
 h     -1.95983212     1.72116204     1.21728574
 h     -0.75059455     1.82187062    -0.89204965
 h      1.76831986     1.75160586    -0.62552942
 o      2.38178670    -1.11786777     0.20609836
 h      3.26926636    -0.73507798    -0.23958412
 c     -2.36417773    -0.45422393    -0.73586863
 h     -2.12678085    -1.48343522    -1.12845851
 h     -3.17811540    -0.61525360    -0.00816996
 h     -2.51725661     0.15216808    -1.54818029
 h     -0.33669454     1.12267627     1.95891086
          17

 c      1.28236912    -0.35407233    -0.01714067
 c      0.16228744    -1.06303396     0.07247439
 c     -1.07164908    -0.08780212     0.01230610
 c     -0.94377537     1.23672686     1.06475933
 c     -0.34629905     1.13373460    -0.26193563
 c      0.99954979     0.92151629    -0.39124668
 h     -0.08745712    -2.15194785     0.01202423
 h     -1.92400634     1.76409977     1.26576330
 h     -0.78879650     1.81666554    -0.93296511
 h      1.79231856     1.74122813    -0.65688798
 o      2.38378013    -1.11186606     0.21219485
 h      3.24017426    -0.67691169    -0.22305244
 c     -2.35717252    -0.45052220    -0.74170333
 h     -2.10974051    -1.49387083    -1.10952107
 h     -3.17519557    -0.60610386    -0.03042433
 h     -2.45554382     0.13188043    -1.55738648
 h     -0.38007694     1.12461425     1.97973229
          17

 c      1.28111836    -0.35388096    -0.02007536
 c      0.15893368    -1.07266217     0.06163597
 c     -1.06971815    -0.08597303     0.01501710
 c     -0.92827050     1.23304681     1.06848085
 c     -0.34460176     1.13621261    -0.25282907
 c      0.98064626     0.91372709    -0.39643268
 h     -0.15814524    -2.15473775     0.02854658
 h     -1.87902856     1.80330467     1.30798543
 h     -0.83324384     1.82008639    -0.98474444
 h      1.80292833     1.71736108    -0.68274478
 o      2.38750344    -1.10450458     0.21725474
 h      3.18914788    -0.63014723    -0.19368871
 c     -2.34861623    -0.45001083    -0.74466963
 h     -2.09822691    -1.49676095    -1.09025148
 h     -3.17614165    -0.59248813    -0.05652468
 h     -2.40334199     0.13367029    -1.59253259
 h     -0.41835032     1.12387921     2.00224714
          17

 c      1.28251827    -0.35567619    -0.02283570
 c      0.14957781    -1.08229353     0.05117113
 c     -1.06624071    -0.08518876     0.01815323
 c     -0.91466172     1.22889508     1.07312671
 c     -0.34642265     1.14125920    -0.24581314
 c      0.96707104     0.90769906    -0.40192950
 h     -0.21652220    -2.15016511     0.04821466
 h     -1.82636774     1.83731235     1.34127282
 h     -0.87480272     1.82125324    -1.03389584
 h      1.79746600     1.67973772    -0.70185353
 o      2.39238316    -1.09577519     0.22144381
 h      3.12688005    -0.59314473    -0.15536538
 c     -2.33846256    -0.45203380    -0.74566075
 h     -2.09232856    -1.49292631    -1.07132997
 h     -3.18319050    -0.57408966    -0.08483555
 h     -2.35990182     0.15049298    -1.64522670
 h     -0.44657124     1.11888469     2.02861413
          17

 c      1.28578018    -0.35990316    -0.02533003
 c      0.13459427    -1.09151495     0.04127805
 c     -1.06136280    -0.08546135     0.02176999
 c     -0.90302016     1.22446301     1.07894802
 c     -0.35240214     1.14927696    -0.24165015
 c      0.95931610     0.90318963    -0.40787485
 h     -0.26071583    -2.13904760     0.06977691
 h     -1.76952804     1.86586699     1.36400339
 h     -0.90729883     1.81429273    -1.07113307
 h      1.77683056     1.63142472    -0.71418778
 o      2.39741269    -1.08607761     0.22516446
 h      3.07155641    -0.55833755    -0.11550173
 c     -2.32677638    -0.45538053    -0.74610620
 h     -2.09159513    -1.48524526    -1.05401954
 h     -3.19767613    -0.55068104    -0.11402152
 h     -2.32451366     0.17064977    -1.69961105
 h     -0.46214882     1.10855214     2.05814790
          17

 c      1.28989599    -0.36684215    -0.02753015
 c      0.11470076    -1.09968609     0.03214975
 c     -1.05531373    -0.08674857     0.02584005
 c     -0.89308127     1.21980292     1.08629881
 c     -0.36250596     1.16018573    -0.24071924
 c      0.95712347     0.89961705    -0.41420033
 h     -0.29047996    -2.12442191     0.09204979
 h     -1.71345820     1.88992712     1.37588091
 h     -0.92764540     1.79733496    -1.09133343
 h      1.74610974     1.57892837    -0.72128446
 o      2.40146277    -1.07615417     0.22890447
 h      3.04375431    -0.51349931    -0.08245468
 c     -2.31379217    -0.45892566    -0.74703153
 h     -2.09516966    -1.47817453    -1.03992643
 h     -3.21883825    -0.52205987    -0.14390892
 h     -2.29685115     0.18489299    -1.74279011
 h     -0.46465117     1.09244112     2.08728841
          17

 c      1.29381092    -0.37654728    -0.02948747
 c      0.09086866    -1.10604659     0.02396141
 c     -1.04839143    -0.08895866     0.03026677
 c     -0.88438047     1.21485500     1.09547525
 c     -0.37611294     1.17354413    -0.24308316
 c      0.95939686     0.89605117    -0.42058780
 h     -0.30717777    -2.11115357     0.11411129
 h     -1.66367430     1.91136839     1.37795656
 h     -0.93528253     1.77122975    -1.09267914
 h      1.71551911     1.53255928    -0.72674282
 o      2.40422965    -1.06637055     0.23277775
 h      3.05084555    -0.45344761    -0.05800918
 c     -2.29996741    -0.46182951    -0.74887151
 h     -2.10209617    -1.47660089    -1.03053961
 h     -3.24346988    -0.48822765    -0.17553025
 h     -2.27646255     0.18793890    -1.76747028
 h     -0.45501901     1.07071716     2.11117702
          17

 c      1.29659142    -0.38882197    -0.03132861
 c      0.06422251    -1.10987785     0.01686007
 c     -1.04095359    -0.09194705     0.03490416
 c     -0.87641714     1.20952017     1.10656749
 c     -0.39215645     1.18860926    -0.24845678
 c      0.96440465     0.89136050    -0.42652231
 h     -0.31330980    -2.10483533     0.13542199
 h     -1.62504752     1.93220459     1.37229417
 h     -0.93212363     1.73918719    -1.07668582
 h      1.69905421     1.50487328    -0.73586566
 o      2.40658155    -1.05619667     0.23642233
 h      3.08078413    -0.38844095    -0.03573120
 c     -2.28589822    -0.46359987    -0.75168427
 h     -2.11175484    -1.48390106    -1.02659932
 h     -3.26680699    -0.44965976    -0.21031542
 h     -2.26253045     0.17764614    -1.77091482
 h     -0.43485020     1.04405412     2.12543429
          17

 c      1.29751017    -0.40325311    -0.03322513
 c      0.03593468    -1.11073274     0.01096874
 c     -1.03342301    -0.09549797     0.03957829
 c     -0.86881600     1.20376858     1.11940632
 c     -0.40923864     1.20433126    -0.25607356
 c      0.97056412     0.88477205    -0.43158300
 h     -0.31152887    -2.10969002     0.15571996
 h     -1.60043577     1.95335571     1.36135602
 h     -0.92321627     1.70723487    -1.04944512
 h      1.70690776     1.50424959    -0.75263900
 o      2.40964434    -1.04487426     0.23948511
 h      3.11630216    -0.33342627    -0.00889300
 c     -2.27217612    -0.46417169    -0.75535813
 h     -2.12411478    -1.50012274    -1.02762066
 h     -3.28403406    -0.40740412    -0.24912516
 h     -2.25383344     0.15433584    -1.75399273
 h     -0.40593572     1.01351305     2.12724641
          17

 c      1.29605758    -0.41928007    -0.03535789
 c      0.00713639    -1.10867018     0.00641084
 c     -1.02630283    -0.09930170     0.04410346
 c     -0.86143335     1.19773429     1.13357528
 c     -0.42569805     1.21934937    -0.26455248
 c      0.97733193     0.87650235    -0.43581795
 h     -0.30365677    -2.12619718     0.17462236
 h     -1.58984794     1.97361384     1.34750548
 h     -0.91749531     1.68464787    -1.02310971
 h      1.73646360     1.52763105    -0.77565173
 o      2.41417498    -1.03200879     0.24185790
 h      3.14499294    -0.29826759     0.02548557
 c     -2.25929403    -0.46393488    -0.75964173
 h     -2.13953598    -1.52178588    -1.03195329
 h     -3.29156863    -0.36294516    -0.29168720
 h     -2.24873535     0.12081741    -1.72135500
 h     -0.36993475     0.98037450     2.11582121
          17

 c      1.29193765    -0.43626450    -0.03789125
 c     -0.02109697    -1.10433494     0.00333124
 c     -1.02018520    -0.10293799     0.04829269
 c     -0.85436065     1.19171820     1.14844932
 c     -0.43981782     1.23220001    -0.27213378
 c      0.98503055     0.86755113    -0.43968257
 h     -0.29056020    -2.15030669     0.19125776
 h     -1.59075211     1.98970565     1.33294161
 h     -0.92601628     1.68195897    -1.01347128
 h      1.77521217     1.56300112    -0.79896729
 o      2.42051248    -1.01760959     0.24361764
 h      3.16019146    -0.28667337     0.06735077
 c     -2.24761574    -0.46366660    -0.76400953
 h     -2.15830881    -1.54353796    -1.03734560
 h     -3.28782070    -0.31793184    -0.33648463
 h     -2.24519569     0.08293176    -1.68259503
 h     -0.32811119     0.94592967     2.09244651
          17

 c      1.28507583    -0.45353987    -0.04095919
 c     -0.04770404    -1.09879733     0.00188512
 c     -1.01573288    -0.10588904     0.05196385
 c     -0.84783361     1.18609189     1.16326604
 c     -0.45046270     1.24193922    -0.27768234
 c      0.99404984     0.85897366    -0.44366256
 h     -0.27291964    -2.17517109     0.20433790
 h     -1.59930090     1.99750485     1.31989047
 h     -0.95462184     1.70421539    -1.02880186
 h      1.81063184     1.59777668    -0.81649906
 o      2.42862611    -1.00200322     0.24493697
 h      3.16007638    -0.29720416     0.11485541
 c     -2.23736432    -0.46438858    -0.76754593
 h     -2.18034465    -1.56029851    -1.04158730
 h     -3.27351455    -0.27385535    -0.38094307
 h     -2.24089614     0.04959988    -1.65282067
 h     -0.28120938     0.91128836     2.06015376
          17

 c      1.27563145    -0.47044842    -0.04465526
 c     -0.07162359    -1.09326485     0.00220062
 c     -1.01361932    -0.10758578     0.05494869
 c     -0.84210106     1.18116626     1.17724261
 c     -0.45760416     1.24862122    -0.28150612
 c      1.00447465     0.85149780    -0.44806657
 h     -0.25196769    -2.19395556     0.21260703
 h     -1.61165102     1.99350100     1.31067696
 h     -0.99779130     1.74584241    -1.06083894
 h      1.83475320     1.62306446    -0.82429106
 o      2.43806750    -0.98583103     0.24602865
 h      3.14817506    -0.32303696     0.16510482
 c     -2.22861582    -0.46703549    -0.76924817
 h     -2.20514850    -1.56871737    -1.04290930
 h     -3.25162387    -0.23171212    -0.42184044
 h     -2.23351420     0.02995535    -1.64834893
 h     -0.22964455     0.87734770     2.02281790
          17

 c      1.26400085    -0.48636799    -0.04902361
 c     -0.09185925    -1.08881578     0.00434533
 c     -1.01442461    -0.10748135     0.05710649
 c     -0.83729135     1.17708084     1.18970861
 c     -0.46187927     1.25289407    -0.28466300
 c      1.01608901     0.84549639    -0.45301162
 h     -0.22962973    -2.20189441     0.21528230
 h     -1.62486350     1.97578290     1.30758260
 h     -1.04382032     1.79556906    -1.09326075
 h      1.84396079     1.63384692    -0.82056611
 o      2.44784762    -0.97012099     0.24709098
 h      3.13516838    -0.35068177     0.21493931
 c     -2.22133043    -0.47187494    -0.76891794
 h     -2.23195170    -1.56782526    -1.04014129
 h     -3.22677168    -0.19174131    -0.45595056
 h     -2.22102583     0.02686891    -1.67551213
 h     -0.17413427     0.84504695     1.98381335
          17

 c      1.25079205    -0.50072289    -0.05405690
 c     -0.10759781    -1.08619880     0.00831032
 c     -1.01851498    -0.10514888     0.05833362
 c     -0.83330467     1.17373408     1.20019910
 c     -0.46392429     1.25540320    -0.28799316
 c      1.02843837     0.84104512    -0.45845826
 h     -0.20825586    -2.19722279     0.21229391
 h     -1.63738026     1.94444070     1.31262933
 h     -1.08257344     1.84338776    -1.11312528
 h      1.83798015     1.62829506    -0.80527472
 o      2.45654108    -0.95616878     0.24820995
 h      3.13749825    -0.36194474     0.26251325
 c     -2.21542565    -0.47826071    -0.76758739
 h     -2.25989456    -1.55917214    -1.03277590
 h     -3.20391393    -0.15344283    -0.48085231
 h     -2.20212604     0.03425209    -1.72489833
 h     -0.11651889     0.81577035     1.94497162
          17

 c      1.23675120    -0.51298428    -0.05970464
 c     -0.11832782    -1.08568772     0.01400518
 c     -1.02594746    -0.10037976     0.05856461
 c     -0.82977863     1.17077383     1.20845376
 c     -0.46416791     1.25660046    -0.29188707
 c      1.04083407     0.83793898    -0.46423037
 h     -0.19026208    -2.18150814     0.20436970
 h     -1.64920899     1.90154533     1.32742172
 h     -1.10778133     1.88268774    -1.11358561
 h      1.81960540     1.60767511    -0.77989844
 o      2.46317584    -0.94478222     0.24930248
 h      3.16414134    -0.34618348     0.30836709
 c     -2.21086381    -0.48506659    -0.76671901
 h     -2.28823449    -1.54660876    -1.02098898
 h     -3.18656385    -0.11605969    -0.49561038
 h     -2.17670786     0.04256697    -1.78017998
 h     -0.06008098     0.79147997     1.90662562
          17

 c      1.22266302    -0.52268037    -0.06588665
 c     -0.12391179    -1.08700178     0.02125913
 c     -1.03642860    -0.09324446     0.05777366
 c     -0.82616001     1.16767008     1.21433536
 c     -0.46287468     1.25677505    -0.29640543
 c      1.05230131     0.83564384    -0.47001379
 h     -0.17781757    -2.15974379     0.19301438
 h     -1.66178312     1.85070804     1.35307872
 h     -1.11637626     1.90978237    -1.09244462
 h      1.79528253     1.57707502    -0.74752346
 o      2.46810404    -0.93561968     0.25029135
 h      3.20385534    -0.31091793     0.35285316
 c     -2.20773084    -0.49113676    -0.76737953
 h     -2.31654382    -1.53557535    -1.00549076
 h     -3.17552898    -0.07933271    -0.50095836
 h     -2.14581935     0.04425801    -1.82783172
 h     -0.00893673     0.77432445     1.86854606
          17

 c      1.20928427    -0.52943208    -0.07250021
 c     -0.12458542    -1.08934973     0.02983644
 c     -1.04934168    -0.08408495     0.05598116
 c     -0.82187107     1.16385986     1.21774842
 c     -0.46019729     1.25609391    -0.30139329
 c      1.06154276     0.83324906    -0.47536905
 h     -0.17260044    -2.13984651     0.18031061
 h     -1.67719008     1.79607190     1.39018339
 h     -1.10770681     1.92333682    -1.05078243
 h      1.77574386     1.54618037    -0.71274622
 o      2.47228363    -0.92783328     0.25123893
 h      3.23697927    -0.27137603     0.39408771
 c     -2.20624131    -0.49548719    -0.77009600
 h     -2.34476593    -1.53149732    -0.98707646
 h     -3.16907755    -0.04396209    -0.49892001
 h     -2.11120768     0.03494759    -1.85961297
 h      0.03310331     0.76597323     1.83089243
          17

 c      1.19732066    -0.53299887    -0.07941847
 c     -0.12089300    -1.09168066     0.03947500
 c     -1.06383807    -0.07344094     0.05326027
 c     -0.81653405     1.15892195     1.21861666
 c     -0.45616568     1.25458243    -0.30650855
 c      1.06713493     0.82966445    -0.47984688
 h     -0.17563021    -2.13052811     0.16842767
 h     -1.69657461     1.74085301     1.43859395
 h     -1.08347649     1.92450243    -0.99260799
 h      1.77399652     1.52730785    -0.68039984
 o      2.47636975    -0.92079181     0.25224939
 h      3.24964657    -0.23872482     0.42948409
 c     -2.20666658    -0.49747661    -0.77503540
 h     -2.37296870    -1.53741413    -0.96602498
 h     -3.16430075    -0.01140662    -0.49218342
 h     -2.07490259     0.01277635    -1.87161617
 h      0.06357118     0.76706779     1.79468092
          17

 c      1.18741428    -0.53332183    -0.08648288
 c     -0.11359730    -1.09314236     0.04994060
 c     -1.07896166    -0.06194438     0.04973671
 c     -0.81017564     1.15269497     1.21692437
 c     -0.45061178     1.25203048    -0.31118433
 c      1.06819994     0.82431270    -0.48323165
 h     -0.18713435    -2.13708621     0.15894601
 h     -1.71841199     1.68626616     1.49701033
 h     -1.04847360     1.91792690    -0.92534244
 h      1.79769391     1.52771464    -0.65283981
 o      2.48056623    -0.91418607     0.25337791
 h      3.23589018    -0.21828005     0.45717720
 c     -2.20925541    -0.49696376    -0.78214544
 h     -2.40089771    -1.55223819    -0.94183422
 h     -3.15860153     0.01674584    -0.48356163
 h     -2.03894391    -0.02222299    -1.86332242
 h      0.08201010     0.77695823     1.76183225
          17

 c      1.18012735    -0.53055189    -0.09349953
 c     -0.10360298    -1.09347992     0.06105492
 c     -1.09376668    -0.05022405     0.04557950
 c     -0.80328163     1.14525551     1.21277725
 c     -0.44308628     1.24787126    -0.31460935
 c      1.06503513     0.81774551    -0.48564617
 h     -0.20633772    -2.15775178     0.15254727
 h     -1.73818533     1.63179935     1.56256571
 h     -1.01140888     1.91310010    -0.86013055
 h      1.84191070     1.54269457    -0.62886231
 o      2.48472400    -0.90795989     0.25459941
 h      3.19596045    -0.21059995     0.47653392
 c     -2.21418373    -0.49431569    -0.79113496
 h     -2.42775380    -1.57119454    -0.91360363
 h     -3.15059105     0.03939026    -0.47566271
 h     -2.00509740    -0.06828373    -1.83766018
 h      0.09025670     0.79372758     1.73500643
          17

 c      1.17592091    -0.52504398    -0.10024902
 c     -0.09189649    -1.09301504     0.07267121
 c     -1.10740351    -0.03885282     0.04098168
 c     -0.79664547     1.13678253     1.20643126
 c     -0.43298428     1.24128567    -0.31594202
 c      1.05878010     0.81124752    -0.48734211
 h     -0.23129679    -2.18453728     0.14937714
 h     -1.75000561     1.57655559     1.63094873
 h     -0.98327391     1.92314801    -0.80937932
 h      1.89315461     1.56018150    -0.60618036
 o      2.48837342    -0.90232192     0.25577968
 h      3.13582518    -0.21133223     0.48866908
 c     -2.22153747    -0.49026835    -0.80133068
 h     -2.45241842    -1.58804452    -0.88069317
 h     -3.14036630     0.05628412    -0.47073319
 h     -1.97432598    -0.12174338    -1.80203938
 h      0.09221748     0.81450664     1.71725276
          17

 c      1.17511986    -0.51732565    -0.10650685
 c     -0.07946745    -1.09228226     0.08463617
 c     -1.11916919    -0.02834112     0.03613629
 c     -0.79108948     1.12741543     1.19828867
 c     -0.42013485     1.23190099    -0.31489911
 c      1.05067108     0.80604941    -0.48850215
 h     -0.25914649    -2.20770156     0.14956325
 h     -1.74886514     1.52042152     1.69714764
 h     -0.97028504     1.95669543    -0.77973852
 h      1.93824588     1.56950950    -0.58361737
 o      2.49070662    -0.89784309     0.25662927
 h      3.06761227    -0.20970763     0.49728639
 c     -2.23133780    -0.48573980    -0.81155546
 h     -2.47387882    -1.59733950    -0.84310312
 h     -3.12943084     0.06820398    -0.47058338
 h     -1.94596954    -0.17716146    -1.76931989
 h      0.09276983     0.83612888     1.71132251
          17

 c      1.17785516    -0.50805305    -0.11206904
 c     -0.06720959    -1.09169770     0.09677535
 c     -1.12853044    -0.01914666     0.03121186
 c     -0.78716725     1.11717084     1.18889717
 c     -0.40531277     1.22054459    -0.31210798
 c      1.04171661     0.80298804    -0.48921562
 h     -0.28671687    -2.21954641     0.15340303
 h     -1.73215402     1.46443800     1.75639898
 h     -0.96785715     2.00892484    -0.76762038
 h      1.96823168     1.56471142    -0.56123705
 o      2.49078064    -0.89538245     0.25672556
 h      3.00677040    -0.18981614     0.50851431
 c     -2.24354942    -0.48158667    -0.82032937
 h     -2.49155680    -1.59571530    -0.80143798
 h     -3.12044570     0.07693132    -0.47651699
 h     -1.91750092    -0.22890903    -1.75540430
 h      0.09570098     0.85600088     1.71856600
          17

 c      1.18400609    -0.49795427    -0.11677623
 c     -0.05583484    -1.09141263     0.10889393
 c     -1.13512638    -0.01166478     0.02632906
 c     -0.78495473     1.10592916     1.17894795
 c     -0.38982231     1.20885246    -0.30860965
 c      1.03269295     0.80249828    -0.48951929
 h     -0.31114016    -2.21591109     0.16131951
 h     -1.70018429     1.41062424     1.80496376
 h     -0.96557605     2.06581573    -0.76450727
 h      1.97835735     1.54402964    -0.53979970
 o      2.48822165    -0.89533490     0.25579734
 h      2.96134846    -0.14277573     0.52662501
 c     -2.25790820    -0.47828151    -0.82666135
 h     -2.50548596    -1.58238392    -0.75664097
 h     -3.11681709     0.08505189    -0.48924794
 h     -1.88686657    -0.27436900    -1.77012039
 h      0.10173828     0.87268525     1.73784235
          17

 c      1.19318578    -0.48775769    -0.12052562
 c     -0.04582041    -1.09128388     0.12078010
 c     -1.13876158    -0.00620425     0.02153924
 c     -0.78404026     1.09348454     1.16921372
 c     -0.37484008     1.19837913    -0.30527353
 c      1.02417942     0.80465768    -0.48942758
 h     -0.33028054    -2.19633855     0.17379547
 h     -1.65613646     1.36164994     1.84070690
 h     -0.95493419     2.11413652    -0.76336509
 h      1.96742170     1.50899118    -0.52037927
 o      2.48361302    -0.89685245     0.25404063
 h      2.92588560    -0.07942259     0.54913257
 c     -2.27366757    -0.47577302    -0.83076675
 h     -2.51637786    -1.55920755    -0.70970960
 h     -3.12190524     0.09543805    -0.50894535
 h     -1.85631594    -0.31507799    -1.80886888
 h      0.10842555     0.88570853     1.76536183
          17

 c      1.20477871    -0.47811842    -0.12326912
 c     -0.03739007    -1.09087973     0.13221084
 c     -1.13939465    -0.00297025     0.01681502
 c     -0.78370086     1.07961912     1.16039842
 c     -0.36121663     1.19022546    -0.30264915
 c      1.01653022     0.80918110    -0.48894061
 h     -0.34305799    -2.16398185     0.19135851
 h     -1.60573471     1.32051574     1.86354961
 h     -0.93155946     2.14545640    -0.76016903
 h      1.93795207     1.46420589    -0.50416759
 o      2.47781580    -0.89848986     0.25190801
 h      2.89171515    -0.02032274     0.57002156
 c     -2.28976022    -0.47367121    -0.83366347
 h     -2.52557974    -1.53043723    -0.66147579
 h     -3.13768394     0.11030827    -0.53557117
 h     -1.83192883    -0.35387771    -1.85727313
 h      0.11199690     0.89487963     1.79579416
          17

 c      1.21798964    -0.46956418    -0.12501110
 c     -0.03051969    -1.08949921     0.14295802
 c     -1.13711974    -0.00205333     0.01206391
 c     -0.78312853     1.06415068     1.15297433
 c     -0.34952645     1.18504834    -0.30102842
 c      1.00975963     0.81537378    -0.48804356
 h     -0.34971671    -2.12549101     0.21463486
 h     -1.55660040     1.29025536     1.87565178
 h     -0.89439849     2.15582426    -0.75319707
 h      1.89739621     1.41783631    -0.49233408
 o      2.47143785    -0.89912088     0.24978025
 h      2.85494616     0.01863955     0.58478649
 c     -2.30526979    -0.47143685    -0.83631566
 h     -2.53488631    -1.50185053    -0.61244348
 h     -3.16339975     0.13019236    -0.56927088
 h     -1.81968315    -0.39250017    -1.90124486
 h      0.10951678     0.89980271     1.82385845
          17

 c      1.23189041    -0.46246594    -0.12581049
 c     -0.02497705    -1.08625786     0.15279399
 c     -1.13214170    -0.00342319     0.00715544
 c     -0.78162514     1.04695573     1.14712475
 c     -0.34011686     1.18311916    -0.30051052
 c      1.00342127     0.82212905    -0.48671358
 h     -0.35183358    -2.09020214     0.24443631
 h     -1.51695607     1.27358730     1.88083585
 h     -0.84483889     2.14497600    -0.74239100
 h      1.85922785     1.38177981    -0.48584895
 o      2.46484303    -0.89815500     0.24788729
 h      2.81620740     0.02960950     0.59160838
 c     -2.31969411    -0.46852051    -0.83928696
 h     -2.54614922    -1.47889334    -0.56283115
 h     -3.19533905     0.15358129    -0.61031696
 h     -1.82323180    -0.43142504    -1.93134926
 h      0.09997397     0.89977584     1.84546943
          17

 c      1.24547597    -0.45703243    -0.12578151
 c     -0.02042260    -1.08034364     0.16150478
 c     -1.12475537    -0.00692808     0.00194692
 c     -0.77879025     1.02799569     1.14285259
 c     -0.33309984     1.18430124    -0.30101483
 c      0.99682362     0.82818419    -0.48493165
 h     -0.35156073    -2.06735607     0.28173544
 h     -1.49345172     1.27242509     1.88273647
 h     -0.78655495     2.11657263    -0.72934810
 h      1.83993009     1.36898542    -0.48535341
 o      2.45826224    -0.89548454     0.24632595
 h      2.77888984     0.01181740     0.59105791
 c     -2.33292474    -0.46457621    -0.84277057
 h     -2.56074639    -1.46422491    -0.51305163
 h     -3.22802194     0.17761470    -0.65859619
 h     -1.84378633    -0.47043971    -1.94269993
 h      0.08436959     0.89389926     1.85825535
          17

 c      1.25773357    -0.45331941    -0.12508825
 c     -0.01656857    -1.07143637     0.16893402
 c     -1.11533788    -0.01230126    -0.00369991
 c     -0.77468983     1.00736308     1.14017603
 c     -0.32830999     1.18793079    -0.30223652
 c      0.98991970     0.83277846    -0.48268550
 h     -0.34999557    -2.06139397     0.32722686
 h     -1.48880881     1.28722716     1.88227159
 h     -0.72588799     2.07962404    -0.71790850
 h      1.84796203     1.38601995    -0.49121507
 o      2.45182866    -0.89149905     0.24504721
 h      2.74845693    -0.02828977     0.58625625
 c     -2.34511501    -0.45962775    -0.84665393
 h     -2.57922305    -1.45639054    -0.46436985
 h     -3.25592926     0.19926367    -0.71314309
 h     -1.88050971    -0.50906532    -1.93413038
 h      0.06535146     0.88123662     1.86173105
          17

 c      1.26772624    -0.45123947    -0.12392854
 c     -0.01328311    -1.05997685     0.17505391
 c     -1.10434901    -0.01917889    -0.00991317
 c     -0.76989643     0.98533172     1.13920956
 c     -0.32529332     1.19272039    -0.30359598
 c      0.98396308     0.83611837    -0.47998317
 h     -0.34601423    -2.06895533     0.38049558
 h     -1.50090752     1.31643133     1.87658456
 h     -0.67177910     2.04964035    -0.71470775
 h      1.87537621     1.42780847    -0.50343770
 o      2.44554133    -0.88718866     0.24379511
 h      2.73256575    -0.07548583     0.58368975
 c     -2.35655724    -0.45402275    -0.85052844
 h     -2.60137616    -1.45086498    -0.41900659
 h     -3.27481201     0.21630508    -0.77204093
 h     -1.93064160    -0.54689184    -1.90811377
 h      0.04674156     0.86096843     1.85733162
          17

 c      1.27469741    -0.45056296    -0.12249972
 c     -0.01053030    -1.04698597     0.17999787
 c     -1.09232588    -0.02713320    -0.01681467
 c     -0.76533537     0.96236762     1.14004382
 c     -0.32348943     1.19711773    -0.30438789
 c      0.98076852     0.83898840    -0.47688490
 h     -0.33700409    -2.08105695     0.43958039
 h     -1.52404843     1.35642403     1.86068495
 h     -0.63309051     2.04436925    -0.72739250
 h      1.90570635     1.48247370    -0.52128878
 o      2.43926950    -0.88400825     0.24211892
 h      2.74013687    -0.10808519     0.59267541
 c     -2.36760576    -0.44823020    -0.85366265
 h     -2.62664801    -1.44241539    -0.37948637
 h     -3.28235897     0.22786702    -0.83263240
 h     -1.98934752    -0.58403765    -1.87150356
 h      0.03294111     0.83253516     1.84821235
          17

 c      1.27818334    -0.45092533    -0.12094895
 c     -0.00823726    -1.03364816     0.18401468
 c     -1.07986725    -0.03571344    -0.02452432
 c     -0.76201198     0.93907265     1.14260521
 c     -0.32264551     1.20042499    -0.30431840
 c      0.98168345     0.84217165    -0.47350754
 h     -0.32056506    -2.08795006     0.50144478
 h     -1.55119920     1.40217325     1.83016017
 h     -0.61313861     2.07056779    -0.75842104
 h      1.92526161     1.53860853    -0.54332206
 o      2.43304495    -0.88288746     0.23976001
 h      2.77574067    -0.11389161     0.61877699
 c     -2.37861417    -0.44263947    -0.85499776
 h     -2.65451501    -1.42698125    -0.34776975
 h     -3.27842583     0.23467219    -0.89188713
 h     -2.04984398    -0.62180629    -1.83606274
 h      0.02791556     0.79580077     1.83843677
          17

 c      1.27806630    -0.45186697    -0.11934510
 c     -0.00622805    -1.02101640     0.18739112
 c     -1.06760593    -0.04447391    -0.03315802
 c     -0.76072504     0.91607803     1.14667148
 c     -0.32290954     1.20338930    -0.30385841
 c      0.98726027     0.84625690    -0.47000102
 h     -0.29551995    -2.08237677     0.56283528
 h     -1.57583650     1.44816992     1.78292223
 h     -0.60824255     2.11696641    -0.80110758
 h      1.92647420     1.58799582    -0.56776682
 o      2.42745822    -0.88332220     0.23712595
 h      2.83282131    -0.10446338     0.65605226
 c     -2.38979572    -0.43746376    -0.85338473
 h     -2.68474331    -1.40251406    -0.32462757
 h     -3.26496704     0.23908975    -0.94685741
 h     -2.10490984    -0.66298808    -1.81584413
 h      0.03362072     0.75129252     1.83137795
          17

 c      1.27455010    -0.45290502    -0.11769494
 c     -0.00423498    -1.00989330     0.19039302
 c     -1.05617057    -0.05297854    -0.04281617
 c     -0.76185304     0.89392922     1.15198155
 c     -0.32441793     1.20724756    -0.30381835
 c      0.99734478     0.85165935    -0.46651903
 h     -0.26204167    -2.06055735     0.62095486
 h     -1.59302791     1.48929902     1.71963498
 h     -0.61255011     2.16538734    -0.84472686
 h      1.90688484     1.62551240    -0.59288221
 o      2.42339845    -0.88426251     0.23495815
 h      2.89783134    -0.10024429     0.69246131
 c     -2.40099661    -0.43282442    -0.84827000
 h     -2.71754698    -1.36918733    -0.30931253
 h     -3.24554853     0.24488973    -0.99519895
 h     -2.15000179    -0.71038025    -1.81898207
 h      0.04858775     0.70049794     1.82812976
          17

 c      1.26811596    -0.45359843    -0.11597076
 c     -0.00194086    -1.00078925     0.19322410
 c     -1.04614078    -0.06080413    -0.05355956
 c     -0.76530967     0.87299904     1.15827286
 c     -0.32702500     1.21278306    -0.30484529
 c      1.01122635     0.85863162    -0.46319338
 h     -0.22142311    -2.02217460     0.67392015
 h     -1.59999618     1.52154257     1.64342426
 h     -0.62162528     2.20187898    -0.88046556
 h      1.86794280     1.64874720    -0.61721055
 o      2.42154314    -0.88507786     0.23380314
 h      2.95843346    -0.11439244     0.71848629
 c     -2.41165098    -0.42892816    -0.84026892
 h     -2.75368564    -1.32935652    -0.29949213
 h     -3.22418786     0.25641415    -1.03560289
 h     -2.18494063    -0.76386727    -1.84070528
 h      0.06798214     0.64598882     1.82731824
          17

 c      1.25948809    -0.45357313    -0.11412677
 c      0.00097244    -0.99388823     0.19598103
 c     -1.03800251    -0.06756227    -0.06538276
 c     -0.77067067     0.85344988     1.16520727
 c     -0.33033316     1.22016660    -0.30729803
 c      1.02773824     0.86719425    -0.46010705
 h     -0.17581645    -1.97028713     0.72120804
 h     -1.59641270     1.54256590     1.55934962
 h     -0.63287483     2.21885987    -0.90292963
 h      1.81475480     1.65831306    -0.63986664
 o      2.42218436    -0.88562111     0.23389409
 h      3.00637229    -0.15133777     0.72915360
 c     -2.42108544    -0.42601497    -0.83079659
 h     -2.79447378    -1.28719957    -0.29150159
 h     -3.20365363     0.27710464    -1.06779190
 h     -2.21199617    -0.81987253    -1.86760535
 h      0.08535508     0.59113177     1.82644361
          17

 c      1.24959940    -0.45251517    -0.11210845
 c      0.00477095    -0.98902033     0.19860044
 c     -1.03210926    -0.07293610    -0.07819576
 c     -0.77735334     0.83523719     1.17229444
 c     -0.33381494     1.22910883    -0.31129582
 c      1.04531400     0.87699939    -0.45725490
 h     -0.12795360    -1.91125824     0.76415897
 h     -1.58448931     1.55218662     1.47375495
 h     -0.64504426     2.21374721    -0.90961523
 h      1.75648864     1.65894833    -0.66101945
 o      2.42523883    -0.88606159     0.23519963
 h      3.03753481    -0.20937273     0.72334615
 c     -2.42884668    -0.42413479    -0.82129444
 h     -2.84153363    -1.24756277    -0.28109958
 h     -3.18416780     0.30804311    -1.09195904
 h     -2.23348568    -0.87365405    -1.88665227
 h      0.09478572     0.53949736     1.82343524
          17

 c      1.23953806    -0.45016603    -0.10986030
 c      0.00960947    -0.98571056     0.20083299
 c     -1.02865390    -0.07671607    -0.09181227
 c     -0.78476199     0.81813946     1.17889812
 c     -0.33690786     1.23898473    -0.31676076
 c      1.06209596     0.88724103    -0.45450193
 h     -0.08069692    -1.85395197     0.80617498
 h     -1.56872655     1.55256358     1.39343730
 h     -0.65791754     2.18797278    -0.90048108
 h      1.70608378     1.66036891    -0.68246802
 o      2.43023305    -0.88682925     0.23743366
 h      3.05258767    -0.28163252     0.70375479
 c     -2.43481894    -0.42313437    -0.81281442
 h     -2.89597158    -1.21376227    -0.26488416
 h     -3.16353512     0.34749957    -1.10815490
 h     -2.25101980    -0.92120208    -1.88930464
 h      0.09229497     0.49426711     1.81747991
          17

 c      1.23047041    -0.44633418    -0.10733256
 c      0.01546934    -0.98340176     0.20233181
 c     -1.02765741    -0.07882168    -0.10595166
 c     -0.79241424     0.80183837     1.18431385
 c     -0.33905315     1.24885241    -0.32339820
 c      1.07631212     0.89690287    -0.45162187
 h     -0.03639050    -1.80709418     0.85162419
 h     -1.55498053     1.54767504     1.32463190
 h     -0.67246662     2.14722046    -0.87820677
 h      1.67660093     1.67451795    -0.70730479
 o      2.43619220    -0.88866832     0.23999007
 h      3.05934662    -0.35539130     0.67806378
 c     -2.43920649    -0.42286030    -0.80589708
 h     -2.95708434    -1.18548791    -0.24183198
 h     -3.13853838     0.39173108    -1.11618603
 h     -2.26560821    -0.95979527    -1.87147948
 h      0.07645795     0.45777844     1.80920695
          17

 c      1.22353374    -0.44091596    -0.10448399
 c      0.02213696    -0.98180897     0.20289953
 c     -1.02897723    -0.07930491    -0.12025564
 c     -0.80009352     0.78607729     1.18785192
 c     -0.33967575     1.25740469    -0.33063423
 c      1.08693895     0.90553063    -0.44852937
 h      0.00357108    -1.77521938     0.90290011
 h     -1.54868342     1.54175174     1.27210020
 h     -0.69144101     2.10240335    -0.84887967
 h      1.67387730     1.70684976    -0.73725257
 o      2.44160214    -0.89259026     0.24194743
 h      3.07425748    -0.41307075     0.65907147
 c     -2.44245239    -0.42327167    -0.80057601
 h     -3.02166269    -1.15885464    -0.21367014
 h     -3.10645619     0.43631160    -1.11596467
 h     -2.27784404    -0.98806122    -1.83272056
 h      0.04860128     0.43116251     1.80063659
          17

 c      1.21970009    -0.43389800    -0.10128398
 c      0.02926493    -0.98109422     0.20270654
 c     -1.03232870    -0.07834211    -0.13431313
 c     -0.80798927     0.77084847     1.18887139
 c     -0.33816401     1.26305590    -0.33764319
 c      1.09398910     0.91374515    -0.44550892
 h      0.03849874    -1.75667540     0.95778245
 h     -1.55287529     1.53720731     1.23876082
 h     -0.71972890     2.06903087    -0.82159520
 h      1.69324965     1.75046614    -0.76987796
 o      2.44511459    -0.89927604     0.24257056
 h      3.11236249    -0.44214926     0.65696785
 c     -2.44509948    -0.42432991    -0.79645425
 h     -3.08475070    -1.12865983    -0.18370444
 h     -3.06593338     0.47722743    -1.10791425
 h     -2.28797134    -1.00622848    -1.77598660
 h      0.01274911     0.41407127     1.79506522
          17

 c      1.21965343    -0.42533023    -0.09771811
 c      0.03647908    -0.98165868     0.20222252
 c     -1.03731191    -0.07622250    -0.14768766
 c     -0.81668731     0.75646678     1.18679029
 c     -0.33406146     1.26455182    -0.34370916
 c      1.09805723     0.92269704    -0.44308227
 h      0.06788069    -1.74597370     1.01017929
 h     -1.56739204     1.53353340     1.22588256
 h     -0.76216282     2.06041005    -0.80416240
 h      1.72492111     1.79216387    -0.79987550
 o      2.44681589    -0.90834303     0.24205346
 h      3.16808253    -0.44715926     0.66772421
 c     -2.44764743    -0.42580491    -0.79276365
 h     -3.14119112    -1.09069770    -0.15525155
 h     -3.01721027     0.51152518    -1.09321558
 h     -2.29582920    -1.01683407    -1.70819541
 h     -0.02503842     0.40472704     1.79668160
          17

 c      1.22373404    -0.41531352    -0.09378207
 c      0.04347686    -0.98380983     0.20195238
 c     -1.04344362    -0.07333156    -0.15993744
 c     -0.82692087     0.74343310     1.18116870
 c     -0.32755175     1.26191054    -0.34877226
 c      1.09982683     0.93329530    -0.44171747
 h      0.09120197    -1.73755044     1.05322265
 h     -1.58969700     1.52796981     1.23333773
 h     -0.81784986     2.07683937    -0.79674178
 h      1.75989550     1.82085839    -0.82220108
 o      2.44783621    -0.91885112     0.24114612
 h      3.22132020    -0.44161939     0.67896284
 c     -2.45046901    -0.42714598    -0.78839185
 h     -3.18683688    -1.04279131    -0.13067287
 h     -2.96200143     0.53766434    -1.07389406
 h     -2.30074726    -1.02561934    -1.64074004
 h     -0.05860912     0.40069475     1.80936990
          17

 c      1.23194727    -0.40400145    -0.08947340
 c      0.05008905    -0.98757989     0.20223645
 c     -1.05019282    -0.07011448    -0.17063890
 c     -0.83918109     0.73217916     1.17189984
 c     -0.31961647     1.25639276    -0.35335828
 c      1.09992236     0.94592639    -0.44169001
 h      0.10804324    -1.72783016     1.08169231
 h     -1.61642973     1.51707163     1.25965953
 h     -0.87826650     2.10581452    -0.79272210
 h      1.79183800     1.83036529    -0.83354475
 o      2.44914653    -0.93005363     0.24042545
 h      3.25581497    -0.43583025     0.68134927
 c     -2.45376806    -0.42754221    -0.78206941
 h     -3.21914463    -0.98482103    -0.11101906
 h     -2.90320687     0.55573887    -1.05277784
 h     -2.30171556    -1.04106173    -1.58762982
 h     -0.08473569     0.40032892     1.83452251
          17

 c      1.24399464    -0.39159976    -0.08479174
 c      0.05630070    -0.99270059     0.20318095
 c     -1.05701537    -0.06702910    -0.17941251
 c     -0.85347166     0.72289319     1.15937191
 c     -0.31155560     1.24952556    -0.35801203
 c      1.09891021     0.96049162    -0.44307452
 h      0.11818958    -1.71561205     1.09295978
 h     -1.64460373     1.49798475     1.30208419
 h     -0.93258541     2.13297046    -0.78540939
 h      1.81690567     1.81888372    -0.83241987
 o      2.45122705    -0.94150285     0.24015657
 h      3.26387067    -0.43498790     0.67068645
 c     -2.45750376    -0.42633251    -0.77296077
 h     -3.23745763    -0.91841843    -0.09590277
 h     -2.84450326     0.56758632    -1.03331422
 h     -2.29838330    -1.06997622    -1.55872671
 h     -0.10488072     0.40371610     1.86926858
          17

 c      1.25932039    -0.37835782    -0.07974743
 c      0.06223011    -0.99863839     0.20465347
 c     -1.06338726    -0.06450970    -0.18594976
 c     -0.86939684     0.71553742     1.14441386
 c     -0.30453818     1.24249355    -0.36302062
 c      1.09728514     0.97649332    -0.44576335
 h      0.12169135    -1.70191343     1.08722263
 h     -1.67214801     1.46901890     1.35676184
 h     -0.97241905     2.14861835    -0.77127251
 h      1.83353649     1.78823594    -0.81900587
 o      2.45415150    -0.95295965     0.24037559
 h      3.24481850    -0.44055318     0.64656861
 c     -2.46129763    -0.42353835    -0.76129718
 h     -3.24325277    -0.84664189    -0.08337906
 h     -2.78976243     0.57650362    -1.01920537
 h     -2.29241638    -1.11127041    -1.55258564
 h     -0.12370062     0.41207361     1.90709393
          17

 c      1.27717049    -0.36455937    -0.07436981
 c      0.06807590    -1.00463800     0.20629023
 c     -1.06883660    -0.06294581    -0.19004250
 c     -0.88642635     0.70996528     1.12806316
 c     -0.29945588     1.23607046    -0.36844479
 c      1.09539329     0.99308185    -0.44946917
 h      0.11890049    -1.68984337     1.06761684
 h     -1.69800482     1.42971050     1.41912844
 h     -0.99286733     2.14807170    -0.74958834
 h      1.84284994     1.74377361    -0.79519900
 o      2.45761709    -0.96438204     0.24092437
 h      3.20455663    -0.45045489     0.61183003
 c     -2.46448937    -0.41978025    -0.74822372
 h     -3.24028208    -0.77356551    -0.06992564
 h     -2.74230101     0.58610784    -1.01385587
 h     -2.28724555    -1.15626297    -1.55863136
 h     -0.14590826     0.42641497     1.94036918
          17

 c      1.29665201    -0.35051896    -0.06871244
 c      0.07405526    -1.00977583     0.20752162
 c     -1.07297025    -0.06266487    -0.19160718
 c     -0.90409286     0.70600885     1.11134410
 c     -0.29689777     1.23069419    -0.37420235
 c      1.09330639     1.00908694    -0.45372275
 h      0.11045816    -1.68441477     1.04006899
 h     -1.72200791     1.38063413     1.48432411
 h     -0.99212061     2.13045920    -0.72148874
 h      1.84955372     1.69458454    -0.76473993
 o      2.46086539    -0.97601787     0.24142516
 h      3.15696185    -0.45769122     0.57296483
 c     -2.46635693    -0.41566789    -0.73511802
 h     -3.23404420    -0.70347621    -0.05096042
 h     -2.70423681     0.59847330    -1.01969354
 h     -2.28638125    -1.19498443    -1.56518376
 h     -0.17418060     0.44677503     1.96263777
          17

 c      1.31678212    -0.33657819    -0.06285474
 c      0.08035599    -1.01307876     0.20768912
 c     -1.07548769    -0.06391196    -0.19069726
 c     -0.92206896     0.70351083     1.09514569
 c     -0.29711130     1.22648566    -0.38010787
 c      1.09076481     1.02315145    -0.45792716
 h      0.09716719    -1.69159856     1.01198595
 h     -1.74466768     1.32313345     1.54754272
 h     -0.97136406     2.09832032    -0.68951048
 h      1.86206110     1.65252452    -0.73270940
 o      2.46276962    -0.98843733     0.24134383
 h      3.12278863    -0.45000016     0.53916540
 c     -2.46637388    -0.41144841    -0.72311033
 h     -3.22983502    -0.63961817    -0.02250525
 h     -2.67633440     0.61276286    -1.03759433
 h     -2.29230247    -1.22040951    -1.56390425
 h     -0.20860706     0.47217568     1.96974292
          17

 c      1.33653916    -0.32309041    -0.05689698
 c      0.08711006    -1.01377311     0.20632131
 c     -1.07618254    -0.06683027    -0.18750160
 c     -0.94018345     0.70232940     1.08016504
 c     -0.29992004     1.22316629    -0.38586584
 c      1.08745102     1.03412733    -0.46154327
 h      0.07979646    -1.71582538     0.98897754
 h     -1.76696370     1.25907828     1.60431657
 h     -0.93553790     2.05845753    -0.65766015
 h      1.88886574     1.62805951    -0.70350374
 o      2.46265921    -1.00201196     0.24038856
 h      3.11677328    -0.41848267     0.51599772
 c     -2.46443382    -0.40705836    -0.71284284
 h     -3.22988920    -0.58325938     0.01631867
 h     -2.65832851     0.62549990    -1.06670951
 h     -2.30627915    -1.22917626    -1.55025604
 h     -0.24686803     0.50092175     1.96021113
          17

 c      1.35495080    -0.31039579    -0.05094528
 c      0.09437029    -1.01158585     0.20343221
 c     -1.07493897    -0.07144864    -0.18233219
 c     -0.95842249     0.70233628     1.06686497
 c     -0.30463806     1.21991812    -0.39105203
 c      1.08360363     1.04158509    -0.46431216
 h      0.05911795    -1.75679897     0.97127903
 h     -1.79018826     1.19066556     1.65079745
 h     -0.89449216     2.02348534    -0.63159273
 h      1.93106298     1.62448264    -0.67835605
 o      2.46121831    -1.01609261     0.23886015
 h      3.13296040    -0.37096545     0.49969282
 c     -2.46090438    -0.40226346    -0.70438896
 h     -3.23214830    -0.53402373     0.06206603
 h     -2.64934524     0.63215338    -1.10476349
 h     -2.32852589    -1.22119508    -1.52293609
 h     -0.28453431     0.53094592     1.93543805
          17

 c      1.37120192    -0.29881030    -0.04509306
 c      0.10208950    -1.00682876     0.19951800
 c     -1.07172828    -0.07768513    -0.17560081
 c     -0.97692582     0.70341064     1.05543751
 c     -0.31018669     1.21546756    -0.39518044
 c      1.08022792     1.04585600    -0.46623478
 h      0.03627680    -1.80868633     0.95373631
 h     -1.81575663     1.12023324     1.68402864
 h     -0.86181985     2.01081780    -0.61781673
 h      1.97969897     1.63728105    -0.65563423
 o      2.45976700    -1.02940705     0.23725874
 h      3.15507797    -0.32564083     0.48314864
 c     -2.45643635    -0.39670005    -0.69735128
 h     -3.23203349    -0.49103437     0.10846295
 h     -2.64816716     0.62882992    -1.14861374
 h     -2.35836551    -1.19959511    -1.48368772
 h     -0.31542312     0.56015949     1.89975320
          17

 c      1.38470283    -0.28862278    -0.03941323
 c      0.11012652    -1.00017477     0.19524224
 c     -1.06660524    -0.08536947    -0.16779698
 c     -0.99594402     0.70542687     1.04582565
 c     -0.31576102     1.20892718    -0.39797363
 c      1.07855615     1.04757726    -0.46735662
 h      0.01299844    -1.86277203     0.92951967
 h     -1.84491281     1.05005226     1.70216478
 h     -0.84710096     2.03279456    -0.62055061
 h      2.02200076     1.65915058    -0.63334665
 o      2.45927997    -1.04091686     0.23588417
 h      3.17130536    -0.29724590     0.46214682
 c     -2.45169752    -0.38984910    -0.69101621
 h     -3.22519619    -0.45365384     0.14908249
 h     -2.65336621     0.61336303    -1.19484362
 h     -2.39442069    -1.17120635    -1.43759160
 h     -0.33243770     0.58687967     1.85981491
          17

 c      1.39509547    -0.28009787    -0.03395669
 c      0.11829024    -0.99236769     0.19114689
 c     -1.05970124    -0.09427823    -0.15946556
 c     -1.01569550     0.70823113     1.03789165
 c     -0.32153253     1.20090151    -0.39964363
 c      1.07948789     1.04733979    -0.46764790
 h     -0.00864988    -1.91078450     0.89352363
 h     -1.87836838     0.98216488     1.70456595
 h     -0.84752960     2.08370251    -0.63847586
 h      2.04777082     1.68396142    -0.61053845
 o      2.46022853    -1.05003331     0.23482433
 h      3.17658127    -0.29352940     0.43555574
 c     -2.44718961    -0.38104776    -0.68448244
 h     -3.20913625    -0.42152518     0.17920079
 h     -2.66341174     0.58579613    -1.24031086
 h     -2.43503680    -1.14667369    -1.39290860
 h     -0.32963262     0.61032705     1.82238845
          17

 c      1.40222736    -0.27347162    -0.02875468
 c      0.12638818    -0.98405412     0.18755149
 c     -1.05121299    -0.10415497    -0.15118430
 c     -1.03610984     0.71162160     1.03169818
 c     -0.32821249     1.19308391    -0.40074908
 c      1.08339418     1.04561151    -0.46701184
 h     -0.02664424    -1.94671917     0.84351007
 h     -1.91607273     0.91835266     1.69176314
 h     -0.85277052     2.14442319    -0.66633142
 h      2.05131571     1.70770977    -0.58725294
 o      2.46269749    -1.05654786     0.23403713
 h      3.17086144    -0.31638525     0.40409569
 c     -2.44315088    -0.36972162    -0.67692332
 h     -3.18364134    -0.39432329     0.19657928
 h     -2.67680167     0.54843445    -1.28263950
 h     -2.47897072    -1.13786411    -1.35836034
 h     -0.30547420     0.63092657     1.79085094
          17

 c      1.40612707    -0.26893589    -0.02382197
 c      0.13425836    -0.97572416     0.18456437
 c     -1.04138608    -0.11469950    -0.14353000
 c     -1.05663815     0.71536193     1.02762349
 c     -0.33624408     1.18702511    -0.40185428
 c      1.09013014     1.04275947    -0.46532419
 h     -0.03929038    -1.96738665     0.77988571
 h     -1.95729779     0.86021768     1.66535290
 h     -0.85430311     2.19672424    -0.69867640
 h      2.03109409     1.72829624    -0.56414732
 o      2.46642225    -1.06061415     0.23339605
 h      3.15863332    -0.36222956     0.36966310
 c     -2.43955281    -0.35592493    -0.66809604
 h     -3.15078993    -0.37153230     0.20178934
 h     -2.69219786     0.50547437    -1.32060331
 h     -2.52551470    -1.15126057    -1.33720829
 h     -0.26497600     0.65000353     1.76359211
          17

 c      1.40700427    -0.26661541    -0.01915796
 c      0.14178592    -0.96768762     0.18211549
 c     -1.03049941    -0.12554134    -0.13703309
 c     -1.07635621     0.71922515     1.02613328
 c     -0.34560610     1.18362676    -0.40336948
 c      1.09909634     1.03904393    -0.46245784
 h     -0.04542005    -1.97259682     0.70519754
 h     -2.00097309     0.80925754     1.62782978
 h     -0.84798970     2.22904550    -0.73150641
 h      1.98929574     1.74545341    -0.54222029
 o      2.47070009    -1.06282762     0.23271049
 h      3.15023003    -0.42083218     0.33501124
 c     -2.43621379    -0.34067495    -0.65863703
 h     -3.11488302    -0.35236933     0.19840733
 h     -2.70849825     0.46208459    -1.35422120
 h     -2.57333320    -1.18316255    -1.32406600
 h     -0.21811374     0.66901108     1.73644982
          17

 c      1.40527260    -0.26653846    -0.01474682
 c      0.14891267    -0.96004380     0.17998109
 c     -1.01885997    -0.13622099    -0.13213690
 c     -1.09427451     0.72302797     1.02747424
 c     -0.35595755     1.18319431    -0.40553745
 c      1.10929016     1.03456254    -0.45829294
 h     -0.04457609    -1.96548192     0.62371112
 h     -2.04595986     0.76683669     1.58224938
 h     -0.83295228     2.23579750    -0.76225710
 h      1.93186197     1.76116065    -0.52264436
 o      2.47434985    -1.06421120     0.23177870
 h      3.16222333    -0.47566989     0.30290558
 c     -2.43289990    -0.32552530    -0.64971302
 h     -3.08208423    -0.33585588     0.19278213
 h     -2.72477026     0.42305134    -1.38432708
 h     -2.61971828    -1.22331362    -1.30939996
 h     -0.17587418     0.68895825     1.70628786
          17

 c      1.40156362    -0.26860734    -0.01056356
 c      0.15563524    -0.95265630     0.17781922
 c     -1.00680815    -0.14619485    -0.12917431
 c     -1.10960623     0.72664019     1.03156382
 c     -0.36678940     1.18556159    -0.40844772
 c      1.11938631     1.02919010    -0.45272680
 h     -0.03717072    -1.95276577     0.54087026
 h     -2.09097439     0.73409492     1.53173108
 h     -0.81043528     2.21591992    -0.78959571
 h      1.86823106     1.78015576    -0.50659476
 o      2.47629289    -1.06561861     0.23052070
 h      3.20816942    -0.51357054     0.27409798
 c     -2.42937877    -0.31189213    -0.64247344
 h     -3.05907250    -0.32093577     0.19245706
 h     -2.74005926     0.39156935    -1.41168785
 h     -2.66140555    -1.26152148    -1.28543206
 h     -0.14714537     0.71031874     1.67261618
          17

 c      1.39667927    -0.27258569    -0.00658870
 c      0.16197770    -0.94522022     0.17525492
 c     -0.99472540    -0.15486458    -0.12835930
 c     -1.12190645     0.72997939     1.03803702
 c     -0.37749965     1.19012098    -0.41202198
 c      1.12798096     1.02265546    -0.44569581
 h     -0.02439556    -1.94391312     0.46221407
 h     -2.13424079     0.71193577     1.47907125
 h     -0.78344525     2.17265924    -0.81360057
 h      1.80912861     1.80899454    -0.49500005
 o      2.47668552    -1.06690504     0.22903006
 h      3.28126936    -0.53799473     0.24671955
 c     -2.42557173    -0.30075234    -0.63765876
 h     -3.05033067    -0.30652259     0.20262253
 h     -2.75322283     0.36881589    -1.43623243
 h     -2.69557924    -1.29072200    -1.24811387
 h     -0.13737081     0.73320064     1.63744724
          17

 c      1.39149113    -0.27812334    -0.00281762
 c      0.16792439    -0.93754414     0.17201834
 c     -0.98303494    -0.16162624    -0.12978746
 c     -1.13112498     0.73300461     1.04631610
 c     -0.38740086     1.19575456    -0.41594756
 c      1.13405015     1.01491403    -0.43720695
 h     -0.00758650    -1.94768579     0.39173743
 h     -2.17329022     0.70107728     1.42663137
 h     -0.75698000     2.11465861    -0.83656139
 h      1.76177616     1.85179085    -0.48825195
 o      2.47670699    -1.06738731     0.22741215
 h      3.35869638    -0.56159100     0.21902308
 c     -2.42172494    -0.29266344    -0.63536719
 h     -3.05566086    -0.29150666     0.22264563
 h     -2.76295000     0.35437369    -1.45693904
 h     -2.72027732    -1.30712688    -1.19660875
 h     -0.14807965     0.75754815     1.60466704
          17

 c      1.38685120    -0.28480830     0.00074373
 c      0.17334253    -0.92996328     0.16803813
 c     -0.97218699    -0.16593353    -0.13344035
 c     -1.13762148     0.73571566     1.05564624
 c     -0.39570918     1.20079185    -0.41958511
 c      1.13726412     1.00658334    -0.42735793
 h      0.01266302    -1.96700481     0.33086062
 h     -2.20521244     0.70203407     1.37641676
 h     -0.73818312     2.05693228    -0.86413648
 h      1.72655226     1.90518205    -0.48604355
 o      2.47743736    -1.06667278     0.22569704
 h      3.41997117    -0.59269165     0.19074963
 c     -2.41835181    -0.28785148    -0.63511126
 h     -3.07056761    -0.27486551     0.24642301
 h     -2.76797650     0.34698040    -1.47234665
 h     -2.73448567    -1.30976935    -1.13244379
 h     -0.17647471     0.78330779     1.57958556
          17

 c      1.38353348    -0.29220800     0.00408280
 c      0.17797961    -0.92345942     0.16338567
 c     -0.96262181    -0.16736953    -0.13919184
 c     -1.14214827     0.73814846     1.06510989
 c     -0.40166427     1.20338459    -0.42203791
 c      1.13779249     0.99885536    -0.41632400
 h      0.03660969    -1.99702072     0.27918705
 h     -2.22734404     0.71501042     1.33022224
 h     -0.73470994     2.01710010    -0.90470616
 h      1.69935789     1.95911865    -0.48746688
 o      2.47945804    -1.06475977     0.22387598
 h      3.45337812    -0.63341580     0.16244415
 c     -2.41596508    -0.28623756    -0.63611039
 h     -3.08903548    -0.25581960     0.26617931
 h     -2.76735919     0.34510467    -1.48123844
 h     -2.73827742    -1.30050859    -1.05901953
 h     -0.21509550     0.81058733     1.56866087
          17

 c      1.38217903    -0.29989320     0.00717642
 c      0.18155831    -0.91929910     0.15814846
 c     -0.95471870    -0.16571420    -0.14680929
 c     -1.14570323     0.74035386     1.07369458
 c     -0.40491124     1.20260194    -0.42269732
 c      1.13592263     0.99296566    -0.40431887
 h      0.06452584    -2.02867012     0.23603954
 h     -2.23813122     0.73980053     1.28970263
 h     -0.74990513     2.00319012    -0.96320415
 h      1.67603332     2.00253695    -0.49130145
 o      2.48290971    -1.06188104     0.22194182
 h      3.45491539    -0.68195633     0.13472992
 c     -2.41483746    -0.28739594    -0.63753715
 h     -3.10588534    -0.23385884     0.27580896
 h     -2.76068377     0.34721020    -1.48315574
 h     -2.73309340    -1.28461915    -0.98135843
 h     -0.25297413     0.83979850     1.57874776
          17

 c      1.38322647    -0.30745492     0.00998498
 c      0.18388040    -0.91856288     0.15236118
 c     -0.94874964    -0.16098511    -0.15595578
 c     -1.14907197     0.74239743     1.08051930
 c     -0.40576342     1.19910412    -0.42184011
 c      1.13188833     0.98979090    -0.39155481
 h      0.09597582    -2.05349418     0.20117149
 h     -2.23786153     0.77577739     1.25629584
 h     -0.77946905     2.00618689    -1.03427442
 h      1.65430338     2.02747283    -0.49630224
 o      2.48752023    -1.05841097     0.21991844
 h      3.42774622    -0.73392338     0.10778988
 c     -2.41490748    -0.29051833    -0.63863746
 h     -3.11766392    -0.20863889     0.27213813
 h     -2.74816023     0.35180645    -1.47866093
 h     -2.72192941    -1.27126247    -0.90558299
 h     -0.28055037     0.87143432     1.61473538
          17

 c      1.38683564    -0.31452561     0.01245227
 c      0.18489218    -0.92187877     0.14599808
 c     -0.94485581    -0.15343458    -0.16620180
 c     -1.15222054     0.74442351     1.08518561
 c     -0.40488511     1.19428663    -0.42033309
 c      1.12586300     0.98972849    -0.37821828
 h      0.12969795    -2.06618885     0.17468149
 h     -2.22901646     0.82201390     1.23105000
 h     -0.81502581     2.01018976    -1.10582809
 h      1.63373072     2.03012966    -0.50140527
 o      2.49246892    -1.05485168     0.21790844
 h      3.38436111    -0.78247828     0.08057625
 c     -2.41583576    -0.29456384    -0.63884400
 h     -3.12271258    -0.17986307     0.25493664
 h     -2.73061444     0.35745411    -1.46940626
 h     -2.70873755    -1.27179928    -0.83750111
 h     -0.29654551     0.90507201     1.67583030
          17

 c      1.39283491    -0.32078941     0.01451028
 c      0.18470262    -0.92934242     0.13898529
 c     -0.94304641    -0.14352234    -0.17704876
 c     -1.15425903     0.74671304     1.08792577
 c     -0.40287638     1.18932006    -0.41898426
 c      1.11798203     0.99269823    -0.36445575
 h      0.16382549    -2.06524748     0.15673602
 h     -2.21581252     0.87748716     1.21442472
 h     -0.84899306     2.00349891    -1.16671217
 h      1.61533940     2.01080545    -0.50587699
 o      2.49625043    -1.05181518     0.21617403
 h      3.34890894    -0.81869264     0.04952692
 c     -2.41719351    -0.29875962    -0.63792058
 h     -3.12110557    -0.14724084     0.22659597
 h     -2.70937543     0.36285019    -1.45805513
 h     -2.69651789    -1.29400864    -0.78065727
 h     -0.30865438     0.93851108     1.75427735
          17

 c      1.40070471    -0.32596923     0.01608136
 c      0.18356116    -0.94051271     0.13122180
 c     -0.94321732    -0.13187920    -0.18795292
 c     -1.15412281     0.74962295     1.08935064
 c     -0.40014147     1.18495345    -0.41830042
 c      1.10833426     0.99815130    -0.35036099
 h      0.19619297    -2.05304229     0.14737580
 h     -2.20259309     0.94117345     1.20612582
 h     -0.87615911     1.98064968    -1.20962967
 h      1.60156333     1.97399128    -0.50949988
 o      2.49734656    -1.04980665     0.21511544
 h      3.34697590    -0.83538407     0.00897883
 c     -2.41863390    -0.30313040    -0.63600433
 h     -3.11468460    -0.11048837     0.19178874
 h     -2.68605020     0.36692890    -1.44799806
 h     -2.68558452    -1.33594413    -0.73576284
 h     -0.32682147     0.96840683     1.83871581
          17

 c      1.40961309    -0.32980436     0.01707837
 c      0.18179515    -0.95444314     0.12260409
 c     -0.94518308    -0.11926555    -0.19834994
 c     -1.15122253     0.75350514     1.09011717
 c     -0.39691656     1.18163345    -0.41851943
 c      1.09693144     1.00508802    -0.33596254
 h      0.22469380    -2.03582078     0.14643767
 h     -2.19159622     1.01176885     1.20504329
 h     -0.89344729     1.94073719    -1.23084147
 h      1.59644162     1.92856818    -0.51282766
 o      2.49599159    -1.04884781     0.21488798
 h      3.37804397    -0.83360303    -0.04265989
 c     -2.41987214    -0.30839647    -0.63348631
 h     -3.10691709    -0.06932068     0.15683395
 h     -2.66220373     0.36875438    -1.44274129
 h     -2.67428518    -1.38709031    -0.70205576
 h     -0.35757729     0.99152089     1.91833905
          17

 c      1.41852572    -0.33207423     0.01741695
 c      0.17973567    -0.96980069     0.11304473
 c     -0.94871008    -0.10651928    -0.20767630
 c     -1.14563977     0.75869228     1.09075442
 c     -0.39331259     1.17959467    -0.41966599
 c      1.08372733     1.01221442    -0.32122844
 h      0.24767500    -2.02295650     0.15359477
 h     -2.18170194     1.08714806     1.20932754
 h     -0.89957774     1.88606407    -1.22957563
 h      1.60530722     1.88650209    -0.51727780
 o      2.49408348    -1.04860050     0.21518114
 h      3.41660344    -0.82060608    -0.09946714
 c     -2.42062288    -0.31537746    -0.63084699
 h     -3.10192982    -0.02355074     0.12811139
 h     -2.63906672     0.36713469    -1.44503661
 h     -2.66099499    -1.43504394    -0.67852220
 h     -0.40284488     1.00547179     1.98500008
          17

 c      1.42636895    -0.33266972     0.01703876
 c      0.17766465    -0.98517591     0.10248686
 c     -0.95354043    -0.09449037    -0.21538949
 c     -1.13796480     0.76550531     1.09160101
 c     -0.38932234     1.17884785    -0.42152943
 c      1.06881648     1.01841486    -0.30613847
 h      0.26416313    -2.02403312     0.16847122
 h     -2.16933350     1.16412974     1.21661334
 h     -0.89525811     1.82191404    -1.20828114
 h      1.63247705     1.85780146    -0.52436514
 o      2.49338322    -1.04875113     0.21555939
 h      3.43961081    -0.80303843    -0.15365684
 c     -2.42070234    -0.32452759    -0.62847724
 h     -3.10243345     0.02636021     0.10943244
 h     -2.61742862     0.36025729    -1.45612591
 h     -2.64510437    -1.47025028    -0.66414294
 h     -0.46086232     1.00890644     2.03372167
          17

 c      1.43217578    -0.33165696     0.01593062
 c      0.17581413    -0.99957729     0.09092692
 c     -0.95940846    -0.08396683    -0.22098614
 c     -1.12902070     0.77422378     1.09276562
 c     -0.38477796     1.17908867    -0.42354671
 c      1.05279616     1.02333853    -0.29082907
 h      0.27362601    -2.04370033     0.19054887
 h     -2.15063347     1.23894095     1.22432845
 h     -0.88408715     1.75719091    -1.17392225
 h      1.67704188     1.84399921    -0.53394336
 o      2.49486942    -1.04908284     0.21569822
 h      3.43564360    -0.78507945    -0.19956517
 c     -2.42017741    -0.33576196    -0.62653773
 h     -3.10788273     0.07836723     0.10009197
 h     -2.59773710     0.34573189    -1.47550980
 h     -2.62698110    -1.48731169    -0.65781808
 h     -0.52720754     1.00141227     2.06274211
          17

 c      1.43518208    -0.32929523     0.01413051
 c      0.17439406    -1.01275844     0.07845895
 c     -0.96604889    -0.07560972    -0.22402321
 c     -1.11965244     0.78502106     1.09406458
 c     -0.37928500     1.17962650    -0.42467827
 c      1.03688752     1.02740848    -0.27564591
 h      0.27550846    -2.07829511     0.21867331
 h     -2.12325476     1.30807495     1.22998564
 h     -0.87368121     1.70482652    -1.13932745
 h      1.73138697     1.83815939    -0.54339775
 o      2.49885817    -1.04941498     0.21540749
 h      3.40232151    -0.76901849    -0.23416782
 c     -2.41933212    -0.34848312    -0.62499194
 h     -3.11488134     0.12856093     0.09567183
 h     -2.58026660     0.32109430    -1.50131010
 h     -2.60769646    -1.48499969    -0.65832462
 h     -0.59548498     0.98343860     2.07386012
          17

 c      1.43487356    -0.32601378     0.01172428
 c      0.17358060    -1.02504127     0.06530010
 c     -0.97319859    -0.06990992    -0.22414868
 c     -1.11061476     0.79791074     1.09496137
 c     -0.37235010     1.17959793    -0.42363300
 c      1.02260111     1.03124971    -0.26100774
 h      0.26926144    -2.11815727     0.25067863
 h     -2.08708811     1.36906067     1.23141560
 h     -0.87427571     1.67891745    -1.12042532
 h      1.78492214     1.83147047    -0.54900736
 o      2.50511935    -1.04958347     0.21464119
 h      3.34423817    -0.75551000    -0.25729317
 c     -2.41847417    -0.36171403    -0.62376287
 h     -3.11936838     0.17214124     0.09071923
 h     -2.56521377     0.28448093    -1.53094928
 h     -2.58886768    -1.46640857    -0.66430886
 h     -0.65794202     0.95615556     2.07297416
          17

 c      1.43099197    -0.32236974     0.00884006
 c      0.17346660    -1.03687907     0.05175717
 c     -0.98059532    -0.06716341    -0.22114215
 c     -1.10248526     0.81274377     1.09460380
 c     -0.36401324     1.17865311    -0.41980648
 c      1.01134143     1.03525815    -0.24724715
 h      0.25479835    -2.15285376     0.28368020
 h     -2.04419247     1.42095106     1.22697436
 h     -0.89113554     1.68635048    -1.12507702
 h      1.82845378     1.81810499    -0.54761520
 o      2.51285419    -1.04949797     0.21358340
 h      3.27351224    -0.74289128    -0.27297677
 c     -2.41777096    -0.37422775    -0.62284023
 h     -3.11846665     0.20479645     0.08088786
 h     -2.55269606     0.23517115    -1.56184694
 h     -2.57259632    -1.43941286    -0.67431901
 h     -0.70660894     0.92100241     2.06972910
          17

 c      1.42351391    -0.31899236     0.00563972
 c      0.17402613    -1.04856216     0.03816553
 c     -0.98797487    -0.06745596    -0.21495329
 c     -1.09552925     0.82926636     1.09211733
 c     -0.35535464     1.17738434    -0.41394655
 c      1.00420461     1.03952388    -0.23455075
 h      0.23275804    -2.17464854     0.31472159
 h     -1.99833140     1.46451094     1.21576362
 h     -0.91811454     1.72142503    -1.14514049
 h      1.85602826     1.79601625    -0.53727853
 o      2.52070594    -1.04924417     0.21276797
 h      3.21011062    -0.72603990    -0.29126362
 c     -2.41720121    -0.38468985    -0.62229041
 h     -3.11119754     0.22363993     0.06376715
 h     -2.54270045     0.17387386    -1.59197623
 h     -2.56128204    -1.41626473    -0.68689149
 h     -0.73541888     0.87886423     2.07420798
          17

 c      1.41262336    -0.31651750     0.00230171
 c      0.17510913    -1.06012940     0.02484255
 c     -0.99506583    -0.07066493    -0.20571669
 c     -1.08956124     0.84716702     1.08714427
 c     -0.34791924     1.17678114    -0.40739844
 c      1.00185808     1.04389659    -0.22297284
 h      0.20442839    -2.17948426     0.34129116
 h     -1.95432697     1.50207918     1.19783945
 h     -0.94342088     1.77201569    -1.16533388
 h      1.86520375     1.76622451    -0.51729308
 o      2.52731408    -1.04900348     0.21287486
 h      3.17355389    -0.69827967    -0.32474812
 c     -2.41660084    -0.39202303    -0.62224070
 h     -3.09858056     0.22773901     0.03901837
 h     -2.53503349     0.10274646    -1.62022532
 h     -2.55700097    -1.40983303    -0.70054018
 h     -0.74255894     0.82975036     2.09057413
          17

 c      1.39870553    -0.31551479    -0.00100775
 c      0.17644955    -1.07137067     0.01205974
 c     -1.00159458    -0.07648970    -0.19373663
 c     -1.08398321     0.86602777     1.08014060
 c     -0.34291068     1.17759465    -0.40120428
 c      1.00440638     1.04803044    -0.21246664
 h      0.17153352    -2.16695152     0.36165909
 h     -1.91718417     1.53695709     1.17428704
 h     -0.95765208     1.82712694    -1.17375204
 h      1.85721220     1.73232443    -0.48815141
 o      2.53241694    -1.04856831     0.21390853
 h      3.16558975    -0.65965176    -0.37519173
 c     -2.41574660    -0.39605056    -0.62291395
 h     -3.08366664     0.21853516     0.00840606
 h     -2.52930832     0.02510112    -1.64649082
 h     -2.56049457    -1.42609121    -0.71337266
 h     -0.73094034     0.77406396     2.11348311
          17

 c      1.38234940    -0.31643928    -0.00415980
 c      0.17769281    -1.08184180     0.00001783
 c     -1.00730488    -0.08449981    -0.17944938
 c     -1.07806263     0.88529143     1.07205107
 c     -0.34091295     1.18018617    -0.39590849
 c      1.01125423     1.05136848    -0.20289852
 h      0.13597484    -2.14019182     0.37517789
 h     -1.89080636     1.57222753     1.14700816
 h     -0.95581436     1.87908634    -1.16405968
 h      1.83762569     1.70060233    -0.45162373
 o      2.53676741    -1.04720664     0.21498688
 h      3.17134334    -0.61929445    -0.42990939
 c     -2.41438939    -0.39783072    -0.62469629
 h     -3.07159636     0.20012452    -0.02421402
 h     -2.52497218    -0.05522492    -1.67136065
 h     -2.57066309    -1.45980180    -0.72269989
 h     -0.70620583     0.71417960     2.13198425
          17

 c      1.36432198    -0.31959988    -0.00707221
 c      0.17843708    -1.09088330    -0.01118208
 c     -1.01199303    -0.09418071    -0.16338290
 c     -1.07125678     0.90439354     1.06378861
 c     -0.34193241     1.18460373    -0.39167089
 c      1.02106632     1.05312003    -0.19405648
 h      0.09951576    -2.10583919     0.38259006
 h     -1.87654440     1.60922226     1.11827709
 h     -0.93641067     1.92314354    -1.13413981
 h      1.81687136     1.68015513    -0.41068197
 o      2.54106007    -1.04418731     0.21515263
 h      3.17631545    -0.58710448    -0.47459356
 c     -2.41223173    -0.39916101    -0.62810960
 h     -3.06906322     0.17872422    -0.05354618
 h     -2.52134426    -0.13460812    -1.69540111
 h     -2.58521029    -1.49914697    -0.72549971
 h     -0.67430560     0.65437161     2.13587698
          17

 c      1.34551711    -0.32513600    -0.00970634
 c      0.17827640    -1.09769970    -0.02155068
 c     -1.01554660    -0.10496673    -0.14612476
 c     -1.06337295     0.92293673     1.05597214
 c     -0.34552215     1.19065327    -0.38837033
 c      1.03205144     1.05240591    -0.18572185
 h      0.06343534    -2.07329935     0.38608717
 h     -1.87257227     1.64661064     1.09037073
 h     -0.90058072     1.95704914    -1.08497275
 h      1.80788656     1.68104722    -0.36847493
 o      2.54555309    -1.03907766     0.21382283
 h      3.17268209    -0.56899144    -0.50051933
 c     -2.40901780    -0.40174027    -0.63360937
 h     -3.08206341     0.16039435    -0.07502220
 h     -2.51765334    -0.21006757    -1.71851029
 h     -2.60165440    -1.53297216    -0.71935570
 h     -0.64015162     0.59961692     2.11893464
          17

 c      1.32690777    -0.33301201    -0.01205844
 c      0.17682261    -1.10159437    -0.03115379
 c     -1.01797409    -0.11626139    -0.12829807
 c     -1.05451879     0.94073248     1.04889117
 c     -0.35089928     1.19788916    -0.38563083
 c      1.04275119     1.04875963    -0.17783407
 h      0.02840833    -2.05220299     0.38851721
 h     -1.87477828     1.68095984     1.06543550
 h     -0.85196754     1.98146405    -1.02048939
 h      1.81831073     1.70843076    -0.32615901
 o      2.55016719    -1.03173993     0.21078655
 h      3.15804545    -0.56691353    -0.50458288
 c     -2.40479721    -0.40659924    -0.64129333
 h     -3.11212149     0.14767190    -0.08791273
 h     -2.51308686    -0.27928836    -1.73983027
 h     -2.61788394    -1.55413359    -0.70294328
 h     -0.60721439     0.55450700     2.07926071
          17

 c      1.30950765    -0.34303194    -0.01414814
 c      0.17367644    -1.10234282    -0.03996583
 c     -1.01941685    -0.12745589    -0.11054288
 c     -1.04495388     0.95772863     1.04253820
 c     -0.35702358     1.20552346    -0.38279952
 c      1.05272686     1.04261774    -0.17054477
 h     -0.00500539    -2.04812025     0.39151537
 h     -1.87850428     1.70828553     1.04544703
 h     -0.79698613     2.00127506    -0.94799070
 h      1.84373248     1.75692595    -0.28215144
 o      2.55457244    -1.02229880     0.20616559
 h      3.13423691    -0.57934399    -0.48873266
 c     -2.40006748    -0.41400152    -0.65079092
 h     -3.15443101     0.13846290    -0.09624499
 h     -2.50685785    -0.34049290    -1.75819200
 h     -2.63230935    -1.55963023    -0.67599842
 h     -0.57744609     0.52254114     2.01882844
          17

 c      1.29433065    -0.35485827    -0.01601020
 c      0.16837864    -1.10042116    -0.04775081
 c     -1.02014017    -0.13795762    -0.09349832
 c     -1.03498047     0.97394524     1.03663210
 c     -0.36269929     1.21236975    -0.37899768
 c      1.06225915     1.03507734    -0.16402321
 h     -0.03555155    -2.05975026     0.39397381
 h     -1.87997023     1.72543142     1.03212897
 h     -0.74432247     2.02657495    -0.87771588
 h      1.87209812     1.81351280    -0.23442973
 o      2.55815599    -1.01117259     0.20048099
 h      3.10788453    -0.60070799    -0.46106322
 c     -2.39556004    -0.42370639    -0.66145311
 h     -3.20034955     0.12855564    -0.10619832
 h     -2.49828605    -0.39239777    -1.77268853
 h     -2.64392037    -1.54993383    -0.63908792
 h     -0.55109908     0.50551416     1.94328207
          17

 c      1.28232979    -0.36803623    -0.01769569
 c      0.16044332    -1.09682521    -0.05411694
 c     -1.02050367    -0.14723422    -0.07777889
 c     -1.02492265     0.98947534     1.03063072
 c     -0.36687013     1.21717439    -0.37345449
 c      1.07165391     1.02724300    -0.15828936
 h     -0.06119133    -2.08054970     0.39260731
 h     -1.87700094     1.73079521     1.02685506
 h     -0.70183571     2.06918093    -0.81920171
 h      1.89240949     1.86497900    -0.18249652
 o      2.55995140    -0.99911452     0.19475224
 h      3.09156577    -0.62068336    -0.43738602
 c     -2.39190359    -0.43523696    -0.67260283
 h     -3.24134351     0.11459866    -0.12302518
 h     -2.48686856    -0.43429726    -1.78305823
 h     -2.65239036    -1.52858110    -0.59334306
 h     -0.52628910     0.50278475     1.86203106
          17

 c      1.27430564    -0.38202819    -0.01928336
 c      0.14949165    -1.09265890    -0.05868209
 c     -1.02091936    -0.15485621    -0.06394334
 c     -1.01514225     1.00450302     1.02379811
 c     -0.36903002     1.21951038    -0.36602904
 c      1.08096770     1.01986492    -0.15321631
 h     -0.07989763    -2.10278243     0.38389405
 h     -1.86930806     1.72457911     1.03059147
 h     -0.67194576     2.13243667    -0.77546785
 h      1.89819860     1.90182220    -0.12732627
 o      2.55891080    -0.98698439     0.19017445
 h      3.09965793    -0.62787229    -0.43604463
 c     -2.38943551    -0.44798554    -0.68366460
 h     -3.27122555     0.09531207    -0.14976307
 h     -2.47232896    -0.46620686    -1.78979959
 h     -2.65818508    -1.50191365    -0.54014725
 h     -0.49867501     0.51080429     1.78768284
          17

 c      1.27078455    -0.39625661    -0.02089053
 c      0.13539826    -1.08881213    -0.06119387
 c     -1.02180538    -0.16051313    -0.05246182
 c     -1.00595293     1.01920417     1.01545535
 c     -0.36922994     1.22021547    -0.35724658
 c      1.09003920     1.01329389    -0.14859612
 h     -0.09045267    -2.12041464     0.36550325
 h     -1.85864438     1.70884787     1.04388363
 h     -0.65156992     2.20600571    -0.74273047
 h      1.88708771     1.91859490    -0.07062933
 o      2.55484761    -0.97509730     0.18702092
 h      3.13382048    -0.62025354    -0.46043331
 c     -2.38817635    -0.46128367    -0.69420728
 h     -3.28673805     0.07146928    -0.18724710
 h     -2.45463166    -0.48897780    -1.79405589
 h     -2.66245688    -1.47809341    -0.48081622
 h     -0.46254896     0.52427645     1.73302531
          17

 c      1.27189766    -0.41014657    -0.02267148
 c      0.11838326    -1.08581360    -0.06156867
 c     -1.02354231    -0.16399938    -0.04368752
 c     -0.99732710     1.03345571     1.00542835
 c     -0.36769259     1.22066168    -0.34780935
 c      1.09856198     1.00753540    -0.14419690
 h     -0.09278429    -2.13017448     0.33672180
 h     -1.84875610     1.68735329     1.06688380
 h     -0.63651474     2.27408109    -0.71599465
 h      1.85976022     1.91335526    -0.01426357
 o      2.54873206    -0.96314286     0.18438521
 h      3.17880567    -0.60646120    -0.49494034
 c     -2.38789679    -0.47460286    -0.70394307
 h     -3.28759889     0.04559441    -0.23444049
 h     -2.43394510    -0.50429784    -1.79734458
 h     -2.66642555    -1.46444467    -0.41663220
 h     -0.41456604     0.53987539     1.70532228
          17

 c      1.27731930    -0.42315332    -0.02480169
 c      0.09902978    -1.08379911    -0.05988927
 c     -1.02643644    -0.16519333    -0.03783927
 c     -0.98866999     1.04666192     0.99430696
 c     -0.36457979     1.22197209    -0.33828404
 c      1.10611439     1.00227814    -0.13980724
 h     -0.08797036    -2.13174696     0.29835411
 h     -1.84450209     1.66466299     1.09942423
 h     -0.62405537     2.32417914    -0.69242224
 h      1.81955739     1.88757583     0.04022794
 o      2.54176874    -0.95083502     0.18127793
 h      3.21732988    -0.59530621    -0.52249203
 c     -2.38820853    -0.48784593    -0.71267359
 h     -3.27661447     0.02171884    -0.28869672
 h     -2.41055077    -0.51452778    -1.80120313
 h     -2.67041126    -1.46393970    -0.34963866
 h     -0.35746497     0.55924640     1.70273341
          17

 c      1.28629130    -0.43476415    -0.02745745
 c      0.07821986    -1.08253971    -0.05638589
 c     -1.03069281    -0.16404972    -0.03500208
 c     -0.97912653     1.05807984     0.98318554
 c     -0.35998184     1.22481191    -0.32907723
 c      1.11214050     0.99686750    -0.13528865
 h     -0.07806987    -2.12774489     0.25244008
 h     -1.84946704     1.64427698     1.14094350
 h     -0.61298130     2.34933977    -0.67134630
 h      1.77272007     1.84676419     0.09221921
 o      2.53486183    -0.93818141     0.17717661
 h      3.23860303    -0.59133245    -0.53339137
 c     -2.38860629    -0.50144662    -0.72022398
 h     -3.25970915     0.00508142    -0.34608782
 h     -2.38472958    -0.52239569    -1.80677797
 h     -2.67347501    -1.47398391    -0.28353787
 h     -0.29889104     0.58703300     1.71718324
          17

 c      1.29771420    -0.44448671    -0.03079732
 c      0.05700183    -1.08152320    -0.05139685
 c     -1.03639848    -0.16060497    -0.03514476
 c     -0.96818789     1.06730768     0.97326507
 c     -0.35396110     1.22945292    -0.32048699
 c      1.11593493     0.99028607    -0.13064907
 h     -0.06577887    -2.12329791     0.20177947
 h     -1.86311097     1.62680576     1.18996134
 h     -0.60306620     2.34726426    -0.65351667
 h      1.72856827     1.80106465     0.14285053
 o      2.52861860    -0.92542301     0.17197254
 h      3.23825158    -0.59565124    -0.52451585
 c     -2.38850094    -0.51612479    -0.72643566
 h     -3.24487002     0.00130826    -0.40226349
 h     -2.35670353    -0.53064714    -1.81441166
 h     -2.67415115    -1.48876188    -0.22335389
 h     -0.24704528     0.62686401     1.73957611
          17

 c      1.31027041    -0.45185370    -0.03494577
 c      0.03642508    -1.08013061    -0.04529878
 c     -1.04351420    -0.15497992    -0.03814021
 c     -0.95595987     1.07441329     0.96567212
 c     -0.34657846     1.23582999    -0.31272810
 c      1.11678370     0.98134979    -0.12608183
 h     -0.05387692    -2.12449943     0.14915293
 h     -1.88031243     1.61014625     1.24348241
 h     -0.59479032     2.31959018    -0.64069479
 h      1.69783609     1.76340435     0.19539621
 o      2.52339878    -0.91296373     0.16587976
 h      3.21740112    -0.60689092    -0.49789959
 c     -2.38742014    -0.53246842    -0.73116717
 h     -3.23876391     0.01442798    -0.45410942
 h     -2.32669711    -0.54176095    -1.82340196
 h     -2.67142085    -1.50241050    -0.17405593
 h     -0.20789191     0.67957649     1.76261304
          17

 c      1.32255291    -0.45646152    -0.03997845
 c      0.01739431    -1.07792049    -0.03842945
 c     -1.05187276    -0.14737026    -0.04377751
 c     -0.94298097     1.07973874     0.96137654
 c     -0.33789854     1.24350559    -0.30590276
 c      1.11439890     0.96933280    -0.12180766
 h     -0.04464864    -2.13537713     0.09650304
 h     -1.89399524     1.59149152     1.29721353
 h     -0.58941275     2.27220875    -0.63571878
 h      1.68751250     1.74258524     0.25321706
 o      2.51922345    -0.90136078     0.15947262
 h      3.18374801    -0.62106903    -0.46138964
 c     -2.38533618    -0.55056924    -0.73427274
 h     -3.24232160     0.04416654    -0.50114488
 h     -2.29508334    -0.55777368    -1.83210400
 h     -2.66513771    -1.51076185    -0.13938545
 h     -0.18454566     0.74345924     1.78143519
          17

 c      1.33319404    -0.45803124    -0.04591435
 c      0.00059074    -1.07487159    -0.03106663
 c     -1.06118439    -0.13802964    -0.05176606
 c     -0.92993091     1.08369259     0.96107434
 c     -0.32797600     1.25157901    -0.29992129
 c      1.10931551     0.95458181    -0.11774538
 h     -0.03965297    -2.15510971     0.04480093
 h     -1.89821953     1.56908246     1.34655883
 h     -0.58929743     2.21617968    -0.64289782
 h      1.69597164     1.73636287     0.31564515
 o      2.51559408    -0.89133927     0.15378654
 h      3.15373408    -0.63101617    -0.43030659
 c     -2.38271869    -0.56991172    -0.73566784
 h     -3.25001219     0.08508240    -0.54494139
 h     -2.26249855    -0.58018902    -1.83835497
 h     -2.65599408    -1.51187467    -0.12127956
 h     -0.17742973     0.81501386     1.79361243
          17

 c      1.34099555    -0.45645961    -0.05272239
 c     -0.01354323    -1.07135759    -0.02347972
 c     -1.07104486    -0.12726200    -0.06173875
 c     -0.91746873     1.08667032     0.96505335
 c     -0.31685307     1.25875312    -0.29444009
 c      1.10267064     0.93828178    -0.11346248
 h     -0.03987386    -2.17821102    -0.00524042
 h     -1.88982656     1.54274941     1.38761048
 h     -0.59800719     2.16680409    -0.66807723
 h      1.71512959     1.73432002     0.37723145
 o      2.51171266    -0.88364909     0.15004685
 h      3.14812101    -0.62841322    -0.42311417
 c     -2.38019474    -0.58955612    -0.73546182
 h     -3.25388253     0.12885941    -0.58725163
 h     -2.22983602    -0.60993798    -1.84005434
 h     -2.64539585    -1.50621475    -0.11956394
 h     -0.18435212     0.88960809     1.79921583
          17

 c      1.34505235    -0.45185342    -0.06033818
 c     -0.02479709    -1.06788196    -0.01598097
 c     -1.08094857    -0.11543200    -0.07325855
 c     -0.90619169     1.08904456     0.97309251
 c     -0.30468601     1.26393795    -0.28900570
 c      1.09565608     0.92176380    -0.10847418
 h     -0.04587765    -2.19747483    -0.05248315
 h     -1.86890346     1.51375241     1.41776140
 h     -0.61873761     2.13651578    -0.71649098
 h      1.73633308     1.72599856     0.43124363
 o      2.50765901    -0.87858447     0.14857834
 h      3.17231129    -0.61135770    -0.44400980
 c     -2.37820086    -0.60838209    -0.73402093
 h     -3.24767086     0.16738993    -0.62891595
 h     -2.19811277    -0.64737603    -1.83572611
 h     -2.63541301    -1.49687708    -0.13164869
 h     -0.20042314     0.96207822     1.80106181
          17

 c      1.34486603    -0.44457376    -0.06866475
 c     -0.03317320    -1.06481988    -0.00892515
 c     -1.09031697    -0.10297882    -0.08583243
 c     -0.89659718     1.09113010     0.98444968
 c     -0.29204104     1.26715364    -0.28349176
 c      1.08922363     0.90615712    -0.10247031
 h     -0.05781765    -2.20690539    -0.09532093
 h     -1.83888591     1.48452641     1.43605950
 h     -0.65062544     2.12449466    -0.78764914
 h      1.75343974     1.70490255     0.47249280
 o      2.50476331    -0.87582104     0.14845531
 h      3.20920299    -0.58670923    -0.47749259
 c     -2.37686139    -0.62522975    -0.73193258
 h     -3.22830584     0.19448880    -0.66987808
 h     -2.16826409    -0.69231213    -1.82493364
 h     -2.62872433    -1.48962058    -0.15240582
 h     -0.21835721     1.02751238     1.80460476
          17

 c      1.34042038    -0.43528982    -0.07755037
 c     -0.03884440    -1.06229669    -0.00267802
 c     -1.09854553    -0.09040783    -0.09893743
 c     -0.88893589     1.09310426     0.99801337
 c     -0.27996870     1.26945667    -0.27831930
 c      1.08403999     0.89237239    -0.09534926
 h     -0.07541822    -2.20315418    -0.13202801
 h     -1.80656360     1.45849811     1.44345123
 h     -0.68749280     2.11790767    -0.87315512
 h      1.76311254     1.66857018     0.49803953
 o      2.50427343    -0.87486558     0.14859821
 h      3.23910455    -0.56241029    -0.50620315
 c     -2.37603349    -0.63903569    -0.72987656
 h     -3.19577936     0.20641056    -0.70959627
 h     -2.14093619    -0.74407121    -1.80847180
 h     -2.62826170    -1.49174776    -0.17498253
 h     -0.23011869     1.08218096     1.81636280
          17

 c      1.33215776    -0.42498753    -0.08677892
 c     -0.04209807    -1.06016617     0.00241867
 c     -1.10505632    -0.07825629    -0.11205616
 c     -0.88298785     1.09497139     1.01265431
 c     -0.26964947     1.27197915    -0.27411644
 c      1.08048916     0.88115285    -0.08718609
 h     -0.09803137    -2.18588021    -0.16113456
 h     -1.78141531     1.43973129     1.44272656
 h     -0.72141217     2.10341015    -0.96121867
 h      1.76447090     1.61781913     0.50712199
 o      2.50665440    -0.87529631     0.14833293
 h      3.25063615    -0.54340058    -0.52012176
 c     -2.37542622    -0.64913458    -0.72838453
 h     -3.15278206     0.20208432    -0.74744531
 h     -2.11634981    -0.80159921    -1.78826507
 h     -2.63622499    -1.50872441    -0.19327582
 h     -0.23014481     1.12401440     1.84042640
          17

 c      1.32085582    -0.41489598    -0.09609034
 c     -0.04328193    -1.05802782     0.00607931
 c     -1.10934188    -0.06704957    -0.12470749
 c     -0.87805747     1.09666430     1.02761562
 c     -0.26203951     1.27539280    -0.27134523
 c      1.07863710     0.87305777    -0.07822952
 h     -0.12477477    -2.15774917    -0.18172037
 h     -1.77299739     1.43194415     1.43752683
 h     -0.74610097     2.07340445    -1.04152291
 h      1.75917243     1.55653601     0.50131678
 o      2.51169707    -0.87676824     0.14734070
 h      3.24000150    -0.53182619    -0.51572667
 c     -2.37470813    -0.65565998    -0.72760495
 h     -3.10465827     0.18361155    -0.78307516
 h     -2.09431514    -0.86359378    -1.76685026
 h     -2.65281743    -1.53991586    -0.20483620
 h     -0.21802796     1.15216103     1.87544542
          17

 c      1.30746024    -0.40633436    -0.10521562
 c     -0.04275835    -1.05526808     0.00810230
 c     -1.11099836    -0.05725894    -0.13646340
 c     -0.87343572     1.09823078     1.04267047
 c     -0.25773524     1.27992516    -0.27020049
 c      1.07815724     0.86835024    -0.06894965
 h     -0.15473656    -2.12425232    -0.19361664
 h     -1.78608687     1.43683858     1.43022943
 h     -0.75779044     2.02572531    -1.10679995
 h      1.75215583     1.49207004     0.48516255
 o      2.51871781    -0.87902801     0.14558814
 h      3.20937076    -0.52744990    -0.49460285
 c     -2.37349828    -0.65966262    -0.72732184
 h     -3.05950863     0.15692511    -0.81679585
 h     -2.07445829    -0.92856956    -1.74644762
 h     -2.67597338    -1.57795024    -0.21113464
 h     -0.19802170     1.16630593     1.91533218
          17

 c      1.29293384    -0.40050978    -0.11390412
 c     -0.04087001    -1.05116179     0.00838480
 c     -1.10975533    -0.04926460    -0.14695547
 c     -0.86895373     1.09993474     1.05797255
 c     -0.25696352     1.28550591    -0.27064177
 c      1.07828132     0.86687301    -0.06007944
 h     -0.18718841    -2.09288206    -0.19741086
 h     -1.81710135     1.45294303     1.42053398
 h     -0.75493285     1.96185330    -1.15270210
 h      1.75235605     1.43524089     0.46656017
 o      2.52661735    -0.88200195     0.14338806
 h      3.16739087    -0.52695088    -0.46409585
 c     -2.37129499    -0.66276306    -0.72720411
 h     -3.02741587     0.13142187    -0.84993358
 h     -2.05656407    -0.99476927    -1.72804537
 h     -2.70247111    -1.61273256    -0.21506837
 h     -0.17621634     1.16652473     1.95264148
          17

 c      1.27816062    -0.39831475    -0.12193449
 c     -0.03793126    -1.04509130     0.00690733
 c     -1.10550516    -0.04332711    -0.15587735
 c     -0.86503338     1.10217351     1.07372534
 c     -0.25960976     1.29185903    -0.27241299
 c      1.07799716     0.86815306    -0.05245934
 h     -0.22160272    -2.07094892    -0.19406086
 h     -1.85606613     1.47635312     1.40661698
 h     -0.73795665     1.88583908    -1.17771146
 h      1.77069277     1.39751905     0.45471208
 o      2.53388516    -0.88591921     0.14149815
 h      3.13015725    -0.52257056    -0.43861414
 c     -2.36761275    -0.66650427    -0.72702012
 h     -3.01710909     0.11630886    -0.88464145
 h     -2.04077985    -1.06003432    -1.71116769
 h     -2.72921533    -1.63571532    -0.21872012
 h     -0.15807632     1.15343466     1.98129900
          17

 c      1.26391546    -0.40017801    -0.12911658
 c     -0.03426263    -1.03685418     0.00368972
 c     -1.09832498    -0.03956894    -0.16298526
 c     -0.86234019     1.10531175     1.08990199
 c     -0.26524852     1.29852550    -0.27499416
 c      1.07671482     0.87187188    -0.04654859
 h     -0.25721942    -2.06230452    -0.18417947
 h     -1.89189849     1.50259999     1.38727255
 h     -0.70945361     1.80405258    -1.18385949
 h      1.81253579     1.38435630     0.45410867
 o      2.53900683    -0.89121429     0.14082582
 h      3.11539472    -0.50414760    -0.43471110
 c     -2.36237818    -0.67164854    -0.72675724
 h     -3.03060509     0.11413173    -0.92249859
 h     -2.02751903    -1.12188312    -1.69448653
 h     -2.75385326    -1.64173126    -0.22264122
 h     -0.14731063     1.12823462     1.99765534
          17

 c      1.25088570    -0.40599696    -0.13529270
 c     -0.03024781    -1.02685755    -0.00123357
 c     -1.08848106    -0.03796800    -0.16809853
 c     -0.86149656     1.10957661     1.10614984
 c     -0.27315908     1.30485545    -0.27748221
 c      1.07482676     0.87814335    -0.04210958
 h     -0.29237527    -2.06525772    -0.16763107
 h     -1.91609140     1.52800516     1.36286323
 h     -0.67466020     1.72522128    -1.17834794
 h      1.87128457     1.39153288     0.46071002
 o      2.54152585    -0.89789942     0.14142565
 h      3.12585076    -0.46937361    -0.45499082
 c     -2.35609793    -0.67795526    -0.72666635
 h     -3.06137082     0.11862628    -0.96294393
 h     -2.01718711    -1.17785147    -1.67671707
 h     -2.77493931    -1.62909768    -0.22596024
 h     -0.14558276     1.09258626     2.00063144
          17

 c      1.23971628    -0.41515840    -0.14033680
 c     -0.02634552    -1.01601610    -0.00777920
 c     -1.07641374    -0.03836630    -0.17110606
 c     -0.86298190     1.11504234     1.12182165
 c     -0.28237436     1.31006792    -0.27851333
 c      1.07332485     0.88712264    -0.03857556
 h     -0.32437073    -2.07378721    -0.14397622
 h     -1.92383175     1.55014836     1.33514359
 h     -0.64131390     1.65960308    -1.17462319
 h      1.93302107     1.41008958     0.46641624
 o      2.54218088    -0.90528596     0.14228429
 h      3.14684319    -0.42815384    -0.48465724
 c     -2.34952175    -0.68461988    -0.72716782
 h     -3.09863691     0.12007358    -1.00356138
 h     -2.00994460    -1.22592666    -1.65722812
 h     -2.79205099    -1.59924131    -0.22661329
 h     -0.15249267     1.04839169     1.99165483
          17

 c      1.23103221    -0.42665973    -0.14415215
 c     -0.02302184    -1.00545900    -0.01576238
 c     -1.06270929    -0.04048336    -0.17198107
 c     -0.86710768     1.12165645     1.13606080
 c     -0.29192465     1.31350839    -0.27662176
 c      1.07310569     0.89859441    -0.03551195
 h     -0.35013144    -2.08079133    -0.11325490
 h     -1.91401489     1.56794635     1.30677545
 h     -0.61703803     1.61581092    -1.18823585
 h      1.98492888     1.43225217     0.46476200
 o      2.54182659    -0.91259429     0.14233459
 h      3.16287116    -0.39257639    -0.50770160
 c     -2.34323239    -0.69074610    -0.72869919
 h     -3.13244942     0.11095291    -1.04156142
 h     -2.00559950    -1.26492305    -1.63624335
 h     -2.80596199    -1.55632018    -0.22149815
 h     -0.16570779     0.99747705     1.97448413
          17

 c      1.22541278    -0.43929743    -0.14667025
 c     -0.02064251    -0.99627080    -0.02488297
 c     -1.04806844    -0.04392138    -0.17080287
 c     -0.87394694     1.12926067     1.14793838
 c     -0.30125229     1.31499782    -0.27123732
 c      1.07469631     0.91196404    -0.03272950
 h     -0.36707432    -2.08073845    -0.07636875
 h     -1.88932065     1.58179154     1.28091246
 h     -0.60462543     1.59653813    -1.22506992
 h      2.01869316     1.45320026     0.45246684
 o      2.54093039    -0.91933940     0.14095648
 h      3.16528983    -0.37047362    -0.51495499
 c     -2.33748749    -0.69553346    -0.73161594
 h     -3.15578487     0.08769956    -1.07480543
 h     -2.00361721    -1.29473898    -1.61474824
 h     -2.81864239    -1.50652697    -0.20674261
 h     -0.18156599     0.94124359     1.95448809
          17

 c      1.22332887    -0.45185395    -0.14784796
 c     -0.01937547    -0.98933909    -0.03475618
 c     -1.03327052    -0.04817436    -0.16777429
 c     -0.88316500     1.13757280     1.15665857
 c     -0.31029184     1.31483199    -0.26319389
 c      1.07826161     0.92643384    -0.03022661
 h     -0.37367531    -2.07085486    -0.03497648
 h     -1.85659874     1.59386465     1.26085476
 h     -0.60112085     1.59840777    -1.27518147
 h      2.03037001     1.47067960     0.42882473
 o      2.53962299    -0.92533470     0.13792699
 h      3.15140781    -0.36516999    -0.50335055
 c     -2.33227424    -0.69838804    -0.73610951
 h     -3.16473490     0.05031121    -1.10216254
 h     -2.00320935    -1.31646498    -1.59422276
 h     -2.83255751    -1.45633984    -0.17859312
 h     -0.19657645     0.88060695     1.93685489
          17

 c      1.22506037    -0.46324066    -0.14766312
 c     -0.01911628    -0.98526244    -0.04496226
 c     -1.01913035    -0.05265433    -0.16321735
 c     -0.89385847     1.14611710     1.16177910
 c     -0.31910923     1.31344161    -0.25395048
 c      1.08363423     0.94114916    -0.02813191
 h     -0.36972584    -2.05146044     0.00885512
 h     -1.82671786     1.60832493     1.24967095
 h     -0.60195391     1.61591153    -1.32184653
 h      2.01981062     1.48451276     0.39502014
 o      2.53778051    -0.93065506     0.13333620
 h      3.12321027    -0.37595411    -0.47461143
 c     -2.32746735    -0.69911483    -0.74206941
 h     -3.15837697     0.00175500    -1.12365591
 h     -2.00345606    -1.33229495    -1.57627264
 h     -2.84896999    -1.40977186    -0.13528288
 h     -0.20944731     0.81668081     1.92427279
          17

 c      1.23062723    -0.47257613    -0.14610975
 c     -0.01946066    -0.98427803    -0.05509917
 c     -1.00644322    -0.05675101    -0.15754561
 c     -0.90472296     1.15422755     1.16330478
 c     -0.32764257     1.31117405    -0.24474738
 c      1.09029201     0.95524075    -0.02668607
 h     -0.35640550    -2.02603151     0.05307938
 h     -1.81174289     1.63029837     1.24972711
 h     -0.60391559     1.64414505    -1.35143012
 h      1.99082083     1.49663688     0.35390221
 o      2.53499662    -0.93568905     0.12761276
 h      3.08789767    -0.39717065    -0.43566964
 c     -2.32293818    -0.69806573    -0.74894095
 h     -3.13903767    -0.05225988    -1.14070297
 h     -2.00343882    -1.34518101    -1.56218905
 h     -2.86635424    -1.36669206    -0.07894930
 h     -0.22198695     0.75180651     1.91595927
          17

 c      1.23975976    -0.47920788    -0.14319850
 c     -0.01974774    -0.98622272    -0.06483123
 c     -0.99591756    -0.05991498    -0.15122644
 c     -0.91472631     1.16130590     1.16159665
 c     -0.33568751     1.30826891    -0.23638918
 c      1.09730250     0.96778243    -0.02624273
 h     -0.33613872    -2.00092013     0.09613522
 h     -1.81832013     1.66270028     1.26215745
 h     -0.60546574     1.67937772    -1.35591619
 h      1.95191507     1.51162462     0.30999854
 o      2.53051016    -0.94124121     0.12158737
 h      3.05919744    -0.41658020    -0.39966370
 c     -2.31847167    -0.69605664    -0.75574771
 h     -3.11279365    -0.10345854    -1.15643732
 h     -2.00239486    -1.35819931    -1.55245682
 h     -2.88077595    -1.32413736    -0.01561081
 h     -0.23785171     0.68971485     1.90894710
          17

 c      1.25192262    -0.48268878    -0.13896675
 c     -0.01919366    -0.99059458    -0.07391778
 c     -0.98810409    -0.06174398    -0.14474316
 c     -0.92372504     1.16716192     1.15721971
 c     -0.34296916     1.30489332    -0.22932468
 c      1.10337302     0.97776268    -0.02722426
 h     -0.31202761    -1.98402753     0.13727410
 h     -1.84259246     1.70312393     1.28638654
 h     -0.60622822     1.71889035    -1.33195648
 h      1.91594935     1.53681706     0.26898334
 o      2.52345621    -0.94833066     0.11622361
 h      3.05361278    -0.41868000    -0.38159858
 c     -2.31362971    -0.69409330    -0.76132946
 h     -3.08891238    -0.14212285    -1.17558212
 h     -1.99989413    -1.37376143    -1.54635597
 h     -2.88795343    -1.27905522     0.04699468
 h     -0.26044779     0.63461668     1.90014953
          17

 c      1.26637462    -0.48273575    -0.13349674
 c     -0.01709171    -0.99677678    -0.08218936
 c     -0.98333701    -0.06204392    -0.13856098
 c     -0.93231353     1.17201025     1.15083114
 c     -0.34921168     1.30116083    -0.22372855
 c      1.10729256     0.98429242    -0.02993772
 h     -0.28676318    -1.98179656     0.17633476
 h     -1.87336948     1.74489649     1.32004921
 h     -0.60663140     1.76089532    -1.27991561
 h      1.89519339     1.57972225     0.23550033
 o      2.51380556    -0.95728579     0.11172810
 h      3.07575517    -0.39931574    -0.38411082
 c     -2.30792648    -0.69299799    -0.76470635
 h     -3.07601498    -0.16036734    -1.20271540
 h     -1.99598283    -1.39300834    -1.54191060
 h     -2.88499775    -1.22990832     0.10174378
 h     -0.29165506     0.59013004     1.88763317
          17

 c      1.28223543    -0.47920277    -0.12692719
 c     -0.01298939    -1.00432757    -0.08946295
 c     -0.98170460    -0.06084819    -0.13309967
 c     -0.94125515     1.17619665     1.14308778
 c     -0.35417520     1.29710803    -0.21949912
 c      1.10871509     0.98713447    -0.03432603
 h     -0.26158429    -1.99574658     0.21279520
 h     -1.89920459     1.78087100     1.35956591
 h     -0.60783236     1.80483955    -1.20385027
 h      1.89244422     1.64172093     0.21021871
 o      2.50272366    -0.96738307     0.10734904
 h      3.11266807    -0.37150366    -0.39423548
 c     -2.30131264    -0.69303833    -0.76545218
 h     -3.07585660    -0.15639954    -1.23890889
 h     -1.99120946    -1.41568180    -1.53630284
 h     -2.87100296    -1.17686583     0.14340048
 h     -0.33154236     0.55859610     1.87102229
          17

 c      1.29854515    -0.47207792    -0.11944487
 c     -0.00673623    -1.01307362    -0.09547199
 c     -0.98305665    -0.05839155    -0.12872059
 c     -0.95114291     1.18000835     1.13456240
 c     -0.35764530     1.29262326    -0.21619770
 c      1.10834258     0.98696726    -0.03998854
 h     -0.23622648    -2.02165512     0.24495925
 h     -1.91227333     1.80588894     1.40095743
 h     -0.61184143     1.85220417    -1.11206978
 h      1.89910468     1.71488309     0.19001731
 o      2.49163895    -0.97775165     0.10229946
 h      3.14826966    -0.35084119    -0.39818467
 c     -2.29432579    -0.69386914    -0.76381387
 h     -3.08176227    -0.13519435    -1.28023563
 h     -1.98649374    -1.44046978    -1.52656903
 h     -2.84699958    -1.12147914     0.16911130
 h     -0.37849932     0.54068950     1.85156002
          17

 c      1.31432518    -0.46148873    -0.11126223
 c      0.00158939    -1.02293225    -0.09989199
 c     -0.98704357    -0.05504996    -0.12572753
 c     -0.96233703     1.18363411     1.12569153
 c     -0.35940532     1.28737868    -0.21307661
 c      1.10722239     0.98495357    -0.04646043
 h     -0.20978891    -2.05220328     0.27025303
 h     -1.90887759     1.81733491     1.44043770
 h     -0.62152148     1.90727230    -1.01663733
 h      1.90335998     1.78691952     0.17115912
 o      2.48164236    -0.98790499     0.09619618
 h      3.17234888    -0.34673123    -0.38851426
 c     -2.28766502    -0.69483066    -0.76047504
 h     -3.08393440    -0.10473292    -1.32024645
 h     -1.98287816    -1.46559991    -1.51027655
 h     -2.81584469    -1.06636936     0.17874199
 h     -0.42946097     0.53517644     1.83207758
          17

 c      1.32865174    -0.44770889    -0.10259421
 c      0.01177897    -1.03369058    -0.10242494
 c     -0.99317349    -0.05127063    -0.12436545
 c     -0.97497976     1.18716177     1.11676506
 c     -0.35928853     1.28096835    -0.20944923
 c      1.10615556     0.98222341    -0.05338789
 h     -0.18155459    -2.08033356     0.28621455
 h     -1.88897202     1.81503105     1.47479195
 h     -0.63958128     1.97555443    -0.92899833
 h      1.89684447     1.84714840     0.15124670
 o      2.47343760    -0.99770572     0.08898146
 h      3.18068163    -0.36264857    -0.36306863
 c     -2.28176439    -0.69523085    -0.75628638
 h     -3.07463884    -0.07235817    -1.35311480
 h     -1.98125711    -1.48944717    -1.48599568
 h     -2.78220295    -1.01497515     0.17533978
 h     -0.48026889     0.53893233     1.81676563
          17

 c      1.34074680    -0.43117013    -0.09363979
 c      0.02356324    -1.04491280    -0.10286761
 c     -1.00087442    -0.04751775    -0.12480260
 c     -0.98896216     1.19052131     1.10795324
 c     -0.35736392     1.27342567    -0.20528857
 c      1.10558252     0.97968703    -0.06053730
 h     -0.15130993    -2.10119513     0.29125606
 h     -1.85599320     1.80125874     1.50178904
 h     -0.66611028     2.05781796    -0.85298065
 h      1.87572791     1.88857742     0.12929514
 o      2.46734981    -1.00726346     0.08081027
 h      3.17403805    -0.39746729    -0.32334719
 c     -2.27667941    -0.69445378    -0.75215138
 h     -3.04975844    -0.04341768    -1.37498542
 h     -1.98216527    -1.51101189    -1.45354051
 h     -2.75237224    -0.97116872     0.16539158
 h     -0.52639532     0.54761627     1.81035409
          17

 c      1.35006988    -0.41248246    -0.08456951
 c      0.03665389    -1.05595411    -0.10113908
 c     -1.00954396    -0.04423369    -0.12710488
 c     -1.00382101     1.19334886     1.09936252
 c     -0.35404684     1.26558229    -0.20126277
 c      1.10565337     0.97803585    -0.06775643
 h     -0.11932332    -2.11272179     0.28494719
 h     -1.81710986     1.78105839     1.52083842
 h     -0.69722490     2.14580141    -0.78432392
 h      1.83971755     1.90778939     0.10527691
 o      2.46321921    -1.01693112     0.07202181
 h      3.15896078    -0.44517624    -0.27413631
 c     -2.27218918    -0.69200707    -0.74891821
 h     -3.00842441    -0.02117849    -1.38412520
 h     -1.98567086    -1.53019426    -1.41399011
 h     -2.73334579    -0.93845578     0.15768065
 h     -0.56410158     0.55724054     1.81643495
          17

 c      1.35639334    -0.39244014    -0.07552245
 c      0.05076684    -1.06600243    -0.09728875
 c     -1.01858345    -0.04180469    -0.13121906
 c     -1.01866846     1.19487496     1.09109232
 c     -0.34993616     1.25865996    -0.19810990
 c      1.10627485     0.97774918    -0.07495150
 h     -0.08623488    -2.11569583     0.26804154
 h     -1.78298891     1.76218069     1.53364040
 h     -0.72714309     2.22664742    -0.71765884
 h      1.79133709     1.90476614     0.07981746
 o      2.46023196    -1.02736078     0.06313553
 h      3.14972046    -0.49375263    -0.22339253
 c     -2.26800503    -0.68761399    -0.74707846
 h     -2.95251174    -0.00685463    -1.38093774
 h     -1.99137746    -1.54784147    -1.36951557
 h     -2.73063036    -0.91872579     0.15947983
 h     -0.59156139     0.56598195     1.83553496
          17

 c      1.35982827    -0.37198658    -0.06661374
 c      0.06562906    -1.07412112    -0.09148922
 c     -1.02741494    -0.04053352    -0.13697059
 c     -1.03238575     1.19405809     1.08330434
 c     -0.34559917     1.25367174    -0.19623976
 c      1.10708803     0.97902311    -0.08208735
 h     -0.05292134    -2.11358460     0.24234247
 h     -1.76523905     1.75331778     1.54366413
 h     -0.75088006     2.28950596    -0.65088631
 h      1.73603182     1.88357824     0.05411804
 o      2.45709672    -1.03931868     0.05467113
 h      3.16534688    -0.52822866    -0.17919239
 c     -2.26396036    -0.68134696    -0.74638214
 h     -2.88656361     0.00074218    -1.36830665
 h     -1.99857908    -1.56544034    -1.32293830
 h     -2.74576531    -0.91125327     0.17178886
 h     -0.60911243     0.57471695     1.86452183
          17

 c      1.36077913    -0.35213201    -0.05794242
 c      0.08096540    -1.07932357    -0.08400628
 c     -1.03548397    -0.04062540    -0.14407232
 c     -1.04416325     1.19005715     1.07637778
 c     -0.34149156     1.25119948    -0.19575060
 c      1.10741134     0.98161542    -0.08919793
 h     -0.02031107    -2.11187481     0.21031500
 h     -1.77073416     1.75978937     1.55311173
 h     -0.76522528     2.32792641    -0.58495332
 h      1.68278260     1.85391534     0.02999683
 o      2.45314397    -1.05291679     0.04672398
 h      3.21281478    -0.54339669    -0.14280224
 c     -2.26001163    -0.67372917    -0.74579936
 h     -2.81787310     0.00584856    -1.35213468
 h     -2.00657383    -1.58435608    -1.27703782
 h     -2.77588672    -0.91290596     0.18866033
 h     -0.61852650     0.58587605     1.89794831
          17

 c      1.35983738    -0.33386344    -0.04958647
 c      0.09647333    -1.08074245    -0.07513502
 c     -1.04225509    -0.04218007    -0.15213903
 c     -1.05393958     1.18266828     1.07103729
 c     -0.33796255     1.25142855    -0.19655578
 c      1.10627826     0.98477013    -0.09637623
 h      0.01087991    -2.11625521     0.17432704
 h     -1.79734106     1.77990778     1.55965586
 h     -0.76863516     2.33948668    -0.52249239
 h      1.64380573     1.83154270     0.00972520
 o      2.44906804    -1.06729142     0.03897717
 h      3.27639152    -0.54935877    -0.10885951
 c     -2.25612143    -0.66571414    -0.74395021
 h     -2.75562783     0.01564867    -1.34109256
 h     -2.01499080    -1.60486497    -1.23391220
 h     -2.81572942    -0.91936961     0.20142202
 h     -0.62204009     0.60186963     1.93009739
          17

 c      1.35767122    -0.31808781    -0.04159089
 c      0.11180446    -1.07789617    -0.06512508
 c     -1.04721390    -0.04518206    -0.16070591
 c     -1.06223639     1.17226582     1.06814524
 c     -0.33526866     1.25421290    -0.19845963
 c      1.10281711     0.98767559    -0.10369728
 h      0.04039521    -2.12965007     0.13581036
 h     -1.83639987     1.80649865     1.55753921
 h     -0.76104399     2.32522663    -0.46696290
 h      1.63033322     1.83247178    -0.00489393
 o      2.44595279    -1.08141451     0.03117957
 h      3.33401691    -0.55876445    -0.07307680
 c     -2.25233777    -0.65838117    -0.73971745
 h     -2.70769950     0.03718673    -1.34368482
 h     -2.02387916    -1.62566361    -1.19479492
 h     -2.85987934    -0.92635571     0.20295762
 h     -0.62169935     0.62413586     1.95644902
          17

 c      1.35494877    -0.30558752    -0.03396562
 c      0.12656883    -1.07089006    -0.05416224
 c     -1.04988622    -0.04949422    -0.16925573
 c     -1.06969683     1.15944890     1.06831042
 c     -0.33355571     1.25906399    -0.20117355
 c      1.09693313     0.99051928    -0.11109661
 h      0.06844906    -2.14998863     0.09512252
 h     -1.87835156     1.83131068     1.54138710
 h     -0.74405262     2.28999729    -0.42233394
 h      1.64471522     1.86009432    -0.01394974
 o      2.44445400    -1.09460477     0.02328600
 h      3.37081132    -0.57878947    -0.03451434
 c     -2.24906649    -0.65235094    -0.73279614
 h     -2.67638826     0.07137259    -1.36287048
 h     -2.03348066    -1.64431334    -1.16035067
 h     -2.90392901    -0.93028306     0.18942021
 h     -0.61902070     0.65283351     1.97439978
          17

 c      1.35229306    -0.29693722    -0.02669595
 c      0.14036152    -1.06035929    -0.04242734
 c     -1.04987359    -0.05486805    -0.17725884
 c     -1.07682619     1.14481236     1.07167047
 c     -0.33279567     1.26503966    -0.20430821
 c      1.08946682     0.99470578    -0.11836444
 h      0.09543947    -2.17090040     0.05233813
 h     -1.91588808     1.84776086     1.50834501
 h     -0.72157017     2.24390363    -0.39300812
 h      1.67862892     1.90179967    -0.01942805
 o      2.44474820    -1.10651418     0.01536795
 h      3.38012422    -0.61153864     0.00586759
 c     -2.24706364    -0.64750702    -0.72380115
 h     -2.65812835     0.11085242    -1.39400541
 h     -2.04391658    -1.65822019    -1.13106211
 h     -2.94482990    -0.92853138     0.16023464
 h     -0.61478881     0.68687029     1.98357324
          17

 c      1.35025162    -0.29237870    -0.01975974
 c      0.15279529    -1.04720636    -0.03016167
 c     -1.04689664    -0.06097688    -0.18421669
 c     -1.08395785     1.12889553     1.07786901
 c     -0.33272474     1.27064258    -0.20737811
 c      1.08160159     1.00174919    -0.12526255
 h      0.12160597    -2.18471435     0.00812332
 h     -1.94448673     1.85154286     1.45819170
 h     -0.70035091     2.20350918    -0.38362745
 h      1.72020604     1.94079418    -0.02369396
 o      2.44662881    -1.11704635     0.00753313
 h      3.36204011    -0.65551386     0.04651330
 c     -2.24706313    -0.64333249    -0.71384212
 h     -2.64739991     0.14504617    -1.42886219
 h     -2.05502156    -1.66548297    -1.10743791
 h     -2.98107609    -0.91950186     0.11765998
 h     -0.60890640     0.72412017     1.98591614
          17

 c      1.34927522    -0.29174043    -0.01314509
 c      0.16352565    -1.03235120    -0.01767687
 c     -1.04083756    -0.06746833    -0.18969410
 c     -1.09128468     1.11218127     1.08612664
 c     -0.33295921     1.27414800    -0.20987789
 c      1.07439446     1.01242274    -0.13159351
 h      0.14685067    -2.18522642    -0.03602747
 h     -1.96215147     1.84045789     1.39282456
 h     -0.68843489     2.18793323    -0.39816234
 h      1.75976111     1.96524803    -0.02852027
 o      2.44947230    -1.12635045    -0.00013450
 h      3.32386939    -0.70579156     0.08622744
 c     -2.24945905    -0.63929694    -0.70408751
 h     -2.63973732     0.16548520    -1.46015340
 h     -2.06635332    -1.66534275    -1.09003486
 h     -3.01299072    -0.90264130     0.06640164
 h     -0.60038768     0.76187254     1.98542847
          17

 c      1.34970995    -0.29445507    -0.00686293
 c      0.17226731    -1.01659496    -0.00531984
 c     -1.03177175    -0.07402294    -0.19333824
 c     -1.09884758     1.09505322     1.09539495
 c     -0.33343084     1.27474335    -0.21149414
 c      1.06868193     1.02666691    -0.13720024
 h      0.17072099    -2.16909438    -0.07807503
 h     -1.96934242     1.81430917     1.31578402
 h     -0.68979311     2.20548945    -0.43764429
 h      1.79098289     1.96951272    -0.03498725
 o      2.45209651    -1.13486317    -0.00765852
 h      3.28236251    -0.75340452     0.12550024
 c     -2.25419789    -0.63496893    -0.69557990
 h     -2.63234432     0.16749125    -1.48321525
 h     -2.07731035    -1.65829082    -1.07936993
 h     -3.04297279    -0.87842546     0.01311426
 h     -0.58778058     0.79758483     1.98709515
          17

 c      1.35179454    -0.29965901    -0.00094777
 c      0.17881104    -1.00055859     0.00657353
 c     -1.01998056    -0.08038461    -0.19488882
 c     -1.10644953     1.07769316     1.10461128
 c     -0.33464993     1.27329869    -0.21232658
 c      1.06508615     1.04380448    -0.14195629
 h      0.19247398    -2.13628610    -0.11588106
 h     -1.96920079     1.77505169     1.23176373
 h     -0.70081011     2.24478109    -0.49798559
 h      1.81051743     1.95275857    -0.04363356
 o      2.45291904    -1.14320974    -0.01525877
 h      3.26130473    -0.78704307     0.16791323
 c     -2.26082663    -0.63001560    -0.68914971
 h     -2.62375363     0.14986524    -1.49603836
 h     -2.08730770    -1.64589819    -1.07576133
 h     -3.07505932    -0.84811270    -0.03475288
 h     -0.57022305     0.82976544     1.99485408
          17

 c      1.35564844    -0.30632393     0.00455250
 c      0.18304479    -0.98463512     0.01771962
 c     -1.00593823    -0.08634535    -0.19418574
 c     -1.11356080     1.06000695     1.11297186
 c     -0.33729526     1.27145594    -0.21280822
 c      1.06395263     1.06275135    -0.14577237
 h      0.21117904    -2.09024075    -0.14764751
 h     -1.96760497     1.72685416     1.14587014
 h     -0.71449953     2.28555584    -0.57127247
 h      1.81786480     1.91814948    -0.05454804
 o      2.45112451    -1.15168950    -0.02319562
 h      3.27327687    -0.80145108     0.21765410
 c     -2.26868841    -0.62425744    -0.68526943
 h     -2.61352311     0.11445652    -1.49915095
 h     -2.09596422    -1.63042737    -1.07912428
 h     -3.11301731    -0.81313098    -0.07106001
 h     -0.54869252     0.85839683     2.00957161
          17

 c      1.36125961    -0.31337989     0.00958924
 c      0.18497515    -0.96895126     0.02792347
 c     -0.99027729    -0.09171264    -0.19117831
 c     -1.11939103     1.04171972     1.12006439
 c     -0.34174695     1.27051881    -0.21343025
 c      1.06522283     1.08212303    -0.14861154
 h      0.22586504    -2.03790724    -0.17233928
 h     -1.97202939     1.67515380     1.06262022
 h     -0.72545835     2.31177204    -0.64912389
 h      1.81606947     1.87297610    -0.06736613
 o      2.44763458    -1.15991870    -0.03135046
 h      3.30441926    -0.80318758     0.27285462
 c     -2.27720080    -0.61778376    -0.68386742
 h     -2.60221758     0.06618634    -1.49593787
 h     -2.10324099    -1.61432526    -1.08875923
 h     -3.15745336    -0.77444105    -0.09312843
 h     -0.52635704     0.88446472     2.02871322
          17

 c      1.36848913    -0.31983515     0.01412226
 c      0.18475580    -0.95339606     0.03710301
 c     -0.97375004    -0.09628379    -0.18593164
 c     -1.12324139     1.02265702     1.12578025
 c     -0.34798106     1.27119229    -0.21457628
 c      1.06831347     1.10028104    -0.15049828
 h      0.23569509    -1.98907167    -0.18996102
 h     -1.98837312     1.62415069     0.98538054
 h     -0.73095010     2.31460699    -0.72460415
 h      1.81279746     1.82894053    -0.08128354
 o      2.44400492    -1.16732428    -0.03927961
 h      3.33163673    -0.80246884     0.32647804
 c     -2.28599936    -0.61102051    -0.68425943
 h     -2.59155509     0.01316471    -1.49321015
 h     -2.10947539    -1.59973499    -1.10319839
 h     -3.20446155    -0.73252017    -0.10217374
 h     -0.50754817     0.90902847     2.04796643
          17

 c      1.37708268    -0.32486893     0.01812275
 c      0.18271482    -0.93780586     0.04527247
 c     -0.95719975    -0.09983158    -0.17862325
 c     -1.12491630     1.00299258     1.13006843
 c     -0.35566659     1.27372666    -0.21648233
 c      1.07220390     1.11552283    -0.15149991
 h      0.24007961    -1.95390844    -0.20132308
 h     -2.01743838     1.57446743     0.91713049
 h     -0.73023594     2.29074481    -0.79257988
 h      1.81953916     1.80023352    -0.09534208
 o      2.44132718    -1.17355591    -0.04655962
 h      3.33960097    -0.80617002     0.37186275
 c     -2.29485569    -0.60463181    -0.68532790
 h     -2.58416443    -0.03437815    -1.50069819
 h     -2.11530192    -1.58816812    -1.12020381
 h     -3.24732648    -0.68788179    -0.10176862
 h     -0.49621884     0.93258535     2.06327018
          17

 c      1.38668097    -0.32787638     0.02156867
 c      0.17937544    -0.92230757     0.05246509
 c     -0.94153732    -0.10209535    -0.16952296
 c     -1.12480661     0.98321536     1.13273204
 c     -0.36430181     1.27805683    -0.21923258
 c      1.07603234     1.12664938    -0.15166785
 h      0.23861550    -1.93870787    -0.20704845
 h     -2.05467954     1.52362518     0.86149157
 h     -0.72394578     2.24070596    -0.84966586
 h      1.84520465     1.79679403    -0.10913435
 o      2.44011829    -1.17849042    -0.05291996
 h      3.32225837    -0.81745798     0.40489583
 c     -2.30359811    -0.59918763    -0.68602137
 h     -2.58211428    -0.06783480    -1.52701026
 h     -2.12151895    -1.58040070    -1.13698797
 h     -3.27942690    -0.64142899    -0.09594774
 h     -0.49489459     0.95495584     2.07202208
          17

 c      1.39683426    -0.32847063     0.02443521
 c      0.17544749    -0.90757084     0.05864761
 c     -0.92770249    -0.10278871    -0.15895806
 c     -1.12363246     0.96389871     1.13340953
 c     -0.37331312     1.28383565    -0.22273078
 c      1.07987994     1.13354152    -0.15100477
 h      0.23095446    -1.94262600    -0.20650801
 h     -2.09330704     1.46858152     0.82242264
 h     -0.71389844     2.16835557    -0.89451696
 h      1.88749747     1.81725706    -0.12315670
 o      2.44045646    -1.18215734    -0.05825678
 h      3.28057260    -0.83681992     0.42428745
 c     -2.31216615    -0.59477807    -0.68601374
 h     -2.58481186    -0.08480375    -1.57285758
 h     -2.12898181    -1.57651240    -1.15061162
 h     -3.29613433    -0.59441040    -0.08807504
 h     -0.50431547     0.97547643     2.07346228
          17

 c      1.40703311    -0.32646117     0.02668521
 c      0.17175134    -0.89468171     0.06372395
 c     -0.91659537    -0.10163682    -0.14727629
 c     -1.12216839     0.94552215     1.13166558
 c     -0.38207438     1.29038783    -0.22661815
 c      1.08466919     1.13693281    -0.14952066
 h      0.21690576    -1.95877883    -0.19792666
 h     -2.12731045     1.40758506     0.80313496
 h     -0.70329269     2.08136010    -0.92885009
 h      1.93426676     1.85134468    -0.13808290
 o      2.44199949    -1.18472052    -0.06268068
 h      3.22217678    -0.86225530     0.43236292
 c     -2.32057820    -0.59101799    -0.68586876
 h     -2.58901480    -0.08907129    -1.62940374
 h     -2.13853433    -1.57600391    -1.15841199
 h     -3.29548390    -0.54819852    -0.08039399
 h     -0.52350008     0.99328388     2.06864964
          17

 c      1.41675976    -0.32181989     0.02826490
 c      0.16906999    -0.88475047     0.06761088
 c     -0.90897673    -0.09845298    -0.13481763
 c     -1.12110258     0.92842024     1.12708261
 c     -0.38988319     1.29668964    -0.23015200
 c      1.09137831     1.13772087    -0.14729017
 h      0.19672594    -1.97833451    -0.17950222
 h     -2.15278338     1.34057685     0.80534880
 h     -0.69692934     1.99148982    -0.95898030
 h      1.97254551     1.88775287    -0.15403674
 o      2.44389190    -1.18651056    -0.06663947
 h      3.16277479    -0.88871825     0.43701068
 c     -2.32874327    -0.58739741    -0.68653536
 h     -2.59108106    -0.08635604    -1.68423748
 h     -2.15093085    -1.57803398    -1.15833102
 h     -3.27829907    -0.50403992    -0.07385051
 h     -0.55003855     1.00757465     2.06020395
          17

 c      1.42554848    -0.31465078     0.02910881
 c      0.16798419    -0.87857586     0.07029321
 c     -0.90535270    -0.09323893    -0.12189550
 c     -1.12096368     0.91279290     1.11935516
 c     -0.39601020     1.30159558    -0.23224318
 c      1.10057554     1.13661274    -0.14445031
 h      0.17128072    -1.99388713    -0.15032778
 h     -2.16824549     1.26892248     0.82903869
 h     -0.70048267     1.91221950    -0.99560485
 h      1.99372231     1.91825995    -0.17058428
 o      2.44488373    -1.18798606    -0.07094526
 h      3.12416756    -0.90882356     0.45202505
 c     -2.33633548    -0.58352212    -0.68885786
 h     -2.58859084    -0.08123930    -1.72713812
 h     -2.16672711    -1.58178635    -1.14909834
 h     -3.24814452    -0.46279704    -0.06796298
 h     -0.58063635     1.01776873     2.05168157
          17

 c      1.43304243    -0.30516981     0.02915570
 c      0.16874904    -0.87648394     0.07183221
 c     -0.90587921    -0.08627276    -0.10879384
 c     -1.12203381     0.89873295     1.10842540
 c     -0.39994237     1.30445697    -0.23201897
 c      1.11237049     1.13410059    -0.14117213
 h      0.14199773    -2.00089552    -0.11065692
 h     -2.17484076     1.19508138     0.87240201
 h     -0.71758765     1.85182160    -1.04749481
 h      1.99389565     1.93804790    -0.18699820
 o      2.44424656    -1.18938536    -0.07619198
 h      3.11958103    -0.91858931     0.48764534
 c     -2.34281634    -0.57914864    -0.69341851
 h     -2.58053921    -0.07655484    -1.75184102
 h     -2.18617984    -1.58682796    -1.13027917
 h     -3.21094559    -0.42472077    -0.06082486
 h     -0.61193178     1.02349367     2.04641357
          17

 c      1.43903168    -0.29370913     0.02836794
 c      0.17125974    -0.87829235     0.07235640
 c     -0.91032765    -0.07813414    -0.09579083
 c     -1.12425747     0.88626836     1.09463177
 c     -0.40166301     1.30556136    -0.22963105
 c      1.12648130     1.13051500    -0.13763281
 h      0.11069308    -1.99800014    -0.06175337
 h     -2.17654308     1.12227080     0.93202024
 h     -0.74655068     1.80839502    -1.11226749
 h      1.97298281     1.94516451    -0.20248430
 o      2.44265365    -1.19040215    -0.08193974
 h      3.13949792    -0.92267886     0.53737478
 c     -2.34757189    -0.57414638    -0.70051516
 h     -2.56699259    -0.07369958    -1.75576846
 h     -2.20920317    -1.59328988    -1.10220838
 h     -3.17374132    -0.38940365    -0.04965012
 h     -0.64131871     1.02438584     2.04605788
          17

 c      1.44345822    -0.28074042     0.02673921
 c      0.17511759    -0.88334804     0.07205263
 c     -0.91812800    -0.06964575    -0.08320545
 c     -1.12726333     0.87542882     1.07875438
 c     -0.40157301     1.30571629    -0.22616500
 c      1.14227179     1.12603747    -0.13399485
 h      0.07932176    -1.98699014    -0.00556469
 h     -2.17954219     1.05387393     1.00347052
 h     -0.78130158     1.77456788    -1.17753734
 h      1.93432078     1.94048119    -0.21637930
 o      2.44136115    -1.19053579    -0.08717297
 h      3.16447204    -0.92865929     0.58521140
 c     -2.35012896    -0.56846402    -0.71007041
 h     -2.54880364    -0.07284470    -1.73974203
 h     -2.23540439    -1.60175193    -1.06583214
 h     -3.14234152    -0.35613546    -0.03227934
 h     -0.66724836     1.01990295     2.04973036
          17

 c      1.44639176    -0.26688662     0.02428943
 c      0.17975773    -0.89062919     0.07115169
 c     -0.92847514    -0.06176317    -0.07143758
 c     -1.13063045     0.86631973     1.06189280
 c     -0.40017113     1.30562874    -0.22284749
 c      1.15875027     1.12065023    -0.13038790
 h      0.04968309    -1.97244393     0.05571594
 h     -2.18951319     0.99257837     1.08234206
 h     -0.81516610     1.74434370    -1.23012711
 h      1.88489263     1.92837530    -0.22839717
 o      2.44124643    -1.18945204    -0.09110666
 h      3.18041875    -0.94110791     0.61857839
 c     -2.35033686    -0.56213504    -0.72145584
 h     -2.52751914    -0.07275505    -1.70839235
 h     -2.26418867    -1.61275195    -1.02249073
 h     -3.11904330    -0.32460850    -0.00913575
 h     -0.68883909     1.00938696     2.05443086
          17

 c      1.44799934    -0.25290759     0.02105981
 c      0.18457788    -0.89893942     0.06990100
 c     -0.94046332    -0.05545780    -0.06097406
 c     -1.13429093     0.85914399     1.04528707
 c     -0.39786733     1.30570875    -0.22058365
 c      1.17460560     1.11408019    -0.12688942
 h      0.02319901    -1.96047555     0.12013959
 h     -2.20756388     0.93988438     1.16468569
 h     -0.84303603     1.71498358    -1.26123800
 h      1.83526585     1.91745911    -0.23891927
 o      2.44268495    -1.18700148    -0.09336103
 h      3.18072702    -0.96134894     0.63121444
 c     -2.34835597    -0.55536032    -0.73338753
 h     -2.50539400    -0.07029964    -1.67101499
 h     -2.29487950    -1.62600514    -0.97373996
 h     -3.10242383    -0.29533683     0.01608776
 h     -0.70527018     0.99234597     2.05641183
          17

 c      1.44852058    -0.23967222     0.01711384
 c      0.18901708    -0.90720420     0.06854264
 c     -0.95320948    -0.05161052    -0.05235030
 c     -1.13865801     0.85413077     1.03020222
 c     -0.39495733     1.30611389    -0.21989752
 c      1.18844443     1.10594439    -0.12352920
 h      0.00099123    -1.95620578     0.18626192
 h     -2.22905686     0.89654174     1.24633212
 h     -0.86167143     1.68617800    -1.26677759
 h      1.79718481     1.91895358    -0.24899540
 o      2.44567179    -1.18315980    -0.09389658
 h      3.16446665    -0.98854828     0.62217919
 c     -2.34448487    -0.54860345    -0.74408565
 h     -2.48519581    -0.06037980    -1.64120040
 h     -2.32676336    -1.63978718    -0.92134568
 h     -3.08931191    -0.26931393     0.03784130
 h     -0.71547728     0.96871559     2.05251931
          17

 c      1.44824699    -0.22813254     0.01254140
 c      0.19257109    -0.91476015     0.06732776
 c     -0.96593636    -0.05091926    -0.04607477
 c     -1.14433318     0.85143357     1.01780225
 c     -0.39164479     1.30680738    -0.22096481
 c      1.19930589     1.09632236    -0.12036765
 h     -0.01571221    -1.96104515     0.25282337
 h     -2.24693372     0.86324326     1.32246762
 h     -0.86951019     1.65913766    -1.24655453
 h      1.77776913     1.94002545    -0.25942185
 o      2.44985076    -1.17800364    -0.09301645
 h      3.13600288    -1.02025150     0.59587448
 c     -2.33904266    -0.54245768    -0.75185790
 h     -2.46934951    -0.03806875    -1.63200064
 h     -2.35903258    -1.65110729    -0.86742342
 h     -3.07692727    -0.24731913     0.05092428
 h     -0.71818404     0.93894737     2.04098244
          17

 c      1.44749863    -0.21928635     0.00746073
 c      0.19479322    -0.92143641     0.06655216
 c     -0.97800597    -0.05382380    -0.04253927
 c     -1.15175261     0.85107146     1.00895952
 c     -0.38803637     1.30757540    -0.22359030
 c      1.20701262     1.08632111    -0.11760048
 h     -0.02531908    -1.97205719     0.31808131
 h     -2.25554430     0.84078157     1.38834607
 h     -0.86677562     1.63624787    -1.20419934
 h      1.77544434     1.97691086    -0.26941770
 o      2.45442729    -1.17170724    -0.09147405
 h      3.10642161    -1.05256715     0.56371597
 c     -2.33238646    -0.53719898    -0.75595788
 h     -2.45866915    -0.00333019    -1.64715013
 h     -2.39072526    -1.65674988    -0.81447263
 h     -3.06394060    -0.22946116     0.05201296
 h     -0.71204197     0.90393359     2.02169147
          17

 c      1.44659024    -0.21408074     0.00201310
 c      0.19532742    -0.92738751     0.06655527
 c     -0.98891621    -0.06045426    -0.04194858
 c     -1.16103862     0.85291098     1.00410974
 c     -0.38407860     1.30801140    -0.22710986
 c      1.21188945     1.07776783    -0.11552821
 h     -0.02617787    -1.98392207     0.37958646
 h     -2.25211899     0.82987331     1.44017697
 h     -0.85615970     1.62123569    -1.14816731
 h      1.78322536     2.01752581    -0.27679772
 o      2.45818852    -1.16449422    -0.09046958
 h      3.09330726    -1.08110782     0.54402722
 c     -2.32490900    -0.53253163    -0.75686547
 h     -2.45213591     0.03702028    -1.67839131
 h     -2.42076683    -1.65447255    -0.76515768
 h     -3.05067292    -0.21502798     0.04021650
 h     -0.69576155     0.86483418     1.99608646
          17

 c      1.44577411    -0.21323862    -0.00364954
 c      0.19396066    -0.93285784     0.06766848
 c     -0.99828453    -0.07060861    -0.04429355
 c     -1.17198962     0.85667139     1.00323282
 c     -0.37947149     1.30749101    -0.23030372
 c      1.21429883     1.07236389    -0.11442054
 h     -0.01716000    -1.99152502     0.43462526
 h     -2.23668088     0.83100605     1.47565999
 h     -0.84373717     1.61954731    -1.09282851
 h      1.79424704     2.04954955    -0.27933889
 o      2.46021214    -1.15649524    -0.09095364
 h      3.10980404    -1.10357162     0.55094182
 c     -2.31694390    -0.52787705    -0.75568591
 h     -2.44798496     0.07339592    -1.71281679
 h     -2.44811341    -1.64368220    -0.72197552
 h     -3.03894967    -0.20246817     0.01702204
 h     -0.66834284     0.82287109     1.96660629
          17

 c      1.44516768    -0.21706797    -0.00938385
 c      0.19065726    -0.93803248     0.07015456
 c     -1.00583137    -0.08376699    -0.04937143
 c     -1.18406871     0.86194895     1.00595520
 c     -0.37373657     1.30523627    -0.23164539
 c      1.21446901     1.07113015    -0.11442694
 h      0.00196107    -1.99152428     0.48086609
 h     -2.21181510     0.84435945     1.49433401
 h     -0.83807076     1.63779526    -1.05575342
 h      1.80402717     2.06485965    -0.27562747
 o      2.46089263    -1.14771832    -0.09262489
 h      3.14881389    -1.12057106     0.57853604
 c     -2.30869894    -0.52274368    -0.75354231
 h     -2.44461491     0.09795371    -1.73998431
 h     -2.47193333    -1.62554216    -0.68697763
 h     -3.03179057    -0.18946766    -0.01409508
 h     -0.62960798     0.77920547     1.93564484
          17

 c      1.44470741    -0.22535848    -0.01507599
 c      0.18556699    -0.94298610     0.07416762
 c     -1.01136607    -0.09914830    -0.05683380
 c     -1.19633547     0.86824663     1.01170042
 c     -0.36669234     1.30065286    -0.23025602
 c      1.21252743     1.07424841    -0.11555724
 h      0.03043754    -1.98288053     0.51685850
 h     -2.18287507     0.86976854     1.49798199
 h     -0.84449069     1.68016036    -1.04678213
 h      1.81042678     2.06005844    -0.26517393
 o      2.46145572    -1.13823299    -0.09442869
 h      3.19092363    -1.13273410     0.60890009
 c     -2.30028781    -0.51684618    -0.75135476
 h     -2.44080798     0.10601440    -1.75392016
 h     -2.49176232    -1.60271112    -0.66158223
 h     -3.03269829    -0.17329807    -0.04856374
 h     -0.58104104     0.73503435     1.90439627
          17

 c      1.44415478    -0.23741956    -0.02065119
 c      0.17901281    -0.94767749     0.07972873
 c     -1.01477638    -0.11580349    -0.06623238
 c     -1.20738993     0.87499864     1.01978029
 c     -0.35894894     1.29378365    -0.22672464
 c      1.20854512     1.08110789    -0.11769637
 h      0.06665751    -1.96693390     0.54233844
 h     -2.15825390     0.90678826     1.49094117
 h     -0.85912637     1.74351561    -1.05865361
 h      1.81332118     2.03603414    -0.24830170
 o      2.46292453    -1.12822010    -0.09554990
 h      3.22066325    -1.13961496     0.62806145
 c     -2.29185108    -0.51006259    -0.74976166
 h     -2.43565743     0.09577760    -1.75266502
 h     -2.50758069    -1.57879039    -0.64646856
 h     -3.04422969    -0.15161726    -0.08230284
 h     -0.52644905     0.69189317     1.87249452
          17

 c      1.44313884    -0.25222894    -0.02606945
 c      0.17146419    -0.95195747     0.08671171
 c     -1.01602283    -0.13271917    -0.07705836
 c     -1.21553408     0.88159267     1.02943844
 c     -0.35158821     1.28525390    -0.22247785
 c      1.20250888     1.09044033    -0.12063628
 h      0.10835754    -1.94730222     0.55841224
 h     -2.14807110     0.95495043     1.47936336
 h     -0.87246628     1.81841936    -1.07463473
 h      1.81471288     1.99788822    -0.22602729
 o      2.46586334    -1.11790501    -0.09562430
 h      3.23032256    -1.14044158     0.62944240
 c     -2.28370505    -0.50237916    -0.74902377
 h     -2.42851770     0.06794551    -1.73780418
 h     -2.51976401    -1.55748276    -0.64156048
 h     -3.06625740    -0.12350446    -0.11335028
 h     -0.47166776     0.65185308     1.83891319
          17

 c      1.44121714    -0.26862400    -0.03131694
 c      0.16348991    -0.95560361     0.09485121
 c     -1.01513450    -0.14891496    -0.08878564
 c     -1.21933917     0.88743042     1.04000449
 c     -0.34553205     1.27583798    -0.21875215
 c      1.19425489     1.10050948    -0.12411968
 h      0.15294552    -1.92938820     0.56746749
 h     -2.15918970     1.01386947     1.46833463
 h     -0.87647321     1.89444002    -1.08066430
 h      1.81907635     1.95484575    -0.19984405
 o      2.47045486    -1.10750712    -0.09463561
 h      3.21848125    -1.13464836     0.61228035
 c     -2.27639517    -0.49392015    -0.74895131
 h     -2.41908977     0.02575396    -1.71472836
 h     -2.52888745    -1.54158899    -0.64610264
 h     -3.09529712    -0.08998257    -0.14222045
 h     -0.42318815     0.61729829     1.80338758
          17

 c      1.43794493    -0.28547741    -0.03639982
 c      0.15569637    -0.95842568     0.10380006
 c     -1.01220999    -0.16351676    -0.10091980
 c     -1.21834255     0.89207653     1.05111017
 c     -0.34131685     1.26620203    -0.21628436
 c      1.18349502     1.10943823    -0.12789988
 h      0.19787673    -1.91900888     0.57253299
 h     -2.18899242     1.08236299     1.45860673
 h     -0.86695608     1.96327229    -1.06891894
 h      1.83268792     1.91830422    -0.17120223
 o      2.47650705    -1.09720781    -0.09288500
 h      3.18961761    -1.12209086     0.58117296
 c     -2.27058298    -0.48504789    -0.74890828
 h     -2.40760673    -0.02490612    -1.69329707
 h     -2.53545418    -1.53222530    -0.65877774
 h     -3.12569512    -0.05353136    -0.17074778
 h     -0.38645389     0.59039528     1.76729267
          17

 c      1.43294185    -0.30182126    -0.04133974
 c      0.14867826    -0.96044412     0.11324068
 c     -1.00742818    -0.17579528    -0.11303789
 c     -1.21313720     0.89541270     1.06262669
 c     -0.33915362     1.25686048    -0.21541180
 c      1.17010554     1.11577079    -0.13179981
 h      0.24083453    -1.92009058     0.57605554
 h     -2.22573836     1.15721356     1.44714741
 h     -0.84288226     2.01918502    -1.03650074
 h      1.86010563     1.89639676    -0.14085857
 o      2.48333054    -1.08712689    -0.09108841
 h      3.15573932    -1.10311973     0.54760950
 c     -2.26686796    -0.47636022    -0.74796386
 h     -2.39480458    -0.07649467    -1.68698325
 h     -2.53970922    -1.52869414    -0.67778795
 h     -3.15165495    -0.01704334    -0.20068231
 h     -0.36458488     0.57256360     1.73372761
          17

 c      1.42594390    -0.31689885    -0.04616464
 c      0.14299805    -0.96202702     0.12298653
 c     -1.00105898    -0.18517586    -0.12480716
 c     -1.20483102     0.89763122     1.07437045
 c     -0.33903273     1.24818267    -0.21619081
 c      1.15454528     1.11895937    -0.13570174
 h      0.27953565    -1.93271432     0.57882695
 h     -2.25553942     1.23346847     1.43062180
 h     -0.80544786     2.05877954    -0.98386880
 h      1.89929553     1.88865645    -0.10897193
 o      2.48972708    -1.07733412    -0.09039163
 h      3.13636323    -1.07826466     0.53010643
 c     -2.26570446    -0.46842159    -0.74541220
 h     -2.38114737    -0.12317399    -1.70707052
 h     -2.54167031    -1.52906416    -0.70090817
 h     -3.16871732     0.01703250    -0.23298265
 h     -0.35773689     0.56410220     1.70717640
          17

 c      1.41683149    -0.33015142    -0.05089174
 c      0.13916388    -0.96383738     0.13298730
 c     -0.99346147    -0.19123405    -0.13598104
 c     -1.19458082     0.89910946     1.08593479
 c     -0.34077535     1.24035964    -0.21843473
 c      1.13786481     1.11921520    -0.13946591
 h      0.31149927    -1.95323468     0.58003007
 h     -2.26785047     1.30589145     1.40746906
 h     -0.75772518     2.08118454    -0.91422514
 h      1.94151014     1.88760903    -0.07603463
 o      2.49475441    -1.06791402    -0.09168350
 h      3.14646303    -1.04737216     0.54310057
 c     -2.26740172    -0.46144757    -0.74152948
 h     -2.36581373    -0.16412247    -1.75358376
 h     -2.54132778    -1.53100185    -0.72561552
 h     -3.17443274     0.04713905    -0.26767233
 h     -0.36298373     0.56399993     1.69302287
          17

 c      1.40564724    -0.34118587    -0.05551231
 c      0.13756683    -0.96661346     0.14324475
 c     -0.98507043    -0.19369328    -0.14638291
 c     -1.18341745     0.90028944     1.09672204
 c     -0.34402023     1.23330098    -0.22168585
 c      1.12126566     1.11695691    -0.14289384
 h      0.33423880    -1.97631660     0.57824803
 h     -2.25683595     1.37007636     1.37791746
 h     -0.70479140     2.08913538    -0.83370352
 h      1.97627972     1.88487956    -0.04329699
 o      2.49885126    -1.05895431    -0.09453400
 h      3.17875224    -1.00998000     0.57990080
 c     -2.27202566    -0.45539654    -0.73763222
 h     -2.34721290    -0.20206252    -1.81431457
 h     -2.53885738    -1.53238264    -0.74933772
 h     -3.16865557     0.07285094    -0.30387991
 h     -0.37490550     0.57006465     1.69681400
          17

 c      1.39262672    -0.34977392    -0.05999302
 c      0.13840221    -0.97094703     0.15372135
 c     -0.97637568    -0.19243134    -0.15588233
 c     -1.17211549     0.90155827     1.10609583
 c     -0.34819475     1.22648635    -0.22519204
 c      1.10572663     1.11246998    -0.14576302
 h      0.34575152    -1.99712688     0.57244669
 h     -2.22090355     1.42295625     1.34334589
 h     -0.65378971     2.09070450    -0.75156374
 h      1.99552821     1.87484233    -0.01239616
 o      2.50322952    -1.05042757    -0.09771220
 h      3.21300880    -0.96697335     0.62091491
 c     -2.27923426    -0.45028655    -0.73530672
 h     -2.32448017    -0.23935345    -1.87367501
 h     -2.53475590    -1.53165140    -0.76970957
 h     -3.15374334     0.09509065    -0.33993540
 h     -0.38752751     0.57969006     1.72289949
          17

 c      1.37821552    -0.35586242    -0.06429018
 c      0.14161511    -0.97715719     0.16428921
 c     -0.96788838    -0.18749803    -0.16436395
 c     -1.16094757     0.90309408     1.11360853
 c     -0.35258007     1.21897102    -0.22804432
 c      1.09188405     1.10585343    -0.14787292
 h      0.34491342    -2.01262431     0.56241957
 h     -2.16233199     1.46317577     1.30577525
 h     -0.61281971     2.09933933    -0.67861827
 h      1.99475138     1.85506312     0.01511075
 o      2.50873191    -1.04218281    -0.10024649
 h      3.23381047    -0.92039619     0.65063548
 c     -2.28824676    -0.44630706    -0.73579713
 h     -2.29798454    -0.27651881    -1.91974239
 h     -2.52989178    -1.52809709    -0.78472328
 h     -3.13447048     0.11623947    -0.37358942
 h     -0.39755294     0.59123169     1.77230768
          17

 c      1.36304406    -0.35956625    -0.06836189
 c      0.14688746    -0.98524856     0.17471616
 c     -0.96009834    -0.17914246    -0.17169589
 c     -1.14947746     0.90473226     1.11919728
 c     -0.35655495     1.20995708    -0.22960913
 c      1.08002922     1.09706797    -0.14907884
 h      0.33163537    -2.02207136     0.54883430
 h     -2.08755047     1.49173951     1.26760230
 h     -0.58778256     2.12730181    -0.62232660
 h      1.97289720     1.82577924     0.03805669
 o      2.51562222    -1.03400842    -0.10164269
 h      3.23391959    -0.87245118     0.66122652
 c     -2.29799786    -0.44372604    -0.73985731
 h     -2.26893732    -0.31275163    -1.94571159
 h     -2.52547845    -1.52205867    -0.79276994
 h     -3.11703066     0.13971688    -0.40253582
 h     -0.40649338     0.60492704     1.84102598
          17

 c      1.34787073    -0.36114377    -0.07217400
 c      0.15366510    -0.99491871     0.18467581
 c     -0.95343873    -0.16783826    -0.17771402
 c     -1.13663880     0.90594514     1.12318157
 c     -0.35982216     1.19973966    -0.22990627
 c      1.07010465     1.08597278    -0.14932092
 h      0.30681981    -2.02714398     0.53310887
 h     -2.00761179     1.51293426     1.23140303
 h     -0.57956109     2.17459984    -0.58253946
 h      1.93235741     1.78967764     0.05594535
 o      2.52374219    -1.02568613    -0.10176905
 h      3.21221155    -0.82489404     0.65075194
 c     -2.30743437    -0.44270600    -0.74776886
 h     -2.23889837    -0.34664417    -1.94906177
 h     -2.52297068    -1.51496076    -0.79261424
 h     -3.10666879     0.16852517    -0.42532475
 h     -0.41919683     0.62228086     1.92064441
          17

 c      1.33351104    -0.36097768    -0.07570247
 c      0.16122745    -1.00560746     0.19377853
 c     -0.94827602    -0.15427831    -0.18222749
 c     -1.12112328     0.90596153     1.12608850
 c     -0.36230976     1.18973598    -0.22939001
 c      1.06166863     1.07232513    -0.14865603
 h      0.27213065    -2.03161521     0.51717202
 h     -1.93701594     1.53446121     1.19948306
 h     -0.58518462     2.22852868    -0.55420625
 h      1.87943723     1.75219268     0.06931236
 o      2.53259959    -1.01704735    -0.10081448
 h      3.17278332    -0.77841455     0.62254669
 c     -2.31582700    -0.44311935    -0.75934372
 h     -2.20943203    -0.37663449    -1.93090393
 h     -2.52388073    -1.50902163    -0.78333672
 h     -3.10497393     0.20316529    -0.44224648
 h     -0.44035973     0.64462026     2.00113864
          17

 c      1.32076265    -0.35956741    -0.07893484
 c      0.16878869    -1.01661957     0.20162663
 c     -0.94492004    -0.13932603    -0.18503872
 c     -1.10203697     0.90412190     1.12850004
 c     -0.36394716     1.18158772    -0.22851650
 c      1.05390318     1.05578176    -0.14728083
 h      0.22957974    -2.04019243     0.50300687
 h     -1.88817745     1.56418482     1.17310234
 h     -0.60074123     2.27398779    -0.53255232
 h      1.82451033     1.72172532     0.08004013
 o      2.54134325    -1.00806622    -0.09936920
 h      3.12582829    -0.73137796     0.58653840
 c     -2.32289057    -0.44452172    -0.77390900
 h     -2.18181929    -0.40127029    -1.89625020
 h     -2.52951832    -1.50646545    -0.76429756
 h     -3.10925491     0.24072207    -0.45538234
 h     -0.47224160     0.67217585     2.07356521
          17

 c      1.31033270    -0.35752873    -0.08187059
 c      0.17559620    -1.02734111     0.20788775
 c     -0.94363403    -0.12393339    -0.18596660
 c     -1.07957545     0.90043471     1.13095657
 c     -0.36460469     1.17655501    -0.22759727
 c      1.04585526     1.03605622    -0.14549196
 h      0.18111311    -2.05627321     0.49197686
 h     -1.86373284     1.60355286     1.15221803
 h     -0.62274960     2.30025224    -0.51486105
 h      1.77959839     1.70794716     0.09096279
 o      2.54880988    -0.99896944    -0.09844323
 h      3.08734727    -0.67828118     0.55955249
 c     -2.32867723    -0.44635335    -0.79028785
 h     -2.15664084    -0.41946075    -1.85504730
 h     -2.54068590    -1.50830087    -0.73523853
 h     -3.11459758     0.27617907    -0.46771014
 h     -0.51428009     0.70397290     2.13150605
          17

 c      1.30277673    -0.35559490    -0.08451354
 c      0.18098274    -1.03745881     0.21235333
 c     -0.94463021    -0.10903843    -0.18486296
 c     -1.05499749     0.89571491     1.13383357
 c     -0.36416268     1.17539727    -0.22682554
 c      1.03702140     1.01338937    -0.14351757
 h      0.12856332    -2.07965016     0.48430089
 h     -1.85610012     1.64547973     1.13632933
 h     -0.64831897     2.30185139    -0.50009028
 h      1.75189403     1.71638365     0.10395139
 o      2.55407896    -0.99009617    -0.09889169
 h      3.07072085    -0.61219893     0.55608383
 c     -2.33342756    -0.44819815    -0.80682865
 h     -2.13322823    -0.43081099    -1.82249562
 h     -2.55741986    -1.51327190    -0.69662125
 h     -3.11643397     0.30464127    -0.48205591
 h     -0.56364256     0.73813105     2.17152634
          17

 c      1.29846655    -0.35460814    -0.08685354
 c      0.18436996    -1.04700465     0.21493935
 c     -0.94804674    -0.09545853    -0.18162261
 c     -1.02992392     0.89107349     1.13724209
 c     -0.36258911     1.17838256    -0.22630514
 c      1.02777812     0.98899031    -0.14134341
 h      0.07399831    -2.10616869     0.47914860
 h     -1.85474656     1.67984444     1.12520735
 h     -0.67512035     2.27778806    -0.48831024
 h      1.73883295     1.74315365     0.11788685
 o      2.55728195    -0.98131806    -0.10041753
 h      3.07393123    -0.53417468     0.57225084
 c     -2.33744695    -0.44989843    -0.82176471
 h     -2.10976712    -0.43593403    -1.81489608
 h     -2.57891917    -1.51785309    -0.65004815
 h     -3.11196320     0.32286768    -0.50045337
 h     -0.61598690     0.77226661     2.19329817
          17

 c      1.29758594    -0.35547742    -0.08885386
 c      0.18527544    -1.05618928     0.21563311
 c     -0.95391111    -0.08380514    -0.17619231
 c     -1.00579243     0.88742886     1.14100017
 c     -0.35994738     1.18523927    -0.22604433
 c      1.01904744     0.96480043    -0.13877781
 h      0.01993734    -2.12976216     0.47526496
 h     -1.85168628     1.69885355     1.11883433
 h     -0.70163065     2.23146355    -0.48049539
 h      1.73179790     1.77717614     0.12943689
 o      2.55927261    -0.97194739    -0.10188714
 h      3.08443453    -0.45473782     0.59065782
 c     -2.34088521    -0.45150897    -0.83408650
 h     -2.08528696    -0.43645586    -1.83931920
 h     -2.60374650    -1.51749560    -0.59835078
 h     -3.10056250     0.32989504    -0.52386955
 h     -0.66619093     0.80387935     2.19970387
          17

 c      1.30011947    -0.35908137    -0.09045716
 c      0.18334933    -1.06518342     0.21443619
 c     -0.96210668    -0.07444499    -0.16858113
 c     -0.98369493     0.88535389     1.14465900
 c     -0.35631954     1.19503950    -0.22592058
 c      1.01168593     0.94282350    -0.13565063
 h     -0.03089986    -2.14503842     0.47158045
 h     -1.84260960     1.69856932     1.11711591
 h     -0.72784846     2.17168865    -0.47868781
 h      1.72292797     1.80682533     0.13543658
 o      2.56080318    -0.96129521    -0.10235521
 h      3.09189959    -0.38503394     0.59669059
 c     -2.34351701    -0.45320126    -0.84408683
 h     -2.06184062    -0.43463257    -1.88746563
 h     -2.63021130    -1.50830327    -0.54514926
 h     -3.08378840     0.32719397    -0.55215556
 h     -0.70905493     0.83069955     2.19665109
          17

 c      1.30582031    -0.36611930    -0.09160291
 c      0.17841527    -1.07398655     0.21133660
 c     -0.97235872    -0.06751759    -0.15886679
 c     -0.96436786     0.88509524     1.14760969
 c     -0.35168558     1.20614858    -0.22564173
 c      1.00622752     0.92464378    -0.13191387
 h     -0.07608234    -2.14886556     0.46750672
 h     -1.82632455     1.67852094     1.11971821
 h     -0.75632846     2.11343620    -0.48632857
 h      1.70798975     1.82385434     0.13412182
 o      2.56232023    -0.94896735    -0.10135157
 h      3.09144865    -0.33216533     0.58316686
 c     -2.34481558    -0.45519644    -0.85278795
 h     -2.04340921    -0.43283422    -1.94294447
 h     -2.65674880    -1.48819694    -0.49415122
 h     -3.06515744     0.31857330    -0.58421626
 h     -0.74002466     0.85095489     2.19194003
          17

 c      1.31417764    -0.37694842    -0.09224586
 c      0.17049422    -1.08239113     0.20630804
 c     -0.98424663    -0.06299386    -0.14719467
 c     -0.94818284     0.88661347     1.14931135
 c     -0.34591738     1.21660333    -0.22479292
 c      1.00292130     0.91120923    -0.12763916
 h     -0.11390829    -2.14094563     0.46300187
 h     -1.80435583     1.64120188     1.12605356
 h     -0.79189029     2.07411682    -0.50777925
 h      1.68619127     1.82408048     0.12516505
 o      2.56405651    -0.93488552    -0.09877488
 h      3.08239051    -0.29894989     0.54872645
 c     -2.34419997    -0.45771075    -0.86113618
 h     -2.03334275    -0.43315590    -1.99112561
 h     -2.68219620    -1.45733969    -0.44852990
 h     -3.04947511     0.30958917    -0.61842508
 h     -0.75584013     0.86348353     2.19269567
          17

 c      1.32440330    -0.39147342    -0.09236875
 c      0.15980711    -1.08999721     0.19932158
 c     -0.99723783    -0.06074692    -0.13377011
 c     -0.93511769     0.88959713     1.14957318
 c     -0.33914524     1.22514210    -0.22310390
 c      1.00183498     0.90273274    -0.12299074
 h     -0.14369563    -2.12383160     0.45855368
 h     -1.78113006     1.59194728     1.13539853
 h     -0.83706572     2.06250980    -0.54542521
 h      1.65951864     1.80719438     0.10941981
 o      2.56608900    -0.91929909    -0.09481701
 h      3.06752404    -0.28383465     0.49666595
 c     -2.34124298    -0.46084232    -0.86969623
 h     -2.03325618    -0.43727386    -2.02266034
 h     -2.70596524    -1.41802520    -0.41050540
 h     -3.04129610     0.30593327    -0.65329327
 h     -0.75484707     0.86768185     2.20214256
          17

 c      1.33546427    -0.40913504    -0.09198558
 c      0.14675956    -1.09625579     0.19035985
 c     -1.01073392    -0.06059211    -0.11885432
 c     -0.92474308     0.89347305     1.14867501
 c     -0.33219027     1.23187267    -0.22075164
 c      1.00288767     0.89865860    -0.11821031
 h     -0.16591391    -2.10264032     0.45514323
 h     -1.76428703     1.53878927     1.14714177
 h     -0.88673973     2.07172693    -0.59629135
 h      1.63257386     1.77696668     0.08877629
 o      2.56829744    -0.90288115    -0.08998432
 h      3.05387064    -0.27941100     0.43526096
 c     -2.33584104    -0.46440217    -0.87865253
 h     -2.04309842    -0.44647205    -2.03311829
 h     -2.72813908    -1.37422149    -0.38112645
 h     -3.04271311     0.31095648    -0.68814671
 h     -0.73689648     0.86343707     2.21809012
          17

 c      1.34617146    -0.42899699    -0.09113351
 c      0.13189675    -1.10056323     0.17943659
 c     -1.02411747    -0.06229626    -0.10276483
 c     -0.91633861     0.89752045     1.14720799
 c     -0.32629545     1.23759792    -0.21824739
 c      1.00577943     0.89771691    -0.11361404
 h     -0.18201195    -2.08409571     0.45409439
 h     -1.76348949     1.49094592     1.16113384
 h     -0.93076592     2.08748077    -0.65330451
 h      1.61276423     1.74177972     0.06606525
 o      2.57030308    -0.88682133    -0.08508736
 h      3.05343041    -0.27092516     0.37750944
 c     -2.32830246    -0.46784221    -0.88786248
 h     -2.06142184    -0.46169382    -2.02223742
 h     -2.74944143    -1.33075605    -0.36030982
 h     -3.05199684     0.32403335    -0.72323875
 h     -0.70308156     0.85117994     2.23441519
          17

 c      1.35532252    -0.44988983    -0.08985506
 c      0.11581244    -1.10244941     0.16663615
 c     -1.03679844    -0.06558488    -0.08587496
 c     -0.90930839     0.90119379     1.14580254
 c     -0.32252262     1.24296397    -0.21610042
 c      1.00994068     0.89816881    -0.10956326
 h     -0.19375398    -2.07443180     0.45662577
 h     -1.78561546     1.45486805     1.17789571
 h     -0.96020873     2.09817655    -0.70914901
 h      1.60958576     1.71370857     0.04457959
 o      2.57174149    -0.87245031    -0.08084005
 h      3.07830263    -0.24220590     0.33460511
 c     -2.31928007    -0.47041570    -0.89686267
 h     -2.08548861    -0.48356512    -1.99404910
 h     -2.77096395    -1.29216664    -0.34721996
 h     -3.06445813     0.34137598    -0.75915214
 h     -0.65550190     0.83193147     2.24397651
          17

 c      1.36185349    -0.47056227    -0.08818613
 c      0.09903075    -1.10182157     0.15217288
 c     -1.04826170    -0.07015906    -0.06860502
 c     -0.90370798     0.90443103     1.14496408
 c     -0.32147350     1.24825372    -0.21464979
 c      1.01475347     0.89841836    -0.10636311
 h     -0.20222589    -2.07657046     0.46308481
 h     -1.82868201     1.43064392     1.19826241
 h     -0.96985587     2.09740210    -0.75827221
 h      1.63083253     1.70313735     0.02677458
 o      2.57304656    -0.86019080    -0.07715961
 h      3.12756388    -0.19220450     0.30474430
 c     -2.30961600    -0.47145615    -0.90479366
 h     -2.11130703    -0.51248190    -1.95776494
 h     -2.79363562    -1.26153930    -0.34090687
 h     -3.07466000     0.35836383    -0.79614171
 h     -0.59699872     0.80718209     2.24088399
          17

 c      1.36496030    -0.48982523    -0.08616695
 c      0.08194219    -1.09908934     0.13642903
 c     -1.05811027    -0.07570943    -0.05140221
 c     -0.90024292     0.90754331     1.14503228
 c     -0.32328736     1.25348009    -0.21404742
 c      1.02002245     0.89778791    -0.10415108
 h     -0.20729844    -2.08856980     0.47234059
 h     -1.88207983     1.41350147     1.22270405
 h     -0.95793457     2.08281616    -0.79714584
 h      1.67659846     1.71075147     0.01298104
 o      2.57548421    -0.84944096    -0.07338915
 h      3.18585719    -0.13630537     0.27683818
 c     -2.30019553    -0.47054672    -0.91038238
 h     -2.13403387    -0.54892848    -1.92770723
 h     -2.81768693    -1.23990848    -0.34080759
 h     -3.07817313     0.37138386    -0.83393543
 h     -0.53081507     0.77865305     2.22157366
          17

 c      1.36419576    -0.50667174    -0.08385934
 c      0.06484253    -1.09503886     0.11992081
 c     -1.06608917    -0.08192291    -0.03471390
 c     -0.89974830     0.91086231     1.14616398
 c     -0.32770740     1.25845792    -0.21426634
 c      1.02609175     0.89659568    -0.10292357
 h     -0.20808249    -2.10484551     0.48194557
 h     -1.93295769     1.39822612     1.25110948
 h     -0.92552375     2.05512306    -0.82422797
 h      1.73818519     1.72701646     0.00190015
 o      2.58022462    -0.83953773    -0.06904157
 h      3.23688161    -0.09010090     0.24258724
 c     -2.29178332    -0.46752581    -0.91235870
 h     -2.14930612    -0.59379543    -1.91832611
 h     -2.84247832    -1.22651231    -0.34673529
 h     -3.07229923     0.37855249    -0.87188962
 h     -0.46021958     0.74805916     2.18509575
          17

 c      1.35953689    -0.52033658    -0.08134759
 c      0.04802106    -1.09056440     0.10320624
 c     -1.07208640    -0.08848206    -0.01895836
 c     -0.90278822     0.91456041     1.14832003
 c     -0.33412582     1.26278561    -0.21506815
 c      1.03342245     0.89548761    -0.10264675
 h     -0.20384632    -2.11899674     0.48896806
 h     -1.97119544     1.38152249     1.28304259
 h     -0.87651836     2.01802691    -0.84041579
 h      1.80371373     1.73998405    -0.00789477
 o      2.58783677    -0.83016484    -0.06395956
 h      3.27027511    -0.06221796     0.19913029
 c     -2.28484612    -0.46250217    -0.91036841
 h     -2.15495945    -0.64751894    -1.93374334
 h     -2.86677488    -1.21956555    -0.35846520
 h     -3.05620293     0.37982081    -0.90922586
 h     -0.38815556     0.71693063     2.13296652
          17

 c      1.35138423    -0.53029521    -0.07872948
 c      0.03181715    -1.08645117     0.08679676
 c     -1.07612282    -0.09506280    -0.00450539
 c     -0.90955582     0.91865611     1.15129276
 c     -0.34161573     1.26577364    -0.21592075
 c      1.04222831     0.89492337    -0.10330261
 h     -0.19459424    -2.12608055     0.49083733
 h     -1.99073480     1.36210934     1.31804258
 h     -0.81792694     1.97891087    -0.85014566
 h      1.86318988     1.74109852    -0.01727778
 o      2.59827547    -0.82129448    -0.05819079
 h      3.28149181    -0.05512483     0.14703993
 c     -2.27950440    -0.45596371    -0.90534614
 h     -2.15119018    -0.70812241    -1.96361158
 h     -2.88917049    -1.21694735    -0.37540247
 h     -3.03089911     0.37695395    -0.94525724
 h     -0.31702970     0.68651969     2.06861621
          17

 c      1.34047960    -0.53623157    -0.07611047
 c      0.01662745    -1.08326852     0.07110593
 c     -1.07834274    -0.10133725     0.00832330
 c     -0.91987593     0.92305222     1.15478630
 c     -0.34904406     1.26644882    -0.21595410
 c      1.05242054     0.89506878    -0.10487450
 h     -0.18115824    -2.12367336     0.48584780
 h     -1.98940231     1.34022653     1.35582531
 h     -0.75928040     1.94882450    -0.86212062
 h      1.90998564     1.72616809    -0.02664486
 o      2.61096816    -0.81314286    -0.05189080
 h      3.27113516    -0.06610148     0.08873139
 c     -2.27561565    -0.44875628    -0.89876507
 h     -2.13922773    -0.77106235    -1.99186890
 h     -2.90842581    -1.21658075    -0.39652274
 h     -2.99917049     0.37345481    -0.97962519
 h     -0.24884261     0.65786359     1.99641935
          17

 c      1.32776970    -0.53800549    -0.07360370
 c      0.00288123    -1.08133026     0.05642822
 c     -1.07899830    -0.10698895     0.01924567
 c     -0.93316077     0.92753304     1.15851265
[truncated: 34,518 more chars]
