# Supplementary material for: Photochemical permutation of meta-substituted phenols
Source: Nat Commun. 2025 Aug 13;16:7502. doi: 10.1038/s41467-025-62549-5 (PMC12350626; doi:10.1038/s41467-025-62549-5)
Supplement: Supplementary file 3 — Source Data [file 41467_2025_62549_MOESM3_ESM.zip › Source data/NAMD_trajectories/trajectory098.xyz]

          17

 c      1.18685341    -0.40017956    -0.05298007
 c     -0.12652990    -1.02209182    -0.02509615
 c     -1.22354591    -0.22398874     0.10554211
 c     -1.16896649     1.26727526     0.02800037
 c      0.21446481     1.73777606    -0.05124755
 c      1.26803391     0.97651120     0.02959671
 h     -0.16575364    -2.07370645    -0.05269203
 h     -1.78836752     1.96429910    -0.83676768
 h      0.50613754     2.83534260     0.01900350
 h      2.40308108     1.45889627    -0.16004585
 o      2.20621965    -1.19262560     0.03743860
 h      2.97839899    -0.62268797    -0.15019748
 c     -2.56819641    -0.92789559    -0.06839338
 h     -2.54279227    -2.03754310     0.19592485
 h     -3.17076262    -0.63785315     0.81332220
 h     -2.99022549    -0.62432992    -1.01414052
 h     -1.43683765     1.89709090     1.00337121
          17

 c      1.18395243    -0.40479302    -0.05855546
 c     -0.11989246    -1.01691709    -0.02348076
 c     -1.22795715    -0.22859064     0.10154124
 c     -1.16491360     1.27488710     0.03206798
 c      0.21683279     1.74451193    -0.05301117
 c      1.27195034     0.98046110     0.02678177
 h     -0.18805456    -2.10372507    -0.04126145
 h     -1.79594995     1.95711271    -0.80300851
 h      0.50892442     2.82624420     0.00971710
 h      2.37861630     1.46387310    -0.16079250
 o      2.20492886    -1.19423748     0.04099906
 h      2.94342139    -0.64049007    -0.13849344
 c     -2.56544469    -0.93227872    -0.07060125
 h     -2.54847427    -2.03925377     0.18156233
 h     -3.19325075    -0.65205561     0.82568872
 h     -2.98932852    -0.64418100    -1.00353265
 h     -1.45046726     1.89991046     1.01864492
          17

 c      1.17999632    -0.40976674    -0.06381471
 c     -0.11165397    -1.01189908    -0.02150998
 c     -1.23507426    -0.23298745     0.09656225
 c     -1.16167140     1.28540630     0.03665910
 c      0.21769508     1.75393889    -0.05457645
 c      1.28083189     0.98335710     0.02272026
 h     -0.21073574    -2.13427660    -0.02981192
 h     -1.79562723     1.92941109    -0.75413771
 h      0.50170846     2.81221193    -0.00360484
 h      2.32986671     1.45879136    -0.15278255
 o      2.20380026    -1.19675400     0.04450396
 h      2.92662888    -0.65462810    -0.12746920
 c     -2.56159780    -0.93715468    -0.07020185
 h     -2.54982536    -2.03308043     0.15679325
 h     -3.21764386    -0.65994264     0.83067474
 h     -2.99799646    -0.66148764    -1.00218392
 h     -1.46982945     1.88815747     1.02151237
          17

 c      1.17529812    -0.41480956    -0.06870544
 c     -0.10258791    -1.00799462    -0.01919401
 c     -1.24436339    -0.23695979     0.09067562
 c     -1.15932944     1.29816042     0.04199673
 c      0.21723808     1.76519369    -0.05592881
 c      1.29346943     0.98505744     0.01748983
 h     -0.23133107    -2.15459036    -0.01836403
 h     -1.78930415     1.88497926    -0.69485550
 h      0.48640118     2.80015519    -0.02058515
 h      2.26595837     1.44659681    -0.13738947
 o      2.20223015    -1.20058720     0.04808363
 h      2.93765007    -0.65837615    -0.11928283
 c     -2.55709817    -0.94220056    -0.06716778
 h     -2.54617419    -2.02268316     0.12349855
 h     -3.24061977    -0.66268922     0.82529344
 h     -3.01587184    -0.67569272    -1.00995740
 h     -1.49326896     1.86297244     1.01332309
          17

 c      1.17036548    -0.41961344    -0.07317837
 c     -0.09360664    -1.00574039    -0.01653982
 c     -1.25511717    -0.24034548     0.08395409
 c     -1.15768206     1.31202480     0.04848461
 c      0.21580689     1.77714222    -0.05705056
 c      1.30762120     0.98526387     0.01129858
 h     -0.24751321    -2.15843622    -0.00708679
 h     -1.78254173     1.83134963    -0.63438710
 h      0.46575076     2.79846892    -0.04087592
 h      2.20527227     1.43451048    -0.11750521
 o      2.20046304    -1.20553717     0.05166886
 h      2.97150930    -0.65493571    -0.11289484
 c     -2.55254630    -0.94685472    -0.06203588
 h     -2.53703460    -2.01372496     0.08414987
 h     -3.25988950    -0.66133939     0.80840042
 h     -3.04006558    -0.68749058    -1.02235619
 h     -1.51955143     1.82697547     0.99777569
          17

 c      1.16583370    -0.42387175    -0.07719591
 c     -0.08564284    -1.00527191    -0.01356539
 c     -1.26652335    -0.24301720     0.07648540
 c     -1.15605018     1.32542538     0.05678270
 c      0.21383722     1.78877170    -0.05792614
 c      1.32017107     0.98336974     0.00446578
 h     -0.25747091    -2.14414165     0.00386329
 h     -1.78602904     1.78010420    -0.58738412
 h      0.44237810     2.81346947    -0.06435380
 h      2.17524366     1.43467010    -0.09708108
 o      2.19931802    -1.21101446     0.05507626
 h      3.01321000    -0.65378944    -0.10544154
 c     -2.54856546    -0.95053465    -0.05563471
 h     -2.52222566    -2.01213306     0.04121071
 h     -3.27434922    -0.65683159     0.78075484
 h     -3.06641523    -0.69799910    -1.03329444
 h     -1.54816660     1.78412489     0.98098432
          17

 c      1.16235110    -0.42734331    -0.08073350
 c     -0.07952281    -1.00635387    -0.01031044
 c     -1.27773719    -0.24487244     0.06838070
 c     -1.15354825     1.33678148     0.06744307
 c      0.21180048     1.79962091    -0.05855821
 c      1.32870793     0.97903721    -0.00280582
 h     -0.26019614    -2.11437852     0.01445613
 h     -1.81195793     1.74247367    -0.56887568
 h      0.41774292     2.84527219    -0.09104288
 h      2.19553265     1.45641581    -0.07826544
 o      2.19952287    -1.21651823     0.05816188
 h      3.04862172    -0.66282938    -0.09471162
 c     -2.54564507    -0.95294725    -0.04881761
 h     -2.50199574    -2.02114515    -0.00336276
 h     -3.28424946    -0.64994423     0.74499409
 h     -3.09091348    -0.70805857    -1.03779236
 h     -1.57953281     1.73917052     0.97074282
          17

 c      1.16046407    -0.42991719    -0.08377575
 c     -0.07585063    -1.00836039    -0.00684443
 c     -1.28794617    -0.24583847     0.05977485
 c     -1.15011962     1.34533218     0.08007390
 c      0.21013318     1.80987386    -0.05899002
 c      1.33351173     0.97321028    -0.01057861
 h     -0.25577295    -2.07637528     0.02487715
 h     -1.86210428     1.72108277    -0.58190424
 h      0.39209832     2.88713578    -0.12073346
 h      2.25579132     1.49388767    -0.05967122
 o      2.20143053    -1.22180340     0.06086628
 h      3.06922816    -0.68550897    -0.07988873
 c     -2.54402937    -0.95429746    -0.04235851
 h     -2.47717105    -2.03907678    -0.04803535
 h     -3.29134366    -0.64115559     0.70549751
 h     -3.11051989    -0.71799452    -1.03317761
 h     -1.61453877     1.69642094     0.97403924
          17

 c      1.16055505    -0.43160511    -0.08630868
 c     -0.07493377    -1.01026489    -0.00327113
 c     -1.29643259    -0.24587385     0.05081502
 c     -1.14697953     1.35122922     0.09341007
 c      0.20915751     1.82003530    -0.05930827
 c      1.33646702     0.96759252    -0.01891695
 h     -0.24553496    -2.04184448     0.03560644
 h     -1.92373487     1.71031411    -0.61470185
 h      0.36537796     2.92916358    -0.15272596
 h      2.32868306     1.53184150    -0.03970845
 o      2.20500432    -1.22685806     0.06319910
 h      3.07250608    -0.72118926    -0.06131314
 c     -2.54367770    -0.95520783    -0.03694122
 h     -2.44925196    -2.06008300    -0.09115732
 h     -3.29868916    -0.63056540     0.66784361
 h     -3.12342589    -0.72767283    -1.01919059
 h     -1.65307121     1.65834785     0.99337568
          17

 c      1.16282983    -0.43248304    -0.08831545
 c     -0.07679174    -1.01084614     0.00027670
 c     -1.30263494    -0.24496166     0.04164883
 c     -1.14570009     1.35487717     0.10642198
 c      0.20902048     1.83054747    -0.05962265
 c      1.33911921     0.96354408    -0.02774011
 h     -0.23162397    -2.02437479     0.04740686
 h     -1.98114633     1.70423519    -0.65224147
 h      0.33792026     2.96250322    -0.18593502
 h      2.39247245     1.55826475    -0.01850048
 o      2.20981615    -1.23187706     0.06522331
 h      3.06206501    -0.76565000    -0.04020717
 c     -2.54432893    -0.95641518    -0.03309650
 h     -2.42027527    -2.07719330    -0.13069753
 h     -3.30963211    -0.61812034     0.63754637
 h     -3.12911148    -0.73661730    -0.99772028
 h     -1.69270277     1.62534313     1.02512737
          17

 c      1.16733571    -0.43263591    -0.08977820
 c     -0.08127079    -1.00928754     0.00366727
 c     -1.30619526    -0.24310966     0.03242394
 c     -1.14743975     1.35657046     0.11873901
 c      0.20968169     1.84159646    -0.06003803
 c      1.34228562     0.96183093    -0.03688784
 h     -0.21567925    -2.03239337     0.06102842
 h     -2.02381597     1.69972860    -0.68376888
 h      0.31060504     2.98144385    -0.21916621
 h      2.43525974     1.56705859     0.00284732
 o      2.21500823    -1.23725407     0.06704282
 h      3.04833916    -0.81132383    -0.01844171
 c     -2.54565959    -0.95847342    -0.03106298
 h     -2.39245329    -2.08500494    -0.16447747
 h     -3.32600102    -0.60422246     0.61832145
 h     -3.12838020    -0.74407815    -0.97250213
 h     -1.72924006     1.59681274     1.06196229
          17

 c      1.17398121    -0.43212441    -0.09068484
 c     -0.08813824    -1.00575143     0.00681848
 c     -1.30698525    -0.24035436     0.02329379
 c     -1.15278709     1.35648258     0.13035053
 c      0.21095149     1.85307018    -0.06063137
 c      1.34630110     0.96278095    -0.04618031
 h     -0.19790889    -2.06257176     0.07668200
 h     -2.04651570     1.69563663    -0.70303758
 h      0.28468050     2.98384187    -0.25140184
 h      2.45176657     1.55621254     0.02299212
 o      2.21941790    -1.24348860     0.06876781
 h      3.04676219    -0.84893487     0.00206157
 c     -2.54743251    -0.96159334    -0.03069586
 h     -2.36778203    -2.08091299    -0.19057573
 h     -3.34666200    -0.59030939     0.61095679
 h     -3.12332531    -0.74906527    -0.94870433
 h     -1.75845086     1.57220077     1.09656062
          17

 c      1.18254701    -0.43096503    -0.09103538
 c     -0.09703630    -1.00119352     0.00971779
 c     -1.30510535    -0.23676899     0.01441917
 c     -1.16185306     1.35474430     0.14129542
 c      0.21255560     1.86456668    -0.06143461
 c      1.35120309     0.96641962    -0.05543880
 h     -0.17792724    -2.10219988     0.09383948
 h     -2.04734513     1.69166310    -0.70669164
 h      0.26153662     2.97105988    -0.28207167
 h      2.44086911     1.52632095     0.04065787
 o      2.22220379    -1.25087696     0.07044612
 h      3.06807936    -0.87262413     0.02046071
 c     -2.54953421    -0.96562020    -0.03154398
 h     -2.34773641    -2.06537305    -0.20764879
 h     -3.36778890    -0.57878585     0.61365906
 h     -3.11695406    -0.75045176    -0.93206151
 h     -1.77728310     1.55125562     1.12371280
          17

 c      1.19269302    -0.42912456    -0.09084618
 c     -0.10740858    -0.99668425     0.01239508
 c     -1.30085888    -0.23246928     0.00596367
 c     -1.17438575     1.35150029     0.15154851
 c      0.21420270     1.87541019    -0.06241780
 c      1.35674840     0.97250710    -0.06449754
 h     -0.15602945    -2.13733332     0.11157410
 h     -2.02652480     1.68787887    -0.69325254
 h      0.24248085     2.94788836    -0.31133777
 h      2.40522053     1.48025889     0.05483015
 o      2.22356027    -1.25923860     0.07204181
 h      3.10726060    -0.88442343     0.03735299
 c     -2.55194733    -0.97007846    -0.03307829
 h     -2.33305305    -2.04185590    -0.21514499
 h     -3.38454628    -0.57231993     0.62336967
 h     -3.11219977    -0.74728784    -0.92725431
 h     -1.78420414     1.53391115     1.14075747
          17

 c      1.20397970    -0.42653767    -0.09015140
 c     -0.11852091    -0.99298386     0.01488861
 c     -1.29470755    -0.22760970    -0.00191448
 c     -1.18981847     1.34691505     0.16104515
 c      0.21564114     1.88470252    -0.06347537
 c      1.36226499     0.98048899    -0.07323489
 h     -0.13345117    -2.15793139     0.12897782
 h     -1.98634012     1.68472417    -0.66313107
 h      0.22850706     2.92209627    -0.34031966
 h      2.35298518     1.42385931     0.06516471
 o      2.22441562    -1.26811039     0.07350692
 h      3.14831345    -0.89101343     0.05360980
 c     -2.55475439    -0.97422479    -0.03494475
 h     -2.32359968    -2.01659057    -0.21342282
 h     -3.39275270    -0.57308263     0.63697261
 h     -3.11058638    -0.73931864    -0.93596149
 h     -1.77915472     1.52017075     1.14742964
          17

 c      1.21590716    -0.42314566    -0.08900389
 c     -0.12954225    -0.99046844     0.01722792
 c     -1.28721758    -0.22236968    -0.00907156
 c     -1.20721821     1.34111974     0.16979254
 c      0.21669472     1.89149386    -0.06444104
 c      1.36637478     0.98941818    -0.08164440
 h     -0.11199246    -2.15882701     0.14538287
 h     -1.93213956     1.68348189    -0.61975912
 h      0.22009974     2.90259549    -0.37093972
 h      2.30120897     1.36697825     0.07284798
 o      2.22563436    -1.27707263     0.07483057
 h      3.17674351    -0.89820731     0.06955057
 c     -2.55813686    -0.97715215    -0.03710259
 h     -2.31845556    -1.99751974    -0.20366052
 h     -3.38978608    -0.58227628     0.65198507
 h     -3.11152587    -0.72738420    -0.95595437
 h     -1.76350928     1.51010682     1.14578626
          17

 c      1.22795608    -0.41894852    -0.08747711
 c     -0.13963161    -0.98916971     0.01942759
 c     -1.27900384    -0.21693449    -0.01538742
 c     -1.22516274     1.33409412     0.17805491
 c      0.21726735     1.89511615    -0.06516730
 c      1.36699370     0.99807122    -0.08990163
 h     -0.09359203    -2.13925774     0.16046250
 h     -1.87402690     1.68732727    -0.57175965
 h      0.21718454     2.89566696    -0.40496469
 h      2.27595525     1.32239792     0.08137202
 o      2.22767503    -1.28584682     0.07603021
 h      3.18476507    -0.90913236     0.08504909
 c     -2.56227552    -0.97804382    -0.03980472
 h     -2.31642459    -1.99168688    -0.18739874
 h     -3.37491856    -0.59990612     0.66692637
 h     -3.11289946    -0.71332297    -0.98211765
 h     -1.74006953     1.50394570     1.14027585
          17

 c      1.23961892    -0.41405783    -0.08566490
 c     -0.14801768    -0.98878156     0.02148097
 c     -1.27067265    -0.21147703    -0.02077267
 c     -1.24174904     1.32554271     0.18649002
 c      0.21731473     1.89549917    -0.06564437
 c      1.36265401     1.00559024    -0.09819468
 h     -0.07996683    -2.10265909     0.17434495
 h     -1.82721025     1.70241845    -0.53421316
 h      0.21925659     2.90133923    -0.44254822
 h      2.29677897     1.29861224     0.09442754
 o      2.23057711    -1.29427778     0.07713074
 h      3.17138016    -0.92442556     0.09984467
 c     -2.56717757    -0.97653668    -0.04350014
 h     -2.31691025    -2.00161285    -0.16591038
 h     -3.34942435    -0.62468516     0.68160744
 h     -3.11232425    -0.69942627    -1.00850161
 h     -1.71278604     1.50213766     1.13746097
          17

 c      1.25043399    -0.40871181    -0.08367234
 c     -0.15407644    -0.98861373     0.02334577
 c     -1.26276151    -0.20615141    -0.02516991
 c     -1.25520142     1.31505831     0.19575856
 c      0.21681437     1.89315765    -0.06604433
 c      1.35435030     1.01205041    -0.10632232
 h     -0.07224735    -2.05700470     0.18780066
 h     -1.80590494     1.73586336    -0.52248070
 h      0.22551544     2.91358249    -0.48165084
 h      2.35474581     1.29326431     0.11094414
 o      2.23397428    -1.30232893     0.07814691
 h      3.14213608    -0.94239849     0.11380147
 c     -2.57257034    -0.97291824    -0.04872268
 h     -2.32040270    -2.02353500    -0.14005062
 h     -3.31649046    -0.65411720     0.69733833
 h     -3.10815376    -0.68782888    -1.02997993
 h     -1.68580196     1.50523995     1.14449730
          17

 c      1.26003182    -0.40322304    -0.08159814
 c     -0.15739634    -0.98758586     0.02492545
 c     -1.25568641    -0.20110475    -0.02854833
 c     -1.26497052     1.30282592     0.20553960
 c      0.21576677     1.88886521    -0.06664460
 c      1.34458440     1.01793937    -0.11378222
 h     -0.07064728    -2.01472925     0.20240659
 h     -1.81189358     1.78784878    -0.53743417
 h      0.23491970     2.92409289    -0.51894768
 h      2.42317970     1.29902512     0.12598780
 o      2.23707900    -1.31010468     0.07906484
 h      3.10936106    -0.95888783     0.12718488
 c     -2.57796058    -0.96795559    -0.05595457
 h     -2.32798954    -2.04948356    -0.11076746
 h     -3.28060553    -0.68492701     0.71670762
 h     -3.09991977    -0.68008660    -1.04308952
 h     -1.66190950     1.51344986     1.16598933
          17

 c      1.26816034    -0.39790654    -0.07951795
 c     -0.15778321    -0.98448612     0.02608429
 c     -1.24972567    -0.19648494    -0.03090195
 c     -1.27177865     1.28995736     0.21465247
 c      0.21419204     1.88333644    -0.06772313
 c      1.33542344     1.02355715    -0.12015717
 h     -0.07452031    -1.98974171     0.22027051
 h     -1.83490289     1.84845483    -0.56392389
 h      0.24626880     2.92591542    -0.55116164
 h      2.48014236     1.31039396     0.13532202
 o      2.23883937    -1.31781756     0.07983050
 h      3.08967752    -0.96803864     0.14085035
 c     -2.58281959    -0.96252725    -0.06544146
 h     -2.34044793    -2.07109651    -0.07959635
 h     -3.24609888    -0.71389171     0.74238851
 h     -3.08843971    -0.67693724    -1.04643549
 h     -1.64144971     1.52592808     1.20089309
          17

 c      1.27467159    -0.39303221    -0.07747617
 c     -0.15517210    -0.97862663     0.02674820
 c     -1.24505415    -0.19242500    -0.03225722
 c     -1.27662008     1.27787915     0.22227050
 c      0.21209819     1.87707758    -0.06949564
 c      1.32806262     1.02895362    -0.12521897
 h     -0.08310585    -1.98994840     0.24276039
 h     -1.86367419     1.90523397    -0.58538828
 h      0.25833191     2.91504731    -0.57588866
 h      2.51361253     1.32442851     0.13669207
 o      2.23856582    -1.32556950     0.08038066
 h      3.09408994    -0.96604822     0.15577596
 c     -2.58676476    -0.95734210    -0.07697468
 h     -2.35773071    -2.08224843    -0.04868683
 h     -3.21532612    -0.73868654     0.77503908
 h     -3.07583433    -0.67815711    -1.04104886
 h     -1.62279612     1.54054155     1.24262078
          17

 c      1.27949297    -0.38880773    -0.07548767
 c     -0.14954199    -0.97037953     0.02703261
 c     -1.24178847    -0.18902785    -0.03267959
 c     -1.28019299     1.26779355     0.22828029
 c      0.20945160     1.87034643    -0.07208521
 c      1.32311464     1.03403196    -0.12886784
 h     -0.09615649    -2.01114370     0.26895603
 h     -1.89099959     1.94906523    -0.59158904
 h      0.26995779     2.89070242    -0.59196473
 h      2.51839847     1.33971027     0.12918396
 o      2.23657047    -1.33309755     0.08071742
 h      3.11783685    -0.95535385     0.17190159
 c     -2.58960667    -0.95284530    -0.08976931
 h     -2.37894521    -2.07996417    -0.02050365
 h     -3.18798210    -0.75809552     0.81183321
 h     -3.06548424    -0.68250309    -1.03064622
 h     -1.60390449     1.55443470     1.28249570
          17

 c      1.28260665    -0.38539029    -0.07354386
 c     -0.14095247    -0.96088028     0.02722747
 c     -1.23999750    -0.18637224    -0.03227126
 c     -1.28285959     1.26055215     0.23293863
 c      0.20617147     1.86313761    -0.07550188
 c      1.32085806     1.03863042    -0.13107619
 h     -0.11345903    -2.04045724     0.29581815
 h     -1.91310718     1.97470525    -0.57794494
 h      0.28016279     2.85524455    -0.59969789
 h      2.49340877     1.35567062     0.11263130
 o      2.23383103    -1.33988789     0.08092160
 h      3.14565646    -0.94274401     0.18791816
 c     -2.59125553    -0.94923341    -0.10260383
 h     -2.40254011    -2.06448699     0.00256842
 h     -3.16222722    -0.77153418     0.84722454
 h     -3.06167129    -0.68788067    -1.02117712
 h     -1.58341795     1.56491030     1.31319224
          17

 c      1.28404367    -0.38290198    -0.07161735
 c     -0.12962853    -0.95130912     0.02765753
 c     -1.23968064    -0.18452929    -0.03116260
 c     -1.28474819     1.25667509     0.23656730
 c      0.20214308     1.85517092    -0.07962580
 c      1.32128771     1.04255687    -0.13187330
 h     -0.13413287    -2.06458040     0.31983664
 h     -1.92830086     1.97976981    -0.54343199
 h      0.28823524     2.81412846    -0.60107275
 h      2.44095547     1.37245288     0.08747066
 o      2.23123910    -1.34547329     0.08109089
 h      3.16367026    -0.93448627     0.20223948
 c     -2.59164900    -0.94644890    -0.11422471
 h     -2.42650701    -2.03919214     0.01861647
 h     -3.13637327    -0.77852995     0.87524963
 h     -3.06847200    -0.69197600    -1.01876003
 h     -1.56088905     1.56999738     1.33028177
          17

 c      1.28389252    -0.38143153    -0.06966376
 c     -0.11598818    -0.94248838     0.02857772
 c     -1.24074326    -0.18356656    -0.02950257
 c     -1.28582702     1.25635649     0.23944329
 c      0.19723782     1.84592327    -0.08421329
 c      1.32397256     1.04556784    -0.13136630
 h     -0.15659191    -2.07431775     0.33825376
 h     -1.93635893     1.96415672    -0.48951837
 h      0.29384785     2.77541052    -0.59968603
 h      2.36808917     1.39134732     0.05497645
 o      2.22929378    -1.34956450     0.08129326
 h      3.16425895    -0.93419174     0.21373645
 c     -2.59081555    -0.94412099    -0.12383265
 h     -2.44858543    -2.01040859     0.02652659
 h     -3.10980647    -0.77856164     0.89148246
 h     -3.08791420    -0.69328991    -1.02621198
 h     -1.53656975     1.56864849     1.33247572
          17

 c      1.28232103    -0.38102031    -0.06762229
 c     -0.10061803    -0.93483087     0.03014268
 c     -1.24298761    -0.18353179    -0.02745070
 c     -1.28590090     1.25940714     0.24181672
 c      0.19133541     1.83479436    -0.08897443
 c      1.32776865     1.04726842    -0.12977776
 h     -0.17886411    -2.06519595     0.34941269
 h     -1.93886779     1.93038463    -0.42029570
 h      0.29704797     2.74780121    -0.59981561
 h      2.28958069     1.41599084     0.01764336
 o      2.22809928    -1.35206139     0.08155136
 h      3.14612279    -0.94269948     0.22198206
 c     -2.58896633    -0.94157731    -0.13134788
 h     -2.46657436    -1.98653185     0.02610621
 h     -3.08308596    -0.77115733     0.89386597
 h     -3.11861542    -0.69180988    -1.04086978
 h     -1.51115384     1.56076798     1.32155981
          17

 c      1.27959900    -0.38165003    -0.06541768
 c     -0.08422433    -0.92839851     0.03240694
 c     -1.24612051    -0.18442444    -0.02517177
 c     -1.28451237     1.26513238     0.24399825
 c      0.18435141     1.82144026    -0.09374412
 c      1.33070197     1.04698681    -0.12742728
 h     -0.19891232    -2.03694613     0.35276376
 h     -1.94059909     1.88485239    -0.34350628
 h      0.29795711     2.73687258    -0.60435222
 h      2.22904676     1.45373436    -0.02113791
 o      2.22737967    -1.35305581     0.08183209
 h      3.11404783    -0.95810461     0.22741836
 c     -2.58644815    -0.93807938    -0.13726459
 h     -2.47881206    -1.97550248     0.01780158
 h     -3.05771634    -0.75605235     0.88278424
 h     -3.15628549    -0.68863771    -1.05614679
 h     -1.48558031     1.54719084     1.30243669
          17

 c      1.27609751    -0.38325439    -0.06296787
 c     -0.06757020    -0.92293711     0.03532181
 c     -1.24977315    -0.18617062    -0.02283160
 c     -1.28079931     1.27224736     0.24643497
 c      0.17625533     1.80607488    -0.09863302
 c      1.33092516     1.04401887    -0.12454591
 h     -0.21495800    -1.99337662     0.34893764
 h     -1.95139525     1.83897882    -0.27122408
 h      0.29633524     2.74175145    -0.61294428
 h      2.20773699     1.51271252    -0.05938065
 o      2.22645825    -1.35284601     0.08203126
 h      3.07925290    -0.97556811     0.23160815
 c     -2.58358587    -0.93322460    -0.14228873
 h     -2.48463976    -1.98094100     0.00209542
 h     -3.03590044    -0.73330562     0.86086708
 h     -3.19555265    -0.68505228    -1.06509931
 h     -1.46084930     1.52955340     1.28298224
          17

 c      1.27225114    -0.38575383    -0.06019770
 c     -0.05140312    -0.91786890     0.03872109
 c     -1.25352671    -0.18862137    -0.02059259
 c     -1.27365656     1.27918569     0.24954105
 c      0.16706475     1.78943584    -0.10398966
 c      1.32855420     1.03854712    -0.12113381
 h     -0.22591857    -1.94275404     0.33994821
 h     -1.98460514     1.80627500    -0.21649307
 h      0.29150132     2.75574693    -0.62240503
 h      2.22323175     1.59115909    -0.09816842
 o      2.22437897    -1.35188769     0.08198120
 h      3.05753839    -0.98814269     0.23714180
 c     -2.58056617    -0.92720010    -0.14707943
 h     -2.48450234    -1.99981178    -0.02077989
 h     -3.02028832    -0.70334330     0.83263814
 h     -3.23156168    -0.68186026    -1.06293795
 h     -1.43777716     1.50987480     1.27274200
          17

 c      1.26851585    -0.38905696    -0.05705213
 c     -0.03638864    -0.91232241     0.04232058
 c     -1.25694529    -0.19157812    -0.01861002
 c     -1.26271625     1.28503193     0.25320906
 c      0.15685679     1.77245897    -0.11021860
 c      1.32534273     1.03184778    -0.11720320
 h     -0.23186832    -1.89765121     0.32920543
 h     -2.04601553     1.79256099    -0.18413927
 h      0.28267134     2.77018916    -0.62887225
 h      2.25352601     1.67506691    -0.13857553
 o      2.22047754    -1.35055441     0.08154656
 h      3.06033631    -0.99071484     0.24615110
 c     -2.57742665    -0.92065360    -0.15215270
 h     -2.47961995    -2.02412319    -0.05042566
 h     -3.01353813    -0.66697165     0.80367473
 h     -3.26077315    -0.67921958    -1.04783092
 h     -1.41671143     1.48980063     1.27952982
          17

 c      1.26534910    -0.39300844    -0.05350268
 c     -0.02310218    -0.90539417     0.04579603
 c     -1.25961899    -0.19482096    -0.01702886
 c     -1.24917638     1.28997924     0.25688524
 c      0.14580051     1.75597525    -0.11763390
 c      1.32284305     1.02533825    -0.11293765
 h     -0.23393214    -1.87184872     0.32059945
 h     -2.12444125     1.79155981    -0.16747570
 h      0.26931538     2.77782624    -0.62953847
 h      2.27872445     1.74918125    -0.17958961
 o      2.21506519    -1.34886094     0.08076663
 h      3.08395714    -0.98455927     0.25806736
 c     -2.57411548    -0.91434028    -0.15779690
 h     -2.47153431    -2.04488605    -0.08574965
 h     -3.01751275    -0.62550566     0.77892344
 h     -3.28129070    -0.67668559    -1.02085472
 h     -1.39736153     1.46995352     1.30514792
          17

 c      1.26319463    -0.39734274    -0.04954665
 c     -0.01212806    -0.89674318     0.04896519
 c     -1.26121180    -0.19811993    -0.01597406
 c     -1.23500891     1.29457148     0.26037433
 c      0.13415785     1.74057457    -0.12640568
 c      1.32181023     1.02001098    -0.10860009
 h     -0.23291069    -1.87309731     0.31636577
 h     -2.20090084     1.79374403    -0.15682793
 h      0.25132917     2.77429038    -0.62322949
 h      2.28810580     1.80327595    -0.21916218
 o      2.20920220    -1.34657441     0.07983530
 h      3.11321169    -0.97557223     0.26993758
 c     -2.57056175    -0.90882991    -0.16394138
 h     -2.46177771    -2.05511852    -0.12491965
 h     -3.03230709    -0.58109839     0.76071011
 h     -3.29308180    -0.67326905    -0.98573661
 h     -1.37892368     1.45007339     1.34418220
          17

 c      1.26245035    -0.40167821    -0.04520131
 c     -0.00415412    -0.88702805     0.05191240
 c     -1.26149408    -0.20124774    -0.01553389
 c     -1.22191631     1.29905975     0.26405420
 c      0.12225217     1.72657610    -0.13655575
 c      1.32243265     1.01642672    -0.10445007
 h     -0.22777512    -1.89757648     0.31560445
 h     -2.26028334     1.79308648    -0.14567941
 h      0.22908267     2.75841373    -0.61039944
 h      2.27757662     1.83188041    -0.25523930
 o      2.20393817    -1.34351945     0.07895609
 h      3.13342028    -0.96923399     0.27871962
 c     -2.56670152    -0.90437528    -0.17011425
 h     -2.45167993    -2.05107023    -0.16568634
 h     -3.05580983    -0.53696215     0.74802015
 h     -3.29811215    -0.66746622    -0.94842086
 h     -1.36046478     1.42978572     1.38741685
          17

 c      1.26340740    -0.40555021    -0.04049507
 c      0.00014365    -0.87758322     0.05488792
 c     -1.26035231    -0.20400071    -0.01574684
 c     -1.21106603     1.30335346     0.26851676
 c      0.11042939     1.71401897    -0.14796208
 c      1.32458269     1.01482113    -0.10071791
 h     -0.21629819    -1.93323748     0.31542374
 h     -2.29381590     1.78717925    -0.13083703
 h      0.20342655     2.73231795    -0.59305559
 h      2.24689353     1.83282312    -0.28612206
 o      2.19994743    -1.33969689     0.07826211
 h      3.13612463    -0.96848313     0.28255163
 c     -2.56246329    -0.90090474    -0.17560389
 h     -2.44225311    -2.03247414    -0.20576829
 h     -3.08428745    -0.49702621     0.73776197
 h     -3.29999004    -0.65738242    -0.91607417
 h     -1.34125935     1.40910867     1.42615692
          17

 c      1.26617240    -0.40846415    -0.03545843
 c      0.00034313    -0.86974384     0.05812485
 c     -1.25778356    -0.20621719    -0.01659885
 c     -1.20318394     1.30716880     0.27427813
 c      0.09902106     1.70264708    -0.16036531
 c      1.32790801     1.01514403    -0.09759133
 h     -0.19689454    -1.96734940     0.31303349
 h     -2.29748669     1.77573533    -0.11113047
 h      0.17565268     2.70149907    -0.57468612
 h      2.19870344     1.80672291    -0.31065026
 o      2.19749521    -1.33526767     0.07780407
 h      3.11953905    -0.97375628     0.28094337
 c     -2.55780507    -0.89804895    -0.17975511
 h     -2.43410984    -2.00256554    -0.24319411
 h     -3.11355483    -0.46514793     0.72672502
 h     -3.30253469    -0.64116425    -0.89517559
 h     -1.32089883     1.38843406     1.45436087
          17

 c      1.27060866    -0.40994695    -0.03011832
 c     -0.00357087    -0.86446616     0.06175181
 c     -1.25388304    -0.20778589    -0.01802880
 c     -1.19863101     1.31015075     0.28169538
 c      0.08831545     1.69194290    -0.17340004
 c      1.33176877     1.01698794    -0.09517658
 h     -0.16952942    -1.99076478     0.30671809
 h     -2.27076459     1.75970749    -0.08661858
 h      0.14732625     2.67426323    -0.55988013
 h      2.13936664     1.75791513    -0.32865818
 o      2.19643701    -1.33052886     0.07754791
 h      3.08845350    -0.98317602     0.27481198
 c     -2.55284780    -0.89514666    -0.18223549
 h     -2.42742422    -1.96793050    -0.27663557
 h     -3.13995897    -0.44441397     0.71278813
 h     -3.30746342    -0.61778778    -0.88920262
 h     -1.29925689     1.36831183     1.46887636
          17

 c      1.27632928    -0.40958705    -0.02449706
 c     -0.01118592    -0.86226544     0.06579121
 c     -1.24883259    -0.20864397    -0.01993816
 c     -1.19735702     1.31191890     0.29099042
 c      0.07854648     1.68132468    -0.18668934
 c      1.33503557     1.01939646    -0.09340089
 h     -0.13562861    -1.99868401     0.29585492
 h     -2.21679609     1.74122211    -0.05850300
 h      0.11992504     2.65921685    -0.55317189
 h      2.08141606     1.69688850    -0.34209902
 o      2.19618275    -1.32590921     0.07736625
 h      3.05467183    -0.99245475     0.26660557
 c     -2.54796589    -0.89130544    -0.18312712
 h     -2.42201425    -1.93747123    -0.30568889
 h     -3.16088899    -0.43677593     0.69521621
 h     -3.31294690    -0.58773670    -0.89753282
 h     -1.27643481     1.34929071     1.46909777
          17

 c      1.28275182    -0.40706721    -0.01861367
 c     -0.02173097    -0.86325736     0.07018208
 c     -1.24289574    -0.20876607    -0.02220263
 c     -1.19871207     1.31202666     0.30231174
 c      0.06989385     1.67052189    -0.19999277
 c      1.33592639     1.02073374    -0.09187798
 h     -0.09768555    -1.99036668     0.28070978
 h     -2.14436640     1.72429656    -0.02972047
 h      0.09445398     2.66069670    -0.55725204
 h      2.04557135     1.64212650    -0.35658265
 o      2.19581538    -1.32191657     0.07706479
 h      3.03497811    -0.99563226     0.25985234
 c     -2.54367746    -0.88566562    -0.18283416
 h     -2.41765333    -1.91947222    -0.33082592
 h     -3.17498286    -0.44289224     0.67459618
 h     -3.31452917    -0.55294059    -0.91650281
 h     -1.25273509     1.33185654     1.45682432
          17

 c      1.28919045    -0.40220483    -0.01248342
 c     -0.03419753    -0.86718349     0.07479938
 c     -1.23641774    -0.20814486    -0.02468311
 c     -1.20118572     1.30984271     0.31580546
 c      0.06246789     1.65983489    -0.21329449
 c      1.33265870     1.01935354    -0.09003648
 h     -0.05884654    -1.96908509     0.26230572
 h     -2.07094441     1.71620356    -0.00604499
 h      0.07138568     2.67563950    -0.57191930
 h      2.05319926     1.61270947    -0.37977402
 o      2.19469769    -1.31891343     0.07651566
 h      3.04135706    -0.98864075     0.25699415
 c     -2.54040357    -0.87782554    -0.18196130
 h     -2.41452406    -1.91736015    -0.35275604
 h     -3.18227506    -0.46201536     0.65283614
 h     -3.30738801    -0.51604026    -0.94145874
 h     -1.22864347     1.31642966     1.43648752
          17

 c      1.29495390    -0.39501037    -0.00611425
 c     -0.04748115    -0.87341138     0.07946839
 c     -1.22982328    -0.20676938    -0.02723260
 c     -1.20255286     1.30452684     0.33157661
 c      0.05628385     1.64997528    -0.22674166
 c      1.32528443     1.01523091    -0.08784068
 h     -0.02239960    -1.94231190     0.24232250
 h     -2.02132591     1.72751220     0.00402195
 h      0.05091411     2.69549293    -0.59481037
 h      2.10486313     1.60964337    -0.41277516
 o      2.19317351    -1.31685211     0.07580443
 h      3.06967920    -0.97345791     0.25700376
 c     -2.53828888    -0.86808201    -0.18126080
 h     -2.41338168    -1.92764154    -0.37164114
 h     -3.18435090    -0.49195816     0.63325591
 h     -3.28803803    -0.47959896    -0.96822797
 h     -1.20476053     1.30338693     1.41545162
          17

 c      1.29944205    -0.38572685     0.00049432
 c     -0.06051404    -0.88099525     0.08399035
 c     -1.22359902    -0.20461904    -0.02969685
 c     -1.20131555     1.29558901     0.34924366
 c      0.05127799     1.64168214    -0.24051392
 c      1.31585897     1.00990378    -0.08601258
 h      0.00891673    -1.92102884     0.22280648
 h     -2.01128224     1.76520918    -0.00499715
 h      0.03316880     2.71087119    -0.62293265
 h      2.17826585     1.61675264    -0.44749075
 o      2.19226470    -1.31536527     0.07515449
 h      3.10420972    -0.95634931     0.25656279
 c     -2.53717671    -0.85724270    -0.18157289
 h     -2.41516958    -1.94231215    -0.38700574
 h     -3.18425374    -0.52937811     0.62038005
 h     -3.25495832    -0.44562616    -0.99367673
 h     -1.18165133     1.29309431     1.40352638
          17

 c      1.30222192    -0.37482709     0.00735025
 c     -0.07236209    -0.88895422     0.08819736
 c     -1.21825063    -0.20167957    -0.03190951
 c     -1.19815930     1.28372536     0.36751255
 c      0.04734502     1.63546780    -0.25473141
 c      1.30655706     1.00487131    -0.08532191
 h      0.03344059    -1.91632372     0.20549722
 h     -2.03077525     1.82261423    -0.02776022
 h      0.01826981     2.71475496    -0.65371794
 h      2.25005739     1.61931211    -0.47514324
 o      2.19286033    -1.31404138     0.07475448
 h      3.13021793    -0.94310298     0.25280602
 c     -2.53672312    -0.84621754    -0.18366753
 h     -2.42047292    -1.95307358    -0.39830157
 h     -3.18558334    -0.57061466     0.61875770
 h     -3.20861993    -0.41537040    -1.01580153
 h     -1.15972362     1.28596298     1.41017663
          17

 c      1.30305132    -0.36298431     0.01447133
 c     -0.08224861    -0.89676175     0.09201348
 c     -1.21424015    -0.19795973    -0.03368738
 c     -1.19474100     1.27039590     0.38497728
 c      0.04433424     1.63154433    -0.26940871
 c      1.29880142     1.00105095    -0.08622604
 h      0.05027702    -1.93341960     0.19106986
 h     -2.05801346     1.88427762    -0.05244777
 h      0.00629413     2.70351535    -0.68547080
 h      2.30566865     1.61008721    -0.49065194
 o      2.19537324    -1.31254493     0.07469594
 h      3.13942971    -0.93700586     0.24433686
 c     -2.53659904    -0.83570532    -0.18798894
 h     -2.42923877    -1.95405213    -0.40545001
 h     -3.19058045    -0.61279968     0.63061297
 h     -3.15136974    -0.38921060    -1.03380128
 h     -1.13932382     1.28245031     1.43915333
          17

 c      1.30185589    -0.35101182     0.02188659
 c     -0.08953689    -0.90461370     0.09545716
 c     -1.21191447    -0.19351052    -0.03483305
 c     -1.19213485     1.25692242     0.40110112
 c      0.04204320     1.62981579    -0.28442892
 c      1.29337736     0.99894944    -0.08892806
 h      0.05844801    -1.96827902     0.17907801
 h     -2.07737329     1.93689886    -0.06929900
 h     -0.00281780     2.67698850    -0.71758954
 h      2.33772678     1.58696088    -0.49201638
 o      2.19974755    -1.31063347     0.07498418
 h      3.13016786    -0.93881723     0.23109704
 c     -2.53665566    -0.82609404    -0.19443929
 h     -2.44078619    -1.94266290    -0.40906699
 h     -3.19847069    -0.65428652     0.65379945
 h     -3.08727714    -0.36655869    -1.04828124
 h     -1.12097313     1.28280203     1.48521972
          17

 c      1.29868807    -0.33977352     0.02963317
 c     -0.09377924    -0.91313909     0.09857971
 c     -1.21143662    -0.18845729    -0.03514344
 c     -1.19066102     1.24426878     0.41613311
 c      0.04024301     1.62986549    -0.29952354
 c      1.29066458     0.99882802    -0.09348004
 h      0.05681052    -2.01077598     0.16863941
 h     -2.08151521     1.97234464    -0.07271373
 h     -0.00939200     2.63847405    -0.75081515
 h      2.34326378     1.55055949    -0.47910946
 o      2.20549896    -1.30818097     0.07555562
 h      3.10708041    -0.94684978     0.21414088
 c     -2.53691630    -0.81751479    -0.20239524
 h     -2.45395508    -1.91965267    -0.41046751
 h     -3.20588805    -0.69398025     0.68222359
 h     -3.02175068    -0.34585462    -1.06137245
 h     -1.10537337     1.28671556     1.53731830
          17

 c      1.29369179    -0.33008041     0.03774828
 c     -0.09481665    -0.92290869     0.10141124
 c     -1.21274134    -0.18302992    -0.03442150
 c     -1.19020206     1.23314876     0.43055124
 c      0.03872050     1.63095553    -0.31426226
 c      1.29072641     1.00073234    -0.09981988
 h      0.04473316    -2.05034392     0.15902533
 h     -2.06824271     1.98643977    -0.06012805
 h     -0.01413706     2.59460986    -0.78748700
 h      2.32264749     1.50337706    -0.45318292
 o      2.21171599    -1.30522098     0.07629130
 h      3.08145197    -0.95677311     0.19545750
 c     -2.53745730    -0.80989396    -0.21096856
 h     -2.46729127    -1.88898319    -0.41158166
 h     -3.20896437    -0.73049554     0.70845162
 h     -2.96063986    -0.32490869    -1.07621755
 h     -1.09312997     1.29332828     1.58431235
          17

 c      1.28708021    -0.32259288     0.04625752
 c     -0.09282448    -0.93416115     0.10394708
 c     -1.21553574    -0.17756709    -0.03249105
 c     -1.19043615     1.22409726     0.44473044
 c      0.03731621     1.63213372    -0.32808922
 c      1.29321887     1.00441957    -0.10773801
 h      0.02255410    -2.07926999     0.14980240
 h     -2.03836664     1.97775261    -0.03095921
 h     -0.01815720     2.55414102    -0.83136196
 h      2.28059408     1.45009672    -0.41711262
 o      2.21719805    -1.30193349     0.07705553
 h      3.06925409    -0.96227847     0.17737223
 c     -2.53834392    -0.80292837    -0.21934861
 h     -2.47924649    -1.85742937    -0.41480162
 h     -3.20508923    -0.76197276     0.72621487
 h     -2.90890166    -0.30180697    -1.09543937
 h     -1.08449791     1.30148224     1.61820040
          17

 c      1.27912433    -0.31775190     0.05516047
 c     -0.08827537    -0.94675722     0.10615824
 c     -1.21934741    -0.17248403    -0.02921402
 c     -1.19090804     1.21743196     0.45890084
 c      0.03593802     1.63255235    -0.34047459
 c      1.29710228     1.00922688    -0.11679375
 h     -0.00842100    -2.09354264     0.14076245
 h     -1.99526886     1.94745526     0.01362693
 h     -0.02274023     2.52440761    -0.88613953
 h      2.22945656     1.39875330    -0.37617364
 o      2.22104522    -1.29844643     0.07778510
 h      3.08196160    -0.95862060     0.16113224
 c     -2.53962999    -0.79609423    -0.22707756
 h     -2.48841480    -1.83309514    -0.42265785
 h     -3.19353904    -0.78639632     0.73164538
 h     -2.86956591    -0.27603510    -1.11929631
 h     -1.07927908     1.30999423     1.63468622
          17

 c      1.27014654    -0.31576107     0.06441553
 c     -0.08185442    -0.96022197     0.10800760
 c     -1.22359867    -0.16821280    -0.02450475
 c     -1.19095038     1.21310127     0.47324125
 c      0.03453712     1.63188340    -0.35117327
 c      1.30032777     1.01400634    -0.12627677
 h     -0.04614173    -2.09285017     0.13184171
 h     -1.94600450     1.90049797     0.07007249
 h     -0.02894385     2.50683016    -0.95266899
 h      2.19283520     1.36144193    -0.33828588
 o      2.22335678    -1.29458184     0.07854398
 h      3.11561544    -0.94687201     0.14604583
 c     -2.54133201    -0.78885475    -0.23416666
 h     -2.49379151    -1.82221605    -0.43720688
 h     -3.17542950    -0.80199649     0.72358800
 h     -2.84368996    -0.24890041    -1.14511485
 h     -1.07678106     1.31782864     1.63291092
          17

 c      1.26051502    -0.31662826     0.07393028
 c     -0.07435980    -0.97379760     0.10946382
 c     -1.22767671    -0.16513793    -0.01833689
 c     -1.18948186     1.21044675     0.48798915
 c      0.03305598     1.63042624    -0.36037595
 c      1.30046323     1.01750538    -0.13547708
 h     -0.08813990    -2.08054822     0.12306486
 h     -1.90370401     1.84794427     0.13115266
 h     -0.03729787     2.49598597    -1.02725052
 h      2.19828836     1.35017311    -0.31071157
 o      2.22500006    -1.28994736     0.07944673
 h      3.15455800    -0.93240900     0.13071269
 c     -2.54336736    -0.78099401    -0.24105525
 h     -2.49495946    -1.82563608    -0.45927906
 h     -3.15353411    -0.80756663     0.70362397
 h     -2.83103706    -0.22286333    -1.16850592
 h     -1.07574101     1.32421372     1.61545691
          17

 c      1.25063342    -0.32024119     0.08356945
 c     -0.06660373    -0.98651465     0.11051231
 c     -1.23099006    -0.16354922    -0.01074236
 c     -1.18493654     1.20814440     0.50338223
 c      0.03137436     1.62879131    -0.36857447
 c      1.29702041     1.01931158    -0.14422207
 h     -0.13196389    -2.06340718     0.11448198
 h     -1.88834001     1.80743060     0.18604153
 h     -0.04784531     2.48351632    -1.10308022
 h      2.25013440     1.36636062    -0.29383214
 o      2.22684141    -1.28421640     0.08057183
 h      3.18362158    -0.92024324     0.11439177
 c     -2.54550899    -0.77274511    -0.24848944
 h     -2.49211915    -1.83820258    -0.48811383
 h     -3.13211549    -0.80268951     0.67603386
 h     -2.83073792    -0.20044783    -1.18515097
 h     -1.07419721     1.32876818     1.58884221
          17

 c      1.24092329    -0.32640825     0.09317626
 c     -0.05931713    -0.99735430     0.11116304
 c     -1.23302191    -0.16362496    -0.00180692
 c     -1.17611924     1.20503597     0.51911491
 c      0.02931127     1.62753353    -0.37630000
 c      1.29200497     1.01998012    -0.15276340
 h     -0.17562135    -2.05015349     0.10609558
 h     -1.91645882     1.79330768     0.22628129
 h     -0.06035359     2.46239611    -1.17310887
 h      2.32310838     1.39975797    -0.28284100
 o      2.22938017    -1.27724597     0.08195051
 h      3.19387617    -0.91296436     0.09712783
 c     -2.54739578    -0.76459742    -0.25735328
 h     -2.48598513    -1.85177453    -0.52170176
 h     -3.11648944    -0.78782700     0.64731907
 h     -2.84162829    -0.18344698    -1.19204146
 h     -1.06945349     1.33167939     1.56388134
          17

 c      1.23179924    -0.33485228     0.10258780
 c     -0.05309701    -1.00556353     0.11145060
 c     -1.23338084    -0.16543367     0.00833421
 c     -1.16375614     1.20144040     0.53382436
 c      0.02669730     1.62698012    -0.38395226
 c      1.28759967     1.02016586    -0.16126781
 h     -0.21764566    -2.04799703     0.09784341
 h     -1.98234003     1.80127440     0.25375346
 h     -0.07451493     2.42866888    -1.23191337
 h      2.38961981     1.43887824    -0.27406765
 o      2.23272283    -1.26907295     0.08358725
 h      3.18300140    -0.91071210     0.07937909
 c     -2.54862913    -0.75703761    -0.26841310
 h     -2.47761741    -1.85881655    -0.55750076
 h     -3.11175599    -0.76417950     0.62438053
 h     -2.86237999    -0.17253411    -1.18806381
 h     -1.05853067     1.33380208     1.55383766
          17

 c      1.22363987    -0.34520155     0.11163899
 c     -0.04843645    -1.01098769     0.11142534
 c     -1.23184103    -0.16892711     0.01950299
 c     -1.14999245     1.19863343     0.54600059
 c      0.02343877     1.62720061    -0.39174307
 c      1.28502413     1.02022032    -0.16972352
 h     -0.25648852    -2.05869820     0.08968944
 h     -2.06283382     1.81511343     0.27625845
 h     -0.09010673     2.38143508    -1.27636170
 h      2.43310794     1.47592225    -0.26615637
 o      2.23659738    -1.25990405     0.08548196
 h      3.15508020    -0.91132081     0.06165233
 c     -2.54895065    -0.75041928    -0.28197153
 h     -2.46823868    -1.85436987    -0.59307704
 h     -3.12060331    -0.73340498     0.61116980
 h     -2.89160168    -0.16709064    -1.17422448
 h     -1.03929499     1.33615515     1.56804700
          17

 c      1.21676436    -0.35699004     0.12016230
 c     -0.04577934    -1.01410905     0.11114190
 c     -1.22836032    -0.17394047     0.03148703
 c     -1.13667110     1.19762712     0.55524796
 c      0.01953409     1.62802205    -0.39967874
 c      1.28470608     1.02024449    -0.17802717
 h     -0.28987615    -2.07787995     0.08174124
 h     -2.13668853     1.82217646     0.29961349
 h     -0.10711617     2.32240827    -1.30586958
 h      2.44606215     1.50629738    -0.25898092
 o      2.24032919    -1.25012594     0.08765436
 h      3.12103709    -0.91017510     0.04411669
 c     -2.54837590    -0.74491773    -0.29763140
 h     -2.45906116    -1.83663729    -0.62654351
 h     -3.14161500    -0.69754447     0.60616076
 h     -2.92798529    -0.16518278    -1.15358029
 h     -1.01145033     1.33883810     1.60478864
          17

 c      1.21141451    -0.36966126     0.12798780
 c     -0.04550413    -1.01574692     0.11065465
 c     -1.22307235    -0.18021441     0.04404798
 c     -1.12480429     1.19892848     0.56229397
 c      0.01505971     1.62905056    -0.40753081
 c      1.28660484     1.02019211    -0.18604108
 h     -0.31506939    -2.09821997     0.07424791
 h     -2.19082665     1.81651184     0.32638975
 h     -0.12586379     2.25553058    -1.32275917
 h      2.42637252     1.52743811    -0.25288699
 o      2.24294854    -1.24027675     0.09016923
 h      3.09701728    -0.90073429     0.02619953
 c     -2.54714376    -0.74047824    -0.31442432
 h     -2.45112756    -1.80708842    -0.65686771
 h     -3.16989720    -0.65918924     0.60351205
 h     -2.97040183    -0.16385248    -1.13061599
 h     -0.97641350     1.34079956     1.65239430
          17

 c      1.20773763    -0.38256810     0.13494279
 c     -0.04785381    -1.01671493     0.11001948
 c     -1.21625850    -0.18742284     0.05693157
 c     -1.11480420     1.20267615     0.56822304
 c      0.01014360     1.62971194    -0.41480612
 c      1.29035867     1.01990591    -0.19361248
 h     -0.32973337    -2.11311289     0.06748281
 h     -2.21842174     1.79646152     0.35719037
 h     -0.14714046     2.18646178    -1.33258655
 h      2.37580809     1.53833308    -0.24838114
 o      2.24376553    -1.23085014     0.09312262
 h      3.09541628    -0.87782519     0.00679961
 c     -2.54556127    -0.73674437    -0.33121360
 h     -2.44516575    -1.77047196    -0.68412022
 h     -3.19941814    -0.62143833     0.59666559
 h     -3.01767455    -0.15996806    -1.10984668
 h     -0.93640014     1.34073829     1.69702806
          17

 c      1.20576405    -0.39498843     0.14085227
 c     -0.05286729    -1.01763116     0.10929642
 c     -1.20831030    -0.19519606     0.06987861
 c     -1.10673692     1.20875084     0.57393680
 c      0.00493521     1.62935833    -0.42080429
 c      1.29523846     1.01907844    -0.20057863
 h     -0.33259945    -2.11855651     0.06162603
 h     -2.21663815     1.76274436     0.39161870
 h     -0.17221197     2.12137032    -1.34346667
 h      2.30072873     1.54000848    -0.24603757
 o      2.24311274    -1.22200517     0.09655242
 h      3.11325000    -0.84241143    -0.01429204
 c     -2.54392662    -0.73301781    -0.34706136
 h     -2.44149546    -1.73439110    -0.70958724
 h     -3.22501282    -0.58751603     0.58103898
 h     -3.06789027    -0.15147884    -1.09411530
 h     -0.89364584     1.33784213     1.72816811
          17

 c      1.20539964    -0.40615586     0.14553464
 c     -0.06033719    -1.01885352     0.10854986
 c     -1.19969370    -0.20314046     0.08263486
 c     -1.10041320     1.21683166     0.58003435
 c     -0.00045959     1.62746788    -0.42487832
 c      1.29994062     1.01710365    -0.20676492
 h     -0.32370941    -2.11365515     0.05670243
 h     -2.18593931     1.71780511     0.42867114
 h     -0.20237053     2.06469295    -1.36306146
 h      2.21475421     1.53721993    -0.24647805
 o      2.24214209    -1.21359888     0.10038834
 h      3.13533635    -0.80100093    -0.03557668
 c     -2.54253617    -0.72837537    -0.36140402
 h     -2.44010603    -1.70748539    -0.73540046
 h     -3.24326157    -0.56032151     0.55484054
 h     -3.11774373    -0.13824320    -1.08381362
 h     -0.85005997     1.33191965     1.73979043
          17

 c      1.20642091    -0.41533261     0.14880286
 c     -0.06977375    -1.02046407     0.10785122
 c     -1.19093119    -0.21084547     0.09495933
 c     -1.09531153     1.22638368     0.58686740
 c     -0.00607277     1.62383584    -0.42683490
 c      1.30240584     1.01289264    -0.21199167
 h     -0.30439368    -2.10065687     0.05256280
 h     -2.13123380     1.66614333     0.46676481
 h     -0.23793202     2.01707838    -1.39393878
 h      2.14108693     1.54073510    -0.25036087
 o      2.24201123    -1.20547049     0.10451765
 h      3.14697270    -0.76075143    -0.05487146
 c     -2.54165002    -0.72203005    -0.37408769
 h     -2.44099019    -1.69573582    -0.76332432
 h     -3.25268334    -0.54208565     0.51892467
 h     -3.16272701    -0.12171054    -1.07765460
 h     -0.80710034     1.32327503     1.72986265
          17

 c      1.20847439    -0.42190537     0.15047662
 c     -0.08039865    -1.02228111     0.10728182
 c     -1.18260262    -0.21788327     0.10663152
 c     -1.09033253     1.23658118     0.59458923
 c     -0.01213477     1.61857559    -0.42710190
 c      1.30045879     1.00511183    -0.21611145
 h     -0.27705678    -2.08477493     0.04888964
 h     -2.06507571     1.61530805     0.50361768
 h     -0.27749542     1.97567640    -1.43168333
 h      2.10513380     1.56480176    -0.25812217
 o      2.24348412    -1.19758704     0.10885760
 h      3.13996801    -0.72664419    -0.07045898
 c     -2.54138395    -0.71373442    -0.38535892
 h     -2.44449027    -1.69894011    -0.79326440
 h     -3.25378186    -0.53413448     0.47652933
 h     -3.19814439    -0.10384053    -1.07409331
 h     -0.76560732     1.31257667     1.69998401
          17

 c      1.21107918    -0.42549961     0.15040897
 c     -0.09119561    -1.02394370     0.10693113
 c     -1.17535192    -0.22380912     0.11746126
 c     -1.08355517     1.24625823     0.60311794
 c     -0.01901562     1.61195224    -0.42647639
 c      1.29370393     0.99342043    -0.21910569
 h     -0.24467583    -2.07322798     0.04524474
 h     -2.01105302     1.57642888     0.53643208
 h     -0.31834843     1.93648915    -1.46796416
 h      2.11215569     1.61305326    -0.26913642
 o      2.24689512    -1.19004284     0.11338548
 h      3.11287916    -0.70093868    -0.08160606
 c     -2.54161560    -0.70385615    -0.39579675
 h     -2.45121331    -1.71090091    -0.82300869
 h     -3.24912964    -0.53675703     0.43309788
 h     -3.22017970    -0.08615140    -1.07224659
 h     -0.72542260     1.30075708     1.65562690
          17

 c      1.21365557    -0.42608480     0.14851477
 c     -0.10102519    -1.02512617     0.10688404
 c     -1.16987468    -0.22817822     0.12730038
 c     -1.07286567     1.25420458     0.61198052
 c     -0.02706209     1.60425094    -0.42577221
 c      1.28388836     0.97909492    -0.22113796
 h     -0.21000698    -2.07265609     0.04120200
 h     -1.99710485     1.56068239     0.56322955
 h     -0.35754182     1.89630082    -1.49485301
 h      2.14267071     1.67171479    -0.28134812
 o      2.25215030    -1.18303865     0.11815566
 h      3.07055750    -0.68289269    -0.08891260
 c     -2.54197524    -0.69310468    -0.40614679
 h     -2.46157847    -1.72311517    -0.84949347
 h     -3.24319534    -0.54927756     0.39577493
 h     -3.22649885    -0.06927049    -1.07207359
 h     -0.68478710     1.28888505     1.60663614
          17

 c      1.21559749    -0.42404478     0.14479976
 c     -0.10878153    -1.02582328     0.10719982
 c     -1.16684861    -0.23059815     0.13605356
 c     -1.05816596     1.25992519     0.62021419
 c     -0.03643468     1.59574798    -0.42564546
 c      1.27298654     0.96390683    -0.22247610
 h     -0.17495723    -2.08548395     0.03652455
 h     -2.02983152     1.57047571     0.58471522
 h     -0.39268434     1.85326649    -1.50710945
 h      2.17457891     1.72340524    -0.29236658
 o      2.25868809    -1.17688575     0.12331990
 h      3.02420909    -0.66808632    -0.09475474
 c     -2.54195776    -0.68220756    -0.41706999
 h     -2.47545796    -1.72835261    -0.87024253
 h     -3.24116635    -0.57049179     0.37172312
 h     -3.21642405    -0.05285168    -1.07416557
 h     -0.64007847     1.27794665     1.56655185
          17

 c      1.21639221    -0.42017589     0.13939526
 c     -0.11357874    -1.02645826     0.10790141
 c     -1.16679311    -0.23082064     0.14368399
 c     -1.04194892     1.26377228     0.62680958
 c     -0.04704375     1.58671150    -0.42655449
 c      1.26221857     0.94935199    -0.22342047
 h     -0.14070072    -2.10818516     0.03120132
 h     -2.08608392     1.59818490     0.60344174
 h     -0.42225554     1.80683960    -1.50271935
 h      2.19446413     1.75659791    -0.30042495
 o      2.26557255    -1.17196138     0.12911304
 h      2.98934513    -0.64877764    -0.10320853
 c     -2.54116959    -0.67171162    -0.42882948
 h     -2.49207941    -1.72230960    -0.88410249
 h     -3.24636392    -0.59929900     0.36495749
 h     -3.19088879    -0.03566197    -1.07947156
 h     -0.58739637     1.26859431     1.54798514
          17

 c      1.21574331    -0.41558501     0.13259721
 c     -0.11493350    -1.02767477     0.10898999
 c     -1.16992752    -0.22884467     0.15022162
 c     -1.02681286     1.26621329     0.63153175
 c     -0.05853823     1.57739159    -0.42872753
 c      1.25213776     0.93667164    -0.22429125
 h     -0.10825581    -2.13335338     0.02524504
 h     -2.13826198     1.63462710     0.62152046
 h     -0.44569131     1.75777141    -1.48296810
 h      2.19628134     1.76546262    -0.30472805
 o      2.27199839    -1.16841715     0.13570345
 h      2.97743061    -0.61873279    -0.11781316
 c     -2.53955247    -0.66192707    -0.44106626
 h     -2.51010796    -1.70395143    -0.89141933
 h     -3.25792671    -0.63476416     0.37368426
 h     -3.15226471    -0.01576488    -1.08905717
 h     -0.52647240     1.26115313     1.55453356
          17

 c      1.21363454    -0.41150440     0.12491345
 c     -0.11290704    -1.03002746     0.11047470
 c     -1.17609852    -0.22502375     0.15577693
 c     -1.01402558     1.26741585     0.63510392
 c     -0.07024703     1.56800223    -0.43207939
 c      1.24284462     0.92701154    -0.22543606
 h     -0.07879006    -2.15337186     0.01837822
 h     -2.16895138     1.67327319     0.63993667
 h     -0.46345199     1.70852920    -1.45272054
 h      2.17843292     1.74774358    -0.30582240
 o      2.27786157    -1.16576431     0.14295085
 h      2.98674135    -0.58038264    -0.13787769
 c     -2.53736129    -0.65295691    -0.45287807
 h     -2.52783886    -1.67546368    -0.89398417
 h     -3.27142635    -0.67540032     0.39101317
 h     -3.10392997     0.00911804    -1.10382010
 h     -0.46282783     1.25594966     1.57829624
          17

 c      1.21032661    -0.40894670     0.11702379
 c     -0.10815553    -1.03379379     0.11238793
 c     -1.18477747    -0.22012186     0.16050773
 c     -1.00380704     1.26733051     0.63856478
 c     -0.08121741     1.55864116    -0.43610322
 c      1.23413434     0.92131516    -0.22718163
 h     -0.05357581    -2.16292400     0.00995445
 h     -2.16996068     1.70988444     0.65885615
 h     -0.47726443     1.66351010    -1.42076838
 h      2.14240265     1.70389740    -0.30581969
 o      2.28356269    -1.16303199     0.15041443
 h      3.00602595    -0.54342429    -0.15855360
 c     -2.53498095    -0.64468371    -0.46316161
 h     -2.54344428    -1.64204131    -0.89487683
 h     -3.28174644    -0.71866290     0.40837968
 h     -3.04942816     0.04081966    -1.12400329
 h     -0.40493859     1.25341599     1.60665494
          17

 c      1.20624776    -0.40836295     0.10957092
 c     -0.10172462    -1.03891126     0.11476778
 c     -1.19516352    -0.21514507     0.16453960
 c     -0.99591690     1.26594001     0.64273303
 c     -0.09050109     1.54921570    -0.43993845
 c      1.22557865     0.91991782    -0.22971639
 h     -0.03381882    -2.15999266    -0.00067800
 h     -2.13890353     1.74161643     0.67802912
 h     -0.49021597     1.62783511    -1.39867869
 h      2.09318552     1.63795152    -0.30783701
 o      2.28948806    -1.15934397     0.15761463
 h      3.02426361    -0.51734263    -0.17443062
 c     -2.53279194    -0.63671443    -0.47099376
 h     -2.55524075    -1.61101293    -0.89809670
 h     -3.28530203    -0.76119484     0.41859105
 h     -2.99153944     0.07955248    -1.14850893
 h     -0.36020440     1.25381581     1.62911746
          17

 c      1.20182166    -0.40968045     0.10298691
 c     -0.09467738    -1.04499714     0.11763898
 c     -1.20637027    -0.21102222     0.16795264
 c     -0.98996011     1.26332128     0.64810770
 c     -0.09747001     1.53955353    -0.44281605
 c      1.21637536     0.92221205    -0.23302025
 h     -0.02043954    -2.14605069    -0.01388688
 h     -2.07753611     1.76686023     0.69705607
 h     -0.50538607     1.60537012    -1.39606621
 h      2.04182596     1.55967752    -0.31532181
 o      2.29582298    -1.15419562     0.16421328
 h      3.03476222    -0.50770616    -0.18184479
 c     -2.53109715    -0.62847454    -0.47589268
 h     -2.56189378    -1.58948979    -0.90762751
 h     -3.28067902    -0.79944461     0.41716133
 h     -2.93197433     0.12317523    -1.17452935
 h     -0.33316741     1.25702365     1.63938936
          17

 c      1.19736825    -0.41258832     0.09752096
 c     -0.08788251    -1.05142170     0.12102280
 c     -1.21757255    -0.20843133     0.17084012
 c     -0.98541420     1.25948882     0.65488700
 c     -0.10194765     1.52958884    -0.44462473
 c      1.20503200     0.92664621    -0.23687504
 h     -0.01391438    -2.12585246    -0.02994374
 h     -1.99197188     1.78582981     0.71557458
 h     -0.52318001     1.59797239    -1.41438501
 h      2.00863290     1.48607619    -0.33236222
 o      2.30253518    -1.14742790     0.17004293
 h      3.03529140    -0.51588978    -0.17934302
 c     -2.53006024    -0.61952755    -0.47791708
 h     -2.56241240    -1.58079603    -0.92588286
 h     -3.26852342    -0.83025322     0.40247359
 h     -2.87189998     0.16767991    -1.19807286
 h     -0.32546548     1.26251584     1.63496841
          17

 c      1.19307836    -0.41679982     0.09335364
 c     -0.08196412    -1.05742343     0.12495846
 c     -1.22808818    -0.20777497     0.17335953
 c     -0.98148967     1.25416140     0.66294620
 c     -0.10412097     1.51946340    -0.44600793
 c      1.18979642     0.93147756    -0.24095358
 h     -0.01425404    -2.10657544    -0.04934453
 h     -1.89436793     1.80201195     0.73348535
 h     -0.54046798     1.60591118    -1.44593842
 h      2.01740676     1.43482805    -0.36386511
 o      2.30934837    -1.13916605     0.17509723
 h      3.02790116    -0.53918697    -0.16775918
 c     -2.52964678    -0.60985617    -0.47763474
 h     -2.55605632    -1.58233384    -0.95252662
 h     -3.25138861    -0.85130920     0.37562541
 h     -2.81267685     0.20856562    -1.21511941
 h     -0.33602867     1.26943513     1.61666558
          17

 c      1.18895894    -0.42233320     0.09070717
 c     -0.07719263    -1.06232113     0.12950645
 c     -1.23747517    -0.20913547     0.17577164
 c     -0.97709073     1.24647719     0.67177716
 c     -0.10427668     1.50962248    -0.44796664
 c      1.17066215     0.93637539    -0.24516225
 h     -0.02111153    -2.09557417    -0.07280846
 h     -1.80393539     1.82409465     0.75121104
 h     -0.55253293     1.62835079    -1.47905117
 h      2.07125264     1.40760473    -0.41270216
 o      2.31568130    -1.12980117     0.17954282
 h      3.01943224    -0.57051681    -0.15055909
 c     -2.52955486    -0.59982021    -0.47599451
 h     -2.54246303    -1.58720165    -0.98479402
 h     -3.23370762    -0.86154231     0.34039732
 h     -2.75616181     0.24219196    -1.22263567
 h     -0.36079095     1.27668087     1.58891393
          17

 c      1.18356975    -0.43230614     0.09065518
 c     -0.07133265    -1.06601402     0.13480339
 c     -1.24667327    -0.21100218     0.17892425
 c     -0.97200767     1.23335738     0.68073238
 c     -0.10140263     1.50229525    -0.45225982
 c      1.14897861     0.94382260    -0.25061016
 h     -0.03341366    -2.09643816    -0.10050413
 h     -1.73920200     1.86598989     0.76933171
 h     -0.55388262     1.66369721    -1.50166105
 h      2.14633325     1.39030302    -0.47821511
 o      2.32058183    -1.11968302     0.18369656
 h      3.02183416    -0.59913253    -0.13459266
 c     -2.52880646    -0.58997921    -0.47431285
 h     -2.52234132    -1.58800924    -1.01898862
 h     -3.22106337    -0.86138305     0.30399220
 h     -2.70440514     0.26735005    -1.21883010
 h     -0.39301870     1.28383657     1.56076646
          17

 c      1.18047819    -0.43921312     0.08927334
 c     -0.06850960    -1.06862980     0.14070708
 c     -1.25414637    -0.21471652     0.18206669
 c     -0.96531468     1.21950201     0.68773235
 c     -0.10080274     1.49559533    -0.45743185
 c      1.13029069     0.94884800    -0.25623861
 h     -0.05158173    -2.10938340    -0.13451479
 h     -1.71083976     1.92762503     0.78974931
 h     -0.54907455     1.69715882    -1.51229622
 h      2.21595653     1.37482624    -0.53772984
 o      2.32426981    -1.11046318     0.18877739
 h      3.04232010    -0.61696474    -0.12620279
 c     -2.52721330    -0.58007938    -0.47355171
 h     -2.49645952    -1.57992818    -1.05135277
 h     -3.22203473    -0.85476227     0.27262103
 h     -2.66069804     0.28118127    -1.20416941
 h     -0.41623533     1.28493974     1.54943546
          17

 c      1.18002263    -0.44344582     0.08730418
 c     -0.06917008    -1.07099746     0.14719031
 c     -1.25979317    -0.22063230     0.18565033
 c     -0.95869095     1.20527608     0.69164732
 c     -0.10194252     1.48990913    -0.46364801
 c      1.11613954     0.95253933    -0.26245669
 h     -0.07467413    -2.12698967    -0.17400927
 h     -1.70716544     1.99904736     0.81004649
 h     -0.53661285     1.73239484    -1.50847233
 h      2.26382283     1.35453212    -0.59183965
 o      2.32618567    -1.10210799     0.19462216
 h      3.08221128    -0.62115056    -0.12546780
 c     -2.52430439    -0.57052308    -0.47418432
 h     -2.46588365    -1.55971084    -1.07909056
 h     -3.24167367    -0.84341069     0.25057097
 h     -2.62707688     0.28593371    -1.18118414
 h     -0.42280062     1.27998501     1.56477443
          17

 c      1.18205224    -0.44586788     0.08533391
 c     -0.07570658    -1.07279235     0.15354008
 c     -1.25931357    -0.22695381     0.18880536
 c     -0.95541506     1.18860301     0.69376270
 c     -0.10403525     1.48718243    -0.47330939
 c      1.10856940     0.95700373    -0.26858251
 h     -0.12108298    -2.15081655    -0.19075898
 h     -1.71348692     2.06352310     0.83205028
 h     -0.51878349     1.77060480    -1.49052099
 h      2.27845417     1.32138264    -0.64328773
 o      2.32705462    -1.09433939     0.20031536
 h      3.16357608    -0.62993000    -0.13009281
 c     -2.52052882    -0.56266938    -0.47646431
 h     -2.42374983    -1.51767429    -1.09476479
 h     -3.27646707    -0.82791281     0.24123399
 h     -2.60806530     0.28441212    -1.15417433
 h     -0.41521276     1.27313955     1.60218329
          17

 c      1.18489396    -0.44725999     0.08480312
 c     -0.08487118    -1.07531840     0.15962572
 c     -1.25654381    -0.23542237     0.19295589
 c     -0.95426416     1.17244753     0.69453614
 c     -0.10551700     1.48567328    -0.48384803
 c      1.10593747     0.96207121    -0.27609617
 h     -0.16917789    -2.16391305    -0.20286366
 h     -1.71816217     2.11018709     0.84743517
 h     -0.49423772     1.81948976    -1.46029271
 h      2.25938995     1.28160695    -0.69424054
 o      2.32760776    -1.08630908     0.20539662
 h      3.23095194    -0.64079239    -0.12885992
 c     -2.51573718    -0.55645925    -0.47923797
 h     -2.38020638    -1.46577027    -1.10515842
 h     -3.32235700    -0.80565206     0.23539041
 h     -2.60057676     0.28603430    -1.12856715
 h     -0.39895541     1.26122762     1.64827441
          17

 c      1.18824782    -0.44765585     0.08568450
 c     -0.09624270    -1.07894389     0.16525736
 c     -1.25181717    -0.24564523     0.19826191
 c     -0.95491061     1.15758513     0.69508206
 c     -0.10609755     1.48525529    -0.49447444
 c      1.10805928     0.96746313    -0.28519115
 h     -0.21646891    -2.16246816    -0.20868686
 h     -1.71617003     2.13178993     0.85527649
 h     -0.46647411     1.88007217    -1.42450012
 h      2.20784313     1.23740886    -0.74334859
 o      2.32860601    -1.07789167     0.20967871
 h      3.27154312    -0.65761751    -0.11824593
 c     -2.51046520    -0.55197844    -0.48148871
 h     -2.33722709    -1.41095023    -1.11345755
 h     -3.37068149    -0.77625061     0.22673293
 h     -2.60454681     0.29678610    -1.10903586
 h     -0.38154281     1.24365638     1.68950069
          17

 c      1.19176399    -0.44703840     0.08791722
 c     -0.10931712    -1.08374001     0.17033976
 c     -1.24555839    -0.25718499     0.20482100
 c     -0.95688209     1.14448191     0.69611579
 c     -0.10543359     1.48562583    -0.50423491
 c      1.11434355     0.97278086    -0.29596633
 h     -0.26074535    -2.14641345    -0.20785874
 h     -1.70592292     2.12496903     0.85547903
 h     -0.43915560     1.95427640    -1.39078457
 h      2.12893514     1.19200638    -0.79044984
 o      2.33036284    -1.06919821     0.21315308
 h      3.28036629    -0.68042754    -0.09759921
 c     -2.50529319    -0.54879064    -0.48239374
 h     -2.29626042    -1.36192682    -1.12457931
 h     -3.41351757    -0.74051601     0.21045480
 h     -2.61884245     0.31911104    -1.09723649
 h     -0.36836521     1.22047542     1.71611193
          17

 c      1.19507930    -0.44540148     0.09141521
 c     -0.12345538    -1.08950480     0.17488630
 c     -1.23830288    -0.26952473     0.21267460
 c     -0.95971823     1.13332863     0.69792087
 c     -0.10325985     1.48649574    -0.51240766
 c      1.12356299     0.97752098    -0.30828634
 h     -0.30034090    -2.11937690    -0.20132904
 h     -1.68815692     2.08928222     0.84860801
 h     -0.41436865     2.04316112    -1.36341059
 h      2.03435577     1.14981226    -0.83837700
 o      2.33282544    -1.06047282     0.21593345
 h      3.25862272    -0.70689123    -0.06825559
 c     -2.50071596    -0.54604910    -0.48161481
 h     -2.25838513    -1.32613411    -1.14335173
 h     -3.44523810    -0.70048267     0.18419368
 h     -2.64110825     0.35036241    -1.09108563
 h     -0.36225774     1.19238344     1.72297767
          17

 c      1.19788248    -0.44278278     0.09606046
 c     -0.13787252    -1.09577763     0.17903292
 c     -1.23069120    -0.28206806     0.22181024
 c     -0.96294412     1.12400104     0.70042506
 c     -0.09952447     1.48788161    -0.51880990
 c      1.13367135     0.98109737    -0.32151743
 h     -0.33437176    -2.08864525    -0.19142681
 h     -1.66596717     2.02748046     0.83589044
 h     -0.39149976     2.14393533    -1.34005551
 h      1.94489443     1.11617323    -0.89594724
 o      2.33546762    -1.05209087     0.21826638
 h      3.21501617    -0.73219848    -0.03370178
 c     -2.49701806    -0.54296756    -0.47941392
 h     -2.22520583    -1.30599541    -1.17146294
 h     -3.46302354    -0.65898559     0.14800158
 h     -2.66793568     0.38446836    -1.08642130
 h     -0.36390014     1.16059054     1.70892897
          17

 c      1.19996690    -0.43927805     0.10169276
 c     -0.15166228    -1.10191538     0.18302508
 c     -1.22344467    -0.29416515     0.23215846
 c     -0.96595445     1.11591339     0.70322930
 c     -0.09438324     1.49021255    -0.52365620
 c      1.14237840     0.98300833    -0.33455582
 h     -0.36283694    -2.06431062    -0.18162209
 h     -1.64599243     1.94716735     0.81935929
 h     -0.36817272     2.24914429    -1.31387273
 h      1.88426872     1.09534106    -0.97733846
 o      2.33703326    -1.04462113     0.22057828
 h      3.16955780    -0.74798967    -0.00028675
 c     -2.49416249    -0.53917158    -0.47656353
 h     -2.19949265    -1.29808400    -1.20597214
 h     -3.46706825    -0.61919745     0.10409542
 h     -2.69541186     0.41504694    -1.07931748
 h     -0.37201889     1.12670125     1.67640678
          17

 c      1.20122956    -0.43502629     0.10810097
 c     -0.16389562    -1.10734482     0.18712945
 c     -1.21731219    -0.30517037     0.24358973
 c     -0.96787064     1.10785564     0.70557518
 c     -0.08811408     1.49414145    -0.52717581
 c      1.14890746     0.98312180    -0.34698394
 h     -0.38621260    -2.05618640    -0.17543969
 h     -1.64025848     1.86284711     0.80193250
 h     -0.34210837     2.34926303    -1.27829060
 h      1.85902822     1.08717810    -1.08803289
 o      2.33567392    -1.03878274     0.22340455
 h      3.15157128    -0.74320207     0.02400576
 c     -2.49178572    -0.53464836    -0.47406685
 h     -2.18449987    -1.29602548    -1.24108680
 h     -3.46076971    -0.58426766     0.05659049
 h     -2.71974370     0.43750838    -1.06737991
 h     -0.38321865     1.09259657     1.63174177
          17

 c      1.20161632    -0.43017255     0.11502580
 c     -0.17379523    -1.11195750     0.19147401
 c     -1.21298577    -0.31453458     0.25591073
 c     -0.96765593     1.09825219     0.70637253
 c     -0.08102554     1.50028451    -0.52941017
 c      1.15436479     0.98166777    -0.35999823
 h     -0.40439023    -2.06874334    -0.17455494
 h     -1.66500615     1.79335981     0.78679859
 h     -0.31211528     2.43581601    -1.22970358
 h      1.85415350     1.08760328    -1.21351886
 o      2.33056907    -1.03493963     0.22697503
 h      3.17466498    -0.71253276     0.03625147
 c     -2.48928975    -0.52954693    -0.47286331
 h     -2.18270439    -1.29381019    -1.27101049
 h     -3.45058305    -0.55702021     0.01101495
 h     -2.73770592     0.44974719    -1.04998910
 h     -0.39177413     1.06021769     1.58543999
          17

 c      1.20107279    -0.42484613     0.12217754
 c     -0.18087611    -1.11628753     0.19595558
 c     -1.21100071    -0.32191398     0.26886145
 c     -0.96503189     1.08637221     0.70447910
 c     -0.07335908     1.50905906    -0.53022778
 c      1.15998929     0.97896525    -0.37526516
 h     -0.41591634    -2.09829687    -0.17766975
 h     -1.72905138     1.74834125     0.77576792
 h     -0.27811897     2.50295805    -1.16760379
 h      1.85295648     1.09221706    -1.33281947
 o      2.32313193    -1.03267070     0.23101351
 h      3.21803515    -0.66350807     0.04175228
 c     -2.48601519    -0.52406950    -0.47362464
 h     -2.19507226    -1.28736740    -1.29163338
 h     -3.44458859    -0.53967135    -0.02680518
 h     -2.74691459     0.45210954    -1.02806484
 h     -0.39048814     1.03128320     1.55066062
          17

 c      1.19954288    -0.41918261     0.12925829
 c     -0.18494436    -1.12120936     0.20032903
 c     -1.21165140    -0.32724821     0.28212066
 c     -0.96127981     1.07314847     0.69922878
 c     -0.06522754     1.52061396    -0.52939305
 c      1.16631604     0.97528723    -0.39388213
 h     -0.41857874    -2.13572700    -0.18149935
 h     -1.82092903     1.71891226     0.76868102
 h     -0.24088623     2.54792222    -1.09385339
 h      1.84646160     1.09793016    -1.43103706
 o      2.31529050    -1.03128256     0.23519166
 h      3.25332191    -0.60800962     0.04667116
 c     -2.48153624    -0.51845006    -0.47659883
 h     -2.22093178    -1.27490156    -1.30107932
 h     -3.44904601    -0.53362821    -0.05258615
 h     -2.74604004     0.44716475    -1.00370519
 h     -0.37425170     1.00728851     1.53769059
          17

 c      1.19698077    -0.41335193     0.13597426
 c     -0.18602552    -1.12745549     0.20437023
 c     -1.21494253    -0.33077104     0.29532387
 c     -0.95807819     1.06005834     0.69088489
 c     -0.05660918     1.53478479    -0.52659921
 c      1.17333743     0.97084874    -0.41632304
 h     -0.41058846    -2.17143529    -0.18263506
 h     -1.91797575     1.69045635     0.76479090
 h     -0.20181010     2.57135201    -1.01209713
 h      1.83149405     1.10283669    -1.50021233
 o      2.30825341    -1.03024126     0.23936054
 h      3.26364615    -0.55497825     0.05421105
 c     -2.47595960    -0.51294570    -0.48150761
 h     -2.25811419    -1.25694031    -1.29989200
 h     -3.46462122    -0.53936502    -0.06514757
 h     -2.73500977     0.43940397    -0.97980188
 h     -0.34481950     0.98988571     1.54702307
          17

 c      1.19335099    -0.40756218     0.14203754
 c     -0.18431110    -1.13533596     0.20797147
 c     -1.22058144    -0.33297457     0.30808372
 c     -0.95624800     1.04811129     0.68052453
 c     -0.04737533     1.55102807    -0.52146986
 c      1.18075639     0.96581364    -0.44264584
 h     -0.39120082    -2.19837761    -0.17865783
 h     -2.00132468     1.65432076     0.76349391
 h     -0.16277496     2.57803320    -0.92744506
 h      1.80788099     1.10580927    -1.53694045
 o      2.30256604    -1.02918991     0.24349889
 h      3.24252093    -0.50996145     0.06537682
 c     -2.46993718    -0.50779750    -0.48758487
 h     -2.30323463    -1.23641859    -1.29120305
 h     -3.48595832    -0.55623526    -0.06631977
 h     -2.71506996     0.43463472    -0.95955973
 h     -0.31063528     0.98079447     1.56961773
          17

 c      1.18862123    -0.40204678     0.14716537
 c     -0.18011349    -1.14469286     0.21116024
 c     -1.22801893    -0.33454408     0.32000475
 c     -0.95587116     1.03785202     0.66942215
 c     -0.03733594     1.56835705    -0.51357678
 c      1.18811006     0.96029232    -0.47260350
 h     -0.36072850    -2.21293312    -0.16840472
 h     -2.05968339     1.60811588     0.76424577
 h     -0.12595042     2.57768176    -0.84603206
 h      1.77723280     1.10627307    -1.54103101
 o      2.29834350    -1.02789651     0.24764949
 h      3.19019352    -0.47595468     0.07996694
 c     -2.46436784    -0.50314119    -0.49377743
 h     -2.35223213    -1.21846801    -1.28055895
 h     -3.50500634    -0.58232501    -0.05944382
 h     -2.68843725     0.43857852    -0.94574730
 h     -0.28158836     0.98108584     1.59395126
          17

 c      1.18275775    -0.39704799     0.15108105
 c     -0.17381048    -1.15496187     0.21408541
 c     -1.23652849    -0.33626826     0.33069610
 c     -0.95677124     1.02958633     0.65860842
 c     -0.02630681     1.58543460    -0.50253810
 c      1.19478187     0.95432431    -0.50559702
 h     -0.32034314    -2.21495299    -0.15191759
 h     -2.08752782     1.55308235     0.76648222
 h     -0.09333055     2.58392113    -0.77379570
 h      1.74306223     1.10423734    -1.51597811
 o      2.29532847    -1.02627567     0.25190046
 h      3.11284899    -0.45308647     0.09684856
 c     -2.46008026    -0.49891126    -0.49906785
 h     -2.40123107    -1.20906967    -1.27451355
 h     -3.51464989    -0.61464339    -0.04788484
 h     -2.65751658     0.45453546    -0.93972986
 h     -0.26506474     0.99079988     1.61116609
          17

 c      1.17572453    -0.39280379     0.15351930
 c     -0.16579132    -1.16525331     0.21699581
 c     -1.24529694    -0.33893572     0.33978970
 c     -0.95872577     1.02347086     0.64877663
 c     -0.01418739     1.60106131    -0.48821207
 c      1.19991071     0.94783825    -0.54044966
 h     -0.27184584    -2.20775815    -0.13036398
 h     -2.08337453     1.49249748     0.76963297
 h     -0.06605967     2.60862361    -0.71431139
 h      1.71207726     1.10070549    -1.47152581
 o      2.29278752    -1.02452483     0.25640246
 h      3.02440987    -0.43646237     0.11365772
 c     -2.45766845    -0.49488500    -0.50285394
 h     -2.44729375    -1.21214907    -1.27755216
 h     -3.51051695    -0.64962334    -0.03424454
 h     -2.62423842     0.48135989    -0.94085869
 h     -0.26510286     1.00910116     1.61616458
          17

 c      1.16748903    -0.38953258     0.15423629
 c     -0.15643323    -1.17444995     0.22020780
 c     -1.25350217    -0.34324101     0.34696221
 c     -0.96144418     1.01949159     0.64031750
 c     -0.00099513     1.61487819    -0.47083688
 c      1.20221922     0.94058590    -0.57507432
 h     -0.21735344    -2.19789895    -0.10586880
 h     -2.04956651     1.43123999     0.77319546
 h     -0.04410599     2.65370212    -0.66737441
 h      1.69630838     1.09855407    -1.42753285
 o      2.28946515    -1.02330060     0.26138555
 h      2.94739751    -0.41342525     0.12653722
 c     -2.45745456    -0.49089170    -0.50517565
 h     -2.48836114    -1.22690793    -1.28932438
 h     -3.49136047    -0.68369348    -0.02010585
 h     -2.59009616     0.51367092    -0.94684297
 h     -0.28281924     1.03458376     1.60715188
          17

 c      1.15804554    -0.38741129     0.15302640
 c     -0.14611704    -1.18139869     0.22403972
 c     -1.26037499    -0.34971325     0.35195277
 c     -0.96440567     1.01739428     0.63332168
 c      0.01316913     1.62747773    -0.45094515
 c      1.20007428     0.93214613    -0.60669238
 h     -0.15884849    -2.19366020    -0.08094653
 h     -1.99380677     1.37604608     0.77694369
 h     -0.02664726     2.70986424    -0.63016940
 h      1.71241889     1.10280296    -1.41149018
 o      2.28422233    -1.02338758     0.26705578
 h      2.90271800    -0.36906923     0.13186929
 c     -2.45949643    -0.48694860    -0.50658145
 h     -2.52264848    -1.24822368    -1.30517150
 h     -3.45894267    -0.71378134    -0.00598427
 h     -2.55661643     0.54423670    -0.95482373
 h     -0.31675023     1.06551873     1.58534586
          17

 c      1.14746883    -0.38655695     0.14974767
 c     -0.13524579    -1.18526791     0.22870275
 c     -1.26525586    -0.35866325     0.35457482
 c     -0.96662125     1.01661220     0.62750274
 c      0.02815468     1.63980352    -0.42916616
 c      1.19255710     0.92227878    -0.63377283
 h     -0.09783970    -2.20141260    -0.05734930
 h     -1.93206109     1.33590467     0.78138036
 h     -0.01261942     2.76385101    -0.59946281
 h      1.76928902     1.11677190    -1.43601647
 o      2.27722192    -1.02452294     0.27335580
 h      2.89029697    -0.30528882     0.13021567
 c     -2.46357477    -0.48320156    -0.50778472
 h     -2.54846725    -1.26957210    -1.31920916
 h     -3.41785568    -0.73772863     0.00872512
 h     -2.52561901     0.56654297    -0.96231074
 h     -0.36275398     1.10007931     1.55531725
          17

 c      1.13597203    -0.38701795     0.14433799
 c     -0.12420810    -1.18592237     0.23421047
 c     -1.26765100    -0.37013636     0.35472573
 c     -0.96662034     1.01629347     0.62210385
 c      0.04376580     1.65261154    -0.40609294
 c      1.18063419     0.91135267    -0.65746760
 h     -0.03562673    -2.22153127    -0.03501442
 h     -1.88887667     1.32122426     0.78807679
 h     -0.00098690     2.80491977    -0.57269399
 h      1.85458104     1.13706347    -1.48252215
 o      2.26956771    -1.02536806     0.28000255
 h      2.89397488    -0.24143434     0.12575411
 c     -2.46918611    -0.47981595    -0.50941164
 h     -2.56455143    -1.28555732    -1.32682574
 h     -3.37510411    -0.75457223     0.02578721
 h     -2.49911119     0.57625351    -0.96761208
 h     -0.41379736     1.13667594     1.52560347
          17

 c      1.12391578    -0.38875795     0.13679767
 c     -0.11330126    -1.18395992     0.24040453
 c     -1.26727587    -0.38388703     0.35239071
 c     -0.96341583     1.01565026     0.61607732
 c      0.05980204     1.66628261    -0.38223934
 c      1.16616742     0.90002457    -0.67963710
 h      0.02599280    -2.24797727    -0.01228250
 h     -1.88500529     1.33928103     0.79817765
 h      0.00916867     2.82689694    -0.54808400
 h      1.94644454     1.15711769    -1.52494888
 o      2.26214205    -1.02469319     0.28673258
 h      2.89966715    -0.19548315     0.12228637
 c     -2.47563041    -0.47694614    -0.51189319
 h     -2.57037928    -1.29293335    -1.32552873
 h     -3.33879755    -0.76448824     0.04779653
 h     -2.47901396     0.57171720    -0.96995975
 h     -0.46085854     1.17439425     1.50805959
          17

 c      1.11176459    -0.39164302     0.12716179
 c     -0.10270385    -1.18037329     0.24707326
 c     -1.26406855    -0.39940790     0.34763154
 c     -0.95792057     1.01456471     0.60878582
 c      0.07611519     1.68080001    -0.35803592
 c      1.15066363     0.88882419    -0.70131757
 h      0.08449616    -2.27205825     0.01283259
 h     -1.91704938     1.38760036     0.80890660
 h      0.01861279     2.82805752    -0.52448934
 h      2.02794481     1.17202758    -1.54787412
 o      2.25535274    -1.02181944     0.29337943
 h      2.89987334    -0.17704185     0.12192591
 c     -2.48223723    -0.47479688    -0.51536627
 h     -2.56629359    -1.29077387    -1.31492438
 h     -3.31551601    -0.76811468     0.07694741
 h     -2.46688074     0.55412391    -0.96958702
 h     -0.49658602     1.21292037     1.51315641
          17

 c      1.10002735    -0.39543684     0.11548217
 c     -0.09251063    -1.17618169     0.25404756
 c     -1.25817742    -0.41600868     0.34056220
 c     -0.95214563     1.01367951     0.60059128
 c      0.09262443     1.69573570    -0.33382233
 c      1.13508001     0.87810481    -0.72279689
 h      0.13709634    -2.28639314     0.04164822
 h     -1.96256008     1.45504744     0.81427350
 h      0.02792140     2.81094762    -0.50132811
 h      2.08903012     1.17916062    -1.54540157
 o      2.24929057    -1.01652819     0.29985193
 h      2.89187126    -0.18889078     0.12544068
 c     -2.48862064    -0.47370915    -0.51951856
 h     -2.55347444    -1.28052107    -1.29662320
 h     -3.30749849    -0.76552597     0.11315378
 h     -2.46365756     0.52764229    -0.96782406
 h     -0.51976315     1.25115131     1.54227701
          17

 c      1.08920985    -0.39980577     0.10182132
 c     -0.08277674    -1.17223980     0.26122985
 c     -1.24993698    -0.43290070     0.33132781
 c     -0.94748281     1.01392063     0.59261318
 c      0.10929547     1.71021061    -0.30983262
 c      1.12000875     0.86811142    -0.74397321
 h      0.18132344    -2.28673759     0.07457237
 h     -2.00073550     1.52921125     0.80934520
 h      0.03740787     2.78276822    -0.47866083
 h      2.12419736     1.17737423    -1.51672058
 o      2.24381834    -1.00898049     0.30612120
 h      2.87672293    -0.22832702     0.13250082
 c     -2.49474721    -0.47414783    -0.52350840
 h     -2.53381701    -1.26610787    -1.27426455
 h     -3.31208256    -0.75590493     0.15312824
 h     -2.46953455     0.49924088    -0.96707025
 h     -0.53483958     1.28606861     1.58620579
          17

 c      1.07978477    -0.40433814     0.08625492
 c     -0.07354127    -1.16917336     0.26858681
 c     -1.23983539    -0.44925543     0.32009659
 c     -0.94446678     1.01608624     0.58600939
 c      0.12611696     1.72290733    -0.28619324
 c      1.10582364     0.85902430    -0.76454825
 h      0.21540703    -2.27231658     0.11126430
 h     -2.01957676     1.60038318     0.79179000
 h      0.04704161     2.75544294    -0.45730917
 h      2.13079297     1.16647007    -1.46369975
 o      2.23850673    -0.99977657     0.31224371
 h      2.86033101    -0.28620408     0.14134841
 c     -2.50077700    -0.47652184    -0.52612680
 h     -2.50967994    -1.25373490    -1.25325980
 h     -3.32386784    -0.73832810     0.19149054
 h     -2.48398898     0.47720510    -0.97026050
 h     -0.54740213     1.31384271     1.63213209
          17

 c      1.07217766    -0.40857946     0.06887951
 c     -0.06483939    -1.16734113     0.27613357
 c     -1.22847254    -0.46424588     0.30706043
 c     -0.94317327     1.02068566     0.58152813
 c      0.14307406     1.73233542    -0.26296637
 c      1.09270955     0.85095895    -0.78407762
 h      0.23852246    -2.24579467     0.15086691
 h     -2.01389465     1.66180651     0.76125270
 h      0.05654438     2.74293844    -0.43858562
 h      2.10880402     1.14712327    -1.39028371
 o      2.23247801    -0.99005640     0.31840957
 h      2.85567997    -0.34528526     0.14807013
 c     -2.50686928    -0.48093850    -0.52620858
 h     -2.48350226    -1.25034382    -1.23942634
 h     -3.33738303    -0.71273869     0.22281107
 h     -2.50601051     0.46769415    -0.97950639
 h     -0.56134831     1.33143534     1.66980802
          17

 c      1.06675371    -0.41207792     0.04981954
 c     -0.05672254    -1.16678082     0.28391523
 c     -1.21650664    -0.47708794     0.29243655
 c     -0.94346101     1.02793799     0.57946616
 c      0.16009355     1.73749592    -0.24026077
 c      1.08054144     0.84391680    -0.80193417
 h      0.25101811    -2.21332825     0.19222818
 h     -1.98272405     1.70901717     0.71856487
 h      0.06596078     2.75398010    -0.42315586
 h      2.06243343     1.12133634    -1.30307020
 o      2.22458260    -0.98115296     0.32490290
 h      2.87986096    -0.38573519     0.14732132
 c     -2.51308562    -0.48713161    -0.52313392
 h     -2.45754881    -1.26038870    -1.23621605
 h     -3.34862497    -0.68030834     0.24312744
 h     -2.53427079     0.47109092    -0.99455962
 h     -0.57863281     1.33713042     1.69311012
          17

 c      1.06376883    -0.41444273     0.02923634
 c     -0.04928436    -1.16717903     0.29197600
 c     -1.20459701    -0.48708612     0.27646458
 c     -0.94502593     1.03779891     0.57976676
 c      0.17698668     1.73847642    -0.21833738
 c      1.06856851     0.83769121    -0.81722634
 h      0.25452292    -2.18424622     0.23417953
 h     -1.92824804     1.73957003     0.66531026
 h      0.07637888     2.78546859    -0.40980702
 h      2.00395274     1.09349955    -1.21251136
 o      2.21452908    -0.97343481     0.33180671
 h      2.93650559    -0.40345596     0.13715122
 c     -2.51936106    -0.49467947    -0.51710274
 h     -2.43408318    -1.28301796    -1.24237029
 h     -3.35556488    -0.64324269     0.25063959
 h     -2.56703735     0.48175477    -1.01263744
 h     -0.59984289     1.33040086     1.69949258
          17

 c      1.06328379    -0.41542147     0.00734605
 c     -0.04264343    -1.16798405     0.30031358
 c     -1.19335615    -0.49367175     0.25939744
 c     -0.94735042     1.04993104     0.58208742
 c      0.19346603     1.73623499    -0.19756168
 c      1.05507672     0.83178548    -0.82883132
 h      0.25151797    -2.16906051     0.27592066
 h     -1.85618154     1.75359459     0.60360417
 h      0.08980024     2.82520211    -0.39582713
 h      1.95797036     1.07141042    -1.13278262
 o      2.20348364    -0.96610320     0.33884448
 h      3.00698159    -0.41301693     0.12153230
 c     -2.52549117    -0.50325451    -0.50896676
 h     -2.41561180    -1.31274232    -1.25259659
 h     -3.35823318    -0.60437441     0.24592367
 h     -2.60209908     0.49147756    -1.02987796
 h     -0.62467440     1.31173649     1.68943525
          17

 c      1.06511447    -0.41498205    -0.01554712
 c     -0.03684775    -1.16875258     0.30884355
 c     -1.18331570    -0.49642385     0.24149027
 c     -0.94958949     1.06358524     0.58582336
 c      0.20921379     1.73191658    -0.17824277
 c      1.03807062     0.82561650    -0.83593251
 h      0.24404886    -2.17489092     0.31727587
 h     -1.77720550     1.75535712     0.53571031
 h      0.10827117     2.85996646    -0.37851377
 h      1.95375310     1.06390337    -1.07580367
 o      2.19292453    -0.95836285     0.34566578
 h      3.06880993    -0.42859546     0.10563014
 c     -2.53113739    -0.51267087    -0.49982995
 h     -2.40464964    -1.34276612    -1.26051202
 h     -3.35866157    -0.56672547     0.23188230
 h     -2.63696720     0.49312446    -1.04297202
 h     -0.65216929     1.28262139     1.66652325
          17

 c      1.06886503    -0.41335171    -0.03902284
 c     -0.03178921    -1.16952369     0.31741390
 c     -1.17489408    -0.49508440     0.22299380
 c     -0.95051720     1.07747366     0.59015377
 c      0.22393427     1.72645214    -0.16051893
 c      1.01774889     0.81916904    -0.83881085
 h      0.23244020    -2.20083776     0.35837464
 h     -1.70781817     1.75491828     0.46296952
 h      0.13323755     2.88032155    -0.35613020
 h      1.99584559     1.07301647    -1.04228792
 o      2.18386247    -0.94987703     0.35202766
 h      3.10773285    -0.45650675     0.09272922
 c     -2.53586877    -0.52283029    -0.49073501
 h     -2.40321659    -1.36771647    -1.26102712
 h     -3.36052065    -0.53306598     0.21331090
 h     -2.66921125     0.48235613    -1.04999919
 h     -0.68084259     1.24556659     1.63804686
          17

 c      1.07401661    -0.41097971    -0.06255629
 c     -0.02726923    -1.17079270     0.32585469
 c     -1.16835405    -0.48957910     0.20415132
 c     -0.94891031     1.09003033     0.59414083
 c      0.23740215     1.72048383    -0.14434415
 c      0.99688742     0.81309547    -0.83850330
 h      0.21559814    -2.23833543     0.39896583
 h     -1.66570961     1.76546142     0.38455057
 h      0.16538742     2.88136248    -0.32801791
 h      2.05857845     1.09266681    -1.02562366
 o      2.17682939    -0.94063034     0.35778891
 h      3.11754007    -0.49747194     0.08427877
 c     -2.53926351    -0.53369089    -0.48247283
 h     -2.41248948    -1.38467664    -1.25122958
 h     -3.36798027    -0.50552387     0.19572244
 h     -2.69674253     0.45788693    -1.05061012
 h     -0.70895245     1.20389001     1.61511476
          17

 c      1.08000856    -0.40845669    -0.08556042
 c     -0.02316285    -1.17311039     0.33399552
 c     -1.16376002    -0.48004064     0.18520180
 c     -0.94451729     1.10041317     0.59675285
 c      0.24949263     1.71437519    -0.12953201
 c      0.97830819     0.80809249    -0.83601446
 h      0.19247260    -2.27614284     0.43817079
 h     -1.65733668     1.79235524     0.29969711
 h      0.20475130     2.86226644    -0.29436838
 h      2.11495961     1.11595559    -1.02039244
 o      2.17198156    -0.93079315     0.36288784
 h      3.09825373    -0.54895428     0.08028201
 c     -2.54107826    -0.54525189    -0.47542091
 h     -2.43267473    -1.39332733    -1.23047246
 h     -3.38366645    -0.48544244     0.18347195
 h     -2.71803866     0.42126599    -1.04598127
 h     -0.73530084     1.16092001     1.61001534
          17

 c      1.08627629    -0.40644023    -0.10742692
 c     -0.01951455    -1.17673829     0.34164283
 c     -1.16097295    -0.46680546     0.16639020
 c     -0.93831887     1.10908047     0.59700267
 c      0.26014901     1.70819655    -0.11579864
 c      0.96378041     0.80462407    -0.83215249
 h      0.16298939    -2.30483902     0.47478801
 h     -1.67302675     1.82715052     0.21281967
 h      0.25088290     2.82619710    -0.25600219
 h      2.14930621     1.13842978    -1.02357584
 o      2.16906162    -0.92068636     0.36736680
 h      3.05670157    -0.60586630     0.07895985
 c     -2.54139223    -0.55751569    -0.46942490
 h     -2.46302077    -1.39597360    -1.20034204
 h     -3.40680792    -0.47356485     0.17824085
 h     -2.73238371     0.37662361    -1.03874301
 h     -0.76051352     1.11905957     1.62929419
          17

 c      1.09226857    -0.40559027    -0.12756531
 c     -0.01652985    -1.18154257     0.34855813
 c     -1.15969351    -0.45037492     0.14797768
 c     -0.93154409     1.11693783     0.59452899
 c      0.26933012     1.70167507    -0.10280536
 c      0.95424941     0.80295877    -0.82758362
 h      0.12808028    -2.31861106     0.50769180
 h     -1.69797380     1.85714682     0.13231416
 h      0.30309680     2.78071607    -0.21419291
 h      2.15464416     1.15760152    -1.03340043
 o      2.16720817    -0.91078942     0.37145743
 h      3.00950364    -0.66056069     0.07547216
 c     -2.54058453    -0.57042835    -0.46382637
 h     -2.50196422    -1.39757068    -1.16458030
 h     -3.43323435    -0.47023740     0.17911896
 h     -2.74008847     0.33023265    -1.03279367
 h     -0.78719907     1.07997569     1.66795056
          17

 c      1.09746187    -0.40650265    -0.14544982
 c     -0.01451857    -1.18702943     0.35445495
 c     -1.15952691    -0.43136425     0.13024428
 c     -0.92507955     1.12451857     0.58973785
 c      0.27698357     1.69419615    -0.09021907
 c      0.95016591     0.80323230    -0.82285633
 h      0.08934936    -2.31545555     0.53610354
 h     -1.72107276     1.87386035     0.06570800
 h      0.36086633     2.73758967    -0.17035990
 h      2.12896353     1.17211495    -1.04865809
 o      2.16496535    -0.90164537     0.37563831
 h      2.98288688    -0.70452454     0.06117638
 c     -2.53915412    -0.58382841    -0.45768669
 h     -2.54747377    -1.40510952    -1.12843580
 h     -3.45722729    -0.47533333     0.18399997
 h     -2.74246806     0.28925430    -1.03265378
 h     -0.81809364     1.04552128     1.71272383
          17

 c      1.10137854    -0.40963692    -0.16067599
 c     -0.01383874    -1.19240813     0.35900801
 c     -1.16004338    -0.41046132     0.11348367
 c     -0.91955337     1.13191002     0.58330861
 c      0.28305227     1.68507584    -0.07779140
 c      0.95161230     0.80546164    -0.81839184
 h      0.04872243    -2.29708965     0.55977214
 h     -1.73588518     1.87372560     0.01779054
 h      0.42420329     2.70940059    -0.12546176
 h      2.07373018     1.18143463    -1.06855227
 o      2.16141042    -0.89350621     0.38030598
 h      2.99483507    -0.73428360     0.02918099
 c     -2.53755495    -0.59744924    -0.45018928
 h     -2.59747088    -1.42529448    -1.09669936
 h     -3.47358929    -0.48805037     0.19095638
 h     -2.74131438     0.25920950    -1.04200770
 h     -0.85443016     1.01781950     1.75002792
          17

 c      1.10361252    -0.41526131    -0.17300395
 c     -0.01484308    -1.19664326     0.36186240
 c     -1.16082710    -0.38839320     0.09798909
 c     -0.91548600     1.13894764     0.57581842
 c      0.28756631     1.67418209    -0.06541399
 c      0.95823165     0.80949815    -0.81444609
 h      0.00811211    -2.26890339     0.57914627
 h     -1.73925220     1.85640679    -0.00905365
 h      0.49304272     2.70208144    -0.07951112
 h      1.99463133     1.18617965    -1.09300572
 o      2.15751768    -0.88618165     0.38518963
 h      3.03334160    -0.75394119    -0.01610612
 c     -2.53616349    -0.61102107    -0.44108604
 h     -2.64981594    -1.46076730    -1.07092005
 h     -3.47885634    -0.50685558     0.19893205
 h     -2.73806239     0.24120869    -1.06187810
 h     -0.89586034     0.99873803     1.77028524
          17

 c      1.10388017    -0.42343866    -0.18235612
 c     -0.01781068    -1.19854025     0.36264441
 c     -1.16152156    -0.36589062     0.08403092
 c     -0.91332211     1.14535169     0.56767563
 c      0.29082238     1.66232114    -0.05308624
 c      0.96897574     0.81491493    -0.81100524
 h     -0.03094813    -2.23937422     0.59547791
 h     -1.73040229     1.82368911    -0.01435824
 h      0.56543615     2.71017327    -0.03208822
 h      1.90435831     1.18929904    -1.12373388
 o      2.15508547    -0.87944684     0.38961029
 h      3.07280532    -0.76847793    -0.06328320
 c     -2.53531589    -0.62440209    -0.43085522
 h     -2.70171798    -1.50808779    -1.04842156
 h     -3.47173884    -0.52962502     0.20792057
 h     -2.73338360     0.23138749    -1.08990645
 h     -0.94106780     0.98953651     1.76838778
          17

 c      1.10207546    -0.43403305    -0.18878699
 c     -0.02289391    -1.19696823     0.36100111
 c     -1.16187060    -0.34365767     0.07182932
 c     -0.91335961     1.15076387     0.55918486
 c      0.29344462     1.65082041    -0.04083796
 c      0.98184458     0.82086761    -0.80759725
 h     -0.06760878    -2.21773792     0.61053043
 h     -1.71103251     1.77935396     0.00030854
 h      0.63692387     2.72150567     0.01661397
 h      1.82533066     1.19776459    -1.16627171
 o      2.15535232    -0.87324429     0.39302555
 h      3.09532056    -0.78022687    -0.10301926
 c     -2.53527367    -0.63759142    -0.42041782
 h     -2.74950486    -1.55985812    -1.02442507
 h     -3.45319349    -0.55388754     0.21894175
 h     -2.72751193     0.22320960    -1.12149798
 h     -0.98831140     0.99075323     1.74305974
          17

 c      1.09829100    -0.44673563    -0.19244621
 c     -0.03011888    -1.19124948     0.35669428
 c     -1.16174794    -0.32235255     0.06153134
 c     -0.91558487     1.15471121     0.55062402
 c      0.29622746     1.64087038    -0.02869447
 c      0.99447066     0.82624953    -0.80331472
 h     -0.10163084    -2.20961062     0.62561278
 h     -1.68640576     1.72987725     0.03047761
 h      0.70203447     2.72492074     0.06553157
 h      1.78264589     1.22095372    -1.22985196
 o      2.15883803    -0.86761833     0.39513885
 h      3.09294570    -0.78975556    -0.13009129
 c     -2.53611513    -0.65064623    -0.41072860
 h     -2.78927008    -1.60851237    -0.99483703
 h     -3.42629138    -0.57707206     0.23396244
 h     -2.72077727     0.21039978    -1.15171216
 h     -1.03579055     1.00212360     1.69666617
          17

 c      1.09279285    -0.46112033    -0.19353550
 c     -0.03944122    -1.18146536     0.34970493
 c     -1.16116994    -0.30257443     0.05320273
 c     -0.91944928     1.15654779     0.54226388
 c      0.29990831     1.63325127    -0.01666456
 c      1.00611676     0.83058059    -0.79771594
 h     -0.13285639    -2.21355999     0.64048584
 h     -1.66699163     1.68537557     0.06761146
 h      0.75595760     2.71375921     0.11318473
 h      1.78104199     1.26044920    -1.31744732
 o      2.16553423    -0.86264854     0.39584399
 h      3.06473462    -0.79687427    -0.14267054
 c     -2.53768009    -0.66361154    -0.40253207
 h     -2.81770921    -1.64862429    -0.95750540
 h     -3.39565134    -0.59673009     0.25562425
 h     -2.71387240     0.18859154    -1.17657820
 h     -1.08198625     1.02242978     1.63586100
          17

 c      1.08597426    -0.47669287    -0.19227619
 c     -0.05078878    -1.16835979     0.34024408
 c     -1.16029069    -0.28484310     0.04683353
 c     -0.92383277     1.15554426     0.53418540
 c      0.30500935     1.62833772    -0.00474424
 c      1.01807934     0.83442833    -0.79159386
 h     -0.16082128    -2.22231692     0.65330434
 h     -1.66775007     1.65861926     0.09983819
 h      0.79540157     2.68589101     0.15820530
 h      1.80097248     1.30540534    -1.41714154
 o      2.17496559    -0.85842564     0.39522714
 h      3.01592020    -0.80101494    -0.14242560
 c     -2.53964896    -0.67648953    -0.39625355
 h     -2.83259012    -1.67750901    -0.91218294
 h     -3.36606645    -0.61074886     0.28644183
 h     -2.70786866     0.15573220    -1.19365312
 h     -1.12615746     1.04939385     1.57265596
          17

 c      1.07832916    -0.49288545    -0.18891144
 c     -0.06405064    -1.15296305     0.32866571
 c     -1.15938346    -0.26956755     0.04235176
 c     -0.92771584     1.15138570     0.52580980
 c      0.31178190     1.62612455     0.00704938
 c      1.03172387     0.83850884    -0.78612249
 h     -0.18492852    -2.22717487     0.66161935
 h     -1.69926276     1.65858991     0.11800779
 h      0.81898178     2.64307976     0.19969426
 h      1.82212198     1.34335490    -1.51204527
 o      2.18607568    -0.85505641     0.39368586
 h      2.95991526    -0.80123124    -0.13635731
 c     -2.54171546    -0.68922256    -0.39190182
 h     -2.83292349    -1.69519555    -0.86011080
 h     -3.34051957    -0.61757230     0.32736726
 h     -2.70414195     0.11198620    -1.20223330
 h     -1.16890889     1.08006726     1.52366771
          17

 c      1.07043171    -0.50905054    -0.18372285
 c     -0.07904063    -1.13629032     0.31537341
 c     -1.15882180    -0.25701444     0.03963615
 c     -0.93123259     1.14470330     0.51590786
 c      0.32020543     1.62619850     0.01863018
 c      1.04761158     0.84313947    -0.78204859
 h     -0.20482406    -2.22143919     0.66338720
 h     -1.75591797     1.68286262     0.12231727
 h      0.82759021     2.59095795     0.23754373
 h      1.83359919     1.36682249    -1.58970248
 o      2.19715982    -0.85268069     0.39207097
 h      2.91966501    -0.79606280    -0.13882792
 c     -2.54371156    -0.70167122    -0.38898001
 h     -2.81903202    -1.70446064    -0.80363700
 h     -3.31889070    -0.61641086     0.37647807
 h     -2.70430352     0.05959841    -1.20355392
 h     -1.21173656     1.11204321     1.50340063
          17

 c      1.06290214    -0.52448671    -0.17704547
 c     -0.09547314    -1.11921512     0.30076558
 c     -1.15906524    -0.24728739     0.03851858
 c     -0.93555723     1.13675183     0.50380739
 c      0.32997969     1.62768671     0.02979056
 c      1.06569951     0.84831663    -0.77963202
 h     -0.22061431    -2.20174517     0.65745879
 h     -1.82027057     1.72069181     0.11886605
 h      0.82487235     2.53946533     0.27289026
 h      1.83147183     1.37267885    -1.64293005
 o      2.20660431    -0.85145274     0.39130789
 h      2.91633658    -0.78396676    -0.16515131
 c     -2.54557295    -0.71359264    -0.38650660
 h     -2.79252410    -1.71089356    -0.74582818
 h     -3.29858540    -0.60737795     0.42900900
 h     -2.71013738     0.00272887    -1.20097770
 h     -1.25445074     1.14422416     1.51353670
          17

 c      1.05636808    -0.53848316    -0.16926728
 c     -0.11295687    -1.10242721     0.28520324
 c     -1.16064298    -0.24032326     0.03877576
 c     -0.94195421     1.12880748     0.49005459
 c      0.34054369     1.62931376     0.04017595
 c      1.08561706     0.85388835    -0.77880266
 h     -0.23291642    -2.16829241     0.64372735
 h     -1.87611183     1.76129786     0.11297411
 h      0.81708849     2.50221415     0.30843867
 h      1.81551997     1.36037227    -1.66825228
 o      2.21438858    -0.85143059     0.39128319
 h      2.94583983    -0.76512330    -0.21355311
 c     -2.54722334    -0.72466028    -0.38321518
 h     -2.75593796    -1.72218342    -0.68979330
 h     -3.27645631    -0.59146766     0.47883923
 h     -2.72346675    -0.05316654    -1.19973632
 h     -1.29362841     1.17576482     1.54194229
          17

 c      1.05141999    -0.55037011    -0.16079818
 c     -0.13097740    -1.08639253     0.26897593
 c     -1.16413312    -0.23589516     0.04012381
 c     -0.95119628     1.12196388     0.47572097
 c      0.35128342     1.62981132     0.04937006
 c      1.10679826     0.85963518    -0.77925178
 h     -0.24284023    -2.12494076     0.62322636
 h     -1.91344428     1.79717507     0.10742340
 h      0.81062430     2.49185963     0.34756760
 h      1.78784395     1.33107586    -1.66511381
 o      2.22170938    -0.85253453     0.39093504
 h      2.98489086    -0.74199374    -0.26660909
 c     -2.54854354    -0.73458187    -0.37792194
 h     -2.71188097    -1.74539835    -0.63758615
 h     -3.25041248    -0.57034859     0.52030676
 h     -2.74580960    -0.10299081    -1.20543147
 h     -1.32474976     1.20511955     1.57283955
          17

 c      1.04855497    -0.55955992    -0.15202142
 c     -0.14888245    -1.07130613     0.25226805
 c     -1.17012173    -0.23362192     0.04222662
 c     -0.96348722     1.11710141     0.46172129
 c      0.36192933     1.62865269     0.05714082
 c      1.12848541     0.86524733    -0.78039026
 h     -0.25191589    -2.07924705     0.59819596
 h     -1.92745684     1.82378124     0.10319020
 h      0.80736166     2.51176591     0.39144411
 h      1.75307762     1.28785659    -1.63659986
 o      2.22952683    -0.85465019     0.38933513
 h      3.01416494    -0.71753355    -0.30870706
 c     -2.54945148    -0.74328779    -0.36995202
 h     -2.66220911    -1.78266524    -0.58932217
 h     -3.22007275    -0.54605727     0.54945526
 h     -2.77771087    -0.14445470    -1.22110394
 h     -1.34452767     1.23039722     1.59434284
          17

 c      1.04812079    -0.56557316    -0.14325689
 c     -0.16590744    -1.05711482     0.23515768
 c     -1.17913320    -0.23299454     0.04471862
 c     -0.97860081     1.11486863     0.44864879
 c      0.37267768     1.62633547     0.06361440
 c      1.14960879     0.87022307    -0.78114106
 h     -0.26187279    -2.04152702     0.57178521
 h     -1.91681633     1.83873945     0.10016763
 h      0.80340886     2.55301820     0.43692934
 h      1.71998338     1.23670897    -1.59203824
 o      2.23822136    -0.85769457     0.38601563
 h      3.02397499    -0.69405410    -0.33147951
 c     -2.54995897    -0.75102147    -0.35937014
 h     -2.60824579    -1.82902922    -0.54353116
 h     -3.18680525    -0.52066632     0.56465415
 h     -2.81800805    -0.17937665    -1.24481759
 h     -1.35141200     1.24995109     1.59976155
          17

 c      1.05027895    -0.56805377    -0.13474378
 c     -0.18125709    -1.04373319     0.21769238
 c     -1.19154328    -0.23342131     0.04723701
 c     -0.99599550     1.11564517     0.43683396
 c      0.38384990     1.62382657     0.06913092
 c      1.16863136     0.87377934    -0.77966555
 h     -0.27417300    -2.02151306     0.54690127
 h     -1.88297926     1.84161681     0.09740178
 h      0.79325636     2.60125125     0.47833715
 h      1.70342341     1.18746261    -1.55037228
 o      2.24777317    -0.86162623     0.38086006
 h      3.01165578    -0.67301493    -0.33219954
 c     -2.55012673    -0.75823965    -0.34684338
 h     -2.55175326    -1.87515290    -0.49845904
 h     -3.15357273    -0.49595085     0.56686415
 h     -2.86374341    -0.21227689    -1.27035300
 h     -1.34525842     1.26265793     1.58661482
          17

 c      1.05499093    -0.56678300    -0.12663129
 c     -0.19422926    -1.03141170     0.20002262
 c     -1.20749046    -0.23428863     0.04945657
 c     -1.01481951     1.11945326     0.42641879
 c      0.39557567     1.62196187     0.07401821
 c      1.18384490     0.87508974    -0.77374379
 h     -0.28943227    -2.02312932     0.52445459
 h     -1.83068344     1.83455503     0.09287088
 h      0.77346324     2.64403820     0.51037691
 h      1.72120262     1.15079215    -1.53594413
 o      2.25787245    -0.86645585     0.37402978
 h      2.97994236    -0.65480490    -0.31271331
 c     -2.54999073    -0.76545875    -0.33331168
 h     -2.49537183    -1.91186650    -0.45299903
 h     -3.12468443    -0.47306927     0.55963405
 h     -2.91097804    -0.24775395    -1.29032114
 h     -1.32705198     1.26803973     1.55589622
          17

 c      1.06202221    -0.56169706    -0.11897050
 c     -0.20433606    -1.02087678     0.18245227
 c     -1.22679362    -0.23503271     0.05111950
 c     -1.03381963     1.12580322     0.41739765
 c      0.40771139     1.62126871     0.07852328
 c      1.19469731     0.87401954    -0.76268936
 h     -0.30716090    -2.04197239     0.50268182
 h     -1.76927299     1.82378953     0.08285087
 h      0.74328827     2.67335801     0.52945717
 h      1.77897998     1.12928874    -1.55626798
 o      2.26786656    -0.87229371     0.36602347
 h      2.93783298    -0.63790682    -0.28049347
 c     -2.54955273    -0.77316445    -0.31971334
 h     -2.44229048    -1.93292513    -0.40683892
 h     -3.10523944    -0.45237970     0.54852408
 h     -2.95583585    -0.28887011    -1.29885526
 h     -1.29888381     1.26641887     1.51220155
          17

 c      1.07097524    -0.55289228    -0.11172606
 c     -0.21138079    -1.01300875     0.16533140
 c     -1.24889240    -0.23520802     0.05205063
 c     -1.05130573     1.13357082     0.40960688
 c      0.41989044     1.62200333     0.08282718
 c      1.20247354     0.87121291    -0.74822183
 h     -0.32602118    -2.06848578     0.47847163
 h     -1.71315957     1.82094986     0.06132347
 h      0.70399527     2.68534850     0.53376182
 h      1.86244754     1.11627082    -1.59182617
 o      2.27664793    -0.87944248     0.35779127
 h      2.90229370    -0.61734192    -0.25050061
 c     -2.54886182    -0.78175342    -0.30678220
 h     -2.39569643    -1.93575807    -0.36024743
 h     -3.09995095    -0.43367979     0.53946838
 h     -2.99518041    -0.33683747    -1.29274489
 h     -1.26403886     1.25913989     1.46448487
          17

 c      1.08135511    -0.54060941    -0.10481814
 c     -0.21548237    -1.00840579     0.14892078
 c     -1.27283957    -0.23453097     0.05215548
 c     -1.06558865     1.14131726     0.40259184
 c      0.43162736     1.62417276     0.08702137
 c      1.20898466     0.86732716    -0.73250437
 h     -0.34429920    -2.09302774     0.44913134
 h     -1.67689742     1.83956092     0.02157603
 h      0.65815493     2.67981578     0.52312370
 h      1.95221820     1.10498621    -1.61877293
 o      2.28296138    -0.88837795     0.35045625
 h      2.89327928    -0.58496656    -0.24063124
 c     -2.54814913    -0.79144114    -0.29484674
 h     -2.35829060    -1.92148223    -0.31381821
 h     -3.11144210    -0.41705023     0.53625382
 h     -3.02697687    -0.39129729    -1.27164432
 h     -1.22674606     1.24864369     1.42608954
          17

 c      1.09263991    -0.52522577    -0.09816636
 c     -0.21703546    -1.00718944     0.13333870
 c     -1.29737329    -0.23288001     0.05141179
 c     -1.07598242     1.14834803     0.39540811
 c      0.44241021     1.62748722     0.09104448
 c      1.21557846     0.86276982    -0.71690107
 h     -0.36027560    -2.10877801     0.41321700
 h     -1.66432150     1.88354101    -0.03769986
 h      0.60920430     2.66042641     0.49911859
 h      2.03459236     1.09216801    -1.62291115
 o      2.28655727    -0.89925634     0.34421736
 h      2.91533918    -0.53740940    -0.25402683
 c     -2.54791561    -0.80215158    -0.28370432
 h     -2.33185617    -1.89498085    -0.26821430
 h     -3.13897107    -0.40374912     0.53879972
 h     -3.05058691    -0.45067066    -1.23809069
 h     -1.19109033     1.23792556     1.41098257
          17

 c      1.10433427    -0.50726178    -0.09170394
 c     -0.21660641    -1.00902427     0.11857357
 c     -1.32106514    -0.23024691     0.04986139
 c     -1.08307563     1.15527279     0.38702543
 c      0.45175114     1.63127390     0.09462617
 c      1.22307054     0.85783896    -0.70204473
 h     -0.37245489    -2.11249041     0.37057502
 h     -1.66644818     1.94191835    -0.10849424
 h      0.56105265     2.63547044     0.46526253
 h      2.10177619     1.07687837    -1.59844046
 o      2.28849571    -0.91152413     0.33808198
 h      2.95254132    -0.48238667    -0.27468577
 c     -2.54887514    -0.81347949    -0.27269446
 h     -2.31685194    -1.86496863    -0.22384099
 h     -3.17868591    -0.39618010     0.54386412
 h     -3.06709711    -0.51245528    -1.19754570
 h     -1.15962217     1.22938366     1.42486712
          17

 c      1.11599409    -0.48739117    -0.08535994
 c     -0.21479910    -1.01319769     0.10451721
 c     -1.34250411    -0.22667004     0.04759538
 c     -1.08781553     1.16316457     0.37722198
 c      0.45922385     1.63447603     0.09730689
 c      1.23192038     0.85284816    -0.68813882
 h     -0.37974848    -2.10449274     0.32211890
 h     -1.67184658     1.99916539    -0.17893383
 h      0.51739028     2.61780152     0.42665749
 h      2.14974293     1.05930516    -1.54433658
 o      2.28995355    -0.92439394     0.33102192
 h      2.98705142    -0.43114044    -0.28593267
 c     -2.55177115    -0.82479410    -0.26092718
 h     -2.31224107    -1.84300453    -0.18047416
 h     -3.22518795    -0.39690489     0.54733520
 h     -3.07946919    -0.57362766    -1.15811189
 h     -1.13341929     1.22421964     1.45976185
          17

 c      1.12722459    -0.46643637    -0.07903967
 c     -0.21214271    -1.01868236     0.09099938
 c     -1.36046054    -0.22221213     0.04472876
 c     -1.09083678     1.17275140     0.36656392
 c      0.46451280     1.63600493     0.09861988
 c      1.24235637     0.84816028    -0.67514336
 h     -0.38165777    -2.08864605     0.26954450
 h     -1.67310603     2.04406158    -0.23943906
 h      0.48073107     2.62077884     0.38807534
 h      2.17702833     1.04031055    -1.46243583
 o      2.29162843    -0.93725468     0.32249991
 h      3.00847274    -0.39191953    -0.27890144
 c     -2.55718862    -0.83551906    -0.24754651
 h     -2.31608479    -1.83984277    -0.13719485
 h     -3.27319021    -0.40762606     0.54607401
 h     -3.09186267    -0.63141532    -1.12901189
 h     -1.11325443     1.22293906     1.50022984
          17

 c      1.13766621    -0.44533908    -0.07262399
 c     -0.20902645    -1.02420291     0.07782812
 c     -1.37400180    -0.21699191     0.04137258
 c     -1.09242029     1.18428645     0.35576318
 c      0.46741228     1.63549764     0.09836575
 c      1.25438566     0.84415549    -0.66282960
 h     -0.37839917    -2.07202661     0.21494043
 h     -1.66679824     2.07071287    -0.28411349
 h      0.45218082     2.64948758     0.35110508
 h      2.18493813     1.02148889    -1.35717331
 o      2.29381365    -0.94971272     0.31236156
 h      3.01278546    -0.36941847    -0.25080173
 c     -2.56548013    -0.84551596    -0.23200076
 h     -2.32695843    -1.85967323    -0.09308731
 h     -3.31853770    -0.42870741     0.53860011
 h     -3.10751292    -0.68434502    -1.11713320
 h     -1.10000697     1.22592690     1.53238098
          17

 c      1.14698614    -0.42510656    -0.06598419
 c     -0.20569823    -1.02840742     0.06484449
 c     -1.38255727    -0.21122848     0.03761435
 c     -1.09263672     1.19768500     0.34532921
 c      0.46774424     1.63370746     0.09665471
 c      1.26764667     0.84116668    -0.65071588
 h     -0.37076409    -2.06326849     0.16018536
 h     -1.65203341     2.07702405    -0.30999077
 h      0.43242579     2.69616880     0.31391322
 h      2.17947126     1.00553831    -1.23647305
 o      2.29652385    -0.96156086     0.30069742
 h      3.00048116    -0.36538848    -0.20265249
 c     -2.57683008    -0.85524173    -0.21426177
 h     -2.34479631    -1.89738442    -0.04825097
 h     -3.35866732    -0.45914424     0.52510166
 h     -3.12622269    -0.73268871    -1.12332588
 h     -1.09442057     1.23360669     1.54732923
          17

 c      1.15488909    -0.40674328    -0.05900543
 c     -0.20232726    -1.03022265     0.05197556
 c     -1.38594332    -0.20525833     0.03351125
 c     -1.09143941     1.21263312     0.33555107
 c      0.46533306     1.63196335     0.09366155
 c      1.28111419     0.83941076    -0.63796339
 h     -0.35953553    -2.06873392     0.10632622
 h     -1.62966048     2.06370473    -0.31641599
 h      0.42233439     2.74643361     0.27412959
 h      2.17475209     0.99673700    -1.11266596
 o      2.29948675    -0.97282228     0.28781339
 h      2.97659174    -0.37797443    -0.13877264
 c     -2.59129030    -0.86548746    -0.19483098
 h     -2.37012943    -1.94219259    -0.00393978
 h     -3.39284558    -0.49671595     0.50729972
 h     -3.14414340    -0.77767248    -1.14210993
 h     -1.09689925     1.24641303     1.54086291
          17

 c      1.16115687    -0.39118355    -0.05161513
 c     -0.19908168    -1.02923683     0.03923460
 c     -1.38435041    -0.19951258     0.02909841
 c     -1.08868045     1.22859394     0.32659090
 c      0.46006701     1.63146822     0.08944831
 c      1.29306951     0.83897274    -0.62355563
 h     -0.34483277    -2.08836675     0.05353665
 h     -1.60228939     2.03438717    -0.30521912
 h      0.42254603     2.78744031     0.23089181
 h      2.19325160     1.00070913    -0.99988917
 o      2.30200320    -0.98390028     0.27426277
 h      2.95251299    -0.39930094    -0.06727031
 c     -2.60866041    -0.87700149    -0.17451771
 h     -2.40291393    -1.98330560     0.03816564
 h     -3.42235881    -0.53817766     0.48831000
 h     -3.15615639    -0.82034038    -1.16508844
 h     -1.10746414     1.26474001     1.51254852
          17

 c      1.16570795    -0.37923220    -0.04381041
 c     -0.19613812    -1.02575111     0.02665562
 c     -1.37828602    -0.19446145     0.02441112
 c     -1.08406249     1.24471730     0.31858895
 c      0.45194158     1.63304379     0.08397433
 c      1.30233470     0.84000092    -0.60706835
 h     -0.32617648    -2.11537677     0.00181585
 h     -1.57501052     1.99672613    -0.28175514
 h      0.43303155     2.81106370     0.18487425
 h      2.25096982     1.02155989    -0.90476756
 o      2.30288623    -0.99567117     0.26075971
 h      2.94649846    -0.41408772     0.00142347
 c     -2.62837223    -0.89028249    -0.15419423
 h     -2.44210414    -2.01308282     0.07665244
 h     -3.45044618    -0.57955353     0.47228536
 h     -3.15824979    -0.86110791    -1.18447994
 h     -1.12580586     1.28888739     1.46555847
          17

 c      1.16864909    -0.37149329    -0.03567679
 c     -0.19362501    -1.02045670     0.01423179
 c     -1.36847861    -0.19054330     0.01951146
 c     -1.07706575     1.25974257     0.31171079
 c      0.44107549     1.63714898     0.07715892
 c      1.30987509     0.84299473    -0.58901532
 h     -0.30320629    -2.14015918    -0.04837829
 h     -1.55624161     1.96345601    -0.25609599
 h      0.45298621     2.81382341     0.13762745
 h      2.33780273     1.05790379    -0.82227048
 o      2.30113315    -1.00891679     0.24772915
 h      2.97288774    -0.40903317     0.06181749
 c     -2.64956359    -0.90551946    -0.13462857
 h     -2.48579649    -2.02775458     0.11071044
 h     -3.48138027    -0.61671446     0.46344858
 h     -3.14844378    -0.89989526    -1.19474358
 h     -1.15144035     1.31902350     1.40734210
          17

 c      1.17027648    -0.36827098    -0.02739759
 c     -0.19156943    -1.01407895     0.00190653
 c     -1.35576974    -0.18809827     0.01450814
 c     -1.06703339     1.27220419     0.30594208
 c      0.42774401     1.64390181     0.06890212
 c      1.31779242     0.84863730    -0.56998950
 h     -0.27621738    -2.15440500    -0.09610681
 h     -1.55639293     1.94975378    -0.24130519
 h      0.48091381     2.79639303     0.09104597
 h      2.42843841     1.10417099    -0.74546950
 o      2.29708826    -1.02329802     0.23503112
 h      3.02411098    -0.38949318     0.11767601
 c     -2.67134121    -0.92256261    -0.11634610
 h     -2.53148242    -2.02730600     0.14028948
 h     -3.51834423    -0.64625456     0.46446007
 h     -3.12674096    -0.93638376    -1.19289278
 h     -1.18404721     1.35524623     1.35031276
          17

 c      1.17100890    -0.36949136    -0.01925032
 c     -0.18987175    -1.00720202    -0.01040452
 c     -1.34102762    -0.18732079     0.00956606
 c     -1.05370246     1.28126650     0.30056488
 c      0.41239560     1.65304153     0.05909394
 c      1.32759218     0.85738499    -0.55012623
 h     -0.24622049    -2.15305640    -0.14027010
 h     -1.58111895     1.96309180    -0.24523766
 h      0.51485300     2.76371579     0.04702961
 h      2.50249683     1.15460614    -0.67139546
 o      2.29199327    -1.03779016     0.22248854
 h      3.07844358    -0.37250361     0.17334090
 c     -2.69306196    -0.94088792    -0.09952275
 h     -2.57626648    -2.01541644     0.16627378
 h     -3.56116942    -0.66624732     0.47502016
 h     -3.09482530    -0.97020608    -1.17852327
 h     -1.22389632     1.39777323     1.30975922
          17

 c      1.17129203    -0.37468944    -0.01159002
 c     -0.18829650    -1.00022771    -0.02278689
 c     -1.32509854    -0.18823282     0.00489995
 c     -1.03780626     1.28738030     0.29429508
 c      0.39562080     1.66388733     0.04764575
 c      1.33985488     0.86928781    -0.52920488
 h     -0.21475800    -2.13473481    -0.17993210
 h     -1.62477119     1.99565927    -0.26392974
 h      0.55280338     2.72542286     0.00716435
 h      2.54889110     1.20485060    -0.59984398
 o      2.28687000    -1.05166873     0.21017778
 h      3.11823371    -0.37083335     0.22886602
 c     -2.71441167    -0.95960208    -0.08398250
 h     -2.61713100    -1.99937271     0.19067949
 h     -3.60599523    -0.67636159     0.49195977
 h     -3.05578128    -1.00107671    -1.15401005
 h     -1.27136061     1.44671299     1.29557566
          17

 c      1.17152217    -0.38305738    -0.00481917
 c     -0.18648299    -0.99336439    -0.03530127
 c     -1.30878828    -0.19067740     0.00075115
 c     -1.02091367     1.29171993     0.28652495
 c      0.37809300     1.67543566     0.03452569
 c      1.35453844     0.88401688    -0.50683982
 h     -0.18367286    -2.10178033    -0.21458230
 h     -1.67481284     2.03232064    -0.28757427
 h      0.59327636     2.69483664    -0.02761212
 h      2.56298529     1.25185660    -0.53166313
 o      2.28227980    -1.06468358     0.19830385
 h      3.13407674    -0.39009381     0.28196465
 c     -2.73525604    -0.97756964    -0.06928612
 h     -2.65134345    -1.98895117     0.21658263
 h     -3.64715944    -0.67739226     0.51071876
 h     -3.01373129    -1.02891381    -1.12471461
 h     -1.32463371     1.50073584     1.30366822
          17

 c      1.17201086    -0.39354086     0.00065868
 c     -0.18398164    -0.98660535    -0.04795963
 c     -1.29285479    -0.19433668    -0.00263788
 c     -1.00485446     1.29537143     0.27768597
 c      0.36055454     1.68678769     0.01976402
 c      1.37123278     0.90097088    -0.48261045
 h     -0.15485705    -2.06030484    -0.24438125
 h     -1.71990655     2.06087758    -0.30839402
 h      0.63522926     2.68410246    -0.05703617
 h      2.54424241     1.29359968    -0.46800840
 o      2.27845506    -1.07691522     0.18707983
 h      3.12281833    -0.43098116     0.32997944
 c     -2.75545417    -0.99374616    -0.05482911
 h     -2.67699193    -1.99290492     0.24723178
 h     -3.67947381    -0.67067152     0.52693538
 h     -2.97312984    -1.05396044    -1.09839614
 h     -1.37863394     1.55639187     1.31980484
          17

 c      1.17298433    -0.40496082     0.00449153
 c     -0.18031327    -0.97973332    -0.06071246
 c     -1.27800118    -0.19877207    -0.00504092
 c     -0.99128713     1.29901925     0.26851614
 c      0.34391666     1.69775712     0.00340966
 c      1.38922786     0.91938704    -0.45614526
 h     -0.12995786    -2.01978849    -0.27032908
 h     -1.75277607     2.07444485    -0.32231809
 h      0.67649561     2.69699292    -0.08096539
 h      2.49588999     1.32913762    -0.41003765
 o      2.27535004    -1.08869652     0.17666042
 h      3.08658057    -0.49039985     0.37094923
 c     -2.77478051    -1.00763383    -0.03997760
 h     -2.69343243    -2.01390935     0.28432503
 h     -3.69953670    -0.65762685     0.53738892
 h     -2.93767691    -1.07680805    -1.08268951
 h     -1.42714215     1.60945493     1.33014454
          17

 c      1.17460897    -0.41614019     0.00642300
 c     -0.17503564    -0.97245254    -0.07346986
 c     -1.26486340    -0.20348079    -0.00625983
 c     -0.98150186     1.30295517     0.25955954
 c      0.32931666     1.70897634    -0.01449835
 c      1.40739287     0.93839570    -0.42718569
 h     -0.11013541    -1.99098053    -0.29405932
 h     -1.76970154     2.07008357    -0.32794182
 h      0.71240451     2.72731842    -0.09898472
 h      2.42662019     1.35935921    -0.35857982
 o      2.27251827    -1.10065111     0.16706044
 h      3.03432600    -0.56058158     0.40487087
 c     -2.79292715    -1.01947522    -0.02434237
 h     -2.70135102    -2.04663181     0.32686897
 h     -3.70617231    -0.63947079     0.54040131
 h     -2.90946524    -1.09819044    -1.08097249
 h     -1.46505937     1.65635653     1.32610228
          17

 c      1.17702514    -0.42601352     0.00631742
 c     -0.16779399    -0.96470632    -0.08617814
 c     -1.25398564    -0.20796177    -0.00613489
 c     -0.97634941     1.30719276     0.25109883
 c      0.31791445     1.72135520    -0.03388353
 c      1.42392151     0.95696139    -0.39565477
 h     -0.09610329    -1.98142068    -0.31695266
 h     -1.76963135     2.04743750    -0.32563743
 h      0.73702882     2.76475565    -0.11081833
 h      2.35377465     1.38872212    -0.31353019
 o      2.26889660    -1.11377901     0.15801162
 h      2.98488098    -0.62741293     0.43595838
 c     -2.80948650    -1.02998834    -0.00803726
 h     -2.70240795    -2.08125166     0.37188569
 h     -3.70050222    -0.61693747     0.53597337
 h     -2.88914509    -1.11864265    -1.09000696
 h     -1.48908894     1.69461570     1.30406747
          17

 c      1.18036731    -0.43370427     0.00416613
 c     -0.15836552    -0.95696467    -0.09890769
 c     -1.24577618    -0.21178624    -0.00455445
 c     -0.97616988     1.31155944     0.24322457
 c      0.31057246     1.73556363    -0.05456391
 c      1.43632686     0.97380498    -0.36172142
 h     -0.08839388    -1.99118067    -0.33904320
 h     -1.75394889     2.00824412    -0.31740689
 h      0.74550558     2.80046373    -0.11683545
 h      2.30370355     1.42672085    -0.27322950
 o      2.26305096    -1.12922048     0.14891791
 h      2.96283865    -0.67405397     0.47337622
 c     -2.82391595    -1.03996863     0.00837226
 h     -2.69872269    -2.10832484     0.41603149
 h     -3.68581928    -0.59004638     0.52571316
 h     -2.87675673    -1.13835140    -1.10201313
 h     -1.49762764     1.72277552     1.26415340
          17

 c      1.18474780    -0.43857393     0.00008276
 c     -0.14673686    -0.95012463    -0.11185139
 c     -1.24044706    -0.21466568    -0.00146356
 c     -0.98067649     1.31569754     0.23590530
 c      0.30764715     1.75186242    -0.07622110
 c      1.44264229     0.98784511    -0.32572596
 h     -0.08733980    -2.01322343    -0.35890309
 h     -1.72711069     1.95669048    -0.30745577
 h      0.73521445     2.82893641    -0.11812784
 h      2.29811133     1.48280221    -0.23543481
 o      2.25462038    -1.14729790     0.13942243
 h      2.97576087    -0.69619324     0.52225991
 c     -2.83557596    -1.05004954     0.02416197
 h     -2.69244402    -2.12133767     0.45671402
 h     -3.66696340    -0.55805737     0.51238655
 h     -2.87223011    -1.15728790    -1.10879439
 h     -1.49070587     1.74042506     1.20970103
          17

 c      1.19022438    -0.44026002    -0.00571623
 c     -0.13319054    -0.94509265    -0.12522457
 c     -1.23795964    -0.21649891     0.00312860
 c     -0.98881110     1.31896151     0.22903402
 c      0.30893571     1.77012865    -0.09841095
 c      1.44329663     0.99924437    -0.28794285
 h     -0.09271063    -2.03784214    -0.37461390
 h     -1.69791990     1.90024765    -0.30325505
 h      0.70591342     2.84794670    -0.11631377
 h      2.33247103     1.55376975    -0.20004121
 o      2.24492093    -1.16722697     0.12997188
 h      3.00464659    -0.70645093     0.57477499
 c     -2.84388501    -1.06058319     0.03872761
 h     -2.68545418    -2.11725518     0.49252345
 h     -3.64877854    -0.51999296     0.49890927
 h     -2.87538077    -1.17542764    -1.10450830
 h     -1.47034308     1.74863639     1.14772202
          17

 c      1.19679670    -0.43868889    -0.01294722
 c     -0.11830844    -0.94244575    -0.13917020
 c     -1.23801453    -0.21737801     0.00914559
 c     -0.99873068     1.32034237     0.22239117
 c      0.31375264     1.78990066    -0.12061278
 c      1.44048521     1.00928087    -0.24858022
 h     -0.10351532    -2.05669315    -0.38472695
 h     -1.67964425     1.84941120    -0.31578324
 h      0.65960908     2.85842655    -0.11326385
 h      2.38347573     1.62480913    -0.16859201
 o      2.23543394    -1.18809004     0.12125733
 h      3.02759220    -0.71841484     0.61902498
 c     -2.84853351    -1.07151703     0.05175296
 h     -2.67914116    -2.09647700     0.52340813
 h     -3.63394601    -0.47591755     0.48705528
 h     -2.88577043    -1.19291765    -1.08660014
 h     -1.44121277     1.75084881     1.08970507
          17

 c      1.20441125    -0.43403959    -0.02129917
 c     -0.10287738    -0.94232595    -0.15372035
 c     -1.24009653    -0.21755647     0.01644496
 c     -1.00837058     1.31878541     0.21538731
 c      0.32108642     1.81039379    -0.14230033
 c      1.43628865     1.01923612    -0.20793711
 h     -0.11813694    -2.06452934    -0.38865698
 h     -1.68455076     1.81308357    -0.35538914
 h      0.60031559     2.86466293    -0.11077319
 h      2.43068275     1.68208337    -0.14186055
 o      2.22700181    -1.20927023     0.11371793
 h      3.03234219    -0.73948761     0.64703829
 c     -2.84960499    -1.08227297     0.06324677
 h     -2.67418710    -2.06289984     0.55091951
 h     -3.62177843    -0.42818304     0.47684424
 h     -2.90266101    -1.21018817    -1.05592241
 h     -1.41056808     1.75335884     1.05084924
          17

 c      1.21294890    -0.42668539    -0.03046362
 c     -0.08774633    -0.94447142    -0.16879516
 c     -1.24356055    -0.21739531     0.02481844
 c     -1.01666447     1.31397874     0.20683823
 c      0.32979112     1.83055855    -0.16300620
 c      1.43211382     1.02994556    -0.16641162
 h     -0.13462250    -2.05954977    -0.38670248
 h     -1.71352409     1.79123580    -0.42264221
 h      0.53328280     2.87394612    -0.11022527
 h      2.46252463     1.71754822    -0.11943931
 o      2.21992655    -1.23036899     0.10751454
 h      3.01480542    -0.77235340     0.65531333
 c     -2.84749280    -1.09175754     0.07345758
 h     -2.67042137    -2.02385313     0.57849187
 h     -3.60917740    -0.38130823     0.46717937
 h     -2.92511261    -1.22803502    -1.01667668
 h     -1.38535090     1.76301721     1.04398909
          17

 c      1.22220429    -0.41713776    -0.04015351
 c     -0.07368635    -0.94826942    -0.18421287
 c     -1.24773451    -0.21729931     0.03398752
 c     -1.02406164     1.30671877     0.19565376
 c      0.33878969     1.84932771    -0.18235331
 c      1.42886270     1.04186290    -0.12444239
 h     -0.15100119    -2.04344088    -0.37994843
 h     -1.75534256     1.77592445    -0.50598714
 h      0.46349333     2.89392936    -0.11244983
 h      2.47382691     1.72778837    -0.10024717
 o      2.21412867    -1.25112489     0.10258083
 h      2.97672329    -0.81660947     0.64409249
 c     -2.84268084    -1.09860207     0.08276240
 h     -2.66696505    -1.98879122     0.61116207
 h     -3.59276151    -0.34043390     0.45700645
 h     -2.95219679    -1.24766127    -0.97598930
 h     -1.36739780     1.78158913     1.06932207
          17

 c      1.23188082    -0.40599823    -0.05011375
 c     -0.06129161    -0.95279624    -0.19970378
 c     -1.25200833    -0.21766044     0.04360512
 c     -1.03166353     1.29838133     0.18168589
 c      0.34720875     1.86606277    -0.20003384
 c      1.42709652     1.05516532    -0.08246843
 h     -0.16560615    -2.02137103    -0.37012075
 h     -1.79691750     1.75916919    -0.59040927
 h      0.39443536     2.92761759    -0.11801725
 h      2.46337796     1.71243835    -0.08289442
 o      2.20913126    -1.27144007     0.09858301
 h      2.92605675    -0.86868677     0.61804579
 c     -2.83552339    -1.10163757     0.09161757
 h     -2.66296121    -1.96552373     0.65369823
 h     -3.57045053    -0.30959964     0.44603208
 h     -2.98318626    -1.27058318    -0.94220628
 h     -1.35338499     1.80383250     1.11300987
          17

 c      1.24161091    -0.39391041    -0.06011955
 c     -0.05093720    -0.95689948    -0.21494141
 c     -1.25588226    -0.21882362     0.05327616
 c     -1.04029940     1.29019962     0.16542338
 c      0.35436446     1.88081407    -0.21576819
 c      1.42704126     1.06977315    -0.04091395
 h     -0.17734110    -2.00136736    -0.35930307
 h     -1.82942069     1.73652246    -0.66430457
 h      0.32851284     2.97045632    -0.12768032
 h      2.43335957     1.67373509    -0.06585621
 o      2.20390474    -1.29148313     0.09478701
 h      2.87946846    -0.92054254     0.58836000
 c     -2.82612070    -1.10041616     0.10050970
 h     -2.65859114    -1.95555613     0.70737144
 h     -3.54205233    -0.29068762     0.43485990
 h     -3.01737764    -1.29819778    -0.92128575
 h     -1.33943034     1.82232139     1.15754843
          17

 c      1.25100582    -0.38150195    -0.06995898
 c     -0.04280852    -0.95942660    -0.22960003
 c     -1.25897042    -0.22107843     0.06258916
 c     -1.05030112     1.28296379     0.14740530
 c      0.35969447     1.89407448    -0.22930396
 c      1.42842468     1.08528994    -0.00018317
 h     -0.18567112    -1.99196142    -0.34940601
 h     -1.84836366     1.70650522    -0.72055684
 h      0.26823088     3.01320188    -0.14232349
 h      2.39075245     1.61724082    -0.04766479
 o      2.19695580    -1.31165531     0.09010647
 h      2.86079205    -0.96056167     0.57185458
 c     -2.81436539    -1.09537564     0.10977634
 h     -2.65523882    -1.95336896     0.76842475
 h     -3.50928291    -0.28303104     0.42484617
 h     -3.05337176    -1.33097210    -0.91310906
 h     -1.32360962     1.83163085     1.18971521
          17

 c      1.25971189    -0.36932833    -0.07940751
 c     -0.03699861    -0.95960679    -0.24341997
 c     -1.26097729    -0.22466126     0.07114777
 c     -1.06164059     1.27706234     0.12802484
 c      0.36277475     1.90634114    -0.24044279
 c      1.43017957     1.10091462     0.03936113
 h     -0.19013776    -1.99801744    -0.34157930
 h     -1.85219210     1.66947686    -0.75546556
 h      0.21640899     3.04693953    -0.16255341
 h      2.35040212     1.55313907    -0.02736965
 o      2.18747587    -1.33199874     0.08393939
 h      2.88268676    -0.98334006     0.57752693
 c     -2.80009257    -1.08754441     0.11943607
 h     -2.65453413    -1.95053240     0.83013607
 h     -3.47556669    -0.28345552     0.41787003
 h     -3.08848626    -1.36782417    -0.91143963
 h     -1.30578144     1.82907335     1.20178447
          17

 c      1.26743631    -0.35785123    -0.08821892
 c     -0.03360160    -0.95733736    -0.25623322
 c     -1.26167310    -0.22975484     0.07859472
 c     -1.07406352     1.27258362     0.10756900
 c      0.36338163     1.91787346    -0.24905572
 c      1.43037347     1.11553723     0.07744511
 h     -0.18979141    -2.01762061    -0.33608038
 h     -1.84147516     1.62706238    -0.76797737
 h      0.17560462     3.06587314    -0.18845349
 h      2.33578908     1.49535186    -0.00521313
 o      2.17637269    -1.35173442     0.07690311
 h      2.93024255    -0.99713638     0.59483761
 c     -2.78317743    -1.07812423     0.12926138
 h     -2.65741057    -1.93991873     0.88595185
 h     -3.44550828    -0.28685783     0.41598207
 h     -3.11912128    -1.40635146    -0.90769709
 h     -1.28687621     1.81410170     1.19028878
          17

 c      1.27392826    -0.34745916    -0.09614271
 c     -0.03270823    -0.95309507    -0.26793596
 c     -1.26088556    -0.23647519     0.08462541
 c     -1.08711618     1.26935560     0.08631696
 c      0.36150305     1.92865204    -0.25508881
 c      1.42734215     1.12838645     0.11385332
 h     -0.18331031    -2.04330178    -0.33272332
 h     -1.81903974     1.58209272    -0.75990916
 h      0.14760089     3.06787540    -0.21958083
 h      2.36612595     1.45392837     0.01788469
 o      2.16510346    -1.36992439     0.06995959
 h      2.97954316    -1.01311973     0.60771385
 c     -2.76358933    -1.06815692     0.13899218
 h     -2.66381787    -1.91738099     0.93123949
 h     -3.42362807    -0.28775405     0.42080064
 h     -3.14170825    -1.44365414    -0.89470973
 h     -1.26847673     1.78782380     1.15508688
          17

 c      1.27895911    -0.33847880    -0.10294871
 c     -0.03432857    -0.94759050    -0.27845288
 c     -1.25850562    -0.24485267     0.08899147
 c     -1.10006462     1.26691752     0.06464666
 c      0.35729470     1.93839367    -0.25856917
 c      1.42157965     1.13964683     0.14824921
 h     -0.16969419    -2.06614118    -0.33136250
 h     -1.79103833     1.53885888    -0.73730154
 h      0.13315061     3.05436848    -0.25506969
 h      2.43460580     1.42753772     0.04278860
 o      2.15462330    -1.38595299     0.06368671
 h      3.01444421    -1.03754534     0.60625891
 c     -2.74148935    -1.05826147     0.14849688
 h     -2.67285072    -1.88180333     0.96377664
 h     -3.41237412    -0.28269463     0.43270405
 h     -3.15343910    -1.47708922    -0.86831320
 h     -1.25268187     1.75297655     1.09946433
          17

 c      1.28233998    -0.33114491    -0.10843651
 c     -0.03832644    -0.94148199    -0.28772579
 c     -1.25450146    -0.25481265     0.09149839
 c     -1.11175294     1.26446563     0.04309896
 c      0.35104644     1.94654191    -0.25959241
 c      1.41517273     1.14989564     0.18018855
 h     -0.14877217    -2.07903419    -0.33204648
 h     -1.76843272     1.50328126    -0.71231649
 h      0.13182186     3.03033939    -0.29383759
 h      2.51514922     1.40976657     0.07208793
 o      2.14534344    -1.39949597     0.05828565
 h      3.02730202    -1.07229951     0.58668160
 c     -2.71731175    -1.04848857     0.15781840
 h     -2.68299577    -1.83477679     0.98387174
 h     -3.41062613    -0.27194537     0.45031434
 h     -3.15259694    -1.50473063    -0.82746936
 h     -1.24209388     1.71431806     1.03130221
          17

 c      1.28394264    -0.32556979    -0.11243075
 c     -0.04439411    -0.93525588    -0.29571946
 c     -1.24893522    -0.26615524     0.09200246
 c     -1.12065789     1.26090008     0.02216359
 c      0.34316343     1.95226760    -0.25828057
 c      1.40990540     1.15944751     0.20930826
 h     -0.12127351    -2.07799498    -0.33496187
 h     -1.76607027     1.48189478    -0.70217352
 h      0.14197574     3.00419111    -0.33494124
 h      2.58462461     1.39665399     0.10769575
 o      2.13728577    -1.41042997     0.05370852
 h      3.01657707    -1.11652718     0.54924076
 c     -2.69169467    -1.03838297     0.16711628
 h     -2.69242339    -1.78032492     0.99454832
 h     -3.41413363    -0.25877249     0.47080335
 h     -3.13872676    -1.52567948    -0.77402144
 h     -1.23974149     1.67902678     0.96454556
          17

 c      1.28369967    -0.32174561    -0.11477503
 c     -0.05204859    -0.92920679    -0.30243324
 c     -1.24197934    -0.27853725     0.09041380
 c     -1.12561150     1.25519618     0.00154658
 c      0.33410362     1.95461233    -0.25473257
 c      1.40670161     1.16832148     0.23538017
 h     -0.08865368    -2.06238591    -0.34035040
 h     -1.79417316     1.47842245    -0.71903633
 h      0.16120693     2.98605588    -0.37796031
 h      2.62956710     1.38705678     0.15011211
 o      2.13009578    -1.41880765     0.04969199
 h      2.98666741    -1.16718732     0.49767210
 c     -2.66527810    -1.02719024     0.17657769
 h     -2.69933389    -1.72446523     1.00159716
 h     -3.41748882    -0.24712094     0.49080823
 h     -3.11282569    -1.54040602    -0.71256060
 h     -1.24871320     1.65572351     0.91765773
          17

 c      1.28160183    -0.31956180    -0.11533089
 c     -0.06064115    -0.92344394    -0.30791017
 c     -1.23392608    -0.29147038     0.08670743
 c     -1.12677625     1.24704756    -0.02001297
 c      0.32426061     1.95288942    -0.24902158
 c      1.40586701     1.17636337     0.25828191
 h     -0.05282961    -2.03490330    -0.34846121
 h     -1.84768360     1.49058557    -0.75823262
 h      0.18739017     2.98322674    -0.42289295
 h      2.64368432     1.38118822     0.19884265
 o      2.12288209    -1.42487420     0.04570959
 h      2.95045201    -1.21886438     0.43991582
 c     -2.63851845    -1.01408674     0.18640764
 h     -2.70228937    -1.67399056     1.01266066
 h     -3.41599175    -0.23974452     0.50726697
 h     -3.07748409    -1.55112291    -0.65021132
 h     -1.27110554     1.65013301     0.90374054
          17

 c      1.27770963    -0.31882171    -0.11398227
 c     -0.06938942    -0.91790462    -0.31224094
 c     -1.22518364    -0.30434195     0.08093791
 c     -1.12543116     1.23713492    -0.04324394
 c      0.31388948     1.94713573    -0.24128135
 c      1.40732660     1.18331822     0.27797321
 h     -0.01585062    -2.00142018    -0.35953388
 h     -1.91053076     1.51204149    -0.80427840
 h      0.21940571     2.99503205    -0.46910448
 h      2.62521980     1.37979067     0.25282621
 o      2.11410818    -1.42902923     0.04099478
 h      2.93098997    -1.26438895     0.38774900
 c     -2.61164113    -0.99843889     0.19693108
 h     -2.70028682    -1.63408611     1.03447201
 h     -3.40661007    -0.23752571     0.51786002
 h     -3.03655878    -1.56176486    -0.59554921
 h     -1.30631073     1.66012262     0.91846316
          17

 c      1.27216653    -0.31925162    -0.11064462
 c     -0.07743801    -0.91241509    -0.31556608
 c     -1.21625195    -0.31644901     0.07325179
 c     -1.12303618     1.22663567    -0.06762752
 c      0.30318080     1.93811389    -0.23179013
 c      1.41066371     1.18886884     0.29447960
 h      0.02045627    -1.97009420    -0.37379418
 h     -1.96729707     1.53636453    -0.84378331
 h      0.25648627     3.01293192    -0.51431452
 h      2.57629914     1.38390196     0.31067741
 o      2.10238390    -1.43157618     0.03498673
 h      2.94911188    -1.29889950     0.34977317
 c     -2.58476921    -0.98011135     0.20864332
 h     -2.69241881    -1.60592186     1.06925156
 h     -3.38827875    -0.23951660     0.52118128
 h     -2.99383780    -1.57669818    -0.55580436
 h     -1.35061443     1.67766180     0.94433011
          17

 c      1.26519235    -0.32051230    -0.10527784
 c     -0.08392249    -0.90686700    -0.31807906
 c     -1.20767849    -0.32703617     0.06388597
 c     -1.12071724     1.21658925    -0.09221101
 c      0.29239165     1.92685506    -0.22093351
 c      1.41496826     1.19265465     0.30786429
 h      0.05465391    -1.94890681    -0.39140768
 h     -2.00780751     1.55874113    -0.86939983
 h      0.29714421     3.02591073    -0.55498023
 h      2.50439373     1.39502896     0.37095687
 o      2.08806543    -1.43249045     0.02791183
 h      2.99843020    -1.32365395     0.32232689
 c     -2.55811750    -0.95968978     0.22199555
 h     -2.67755486    -1.58649891     1.11356454
 h     -3.36199078    -0.24316496     0.51681832
 h     -2.95110647    -1.59802199    -0.53323675
 h     -1.39899536     1.69473734     0.96434830
          17

 c      1.25706824    -0.32221998    -0.09789112
 c     -0.08800356    -0.90147312    -0.32002818
 c     -1.19999695    -0.33533775     0.05314010
 c     -1.11919220     1.20767755    -0.11620920
 c      0.28188279     1.91424439    -0.20910429
 c      1.41857484     1.19423428     0.31816146
 h      0.08540305    -1.94211106    -0.41230116
 h     -2.02655161     1.57597519    -0.87845472
 h      0.33899896     3.02527675    -0.58751108
 h      2.42535849     1.41577436     0.43292209
 o      2.07281857    -1.43166847     0.02038182
 h      3.05254473    -1.34195931     0.29596296
 c     -2.53202851    -0.93842788     0.23709970
 h     -2.65455910    -1.57084289     1.16076836
 h     -3.33082589    -0.24458873     0.50535132
 h     -2.90751918    -1.62368857    -0.52396286
 h     -1.44685091     1.70600946     0.96791922
          17

 c      1.24811854    -0.32398564    -0.08853884
 c     -0.08890037    -0.89687244    -0.32170508
 c     -1.19364782    -0.34063552     0.04132355
 c     -1.11884020     1.20027440    -0.13907349
 c      0.27206041     1.90087517    -0.19664189
 c      1.41907390     1.19301898     0.32525952
 h      0.11097094    -1.94823985    -0.43590084
 h     -2.02143139     1.58616952    -0.87133836
 h      0.37927098     3.00630883    -0.60912640
 h      2.36368767     1.45056671     0.49798413
 o      2.05808087    -1.42914473     0.01280803
 h      3.08945154    -1.35538402     0.26474593
 c     -2.50682428    -0.91789819     0.25371615
 h     -2.62278698    -1.55425254     1.20425681
 h     -3.29959145    -0.23915974     0.48811470
 h     -2.86108842    -1.64865130    -0.52063847
 h     -1.49059327     1.70859116     0.95013182
          17

 c      1.23868013    -0.32546169    -0.07731822
 c     -0.08600861    -0.89392313    -0.32340264
 c     -1.18887532    -0.34233401     0.02868958
 c     -1.11973941     1.19451823    -0.16038569
 c      0.26327637     1.88705567    -0.18382598
 c      1.41453894     1.18843656     0.32894489
 h      0.12928045    -1.96163933    -0.46105644
 h     -1.99336507     1.58867514    -0.85094526
 h      0.41531966     2.96817629    -0.61820458
 h      2.33885918     1.50366604     0.56946193
 o      2.04466893    -1.42505685     0.00535859
 h      3.09776080    -1.36405131     0.22690342
 c     -2.48272430    -0.89954175     0.27146954
 h     -2.58238548    -1.53333446     1.23927462
 h     -3.27342668    -0.22284406     0.46659141
 h     -2.81049437    -1.66759799    -0.51606361
 h     -1.52766452     1.70127202     0.90996290
          17

 c      1.22905922    -0.32639665    -0.06437410
 c     -0.07908175    -0.89335846    -0.32534912
 c     -1.18562797    -0.34003548     0.01537896
 c     -1.12160485     1.19031413    -0.17973383
 c      0.25574058     1.87283237    -0.17087964
 c      1.40536063     1.18052248     0.32940943
 h      0.13855601    -1.97575124    -0.48627284
 h     -1.94702836     1.58453434    -0.82319206
 h      0.44506612     2.91369516    -0.61449357
 h      2.34457295     1.57240416     0.64686405
 o      2.03293268    -1.41958390    -0.00193417
 h      3.07426868    -1.36749421     0.18308786
 c     -2.45996340    -0.88429765     0.29003327
 h     -2.53431585    -1.50621559     1.26346071
 h     -3.25532406    -0.19425244     0.44171240
 h     -2.75579720    -1.67685011    -0.50512429
 h     -1.55652538     1.68408432     0.84934734
          17

 c      1.21950962    -0.32667409    -0.04990219
 c     -0.06836331    -0.89555221    -0.32765670
 c     -1.18351919    -0.33359119     0.00139871
 c     -1.12362265     1.18725007    -0.19661129
 c      0.24948760     1.85797533    -0.15793560
 c      1.39354129     1.17003897     0.32748222
 h      0.13792651    -1.98551471    -0.51005688
 h     -1.89246361     1.57746519    -0.79830315
 h      0.46740157     2.84948524    -0.59945111
 h      2.35737313     1.64610895     0.72310449
 o      2.02282700    -1.41291736    -0.00911568
 h      3.02280849    -1.36502998     0.13541226
 c     -2.43892950    -0.87240569     0.30915560
 h     -2.48021890    -1.47257829     1.27700718
 h     -3.24429337    -0.15607270     0.41378473
 h     -2.69831905    -1.67502338    -0.48520980
 h     -1.57691861     1.65836322     0.77330905
          17

 c      1.21023990    -0.32631549    -0.03414558
 c     -0.05459196    -0.90044877    -0.33031197
 c     -1.18189378    -0.32311958    -0.01335101
 c     -1.12435716     1.18450896    -0.21046335
 c      0.24437752     1.84195842    -0.14498125
 c      1.38082412     1.15788022     0.32416337
 h      0.12764118    -1.98835643    -0.53120032
 h     -1.84537197     1.57449110    -0.79118269
 h      0.48260315     2.78617071    -0.57658050
 h      2.35840109     1.71326066     0.78975794
 o      2.01377136    -1.40525488    -0.01629276
 h      2.95643982    -1.35580953     0.08715587
 c     -2.42009373    -0.86343052     0.32855653
 h     -2.42218138    -1.43374594     1.28288633
 h     -3.23612965    -0.11436512     0.38322457
 h     -2.64031438    -1.66312805    -0.45609406
 h     -1.59060846     1.62725645     0.69085891
          17

 c      1.20142254    -0.32545821    -0.01738815
 c     -0.03888683    -0.90759445    -0.33320157
 c     -1.17998142    -0.30900357    -0.02901124
 c     -1.12223942     1.18108085    -0.22118757
 c      0.24011982     1.82406942    -0.13186518
 c      1.36821904     1.14471967     0.32029192
 h      0.10898096    -1.98443146    -0.54898158
 h     -1.82032132     1.58301468    -0.81625051
 h      0.49238603     2.73710170    -0.55100509
 h      2.33862364     1.76560356     0.84076772
 o      2.00443688    -1.39681805    -0.02360061
 h      2.90081271    -1.33862048     0.04220759
 c     -2.40379308    -0.85643888     0.34783058
 h     -2.36236447    -1.39261968     1.28693452
 h     -3.22599556    -0.07625081     0.35124818
 h     -2.58466506    -1.64458435    -0.41980939
 h     -1.60249338     1.59633946     0.61563411
          17

 c      1.19319057    -0.32431245     0.00005502
 c     -0.02257622    -0.91621157    -0.33615204
 c     -1.17706582    -0.29188475    -0.04568436
 c     -1.11669539     1.17646348    -0.22990268
 c      0.23638396     1.80382807    -0.11846525
 c      1.35626461     1.13100751     0.31651490
 h      0.08399252    -1.97653472    -0.56329757
 h     -1.81762769     1.60344465    -0.87605541
 h      0.49876750     2.71346782    -0.52718903
 h      2.29559028     1.79809416     0.87265196
 o      1.99328176    -1.38787521    -0.03107447
 h      2.88576025    -1.31188060     0.00297767
 c     -2.39008520    -0.85023271     0.36648209
 h     -2.30251912    -1.35293657     1.29688385
 h     -3.21052595    -0.04780069     0.31989996
 h     -2.53454061    -1.62510180    -0.38043167
 h     -1.62059974     1.57299703     0.56345298
          17

 c      1.18562679    -0.32311101     0.01785100
 c     -0.00702490    -0.92530891    -0.33897114
 c     -1.17261135    -0.27264903    -0.06337296
 c     -1.10851064     1.17111361    -0.23845264
 c      0.23298095     1.78156668    -0.10495184
 c      1.34526586     1.11704662     0.31332957
 h      0.05507282    -1.96947961    -0.57464364
 h     -1.82342604     1.62787758    -0.95867295
 h      0.50192917     2.71744374    -0.50569686
 h      2.23056170     1.80799375     0.88388746
 o      1.98049628    -1.37865741    -0.03854615
 h      2.91454196    -1.27545152    -0.03132742
 c     -2.37874286    -0.84365757     0.38412011
 h     -2.24374376    -1.31748549     1.31936754
 h     -3.18864612    -0.03291043     0.29162413
 h     -2.49288851    -1.61186078    -0.34320533
 h     -1.65177691     1.56265497     0.54370983
          17

 c      1.17876271    -0.32209352     0.03565990
 c      0.00652742    -0.93386752    -0.34149026
 c     -1.16633658    -0.25238452    -0.08195659
 c     -1.09923513     1.16619533    -0.24785614
 c      0.22990888     1.75853289    -0.09182408
 c      1.33536597     1.10302183     0.31108997
 h      0.02447292    -1.96846251    -0.58380572
 h     -1.82315970     1.64732966    -1.04804985
 h      0.49961462     2.74082984    -0.48284005
 h      2.14756290     1.79458867     0.87476673
 o      1.96824317    -1.36924247    -0.04582420
 h      2.95969830    -1.23242947    -0.06195371
 c     -2.36929247    -0.83599075     0.40065142
 h     -2.18695740    -1.28622067     1.35598203
 h     -3.16164409    -0.03284349     0.26875415
 h     -2.46177783    -1.61132611    -0.31242644
 h     -1.69500818     1.56454702     0.55131355
          17

 c      1.17258435    -0.32153130     0.05313697
 c      0.01708888    -0.94109334    -0.34360914
 c     -1.15823687    -0.23230795    -0.10120213
 c     -1.09053941     1.16304646    -0.25807204
 c      0.22720068     1.73635743    -0.07965870
 c      1.32646194     1.08893088     0.30993768
 h     -0.00602109    -1.97655680    -0.59126688
 h     -1.80825365     1.65612455    -1.13152868
 h      0.48899066     2.77099673    -0.45376173
 h      2.05416669     1.76012550     0.84817720
 o      1.95864094    -1.35963325    -0.05281988
 h      2.99432275    -1.18722217    -0.08868725
 c     -2.36103167    -0.82722923     0.41620915
 h     -2.13369795    -1.25624204     1.40210382
 h     -3.13307956    -0.04601332     0.25307248
 h     -2.44194236    -1.62622251    -0.28880059
 h     -1.74197954     1.57338353     0.57151389
          17

 c      1.16703171    -0.32174809     0.06992980
 c      0.02395620    -0.94660115    -0.34532408
 c     -1.14855757    -0.21366649    -0.12079742
 c     -1.08371610     1.16275494    -0.26876238
 c      0.22479032     1.71651059    -0.06889037
 c      1.31797327     1.07436782     0.30962258
 h     -0.03500117    -1.99287344    -0.59669230
 h     -1.77531338     1.65181994    -1.20095153
 h      0.46846453     2.79684956    -0.41504672
 h      1.96383740     1.71249561     0.81164489
 o      1.95296622    -1.34984085    -0.05949701
 h      3.00415603    -1.14359843    -0.11068747
 c     -2.35306891    -0.81807046     0.43089935
 h     -2.08619998    -1.22370141     1.44975901
 h     -3.10859468    -0.06800033     0.24545022
 h     -2.43285746    -1.65408595    -0.26867083
 h     -1.78351597     1.58392803     0.59021260
          17

 c      1.16199261    -0.32312663     0.08567300
 c      0.02670203    -0.95039706    -0.34670818
 c     -1.13773657    -0.19761612    -0.14039560
 c     -1.07953323     1.16602204    -0.27970868
 c      0.22250269     1.70008089    -0.05975184
 c      1.30862068     1.05824842     0.30929615
 h     -0.06116804    -2.01301298    -0.59896642
 h     -1.72411086     1.63414943    -1.25167954
 h      0.43815494     2.81107129    -0.36532528
 h      1.89807644     1.66859493     0.77964632
 o      1.95180648    -1.33989236    -0.06582724
 h      2.98485946    -1.10424650    -0.12720096
 c     -2.34444426    -0.80958517     0.44469692
 h     -2.04671866    -1.18562546     1.49134401
 h     -3.09510639    -0.09237117     0.24568372
 h     -2.43316451    -1.68886863    -0.24609348
 h     -1.81324645     1.59289187     0.59814125
          17

 c      1.15729073    -0.32613079     0.09997913
 c      0.02516605    -0.95271039    -0.34785486
 c     -1.12634548    -0.18508290    -0.15965557
 c     -1.07830965     1.17314681    -0.29080589
 c      0.22010481     1.68775725    -0.05228509
 c      1.29694156     1.03924352     0.30786497
 h     -0.08328729    -2.03131524    -0.59672830
 h     -1.65646470     1.60439889    -1.28189135
 h      0.39962422     2.81021910    -0.30495825
 h      1.87996771     1.64942274     0.76923180
 o      1.95520699    -1.32983549    -0.07177003
 h      2.93951968    -1.07058318    -0.13785561
 c     -2.33437052    -0.80274776     0.45748905
 h     -2.01683465    -1.14061199     1.52165706
 h     -3.09855565    -0.11304899     0.25288244
 h     -2.44106062    -1.72385529    -0.21559941
 h     -1.82787233     1.59872422     0.59032297
          17

 c      1.15267539    -0.33134567     0.11243143
 c      0.01946373    -0.95383617    -0.34882944
 c     -1.11504815    -0.17663300    -0.17826822
 c     -1.07998849     1.18398840    -0.30191531
 c      0.21735820     1.67984695    -0.04635403
 c      1.28305676     1.01766515     0.30540273
 h     -0.10039931    -2.04307571    -0.58893009
 h     -1.57603059     1.56535334    -1.29287306
 h      0.35548940     2.79459315    -0.23567657
 h      1.91305660     1.65810594     0.78306841
 o      1.96259881    -1.31979318    -0.07725232
 h      2.87969733    -1.04189815    -0.14295292
 c     -2.32255264    -0.79802457     0.46907916
 h     -1.99705990    -1.08876227     1.53846394
 h     -3.12050749    -0.12754729     0.26643603
 h     -2.45453935    -1.75368970    -0.17366385
 h     -1.82658983     1.60109877     0.56477291
          17

 c      1.14784998    -0.33943224     0.12260249
 c      0.00999263    -0.95406263    -0.34965174
 c     -1.10457661    -0.17239070    -0.19596468
 c     -1.08412886     1.19790075    -0.31269187
 c      0.21408486     1.67623209    -0.04165546
 c      1.26896211     0.99584983     0.30335887
 h     -0.11205158    -2.04578365    -0.57513294
 h     -1.48859080     1.52160881    -1.29053120
 h      0.30910012     2.76857398    -0.16019613
 h      1.97727482     1.67523882     0.80664388
 o      1.97260590    -1.31008677    -0.08214703
 h      2.82840405    -1.01355203    -0.14382019
 c     -2.30935537    -0.79524920     0.47916025
 h     -1.98666446    -1.03134519     1.54255913
 h     -3.15638016    -0.13811247     0.28656084
 h     -2.47154550    -1.77515166    -0.11894193
 h     -1.81093546     1.60075942     0.52192828
          17

 c      1.14254674    -0.35093594     0.13010260
 c     -0.00258433    -0.95365660    -0.35030275
 c     -1.09571746    -0.17203414    -0.21251086
 c     -1.08986259     1.21371381    -0.32246896
 c      0.21024876     1.67629938    -0.03775866
 c      1.25666260     0.97615402     0.30307278
 h     -0.11842511    -2.03956955    -0.55556434
 h     -1.40193937     1.47960418    -1.28741677
 h      0.26414635     2.74089669    -0.08150891
 h      2.05006334     1.68148082     0.82551684
 o      1.98336773    -1.30126163    -0.08630178
 h      2.81492043    -0.97696244    -0.14242046
 c     -2.29563653    -0.79383532     0.48735187
 h     -1.98365000    -0.97034415     1.53772402
 h     -3.19746931    -0.14941885     0.31366656
 h     -2.49012658    -1.78731647    -0.05202438
 h     -1.78539106     1.59983849     0.46506984
          17

 c      1.13660560    -0.36606589     0.13462534
 c     -0.01738512    -0.95286749    -0.35074229
 c     -1.08930169    -0.17486894    -0.22769995
 c     -1.09596520     1.22988403    -0.33050919
 c      0.20600684     1.67905147    -0.03419067
 c      1.24729783     0.96002674     0.30519232
 h     -0.12034981    -2.02721871    -0.53103248
 h     -1.32370258     1.44599796    -1.30129401
 h      0.22397642     2.72299488    -0.00183544
 h      2.11641645     1.66681933     0.83207035
 o      1.99420200    -1.29358075    -0.08967445
 h      2.84843233    -0.92825497    -0.13925793
 c     -2.28240820    -0.79306972     0.49329148
 h     -1.98495796    -0.90784596     1.53026770
 h     -3.23470400    -0.16550876     0.34739806
 h     -2.50861947    -1.79159731     0.02488622
 h     -1.75867249     1.60258610     0.40157719
          17

 c      1.13002296    -0.38456281     0.13597697
 c     -0.03336981    -0.95194633    -0.35092880
 c     -1.08619028    -0.17994569    -0.24135364
 c     -1.10112663     1.24485593    -0.33697633
 c      0.20169267     1.68358241    -0.03050837
 c      1.24128477     0.94808289     0.30984512
 h     -0.11920856    -2.01373870    -0.50273338
 h     -1.25722095     1.42410263    -1.34429099
 h      0.19091034     2.72360980     0.07797789
 h      2.16772166     1.62804990     0.82358929
 o      2.00633215    -1.28660445    -0.09237055
 h      2.90653127    -0.87531209    -0.13281554
 c     -2.27055744    -0.79228706     0.49676811
 h     -1.98709860    -0.84533250     1.52734738
 h     -3.26119738    -0.18834180     0.38628439
 h     -2.52583659    -1.79168937     0.10841714
 h     -1.74441289     1.61586385     0.34353271
          17

 c      1.12294563    -0.40569943     0.13409218
 c     -0.04942141    -0.95120221    -0.35083988
 c     -1.08722990    -0.18618968    -0.25333697
 c     -1.10430883     1.25744282    -0.34350043
 c      0.19770935     1.68963580    -0.02626736
 c      1.23859727     0.94027553     0.31685009
 h     -0.11671991    -2.00512116    -0.47194205
 h     -1.20101519     1.41253905    -1.41122946
 h      0.16623311     2.74273082     0.15742304
 h      2.19935866     1.56579498     0.80004027
 o      2.02119486    -1.27974772    -0.09450284
 h      2.96227375    -0.82882400    -0.12179866
 c     -2.26068124    -0.79095447     0.49790759
 h     -1.98716924    -0.78329112     1.53380336
 h     -3.27314441    -0.21773827     0.42793285
 h     -2.54108217    -1.79292278     0.19480569
 h     -1.75701998     1.64708959     0.30307562
          17

 c      1.11562598    -0.42839888     0.12903183
 c     -0.06447521    -0.95109438    -0.35049289
 c     -1.09314535    -0.19254397    -0.26357876
 c     -1.10533234     1.26719081    -0.35170852
 c      0.19442070     1.69760183    -0.02094606
 c      1.23889432     0.93602661     0.32582132
 h     -0.11464469    -2.00615542    -0.43966726
 h     -1.15287024     1.40820330    -1.48547374
 h      0.15066738     2.77197191     0.23460063
 h      2.20983564     1.48334692     0.76319797
 o      2.03950792    -1.27269262    -0.09613614
 h      2.99941513    -0.79544012    -0.10596493
 c     -2.25303983    -0.78875960     0.49728806
 h     -1.98366274    -0.72162147     1.54936829
 h     -3.26993662    -0.25175770     0.46941265
 h     -2.55374110    -1.80040473     0.28096500
 h     -1.80042570     1.69788982     0.28129029
          17

 c      1.10837843    -0.45142685     0.12096057
 c     -0.07768366    -0.95228957    -0.34995038
 c     -1.10437602    -0.19811877    -0.27207856
 c     -1.10512213     1.27451005    -0.36196146
 c      0.19213362     1.70800470    -0.01397493
 c      1.24145821     0.93434300     0.33617671
 h     -0.11455168    -2.01820848    -0.40651800
 h     -1.11186911     1.40866147    -1.55156533
 h      0.14451386     2.80066912     0.30610486
 h      2.20180733     1.38684105     0.71681595
 o      2.06136651    -1.26536657    -0.09730279
 h      3.01120297    -0.77775376    -0.08575947
 c     -2.24762438    -0.78573411     0.49582429
 h     -1.97641336    -0.66049839     1.56898533
 h     -3.25417539    -0.28705530     0.50767851
 h     -2.56250499    -1.81633597     0.36515233
 h     -1.86336264     1.76077766     0.26611001
          17

 c      1.10155230    -0.47359588     0.11011362
 c     -0.08856647    -0.95557478    -0.34929993
 c     -1.12091805    -0.20230660    -0.27889584
 c     -1.10491948     1.28019544    -0.37394786
 c      0.19111950     1.72109346    -0.00484178
 c      1.24496909     0.93391951     0.34709552
 h     -0.11771736    -2.03867290    -0.37292297
 h     -1.07792271     1.41240336    -1.59973503
 h      0.14752414     2.82067887     0.36822961
 h      2.18498129     1.28583921     0.66728435
 o      2.08640895    -1.25786052    -0.09801873
 h      2.99776926    -0.77520196    -0.06190853
 c     -2.24424718    -0.78231389     0.49451133
 h     -1.96594317    -0.60076727     1.58583383
 h     -3.23167113    -0.31923153     0.54002863
 h     -2.56497963    -1.83858325     0.44655389
 h     -1.92943882     1.82472734     0.24388392
          17

 c      1.09551525    -0.49392956     0.09676414
 c     -0.09709649    -0.96163709    -0.34862549
 c     -1.14224091    -0.20483298    -0.28413503
 c     -1.10559398     1.28496467    -0.38736664
 c      0.19160624     1.73673088     0.00682414
 c      1.24734495     0.93333594     0.35755699
 h     -0.12507448    -2.06253957    -0.33945972
 h     -1.05116137     1.41849900    -1.62508883
 h      0.15888801     2.82777327     0.41802364
 h      2.17851601     1.19231363     0.62333895
 o      2.11378319    -1.25043689    -0.09830305
 h      2.96651460    -0.78355914    -0.03497911
 c     -2.24258717    -0.77920851     0.49423015
 h     -1.95292364    -0.54367565     1.59416664
 h     -3.21085786    -0.34345802     0.56455077
 h     -2.55828208    -1.86192198     0.52429993
 h     -1.98598995     1.88079298     0.20656080
          17

 c      1.09063706    -0.51175449     0.08119935
 c     -0.10368036    -0.97086544    -0.34799441
 c     -1.16732078    -0.20572780    -0.28793535
 c     -1.10755327     1.28934981    -0.40202734
 c      0.19373457     1.75442368     0.02120092
 c      1.24645423     0.93154785     0.36669002
 h     -0.13715216    -2.08467564    -0.30698365
 h     -1.03165483     1.42634792    -1.62621361
 h      0.17736478     2.82150000     0.45385778
 h      2.20334875     1.11544251     0.59219882
 o      2.14196310    -1.24364067    -0.09823098
 h      2.93493388    -0.79300414    -0.00448649
 c     -2.24229918    -0.77712446     0.49566430
 h     -1.93799271    -0.49040912     1.59053673
 h     -3.20057328    -0.35572428     0.58033794
 h     -2.54011096    -1.88057693     0.59698276
 h     -2.02550302     1.92331417     0.15134523
          17

 c      1.08727416    -0.52669676     0.06371040
 c     -0.10903323    -0.98328086    -0.34745846
 c     -1.19478215    -0.20523444    -0.29046602
 c     -1.11087807     1.29373261    -0.41774308
 c      0.19750891     1.77335610     0.03823385
 c      1.24191724     0.92829917     0.37424244
 h     -0.15405647    -2.10140833    -0.27652567
 h     -1.01924853     1.43557608    -1.60466238
 h      0.20147532     2.80505142     0.47583046
 h      2.26138036     1.05666491     0.57431122
 o      2.16886715    -1.23830244    -0.09801649
 h      2.92890764    -0.78834992     0.03233979
 c     -2.24327608    -0.77649329     0.49929090
 h     -1.92176056    -0.44174229     1.57390621
 h     -3.20611350    -0.35454398     0.58723584
 h     -2.50945774    -1.89009700     0.66286579
 h     -2.04435038     1.94925572     0.07873907
          17

 c      1.08575638    -0.53859720     0.04459655
 c     -0.11399830    -0.99856639    -0.34705544
 c     -1.22309574    -0.20370494    -0.29192243
 c     -1.11543602     1.29835774    -0.43419765
 c      0.20279674     1.79238719     0.05761423
 c      1.23530945     0.92376649     0.38040746
 h     -0.17552391    -2.11118883    -0.24908548
 h     -1.01332037     1.44606783    -1.56552018
 h      0.22973890     2.78547452     0.48615219
 h      2.33265223     1.01351442     0.56543638
 o      2.19320290    -1.23486277    -0.09791344
 h      2.96187948    -0.76050029     0.07878390
 c     -2.24585712    -0.77732959     0.50538865
 h     -1.90482377    -0.39782619     1.54543359
 h     -3.22630918    -0.34196585     0.58540823
 h     -2.46677709    -1.88817594     0.72033740
 h     -2.04186001     1.95766494    -0.00860929
          17

 c      1.08636109    -0.54744075     0.02416832
 c     -0.11936490    -1.01612797    -0.34680591
 c     -1.25077794    -0.20151999    -0.29251951
 c     -1.12091021     1.30326843    -0.45079463
 c      0.20936807     1.81008906     0.07880527
 c      1.22842244     0.91813082     0.38535643
 h     -0.20103277    -2.11469921    -0.22542566
 h     -1.01233883     1.45812532    -1.51890055
 h      0.26098126     2.77334348     0.48911666
 h      2.39505213     0.98442212     0.56194779
 o      2.21563460    -1.23265350    -0.09785858
 h      3.01677980    -0.71839674     0.13279844
 c     -2.25070609    -0.77926421     0.51399809
 h     -1.88769768    -0.35803817     1.50828351
 h     -3.25470381    -0.32283058     0.57534261
 h     -2.41384413    -1.87498351     0.76834537
 h     -2.02049182     1.94986248    -0.10617657
          17

 c      1.08925856    -0.55335396     0.00273388
 c     -0.12571564    -1.03515529    -0.34671048
 c     -1.27655289    -0.19904041    -0.29248048
 c     -1.12672487     1.30816074    -0.46656317
 c      0.21692152     1.82501975     0.10117135
 c      1.22236848     0.91155066     0.38912591
 h     -0.22993389    -2.11464541    -0.20592630
 h     -1.01332140     1.47264273    -1.48105341
 h      0.29458697     2.77978248     0.48969271
 h      2.43460043     0.96880379     0.56204253
 o      2.23741489    -1.23061678    -0.09752865
 h      3.06782705    -0.67745763     0.18793062
 c     -2.25847225    -0.78166930     0.52485722
 h     -1.87068318    -0.32089552     1.46732479
 h     -3.28342739    -0.30293713     0.55818763
 h     -2.35344000    -1.85337970     0.80677905
 h     -1.98724873     1.93050967    -0.20739767
          17

 c      1.09444183    -0.55661164    -0.01941610
 c     -0.13334034    -1.05469398    -0.34675326
 c     -1.29944493    -0.19658563    -0.29202188
 c     -1.13187914     1.31225798    -0.48042315
 c      0.22511682     1.83630225     0.12422417
 c      1.21767133     0.90420454     0.39168913
 h     -0.26155370    -2.11514594    -0.19054017
 h     -1.01188513     1.49074270    -1.47074469
 h      0.33022359     2.80998493     0.49057458
 h      2.44466889     0.96616188     0.56497515
 o      2.25922960    -1.22801423    -0.09664078
 h      3.09898051    -0.64800857     0.23821484
 c     -2.26954072    -0.78377077     0.53741229
 h     -1.85383387    -0.28422371     1.42829953
 h     -3.30624934    -0.28752608     0.53585558
 h     -2.28884027    -1.82877400     0.83671622
 h     -1.95558702     1.90905011    -0.30396614
          17

 c      1.10168652    -0.55760965    -0.04201015
 c     -0.14223357    -1.07376614    -0.34690695
 c     -1.31879362    -0.19443314    -0.29133403
 c     -1.13494757     1.31453692    -0.49198851
 c      0.23364088     1.84404009     0.14776294
 c      1.21451504     0.89628390     0.39301666
 h     -0.29519998    -2.12048155    -0.17891386
 h     -1.00392769     1.51211261    -1.49740108
 h      0.36699594     2.85856250     0.49051842
 h      2.42343057     0.97575182     0.57047047
 o      2.28122306    -1.22445794    -0.09504451
 h      3.10379770    -0.63474698     0.27972724
 c     -2.28395025    -0.78476264     0.55096332
 h     -1.83726607    -0.24584540     1.39627744
 h     -3.31977662    -0.28052545     0.51078412
 h     -2.22315877    -1.80786068     0.86025439
 h     -1.94383729     1.89864015    -0.38816718
          17

 c      1.11057037    -0.55681820    -0.06478872
 c     -0.15216480    -1.09154111    -0.34713142
 c     -1.33421291    -0.19283017    -0.29055619
 c     -1.13486812     1.31456794    -0.50199690
 c      0.24224418     1.84903033     0.17171995
 c      1.21284220     0.88797686     0.39309248
 h     -0.33000025    -2.13333857    -0.17069450
 h     -0.98784820     1.53355707    -1.55253410
 h      0.40311445     2.91287397     0.48630935
 h      2.37287428     0.99654536     0.57858813
 o      2.30321530    -1.21980457    -0.09271504
 h      3.08213996    -0.63848601     0.31055413
 c     -2.30136627    -0.78400305     0.56490093
 h     -1.82180281    -0.20468312     1.37403009
 h     -3.32367255    -0.28422235     0.48555012
 h     -2.15895950    -1.79571108     0.87965506
 h     -1.96392734     1.90803187    -0.45663942
          17

 c      1.12055102    -0.55473806    -0.08749544
 c     -0.16278673    -1.10747615    -0.34737022
 c     -1.34553456    -0.19199774    -0.28975689
 c     -1.13195804     1.31313791    -0.51167803
 c      0.25071250     1.85214923     0.19593942
 c      1.21225692     0.87945805     0.39189108
 h     -0.36465672    -2.15345430    -0.16586002
 h     -0.96460678     1.55049380    -1.61778063
 h      0.43648296     2.95999256     0.47558678
 h      2.29983666     1.02733169     0.58995362
 o      2.32474457    -1.21414567    -0.08978241
 h      3.03936680    -0.65627661     0.33133111
 c     -2.32102106    -0.78124595     0.57888909
 h     -1.80942621    -0.16151317     1.36150409
 h     -3.32070963    -0.29902954     0.46244000
 h     -2.09870881    -1.79272720     0.89620281
 h     -2.00952233     1.93307999    -0.51021515
          17

 c      1.13107284    -0.55186364    -0.10987023
 c     -0.17373237    -1.12132856    -0.34755827
 c     -1.35276616    -0.19211246    -0.28893501
 c     -1.12744296     1.31160872    -0.52208948
 c      0.25881862     1.85400176     0.22010590
 c      1.21179053     0.87084612     0.38931792
 h     -0.39736686    -2.17769419    -0.16481069
 h     -0.93628685     1.55933241    -1.67661417
 h      0.46536298     2.99064177     0.45784708
 h      2.21847886     1.06724927     0.60638085
 o      2.34494487    -1.20791662    -0.08665125
 h      2.98794343    -0.67960976     0.34719375
 c     -2.34168135    -0.77670136     0.59286763
 h     -1.80303872    -0.11869328     1.35673952
 h     -3.31676370    -0.32335712     0.44299126
 h     -2.04562086    -1.79449030     0.90988924
 h     -2.06299365     1.96188505    -0.55029582
          17

 c      1.14166228    -0.54864530    -0.13164355
 c     -0.18467081    -1.13304534    -0.34764473
 c     -1.35606145    -0.19328358    -0.28804333
 c     -1.12241724     1.31103455    -0.53388244
 c      0.26628731     1.85486498     0.24377466
 c      1.20985506     0.86211054     0.38515113
 h     -0.42606224    -2.20150059    -0.16814085
 h     -0.90504163     1.55821355    -1.71829388
 h      0.48867392     2.99988866     0.43414885
 h      2.15058007     1.11689100     0.63152902
 o      2.36249645    -1.20198539    -0.08413988
 h      2.94794009    -0.69311341     0.36997230
 c     -2.36178819    -0.77084697     0.60692138
 h     -1.80574376    -0.07917516     1.35729120
 h     -3.32006241    -0.35399403     0.42761608
 h     -2.00361872    -1.79469413     0.92016142
 h     -2.10862476     1.98415746    -0.57768964
          17

 c      1.15197518    -0.54545965    -0.15253874
 c     -0.19532770    -1.14262867    -0.34761478
 c     -1.35568786    -0.19554196    -0.28702456
 c     -1.11752129     1.31193431    -0.54731451
 c      0.27277386     1.85473392     0.26641868
 c      1.20510769     0.85312281     0.37917276
 h     -0.44883253    -2.22061169    -0.17629023
 h     -0.87268846     1.54669290    -1.73716212
 h      0.50607574     2.98684067     0.40658026
 h      2.11526908     1.17773301     0.66942367
 o      2.37630064    -1.19716807    -0.08314008
 h      2.93623681    -0.68256328     0.41272058
 c     -2.37983313    -0.76413150     0.62113981
 h     -1.82017767    -0.04558081     1.36121996
 h     -3.33849560    -0.38752093     0.41569427
 h     -1.97635668    -1.78823028     0.92678168
 h     -2.13677386     1.99395533    -0.59310489
          17

 c      1.16179354    -0.54261040    -0.17228487
 c     -0.20548349    -1.15005077    -0.34749972
 c     -1.35199162    -0.19884108    -0.28584291
 c     -1.11304413     1.31439175    -0.56232099
 c      0.27786735     1.85334384     0.28747476
 c      1.19789288     0.84412440     0.37160821
 h     -0.46430220    -2.23221325    -0.18928887
 h     -0.84058770     1.52535655    -1.73142700
 h      0.51804155     2.95464097     0.37782497
 h      2.11196485     1.24678292     0.71929887
 o      2.38662689    -1.19319010    -0.08359643
 h      2.94827084    -0.65159969     0.47341990
 c     -2.39487126    -0.75672562     0.63549469
 h     -1.84811294    -0.01967934     1.36750175
 h     -3.37509491    -0.42232305     0.40648218
 h     -1.96622081    -1.77267970     0.93020715
 h     -2.14278926     1.98879190    -0.59746272
          17

 c      1.17099600    -0.54034461    -0.19063028
 c     -0.21494757    -1.15522296    -0.34737370
 c     -1.34536948    -0.20305990    -0.28449497
 c     -1.10904840     1.31815546    -0.57852873
 c      0.28112602     1.85013671     0.30639981
 c      1.18993269     0.83593597     0.36324036
 h     -0.47183781    -2.23543583    -0.20667541
 h     -0.80948235     1.49567178    -1.70285078
 h      0.52601219     2.91086952     0.35073033
 h      2.12378827     1.31425532     0.77404255
 o      2.39458978    -1.18899086    -0.08458370
 h      2.96612796    -0.61676165     0.53616566
 c     -2.40683642    -0.74846069     0.64974983
 h     -1.89024352    -0.00213962     1.37610467
 h     -3.42527987    -0.45921889     0.40016233
 h     -1.97376028    -1.74864833     0.93163270
 h     -2.12563315     1.96863526    -0.59197012
          17

 c      1.17952317    -0.53884741    -0.20734895
 c     -0.22352199    -1.15799683    -0.34734332
 c     -1.33625395    -0.20800636    -0.28299556
 c     -1.10541282     1.32266452    -0.59518261
 c      0.28211072     1.84426667     0.32273388
 c      1.18283829     0.82944854     0.35495389
 h     -0.47158751    -2.23143155    -0.22755645
 h     -0.77907039     1.46001517    -1.65756957
 h      0.53248445     2.86735011     0.32775613
 h      2.13484697     1.36940324     0.82525112
 o      2.40101979    -1.18373426    -0.08527268
 h      2.97632727    -0.59121199     0.58656367
 c     -2.41639093    -0.73897367     0.66346501
 h     -1.94606935     0.00762564     1.38795420
 h     -3.47915573    -0.49987583     0.39778888
 h     -1.99747187    -1.71973750     0.93293600
 h     -2.08767923     1.93572545    -0.57812550
          17

 c      1.18733961    -0.53821627    -0.22224314
 c     -0.23097319    -1.15819253    -0.34753425
 c     -1.32511204    -0.21342470    -0.28134602
 c     -1.10179163     1.32702317    -0.61104095
 c      0.28042070     1.83485598     0.33614955
 c      1.17757882     0.82521462     0.34741441
 h     -0.46437838    -2.22310954    -0.25076026
 h     -0.74722916     1.42160221    -1.60746953
 h      0.54046059     2.83713536     0.31044362
 h      2.13650782     1.40485715     0.86678855
 o      2.40628746    -1.17703175    -0.08523409
 h      2.97276313    -0.58117697     0.61666586
 c     -2.42452120    -0.72788905     0.67607438
 h     -2.01389664     0.01155667     1.40485369
 h     -3.52631321    -0.54498475     0.40032939
 h     -2.03391977    -1.69222743     0.93655179
 h     -2.03584194     1.89520818    -0.55761701
          17

 c      1.19439906    -0.53843623    -0.23514397
 c     -0.23701561    -1.15566771    -0.34807611
 c     -1.31245659    -0.21900415    -0.27949710
 c     -1.09750021     1.33000640    -0.62447333
 c      0.27578951     1.82157689     0.34644609
 c      1.17466028     0.82338856     0.34103969
 h     -0.45147259    -2.21439981    -0.27505168
 h     -0.70955890     1.38386965    -1.56953364
 h      0.55177725     2.82772068     0.29945950
 h      2.12556270     1.41681390     0.89502657
 o      2.41047549    -1.16882154    -0.08435603
 h      2.95424486    -0.58801241     0.62374431
 c     -2.43218498    -0.71496209     0.68698461
 h     -2.09107791     0.01276618     1.42920413
 h     -3.55905393    -0.59368234     0.40789263
 h     -2.07848991    -1.67369274     0.94508675
 h     -1.98330937     1.85602838    -0.53189959
          17

 c      1.20062221    -0.53936771    -0.24591219
 c     -0.24131499    -1.15043280    -0.34908907
 c     -1.29885891    -0.22439028    -0.27732567
 c     -1.09143258     1.33026892    -0.63413972
 c      0.26818581     1.80507412     0.35348311
 c      1.17434456     0.82379009     0.33605693
 h     -0.43420760    -2.20892767    -0.29934071
 h     -0.66156082     1.34935705    -1.55852710
 h      0.56548077     2.83595032     0.29532711
 h      2.10189311     1.40409095     0.90818495
 o      2.41347359    -1.15930273    -0.08279381
 h      2.92320178    -0.60939684     0.60954610
 c     -2.44003890    -0.70024842     0.69572668
 h     -2.17464976     0.01465049     1.46314663
 h     -3.57341607    -0.64386448     0.41946715
 h     -2.12692982    -1.66971779     0.96047600
 h     -1.94835961     1.82992881    -0.50149548
          17

 c      1.20588721    -0.54075438    -0.25444032
 c     -0.24350116    -1.14277738    -0.35067495
 c     -1.28495063    -0.22919537    -0.27464127
 c     -1.08247584     1.32691237    -0.63988047
 c      0.25778286     1.78666547     0.35714175
 c      1.17671275     0.82597269     0.33253232
 h     -0.41366932    -2.20846151    -0.32278244
 h     -0.60398831     1.31944750    -1.57585890
 h      0.57825969     2.85108657     0.29879260
 h      2.06763290     1.36767894     0.90610125
 o      2.41494548    -1.14898372    -0.08105448
 h      2.88627313    -0.63859451     0.58165238
 c     -2.44825495    -0.68423323     0.70217811
 h     -2.26209856     0.01924256     1.50692790
 h     -3.56920781    -0.69274388     0.43293194
 h     -2.17667615    -1.68012132     0.98300388
 h     -1.94422088     1.82525517    -0.46651976
          17

 c      1.21004105    -0.54225261    -0.26065606
 c     -0.24318934    -1.13332016    -0.35291787
 c     -1.27140080    -0.23301690    -0.27122374
 c     -1.07045535     1.32002096    -0.64246309
 c      0.24485759     1.76769403     0.35734781
 c      1.18155533     0.82926072     0.33033132
 h     -0.39059925    -2.21205947    -0.34470811
 h     -0.54438056     1.29529572    -1.60965842
 h      0.58627622     2.86179466     0.31044549
 h      2.02786488     1.31114864     0.89085614
 o      2.41423884    -1.13877608    -0.08015505
 h      2.85564394    -0.66288846     0.55596034
 c     -2.45654429    -0.66770937     0.70672077
 h     -2.35150797     0.02592797     1.55740094
 h     -3.54986612    -0.73744907     0.44515377
 h     -2.22655487    -1.69848592     1.01108855
 h     -1.96645710     1.83972489    -0.42947370
          17

 c      1.21292537    -0.54346875    -0.26452237
 c     -0.24001395    -1.12291626    -0.35589052
 c     -1.25886537    -0.23547525    -0.26686574
 c     -1.05615441     1.31039258    -0.64263591
 c      0.22976454     1.74914003     0.35410562
 c      1.18811467     0.83274847     0.32898797
 h     -0.36556581    -2.21660065    -0.36447830
 h     -0.49212898     1.27803148    -1.64538168
 h      0.58642762     2.86015141     0.33035094
 h      1.99262846     1.24167825     0.86836184
 o      2.41057456    -1.12978236    -0.08138880
 h      2.84592635    -0.66690611     0.55287382
 c     -2.46435331    -0.65145987     0.71015780
 h     -2.44095583     0.03194114     1.60831712
 h     -3.52216051    -0.77565268     0.45218129
 h     -2.27542975    -1.71574813     1.04211080
 h     -1.99769253     1.86324539    -0.39577344
          17

 c      1.21439958    -0.54399842    -0.26603720
 c     -0.23368334    -1.11245983    -0.35965519
 c     -1.24791522    -0.23627592    -0.26139768
 c     -1.04050419     1.29889482    -0.64082826
 c      0.21298671     1.73154027     0.34752737
 c      1.19487545     0.83536799     0.32758621
 h     -0.33919161    -2.21829870    -0.38141036
 h     -0.45430714     1.26828893    -1.67244812
 h      0.57667358     2.84236119     0.35800787
 h      1.97837690     1.17011348     0.84968216
 o      2.40388579    -1.12239892    -0.08511123
 h      2.86085943    -0.64694046     0.57791107
 c     -2.47107449    -0.63603525     0.71343663
 h     -2.52799348     0.03420982     1.65240154
 h     -3.49509262    -0.80609594     0.44966215
 h     -2.32147807    -1.72411595     1.07346783
 h     -2.02143061     1.88582971    -0.37078743
          17

 c      1.21435196    -0.54347296    -0.26524508
 c     -0.22404884    -1.10268616    -0.36425481
 c     -1.23895871    -0.23527455    -0.25469630
 c     -1.02420899     1.28619527    -0.63727520
 c      0.19516704     1.71503529     0.33785613
 c      1.20006877     0.83628979     0.32509435
 h     -0.31224109    -2.21421944    -0.39483630
 h     -0.43485014     1.26601782    -1.68494298
 h      0.55599784     2.80840946     0.39248404
 h      2.00189622     1.10654163     0.84704458
 o      2.39511998    -1.11601978    -0.09025917
 h      2.88846457    -0.61559438     0.61403762
 c     -2.47626813    -0.62173327     0.71736272
 h     -2.60975479     0.03087852     1.68347960
 h     -3.47710344    -0.82860095     0.43365845
 h     -2.36239318    -1.71881643     1.10316211
 h     -2.02753756     1.90086153    -0.35795126
          17

 c      1.21271088    -0.54161140    -0.26225592
 c     -0.21115971    -1.09404131    -0.36969650
 c     -1.23218431    -0.23251669    -0.24668302
 c     -1.00780383     1.27277238    -0.63213468
 c      0.17705544     1.69943102     0.32546808
 c      1.20318237     0.83548071     0.32133913
 h     -0.28556647    -2.20321904    -0.40423240
 h     -0.43504346     1.27055866    -1.68062286
 h      0.52443629     2.76185679     0.43264600
 h      2.06348947     1.05342355     0.86244119
 o      2.38536075    -1.10995126    -0.09560343
 h      2.91463941    -0.58695129     0.64159716
 c     -2.47991393    -0.60870690     0.72239233
 h     -2.68349189     0.02183551     1.69760649
 h     -3.47210136    -0.84327759     0.40184810
 h     -2.39588212    -1.69819144     1.12992838
 h     -2.01145713     1.90481003    -0.35872749
          17

 c      1.20947624    -0.53824098    -0.25724267
 c     -0.19529470    -1.08662885    -0.37593665
 c     -1.22754112    -0.22824631    -0.23732013
 c     -0.99177421     1.25896409    -0.62552285
 c      0.15941974     1.68424032     0.31083738
 c      1.20534395     0.83347253     0.31718542
 h     -0.25999023    -2.18629763    -0.40932982
 h     -0.45392629     1.28075731    -1.66034291
 h      0.48318686     2.70977989     0.47759092
 h      2.14359781     1.00790338     0.88564856
 o      2.37533284    -1.10387268    -0.10043334
 h      2.93067175    -0.56904303     0.64918536
 c     -2.48250786    -0.59707013     0.72851918
 h     -2.74706630     0.00866299     1.69335087
 h     -3.47736449    -0.84959628     0.35455883
 h     -2.42005828    -1.66338219     1.15319792
 h     -1.97268070     1.89646240    -0.37301285
          17

 c      1.20474021    -0.53327982    -0.25041954
 c     -0.17695659    -1.08023376    -0.38287603
 c     -1.22476684    -0.22288314    -0.22660823
 c     -0.97659863     1.24495887    -0.61748943
 c      0.14302161     1.66877506     0.29448448
 c      1.20791599     0.83077246     0.31359551
 h     -0.23620190    -2.16647233    -0.41015290
 h     -0.48827944     1.29507685    -1.62832170
 h      0.43437912     2.66186455     0.52718972
 h      2.21994431     0.96845587     0.90535753
 o      2.36543215    -1.09777142    -0.10448694
 h      2.93274233    -0.56485748     0.63256463
 c     -2.48483415    -0.58689186     0.73525666
 h     -2.79930780    -0.00548064     1.67183661
 h     -3.48553584    -0.84645531     0.29482870
 h     -2.43365554    -1.61825150     1.17314693
 h     -1.91434661     1.87679709    -0.39928493
          17

 c      1.19867162    -0.52671813    -0.24202980
 c     -0.15683008    -1.07442841    -0.39036750
 c     -1.22345585    -0.21697138    -0.21458604
 c     -0.96267970     1.23070227    -0.60797125
 c      0.12867979     1.65244302     0.27696821
 c      1.21166730     0.82776157     0.31113412
 h     -0.21469617    -2.14810299    -0.40697380
 h     -0.53248457     1.31179150    -1.59286673
 h      0.38003386     2.62706055     0.58207358
 h      2.27769371     0.93581949     0.91501178
 o      2.35581570    -1.09183663    -0.10780832
 h      2.92070995    -0.57398661     0.59248921
 c     -2.48758825    -0.57810934     0.74169113
 h     -2.84038352    -0.01591992     1.63683238
 h     -3.48851152    -0.83308482     0.22745406
 h     -2.43610024    -1.56946110     1.19089655
 h     -1.84414416     1.84971196    -0.43442658
          17

 c      1.19149040    -0.51861385    -0.23234507
 c     -0.13572381    -1.06875395    -0.39823195
 c     -1.22314282    -0.21111479    -0.20133107
 c     -0.95015576     1.21574776    -0.59681932
 c      0.11735012     1.63521225     0.25898838
 c      1.21684645     0.82478912     0.31003346
 h     -0.19572590    -2.13550174    -0.40021517
 h     -0.57910615     1.32928491    -1.56606937
 h      0.32075024     2.60834306     0.64218092
 h      2.30905015     0.91158217     0.91210368
 o      2.34638650    -1.08644700    -0.11073441
 h      2.89850075    -0.59265774     0.53461417
 c     -2.49112497    -0.57050347     0.74659404
 h     -2.87209271    -0.01669214     1.59457528
 h     -3.48007280    -0.80976233     0.15777703
 h     -2.42748576    -1.52583741     1.20859227
 h     -1.77577821     1.82329764    -0.47360240
          17

 c      1.18346800    -0.50910120    -0.22166132
 c     -0.11451824    -1.06292760    -0.40627203
 c     -1.22337488    -0.20591703    -0.18696134
 c     -0.93878792     1.19927948    -0.58404521
 c      0.11007025     1.61781420     0.24151115
 c      1.22341463     0.82221369     0.31034272
 h     -0.17923509    -2.13110970    -0.39038148
 h     -0.62121239     1.34611974    -1.55967291
 h      0.25587926     2.60054050     0.70474956
 h      2.31082836     0.89731866     0.89652352
 o      2.33665655    -1.08225503    -0.11399894
 h      2.87622736    -0.61213101     0.47120989
 c     -2.49541413    -0.56382920     0.74867610
 h     -2.89759069    -0.00149939     1.55247253
 h     -3.45674154    -0.77795236     0.09074416
 h     -2.40854953    -1.49578267     1.22872206
 h     -1.72760166     1.80945159    -0.51117453
          17

 c      1.17495770    -0.49840041    -0.21028274
 c     -0.09413157    -1.05697847    -0.41427812
 c     -1.22375192    -0.20194960    -0.17163037
 c     -0.92847074     1.18074659    -0.57023648
 c      0.10775472     1.60142345     0.22570274
 c      1.23113449     0.82040054     0.31199487
 h     -0.16479351    -2.13425472    -0.37808867
 h     -0.65541697     1.36036982    -1.57738155
 h      0.18529772     2.59416659     0.76436714
 h      2.28350532     0.89425769     0.86987318
 o      2.32569654    -1.08019650    -0.11868756
 h      2.87072679    -0.61835406     0.42036087
 c     -2.50015886    -0.55801270     0.74705486
 h     -2.91990485     0.03408109     1.51606683
 h     -3.41779887    -0.74009041     0.03024264
 h     -2.38086429    -1.48299027     1.25237869
 h     -1.71288932     1.81730906    -0.54301255
          17

 c      1.16641582    -0.48681004    -0.19849835
 c     -0.07548619    -1.05122731    -0.42202974
 c     -1.22393435    -0.19974015    -0.15551491
 c     -0.92009545     1.16074499    -0.55669012
 c      0.11099895     1.58718606     0.21268037
 c      1.23948261     0.81970741     0.31477534
 h     -0.15161930    -2.14148343    -0.36414437
 h     -0.68215621     1.36899293    -1.61183123
 h      0.11063795     2.58067955     0.81503569
 h      2.23210964     0.90330454     0.83583996
 o      2.31282951    -1.08090099    -0.12543943
 h      2.89449008    -0.60152273     0.39311303
 c     -2.50496801    -0.55314861     0.74169536
 h     -2.93975782     0.08984033     1.48586743
 h     -3.36518141    -0.69925611    -0.02145081
 h     -2.34724281    -1.48405172     1.27782162
 h     -1.72831376     1.84393919    -0.56726884
          17

 c      1.15837066    -0.47468146    -0.18657014
 c     -0.05945300    -1.04613290    -0.42930028
 c     -1.22363880    -0.19974657    -0.13880308
 c     -0.91521071     1.14077721    -0.54497464
 c      0.11993290     1.57594644     0.20326076
 c      1.24741545     0.82044190     0.31820164
 h     -0.13874427    -2.14821067    -0.34954864
 h     -0.70328749     1.36858660    -1.65042006
 h      0.03516768     2.55500159     0.85204296
 h      2.16893194     0.92535771     0.80152188
 o      2.29866687    -1.08389449    -0.13361618
 h      2.93945780    -0.56907113     0.38021686
 c     -2.50942452    -0.54925499     0.73339272
 h     -2.95490933     0.16010907     1.45743745
 h     -3.30339674    -0.65882928    -0.06419749
 h     -2.31175685    -1.49083931     1.30109455
 h     -1.75877367     1.87686413    -0.58266428
          17

 c      1.15134773    -0.46240582    -0.17474024
 c     -0.04676203    -1.04211258    -0.43586498
 c     -1.22263952    -0.20230812    -0.12168572
 c     -0.91497252     1.12233971    -0.53631556
 c      0.13410160     1.56816104     0.19780472
 c      1.25318882     0.82275928     0.32140853
 h     -0.12525462    -2.15050829    -0.33538223
 h     -0.72036897     1.35659693    -1.68202402
 h     -0.03693284     2.51573192     0.87278876
 h      2.11614166     0.96196172     0.77868865
 o      2.28451576    -1.08814793    -0.14212439
 h      2.98641493    -0.53683425     0.36529698
 c     -2.51302631    -0.54611222     0.72334594
 h     -2.96184216     0.23599274     1.42477417
 h     -3.23918243    -0.62211721    -0.10038036
 h     -2.27903278    -1.49498743     1.31797958
 h     -1.78991588     1.90384065    -0.58797993
          17

 c      1.14579028    -0.45042695    -0.16324664
 c     -0.03790945    -1.03941281    -0.44150589
 c     -1.22077290    -0.20759704    -0.10435527
 c     -0.91972902     1.10651354    -0.53132367
 c      0.15241549     1.56391475     0.19617502
 c      1.25503477     0.82659514     0.32345819
 h     -0.11049035    -2.14625741    -0.32264421
 h     -0.73435418     1.33174784    -1.69943437
 h     -0.10133141     2.46473108     0.87703437
 h      2.09860090     1.01559322     0.78018191
 o      2.27138126    -1.09286706    -0.15026499
 h      3.02063355    -0.51633778     0.33835901
 c     -2.51517378    -0.54332534     0.71273919
 h     -2.95779018     0.30849426     1.38337510
 h     -3.18034153    -0.59192057    -0.13457491
 h     -2.25336098    -1.49069612     1.32549314
 h     -1.81280404     1.91705060    -0.58255902
          17

 c      1.14199422    -0.43926521    -0.15234582
 c     -0.03310351    -1.03804476    -0.44601191
 c     -1.21793881    -0.21559038    -0.08701856
 c     -0.92915233     1.09394489    -0.53005077
 c      0.17322550     1.56300286     0.19778256
 c      1.25318106     0.83195569     0.32437067
 h     -0.09414810    -2.13562146    -0.31209636
 h     -0.74578707     1.29391921    -1.69920613
 h     -0.15432104     2.40688942     0.86708662
 h      2.12076445     1.08595978     0.80792901
 o      2.25978868    -1.09760569    -0.15775535
 h      3.03461176    -0.51310156     0.29605446
 c     -2.51531959    -0.54045524     0.70244576
 h     -2.94161071     0.37042013     1.33126747
 h     -3.13345893    -0.57015751    -0.17166125
 h     -2.23811368    -1.47544869     1.32249666
 h     -1.82311212     1.91270576    -0.56646780
          17

 c      1.14006482    -0.42949774    -0.14232499
 c     -0.03226350    -1.03777666    -0.44917936
 c     -1.21409813    -0.22606836    -0.06991981
 c     -0.94249213     1.08485484    -0.53212248
 c      0.19457004     1.56503004     0.20168948
 c      1.25024554     0.83925149     0.32537031
 h     -0.07628251    -2.12104012    -0.30414604
 h     -0.75496407     1.24400252    -1.68122717
 h     -0.19373943     2.35003042     0.84796304
 h      2.16201668     1.16567892     0.84994551
 o      2.24988852    -1.10217601    -0.16457299
 h      3.02650733    -0.52818513     0.23917392
 c     -2.51318113    -0.53708684     0.69277547
 h     -2.91377811     0.41703897     1.26882160
 h     -3.10150495    -0.55778186    -0.21375377
 h     -2.23545638    -1.44990753     1.30990645
 h     -1.81978241     1.89007332    -0.54042518
          17

 c      1.13990794    -0.42165594    -0.13347582
 c     -0.03505786    -1.03818525    -0.45081767
 c     -1.20926619    -0.23863537    -0.05335873
 c     -0.95875375     1.07899332    -0.53680308
 c      0.21453741     1.56949958     0.20676044
 c      1.24915504     0.84892189     0.32779856
 h     -0.05721421    -2.10673031    -0.29881423
 h     -0.76193450     1.18387084    -1.64890683
 h     -0.21981500     2.30422989     0.82700272
 h      2.19990134     1.24435887     0.89259889
 o      2.24147903    -1.10663675    -0.17088724
 h      3.00004736    -0.55855176     0.17156680
 c     -2.50881865    -0.53283330     0.68336293
 h     -2.87616262     0.44630557     1.19832396
 h     -3.08326755    -0.55499058    -0.25850900
 h     -2.24619627    -1.41781250     1.29086467
 h     -1.80469834     1.85131929    -0.50573372
          17

 c      1.14127139    -0.41608971    -0.12604171
 c     -0.04097383    -1.03878312    -0.45075444
 c     -1.20349705    -0.25277039    -0.03768941
 c     -0.97674170     1.07558532    -0.54298719
 c      0.23153730     1.57594323     0.21187705
 c      1.25199595     0.86102511     0.33248814
 h     -0.03738530    -2.09747943    -0.29584191
 h     -0.76635939     1.11628282    -1.60984612
 h     -0.23499132     2.27960731     0.81208769
 h      2.22156965     1.31365389     0.92731656
 o      2.23387765    -1.11139415    -0.17706472
 h      2.96678190    -0.59577324     0.10014817
 c     -2.50252879    -0.52735615     0.67330706
 h     -2.83189228     0.45921550     1.12366041
 h     -3.07497921    -0.56141779    -0.30050250
 h     -2.26979426    -1.38579752     1.27076224
 h     -1.78344106     1.80223138    -0.46412290
          17

 c      1.14381773    -0.41287057    -0.12016878
 c     -0.04938477    -1.03921151    -0.44883568
 c     -1.19686506    -0.26790006    -0.02328600
 c     -0.99501446     1.07337194    -0.54927016
 c      0.24434195     1.58410383     0.21621722
 c      1.25996924     0.87525284     0.33978278
 h     -0.01726798    -2.09676561    -0.29494450
 h     -0.76743156     1.04439224    -1.57560949
 h     -0.24177644     2.28263611     0.80839106
 h      2.22201682     1.36823013     0.94997379
 o      2.22582299    -1.11727298    -0.18361669
 h      2.94767079    -0.62527802     0.03389652
 c     -2.49466760    -0.52050590     0.66148136
 h     -2.78526956     0.46038977     1.05003079
 h     -3.07241991    -0.57618091    -0.33399870
 h     -2.30483210    -1.36211705     1.25641079
 h     -1.76628273     1.75296869    -0.41722145
          17

 c      1.14719896    -0.41175418    -0.11587802
 c     -0.05959501    -1.03941564    -0.44492728
 c     -1.18945119    -0.28348271    -0.01048302
 c     -1.01197131     1.07093554    -0.55432535
 c      0.25201728     1.59402599     0.21945643
 c      1.27347457     0.89113366     0.34967225
 h      0.00256686    -2.10505419    -0.29606074
 h     -0.76446165     0.97100847    -1.55799671
 h     -0.24004873     2.31328899     0.81578655
 h      2.20093058     1.40516063     0.95923111
 o      2.21615322    -1.12505681    -0.19086575
 h      2.96234263    -0.63407476    -0.02159368
 c     -2.48550845    -0.51262935     0.64693235
 h     -2.74144572     0.45826678     0.98335730
 h     -3.07218040    -0.59790790    -0.35487678
 h     -2.35006822    -1.35302778     1.25346646
 h     -1.76646363     1.71612587    -0.36581731
          17

 c      1.15110706    -0.41220524    -0.11306630
 c     -0.07085788    -1.03968826    -0.43893117
 c     -1.18134178    -0.29906736     0.00048057
 c     -1.02637162     1.06739147    -0.55744382
 c      0.25401252     1.60589652     0.22171074
 c      1.29207288     0.90820380     0.36184960
 h      0.02128486    -2.11953762    -0.29936697
 h     -0.75844433     0.89877370    -1.56191603
 h     -0.22694629     2.36566270     0.82947988
 h      2.16152671     1.42364308     0.95593348
 o      2.20524832    -1.13457367    -0.19863894
 h      3.00630255    -0.62553315    -0.06901598
 c     -2.47524085    -0.50478705     0.62930849
 h     -2.70548267     0.46320823     0.92901436
 h     -3.07209849    -0.62484853    -0.36134080
 h     -2.40506594    -1.35821029     1.26297834
 h     -1.79223544     1.69938302    -0.31068189
          17

 c      1.15529347    -0.41349707    -0.11153272
 c     -0.08236529    -1.04055799    -0.43081553
 c     -1.17265356    -0.31427917     0.00948575
 c     -1.03790501     1.06284479    -0.55857060
 c      0.25037243     1.61977290     0.22330502
 c      1.31438669     0.92601452     0.37565786
 h      0.03774173    -2.13555009    -0.30505189
 h     -0.75290494     0.83136599    -1.58214695
 h     -0.19928280     2.43115052     0.84291071
 h      2.11141405     1.42571735     0.94385318
 o      2.19468538    -1.14498570    -0.20663538
 h      3.05628126    -0.61447846    -0.11339733
 c     -2.46416673    -0.49836291     0.60908060
 h     -2.68086055     0.48223693     0.89004655
 h     -3.07131603    -0.65507891    -0.35400900
 h     -2.46915142    -1.37020169     1.28052241
 h     -1.83903472     1.69915416    -0.25547374
          17

 c      1.15957856    -0.41485273    -0.11101486
 c     -0.09324601    -1.04261355    -0.42064074
 c     -1.16357523    -0.32875410     0.01653008
 c     -1.04694181     1.05796644    -0.55788436
 c      0.24179592     1.63546244     0.22458373
 c      1.33802427     0.94393307     0.38993721
 h      0.05065259    -2.14851784    -0.31307549
 h     -0.75240042     0.77357870    -1.60818759
 h     -0.15567368     2.50126440     0.85016140
 h      2.06489134     1.41811293     0.93167894
 o      2.18581197    -1.15565361    -0.21474935
 h      3.09247555    -0.61272590    -0.15680008
 c     -2.45287839    -0.49424477     0.58738662
 h     -2.66847181     0.51376737     0.86611432
 h     -3.07028972    -0.68678392    -0.33581560
 h     -2.53995299    -1.37897719     1.29902877
 h     -1.89366221     1.70508370    -0.20687028
          17

 c      1.16385545    -0.41557871    -0.11122685
 c     -0.10259680    -1.04635844    -0.40856598
 c     -1.15439597    -0.34209446     0.02171351
 c     -1.05392356     1.05338926    -0.55555190
 c      0.22947181     1.65259034     0.22582841
 c      1.35978203     0.96095334     0.40297257
 h      0.05887679    -2.15537190    -0.32307377
 h     -0.76046183     0.72998749    -1.63037273
 h     -0.09716434     2.56902143     0.84696334
 h      2.04325823     1.41320118     0.93404260
 o      2.17933629    -1.16629416    -0.22302116
 h      3.10466974    -0.62589761    -0.19897533
 c     -2.44218605    -0.49250577     0.56566509
 h     -2.66705254     0.54854858     0.85425724
 h     -3.07077076    -0.71855509    -0.31173150
 h     -2.61335093    -1.37658014     1.31208316
 h     -1.94347736     1.70793358    -0.17130105
          17

 c      1.16808135    -0.41516928    -0.11190079
 c     -0.10954711    -1.05212232    -0.39483123
 c     -1.14549889    -0.35387666     0.02521433
 c     -1.05912998     1.04953524    -0.55168284
 c      0.21481627     1.67072103     0.22722744
 c      1.37682609     0.97616836     0.41317829
 h      0.06168254    -2.15522037    -0.33439950
 h     -0.77878257     0.70388039    -1.64233858
 h     -0.02687460     2.62943491     0.83087353
 h      2.06389909     1.42223648     0.96405022
 o      2.17544141    -1.17684349    -0.23154046
 h      3.09016669    -0.65511322    -0.23878169
 c     -2.43291914    -0.49272847     0.54530205
 h     -2.67442500     0.57551822     0.85060553
 h     -3.07544806    -0.74956826    -0.28795029
 h     -2.68442964    -1.35882196     1.31551295
 h     -1.98012033     1.70226104    -0.15293898
          17

 c      1.17225128    -0.41336809    -0.11281911
 c     -0.11333903    -1.06000225    -0.37972041
 c     -1.13731696    -0.36369176     0.02725086
 c     -1.06271659     1.04666675    -0.54632204
 c      0.19924765     1.68942178     0.22885929
 c      1.38843927     0.98978759     0.42041934
 h      0.05893751    -2.14955929    -0.34623466
 h     -0.80734279     0.69694739    -1.64104665
 h      0.05069726     2.67968104     0.80114146
 h      2.12183395     1.44279412     1.01823706
 o      2.17384906    -1.18738645    -0.24039128
 h      3.05275213    -0.69785657    -0.27496645
 c     -2.42582110    -0.49438633     0.52736245
 h     -2.68839177     0.58629781     0.85154134
 h     -3.08685910    -0.77941336    -0.27026652
 h     -2.74844567    -1.32509167     1.30767710
 h     -1.99922937     1.68579787    -0.15358389
          17

 c      1.17638559    -0.41015571    -0.11381278
 c     -0.11341987    -1.06981589    -0.36351182
 c     -1.13025549    -0.37120626     0.02803789
 c     -1.06476745     1.04494294    -0.53943809
 c      0.18406007     1.70825653     0.23068835
 c      1.39561501     1.00279295     0.42578504
 h      0.05120417    -2.14215740    -0.35774219
 h     -0.84473288     0.70929049    -1.62638972
 h      0.13042668     2.71912478     0.75848683
 h      2.19521865     1.46269981     1.07949732
 o      2.17371356    -1.19820434    -0.24960948
 h      3.00454025    -0.74720656    -0.30681322
 c     -2.42156654    -0.49703322     0.51239349
 h     -2.70706598     0.57661751     0.85407770
 h     -3.10578471    -0.80752979    -0.26216011
 h     -2.80153548    -1.27776463     1.28936101
 h     -1.99968453     1.65855239    -0.17296722
          17

 c      1.18053196    -0.40569453    -0.11474018
 c     -0.10952112    -1.08109636    -0.34642870
 c     -1.12461136    -0.37622023     0.02775236
 c     -1.06526806     1.04441996    -0.53091041
 c      0.17036215     1.72676548     0.23258040
 c      1.39942828     1.01588920     0.43031361
 h      0.03966139    -2.13838566    -0.36823505
 h     -0.88836478     0.73941686    -1.60121427
 h      0.20730214     2.74919309     0.70478842
 h      2.26425552     1.47244830     1.13218306
 o      2.17348811    -1.20985192    -0.25912977
 h      2.96835791    -0.79087765    -0.33503691
 c     -2.42076247    -0.50036284     0.50033933
 h     -2.72896974     0.54640822     0.85590147
 h     -3.13028858    -0.83271216    -0.26394185
 h     -2.84130510    -1.22187128     1.26375491
 h     -1.98371665     1.62263244    -0.20872830
          17

 c      1.18476635    -0.40026705    -0.11547368
 c     -0.10169650    -1.09318925    -0.32860801
 c     -1.12052047    -0.37870411     0.02651822
 c     -1.06397557     1.04499258    -0.52052913
 c      0.15903440     1.74447868     0.23434000
 c      1.40049679     1.02927347     0.43456671
 h      0.02577419    -2.14355729    -0.37727816
 h     -0.93464091     0.78424697    -1.57165751
 h      0.27705185     2.77293678     0.64262267
 h      2.31696792     1.46806075     1.16708366
 o      2.17148292    -1.22288499    -0.26878475
 h      2.96921369    -0.81607891    -0.36188418
 c     -2.42381740    -0.50420953     0.49058361
 h     -2.75318974     0.49990658     0.85547384
 h     -3.15636111    -0.85324398    -0.27357909
 h     -2.86743654    -1.16503453     1.23659630
 h     -1.95809179     1.58280684    -0.25605842
          17

 c      1.18918473    -0.39422107    -0.11589647
 c     -0.09030567    -1.10545803    -0.31010566
 c     -1.11795106    -0.37879969     0.02441011
 c     -1.06025380     1.04631903    -0.50803311
 c      0.15070504     1.76097416     0.23576331
 c      1.39910764     1.04281784     0.43875853
 h      0.01083852    -2.16042912    -0.38459094
 h     -0.97933567     0.83950788    -1.54679285
 h      0.33651450     2.79411855     0.57466108
 h      2.34720927     1.44916525     1.17985198
 o      2.16752128    -1.23706795    -0.27849661
 h      3.00838221    -0.82266134    -0.38815257
 c     -2.43074896    -0.50856062     0.48207053
 h     -2.77969762     0.44582057     0.85234110
 h     -3.17954615    -0.86752136    -0.28819908
 h     -2.88204769    -1.11706208     1.21600086
 h     -1.93537416     1.54704504    -0.30773047
          17

 c      1.19388353    -0.38793866    -0.11590086
 c     -0.07595449    -1.11747622    -0.29093505
 c     -1.11673380    -0.37678946     0.02146578
 c     -1.05320241     1.04790467    -0.49321689
 c      0.14575642     1.77596078     0.23668457
 c      1.39538858     1.05622139     0.44290869
 h     -0.00423590    -2.18737815    -0.38976223
 h     -1.01835385     0.90087282    -1.53578041
 h      0.38363267     2.81595779     0.50311682
 h      2.35244960     1.41736348     1.16914134
 o      2.16305211    -1.25140828    -0.28838638
 h      3.06180833    -0.82271719    -0.41146875
 c     -2.44114286    -0.51362870     0.47354378
 h     -2.80963560     0.39644340     0.84742787
 h     -3.19629225    -0.87463044    -0.30513726
 h     -2.88883319    -1.08798942     1.21068544
 h     -1.93133063     1.52471571    -0.35593017
          17

 c      1.19893108    -0.38182157    -0.11538536
 c     -0.05942122    -1.12904591    -0.27110792
 c     -1.11660254    -0.37305839     0.01770169
 c     -1.04248005     1.04954223    -0.47614326
 c      0.14436588     1.78934203     0.23699279
 c      1.38937734     1.06906933     0.44689741
 h     -0.01873033    -2.21894773    -0.39205264
 h     -1.04850700     0.96526356    -1.54235423
 h      0.41713347     2.84003889     0.42953207
 h      2.33303973     1.37559429     1.13591043
 o      2.15951809    -1.26498317    -0.29859564
 h      3.10601626    -0.82730155    -0.42911354
 c     -2.45442197    -0.51988099     0.46403216
 h     -2.84482899     0.36402052     0.84254904
 h     -3.20459148    -0.87465085    -0.32241351
 h     -2.89027906    -1.08409482     1.22562607
 h     -1.95428560     1.52058355    -0.39560081
          17

 c      1.20433945    -0.37627261    -0.11425488
 c     -0.04158467    -1.14005311    -0.25065300
 c     -1.11723565    -0.36806150     0.01313427
 c     -1.02903037     1.05167963    -0.45739333
 c      0.14655282     1.80121955     0.23661262
 c      1.38095991     1.08083692     0.45042200
 h     -0.03181846    -2.24830616    -0.39049744
 h     -1.06765987     1.03082697    -1.56159498
 h      0.43621120     2.86592684     0.35501022
 h      2.29309163     1.32817067     1.08391453
 o      2.15772843    -1.27721066    -0.30918070
 h      3.12807314    -0.84211088    -0.43970205
 c     -2.47024012    -0.52779837     0.45339800
 h     -2.88585151     0.35468351     0.83862752
 h     -3.20418979    -0.86874349    -0.33903073
 h     -2.88523040    -1.10464218     1.25795682
 h     -1.99651148     1.53084233    -0.42494773
          17

 c      1.21004537    -0.37167698    -0.11242792
 c     -0.02334848    -1.15031490    -0.22961683
 c     -1.11831085    -0.36228285     0.00780422
 c     -1.01449615     1.05512305    -0.43798304
 c      0.15219349     1.81183656     0.23546406
 c      1.36966361     1.09087574     0.45287046
 h     -0.04249270    -2.26965623    -0.38418725
 h     -1.07451390     1.09581980    -1.58322234
 h      0.44048350     2.89160610     0.28066601
 h      2.24305185     1.28106810     1.02118038
 o      2.15798217    -1.28777262    -0.32011878
 h      3.12360263    -0.86883001    -0.44307964
 c     -2.48853322    -0.53748340     0.44239529
 h     -2.93026340     0.36502796     0.83428574
 h     -3.19664968    -0.85908097    -0.35528494
 h     -2.87020446    -1.14295529     1.29805693
 h     -2.04150854     1.54763648    -0.44305761
          17

 c      1.21589980    -0.36839451    -0.10984784
 c     -0.00556624    -1.15951057    -0.20805956
 c     -1.11956421    -0.35618459     0.00179520
 c     -1.00029054     1.06057268    -0.41893861
 c      0.16100105     1.82150362     0.23342800
 c      1.35444060     1.09844912     0.45323890
 h     -0.04969885    -2.27954414    -0.37250904
 h     -1.06858331     1.15809830    -1.59721431
 h      0.43018581     2.91436830     0.20795619
 h      2.20242531     1.24160938     0.96099367
 o      2.16017708    -1.29655547    -0.33132477
 h      3.09495362    -0.90618791    -0.44004481
 c     -2.50918617    -0.54859357     0.43217546
 h     -2.97344719     0.38528020     0.82676300
 h     -3.18520526    -0.84860044    -0.37291946
 h     -2.84264263    -1.19032470     1.33455470
 h     -2.07504987     1.56459562    -0.44904968
          17

 c      1.22167128    -0.36676009    -0.10649318
 c      0.01101629    -1.16718164    -0.18604934
 c     -1.12082076    -0.35016144    -0.00476231
 c     -0.98731682     1.06844743    -0.40100545
 c      0.17248413     1.83054532     0.23033536
 c      1.33413153     1.10292427     0.45052145
 h     -0.05253329    -2.27728892    -0.35527783
 h     -1.05017174     1.21540878    -1.59674553
 h      0.40639912     2.93170398     0.13875037
 h      2.19461548     1.21614325     0.91730628
 o      2.16372175    -1.30367057    -0.34265049
 h      3.05238578    -0.94966218    -0.43233765
 c     -2.53176543    -0.56059269     0.42376541
 h     -3.01092910     0.40495361     0.81379908
 h     -3.17406598    -0.84051975    -0.39471535
 h     -2.80248496    -1.23898118     1.35815510
 h     -2.08858974     1.57815525    -0.44238368
          17

 c      1.22706901    -0.36707316    -0.10237649
 c      0.02579598    -1.17275822    -0.16365536
 c     -1.12198972    -0.34450742    -0.01170253
 c     -0.97607106     1.07888627    -0.38460265
 c      0.18589296     1.83928505     0.22597584
 c      1.30921675     1.10401421     0.44471566
 h     -0.05042242    -2.26500840    -0.33278450
 h     -1.02020712     1.26575314    -1.57856819
 h      0.37115670     2.94197415     0.07517222
 h      2.22661761     1.20678915     0.89282502
 o      2.16733939    -1.30950626    -0.35388711
 h      3.01693253    -0.99067465    -0.42259643
 c     -2.55555885    -0.57299305     0.41777216
 h     -3.03980237     0.41611878     0.79453948
 h     -3.16695023    -0.83761133    -0.42311784
 h     -2.75191633    -1.28320234     1.36290358
 h     -2.07836617     1.58689571    -0.42297447
          17

 c      1.23179966    -0.36955362    -0.09752677
 c      0.03831428    -1.17560059    -0.14094310
 c     -1.12303662    -0.33940105    -0.01884218
 c     -0.96675614     1.09177611    -0.36986661
 c      0.20021714     1.84804483     0.22012704
 c      1.28252536     1.10168625     0.43694593
 h     -0.04324804    -2.24735138    -0.30576101
 h     -0.98007269     1.30759645    -1.54265369
 h      0.32735960     2.94484042     0.01932295
 h      2.28038583     1.21190047     0.87740149
 o      2.16935592    -1.31458096    -0.36483758
 h      3.01560874    -1.01903293    -0.41323896
 c     -2.57978054    -0.58547674     0.41422576
 h     -3.05898108     0.41418804     0.76952587
 h     -3.16545474    -0.84150168    -0.45826639
 h     -2.69457305    -1.31945316     1.34619933
 h     -2.04433567     1.59093771    -0.39112243
          17

 c      1.23563634    -0.37428334    -0.09196826
 c      0.04822268    -1.17508501    -0.11797822
 c     -1.12395121    -0.33490944    -0.02599806
 c     -0.95928388     1.10674572    -0.35667234
 c      0.21430631     1.85711458     0.21260718
 c      1.25747494     1.09592952     0.42841993
 h     -0.03136187    -2.23057924    -0.27520531
 h     -0.93151774     1.34005973    -1.49209505
 h      0.27851389     2.94147437    -0.02703466
 h      2.33212011     1.22868757     0.86005741
 o      2.16925495    -1.31898180    -0.37545429
 h      3.05670122    -1.03204071    -0.40436370
 c     -2.60370513    -0.59791840     0.41253451
 h     -3.06904897     0.39785347     0.74046823
 h     -3.16857000    -0.85246709    -0.49697917
 h     -2.63482936    -1.34639207     1.30866039
 h     -1.99022094     1.59191598    -0.34746336
          17

 c      1.23846110    -0.38118044    -0.08571398
 c      0.05523999    -1.17077698    -0.09484411
 c     -1.12472913    -0.33099782    -0.03300279
 c     -0.95317563     1.12311268    -0.34461803
 c      0.22708709     1.86667083     0.20333698
 c      1.23671821     1.08674707     0.41990762
 h     -0.01543694    -2.22055052    -0.24202878
 h     -0.87660562     1.36319783    -1.43339656
 h      0.22836006     2.93449667    -0.06274627
 h      2.36588619     1.25422860     0.83472461
 o      2.16840121    -1.32221968    -0.38579170
 h      3.11831462    -1.03687568    -0.39458288
 c     -2.62665622    -0.61034842     0.41158818
 h     -3.07216613     0.36912840     0.71009362
 h     -3.17373709    -0.86982008    -0.53378412
 h     -2.57714567    -1.36510182     1.25417289
 h     -1.92467678     1.59351865    -0.29291020
          17

 c      1.24027745    -0.39001509    -0.07877498
 c      0.05913188    -1.16265686    -0.07166759
 c     -1.12537260    -0.32753534    -0.03971397
 c     -0.94749014     1.13983386    -0.33304763
 c      0.23779498     1.87666965     0.19238729
 c      1.22192183     1.07428535     0.41178980
 h      0.00376424    -2.22002803    -0.20666480
 h     -0.81758057     1.37826475    -1.37650696
 h      0.18047994     2.92757904    -0.08738720
 h      2.37394886     1.28559030     0.79925480
 o      2.16844125    -1.32381773    -0.39585388
 h      3.17362937    -1.04110626    -0.38340637
 c     -2.64795590    -0.62290514     0.40995586
 h     -3.07203664     0.33353584     0.68201423
 h     -3.17834168    -0.89245928    -0.56305694
 h     -2.52530822    -1.37942882     1.18985763
 h     -1.86225049     1.60206156    -0.22834295
          17

 c      1.24120223    -0.40044025    -0.07117256
 c      0.05971630    -1.15123709    -0.04862493
 c     -1.12589881    -0.32430612    -0.04601088
 c     -0.94113462     1.15566673    -0.32123463
 c      0.24613330     1.88677788     0.17999194
 c      1.21387562     1.05895774     0.40417531
 h      0.02546136    -2.22712392    -0.16896016
 h     -0.75668098     1.38756242    -1.33305525
 h      0.13797370     2.92466875    -0.10117299
 h      2.35410651     1.31987326     0.75373835
 o      2.17033390    -1.32356952    -0.40558424
 h      3.20621983    -1.04845443    -0.37131152
 c     -2.66694898    -0.63579460     0.40613710
 h     -3.07355158     0.29960701     0.66036426
 h     -3.18063946    -0.91922729    -0.58073365
 h     -2.48162210    -1.39572572     1.12514418
 h     -1.81988717     1.62512090    -0.15415449
          17

 c      1.24144224    -0.41202079    -0.06294419
 c      0.05689687    -1.13744432    -0.02591151
 c     -1.12635189    -0.32103480    -0.05178196
 c     -0.93378572     1.16975506    -0.30867397
 c      0.25228288     1.89640867     0.16650980
 c      1.21260264     1.04146861     0.39696245
 h      0.04867031    -2.23635987    -0.12849020
 h     -0.69636708     1.39343685    -1.31159979
 h      0.10333004     2.92889599    -0.10467050
 h      2.30844022     1.35439626     0.69971763
 o      2.17440358    -1.32147903    -0.41490292
 h      3.20929315    -1.05973437    -0.35908808
 c     -2.68309896    -0.64922489     0.39892492
 h     -3.08150205     0.27616638     0.64891126
 h     -3.18007647    -0.94908498    -0.58516158
 h     -2.44666997    -1.42079042     1.06908037
 h     -1.80571531     1.66609257    -0.07138681
          17

 c      1.24126461    -0.42426183    -0.05414331
 c      0.05070529    -1.12234975    -0.00369934
 c     -1.12682183    -0.31742364    -0.05691379
 c     -0.92638358     1.18213824    -0.29521504
 c      0.25674956     1.90486293     0.15234609
 c      1.21740990     1.02268692     0.38986319
 h      0.07200348    -2.24137048    -0.08499477
 h     -0.64016421     1.39704574    -1.31269906
 h      0.07853904     2.94151937    -0.09846597
 h      2.24398397     1.38728366     0.64007910
 o      2.18050510    -1.31769178    -0.42373127
 h      3.18318729    -1.07393435    -0.34741968
 c     -2.69605412    -0.66328221     0.38783179
 h     -3.09841305     0.26728277     0.64971849
 h     -3.17735879    -0.98125471    -0.57744409
 h     -2.42038356    -1.45801062     1.02674618
 h     -1.81196293     1.71976331     0.01530575
          17

 c      1.24096644    -0.43663990    -0.04483699
 c      0.04132923    -1.10692564     0.01788734
 c     -1.12746655    -0.31318526    -0.06128825
 c     -0.92030871     1.19343791    -0.28102197
 c      0.26013671     1.91149911     0.13787759
 c      1.22686671     1.00338194     0.38242282
 h      0.09366849    -2.23722596    -0.03859738
 h     -0.59280416     1.39832087    -1.32928599
 h      0.06528757     2.96141734    -0.08303283
 h      2.17463664     1.41881815     0.57909918
 o      2.18800037    -1.31247940    -0.43201704
 h      3.13582240    -1.08835371    -0.33645805
 c     -2.70561010    -0.67782449     0.37328288
 h     -3.12319413     0.26899617     0.66219851
 h     -3.17445651    -1.01542328    -0.56154793
 h     -2.40352526    -1.50489410     0.99782897
 h     -1.82386228     1.77617721     0.09805723
          17

 c      1.24083906    -0.44863692    -0.03510704
 c      0.02911823    -1.09190922     0.03877465
 c     -1.12852167    -0.30806755    -0.06478680
 c     -0.91656156     1.20426801    -0.26643504
 c      0.26297775     1.91584410     0.12342440
 c      1.23891406     0.98394840     0.37410713
 h      0.11163125    -2.22158186     0.01022375
 h     -0.55894901     1.39696565    -1.35164375
 h      0.06499570     2.98538627    -0.05888617
 h      2.12115797     1.45302182     0.52169591
 o      2.19556743    -1.30626309    -0.43978423
 h      3.08582351    -1.09806746    -0.32502187
 c     -2.71161915    -0.69252006     0.35638574
 h     -3.15211998     0.27179398     0.68341525
 h     -3.17440836    -1.05190524    -0.54391416
 h     -2.39773223    -1.55469681     0.97861798
 h     -1.83007745     1.82658446     0.16936337
          17

 c      1.24111798    -0.45977413    -0.02505685
 c      0.01456329    -1.07775289     0.05893150
 c     -1.13028763    -0.30187320    -0.06729861
 c     -0.91566878     1.21500224    -0.25180502
 c      0.26569258     1.91761408     0.10927031
 c      1.25165046     0.96450973     0.36453012
 h      0.12383755    -2.19500460     0.06079286
 h     -0.54194593     1.39315766    -1.37149298
 h      0.07864078     3.00906103    -0.02685872
 h      2.10250667     1.49562368     0.47102531
 o      2.20127233    -1.29959145    -0.44718721
 h      3.06161344    -1.09624399    -0.30979445
 c     -2.71396849    -0.70699818     0.33845738
 h     -3.18092894     0.26585140     0.70929870
 h     -3.18055026    -1.09141039    -0.53183126
 h     -2.40435033    -1.60000475     0.96484403
 h     -1.82493882     1.86538171     0.22404532
          17

 c      1.24192611    -0.46964423    -0.01481745
 c     -0.00175154    -1.06461822     0.07835781
 c     -1.13309701    -0.29447247    -0.06872657
 c     -0.91784420     1.22579559    -0.23741968
 c      0.26864431     1.91666579     0.09570079
 c      1.26456208     0.94563533     0.35363204
 h      0.12845048    -2.16090450     0.11243738
 h     -0.54355068     1.38759216    -1.38328633
 h      0.10651129     3.02797180     0.01173247
 h      2.12120647     1.54579348     0.42665599
 o      2.20390023    -1.29286231    -0.45438376
 h      3.08068679    -1.07877511    -0.28752646
 c     -2.71267839    -0.72101024     0.32054587
 h     -3.20619348     0.24432117     0.73580714
 h     -3.19495662    -1.13403771    -0.53035815
 h     -2.42352241    -1.63513895     0.95321273
 h     -1.80696340     1.88969696     0.25928297
          17

 c      1.24325438    -0.47793835    -0.00454535
 c     -0.01921063    -1.05240175     0.09706787
 c     -1.13727267    -0.28580941    -0.06898632
 c     -0.92308103     1.23664129    -0.22351688
 c      0.27222518     1.91292618     0.08302831
 c      1.27842869     0.92862550     0.34152220
 h      0.12407775    -2.12506851     0.16468756
 h     -0.56423399     1.38125116    -1.38401174
 h      0.14803518     3.03836793     0.05509579
 h      2.16390133     1.59334155     0.38655058
 o      2.20436533    -1.28600665    -0.46122415
 h      3.12743690    -1.04944157    -0.26013982
 c     -2.70802752    -0.73454551     0.30312856
 h     -3.22573802     0.20412517     0.75961250
 h     -3.21689886    -1.17799605    -0.53972632
 h     -2.45397643    -1.65695168     0.94175285
 h     -1.77754728     1.89884807     0.27424731
          17

 c      1.24499163    -0.48446879     0.00558220
 c     -0.03720816    -1.04082369     0.11507207
 c     -1.14309225    -0.27589933    -0.06799990
 c     -0.93113142     1.24737622    -0.21033716
 c      0.27688824     1.90634236     0.07159107
 c      1.29413927     0.91486667     0.32827135
 h      0.10989347    -2.09441181     0.21739743
 h     -0.60354364     1.37518032    -1.37273755
 h      0.20176458     3.03769680     0.10109859
 h      2.21500695     1.62647204     0.34943992
 o      2.20441968    -1.27874328    -0.46733838
 h      3.17340884    -1.01559240    -0.23325759
 c     -2.70055274    -0.74782315     0.28613650
 h     -3.23869127     0.14570980     0.77842847
 h     -3.24280241    -1.21948491    -0.55587968
 h     -2.49318789    -1.66491431     0.92973355
 h     -1.74074395     1.89443990     0.27014040
          17

 c      1.24696303    -0.48917762     0.01537310
 c     -0.05516968    -1.02960586     0.13237404
 c     -1.15076109    -0.26482569    -0.06568838
 c     -0.94140418     1.25761751    -0.19819453
 c      0.28310294     1.89686413     0.06173033
 c      1.31211674     0.90532545     0.31388705
 h      0.08553793    -2.07466705     0.27064265
 h     -0.66030871     1.37034513    -1.35040149
 h      0.26551216     3.02482590     0.14745761
 h      2.26368224     1.63740666     0.31499811
 o      2.20524163    -1.27088604    -0.47240488
 h      3.19943559    -0.98286549    -0.21173742
 c     -2.69090042    -0.76116176     0.26919139
 h     -3.24558402     0.07271260     0.79123594
 h     -3.26777275    -1.25403526    -0.57345116
 h     -2.53765496    -1.66109594     0.91756510
 h     -1.70403037     1.88122390     0.25082747
          17

 c      1.24895051    -0.49212211     0.02463277
 c     -0.07256181    -1.01868013     0.14899435
 c     -1.16039060    -0.25273935    -0.06196667
 c     -0.95286495     1.26667881    -0.18752086
 c      0.29127975     1.88444973     0.05375822
 c      1.33235695     0.90047523     0.29835209
 h      0.05087971    -2.06778395     0.32429756
 h     -0.73269754     1.36755580    -1.31992817
 h      0.33659149     3.00007932     0.19194186
 h      2.30376157     1.62278766     0.28334784
 o      2.20732850    -1.26237602    -0.47621823
 h      3.19727608    -0.95447432    -0.19848683
 c     -2.67964927    -0.77484509     0.25180175
 h     -3.24853647    -0.00835396     0.79852018
 h     -3.28725311    -1.27800176    -0.58827383
 h     -2.58325361    -1.65004097     0.90671377
 h     -1.67916861     1.86812295     0.22354303
          17

 c      1.25070464    -0.49344022     0.03317980
 c     -0.08891995    -1.00827413     0.16500351
 c     -1.17197792    -0.23986069    -0.05674424
 c     -0.96419877     1.27368419    -0.17872696
 c      0.30170342     1.86909186     0.04791976
 c      1.35456856     0.90034113     0.28165350
 h      0.00599925    -2.07091322     0.37753351
 h     -0.81823074     1.36745370    -1.28651323
 h      0.41209384     2.96510761     0.23255312
 h      2.33246415     1.58270565     0.25475329
 o      2.21070246    -1.25324591    -0.47867338
 h      3.16638550    -0.93174448    -0.19470663
 c     -2.66720487    -0.78905547     0.23346989
 h     -3.25118836    -0.08892673     0.80228345
 h     -3.29792754    -1.28931140    -0.59831853
 h     -2.62572829    -1.63807776     0.89934806
 h     -1.68012387     1.86682253     0.19768282
          17

 c      1.25195407    -0.49330974     0.04085716
 c     -0.10390099    -0.99879517     0.18052714
 c     -1.18538521    -0.22648223    -0.04993476
 c     -0.97454724     1.27816809    -0.17176873
 c      0.31449796     1.85086217     0.04435035
 c      1.37822476     0.90450010     0.26380333
 h     -0.04847200    -2.07790606     0.42870192
 h     -0.91397085     1.37055325    -1.25742759
 h      0.48911999     2.92260457     0.26765342
 h      2.35008798     1.52030932     0.22947043
 o      2.21496422    -1.24362929    -0.47977514
 h      3.11313079    -0.91400345    -0.19977682
 c     -2.65381692    -0.80384793     0.21385224
 h     -3.25770687    -0.16039907     0.80522248
 h     -3.29803902    -1.28762284    -0.60374379
 h     -2.66124143    -1.63156460     0.89734053
 h     -1.71427202     1.88452388     0.17975030
          17

 c      1.25241736    -0.49191680     0.04753605
 c     -0.11732660    -0.99062214     0.19571585
 c     -1.20032824    -0.21295414    -0.04147471
 c     -0.98419418     1.28065712    -0.16596371
 c      0.32962101     1.82996112     0.04303926
 c      1.40250355     0.91203586     0.24485875
 h     -0.11101211    -2.08201566     0.47571310
 h     -1.01703922     1.37727276    -1.23992830
 h      0.56489900     2.87588815     0.29602594
 h      2.36099603     1.44212657     0.20761355
 o      2.21916853    -1.23384105    -0.47969654
 h      3.05282292    -0.89736905    -0.21038623
 c     -2.63972321    -0.81912586     0.19304319
 h     -3.27065806    -0.21697059     0.80882446
 h     -3.28755085    -1.27428091    -0.60680632
 h     -2.68672423    -1.63450899     0.90078711
 h     -1.77409414     1.91689272     0.16947658
          17

 c      1.25181648    -0.48944505     0.05311608
 c     -0.12918358    -0.98395107     0.21070197
 c     -1.21638663    -0.19964287    -0.03134243
 c     -0.99410662     1.28227898    -0.16062121
 c      0.34687243     1.80676167     0.04382021
 c      1.42618688     0.92154261     0.22493774
 h     -0.17920293    -2.07799588     0.51656945
 h     -1.12478938     1.38776648    -1.23700472
 h      0.63678161     2.82846805     0.31686843
 h      2.37510118     1.35811430     0.18902264
 o      2.22177982    -1.22446693    -0.47881867
 h      3.01040873    -0.87345422    -0.21998544
 c     -2.62528439    -0.83463831     0.17178345
 h     -3.28922393    -0.25726165     0.81177530
 h     -3.26833194    -1.25218273    -0.61181477
 h     -2.69992009    -1.64724475     0.90715770
 h     -1.84283098     1.95259389     0.16334365
          17

 c      1.24990786    -0.48609196     0.05752646
 c     -0.13959355    -0.97873642     0.22556855
 c     -1.23303564    -0.18687797    -0.01956814
 c     -1.00513558     1.28404411    -0.15565245
 c      0.36590282     1.78183700     0.04640531
 c      1.44781381     0.93137417     0.20421684
 h     -0.25000751    -2.06310650     0.54979672
 h     -1.23395506     1.40163004    -1.24472594
 h      0.70220555     2.78365001     0.32973933
 h      2.40640253     1.27928811     0.17330059
 o      2.22148982    -1.21611282    -0.47748964
 h      3.00730231    -0.83353822    -0.22276902
 c     -2.61094540    -0.85003925     0.15132842
 h     -3.30965519    -0.28337480     0.81048228
 h     -3.24407708    -1.22533574    -0.62473331
 h     -2.69940907    -1.66719341     0.91195872
 h     -1.90523086     1.98175840     0.15902717
          17

 c      1.24652801    -0.48209282     0.06072534
 c     -0.14876615    -0.97469211     0.24033271
 c     -1.24968912    -0.17491572    -0.00623222
 c     -1.01778707     1.28658956    -0.15145183
 c      0.38620545     1.75596878     0.05044090
 c      1.46650836     0.94015591     0.18289485
 h     -0.32017046    -2.03739398     0.57472395
 h     -1.33991576     1.41788940    -1.25484489
 h      0.75872543     2.74423508     0.33449443
 h      2.46365122     1.21243780     0.16022002
 o      2.21866874    -1.20871035    -0.47555748
 h      3.03801144    -0.77979374    -0.22121131
 c     -2.59712522    -0.86499660     0.13301792
 h     -3.32736482    -0.29882726     0.80106053
 h     -3.21921461    -1.19778822    -0.65166947
 h     -2.68475705    -1.69070902     0.91028599
 h     -1.95149173     1.99878793     0.15611377
          17

 c      1.24163487    -0.47772905     0.06268970
 c     -0.15693909    -0.97131768     0.25493827
 c     -1.26574596    -0.16392341     0.00854224
 c     -1.03226982     1.29021102    -0.14847458
 c      0.40708912     1.73012980     0.05555656
 c      1.48286151     0.94700821     0.16116584
 h     -0.38663360    -2.00362976     0.59163156
 h     -1.43727652     1.43530016    -1.25953262
 h      0.80414384     2.71233141     0.33123686
 h      2.54032963     1.15807384     0.14994533
 o      2.21483702    -1.20159077    -0.47255817
 h      3.07821197    -0.72417435    -0.22300210
 c     -2.58424859    -0.87930411     0.11778087
 h     -3.33868817    -0.30711766     0.78086201
 h     -3.19647472    -1.17213070    -0.69593193
 h     -2.65659797    -1.71459032     0.89814426
 h     -1.97654837     2.00159912     0.15537000
          17

 c      1.23532033    -0.47330743     0.06340651
 c     -0.16431627    -0.96794507     0.26925820
 c     -1.28063357    -0.15398479     0.02459737
 c     -1.04852821     1.29493229    -0.14700005
 c      0.42768962     1.70542058     0.06139676
 c      1.49849787     0.95124635     0.13924169
 h     -0.44691390    -1.96692787     0.60173051
 h     -1.52102083     1.45266008    -1.25393260
 h      0.83670235     2.68926773     0.32028866
 h      2.61958005     1.11455719     0.14255918
 o      2.21121457    -1.19416943    -0.46818219
 h      3.10774378    -0.67754759    -0.23349838
 c     -2.57284352    -0.89290748     0.10580277
 h     -3.34163422    -0.31116931     0.74898939
 h     -3.17482306    -1.14878860    -0.75539511
 h     -2.61653696    -1.73687878     0.87318522
 h     -1.97882788     1.99060336     0.15826817
          17

 c      1.22779004    -0.46912814     0.06287414
 c     -0.17102860    -0.96383506     0.28311930
 c     -1.29384799    -0.14512259     0.04174449
 c     -1.06622958     1.30053680    -0.14711702
 c      0.44706713     1.68295795     0.06764049
 c      1.51499649     0.95220762     0.11736060
 h     -0.49930390    -1.93375216     0.60686823
 h     -1.58723300     1.46897049    -1.23640023
 h      0.85524129     2.67554988     0.30218228
 h      2.68585730     1.08121601     0.13770755
 o      2.20838939    -1.18618237    -0.46234922
 h      3.11610980    -0.64601098    -0.25451519
 c     -2.56345917    -0.90579313     0.09653656
 h     -3.33607306    -0.31319301     0.70628812
 h     -3.15015799    -1.12692920    -0.82296890
 h     -2.56695616    -1.75721947     0.83505172
 h     -1.95986746     1.96840657     0.16699455
          17

 c      1.21931801    -0.46545037     0.06111018
 c     -0.17714241    -0.95834497     0.29635686
 c     -1.30498850    -0.13733084     0.05976566
 c     -1.08470186     1.30654833    -0.14880333
 c      0.46437276     1.66373917     0.07400947
 c      1.53335284     0.94938363     0.09576250
 h     -0.54264882    -1.91008119     0.60889480
 h     -1.63338753     1.48352403    -1.20794374
 h      0.85926790     2.67083598     0.27765716
 h      2.72960483     1.05824142     0.13469930
 o      2.20649763    -1.17764505    -0.45513181
 h      3.09995825    -0.63169517    -0.28561105
 c     -2.55643394    -0.91785111     0.08898050
 h     -3.32380986    -0.31461931     0.65523838
 h     -3.11795841    -1.10585795    -0.88982395
 h     -2.51078003    -1.77697820     0.78543299
 h     -1.92487149     1.94022162     0.18485046
          17

 c      1.21019915    -0.46246071     0.05815729
 c     -0.18271336    -0.95111654     0.30887924
 c     -1.31378124    -0.13060480     0.07841846
 c     -1.10286076     1.31219942    -0.15201441
 c      0.47902572     1.64851421     0.08025872
 c      1.55388040     0.94259470     0.07467084
 h     -0.57569104    -1.89928134     0.60891836
 h     -1.65857820     1.49604200    -1.17173407
 h      0.84895653     2.67396786     0.24765737
 h      2.74668109     1.04592726     0.13269783
 o      2.20533528    -1.16882397    -0.44670357
 h      3.06160449    -0.63331537    -0.32497285
 c     -2.55173671    -0.92885209     0.08197993
 h     -3.30862454    -0.31598410     0.59978668
 h     -3.07522594    -1.08560040    -0.94839558
 h     -2.45117759    -1.79894906     0.72764735
 h     -1.88338344     1.91437338     0.21686094
          17

 c      1.20072581    -0.46025604     0.05408191
 c     -0.18783483    -0.94216954     0.32069820
 c     -1.32008820    -0.12495926     0.09744644
 c     -1.11934063     1.31654866    -0.15667881
 c      0.49082852     1.63769703     0.08614952
 c      1.57620125     0.93207833     0.05429401
 h     -0.59649102    -1.90100596     0.60697416
 h     -1.66390356     1.50692334    -1.13291417
 h      0.82515519     2.68310956     0.21333439
 h      2.73732533     1.04425506     0.13085781
 o      2.20428596    -1.16029853    -0.43730944
 h      3.01027717    -0.64512562    -0.36985219
 c     -2.54896628    -0.93855649     0.07447038
 h     -3.29597609    -0.31692088     0.54487671
 h     -3.02095477    -1.06672624    -0.99375672
 h     -2.39132503    -1.82624087     0.66551829
 h     -1.84736061     1.90089958     0.26959182
          17

 c      1.19119732    -0.45884355     0.04896756
 c     -0.19262279    -0.93184078     0.33190390
 c     -1.32390459    -0.12043255     0.11659162
 c     -1.13308472     1.31895923    -0.16238883
 c      0.49996447     1.63134093     0.09141658
 c      1.59921727     0.91847007     0.03483047
 h     -0.60261140    -1.91184776     0.60236718
 h     -1.65294568     1.51756328    -1.09865563
 h      0.78942785     2.69601354     0.17603821
 h      2.70648582     1.05279709     0.12849179
 o      2.20216803    -1.15306726    -0.42720092
 h      2.96442787    -0.65504359    -0.41747183
 c     -2.54746819    -0.94686940     0.06570363
 h     -3.29185798    -0.31666949     0.49540281
 h     -2.95585697    -1.04997580    -1.02388975
 h     -2.33442817    -1.86035954     0.60185225
 h     -1.82368611     1.90573241     0.34760199
          17

 c      1.18194123    -0.45814362     0.04291353
 c     -0.19714763    -0.92063239     0.34261236
 c     -1.32535375    -0.11707150     0.13560374
 c     -1.14387817     1.31957610    -0.16789118
 c      0.50687482     1.62918709     0.09575014
 c      1.62108222     0.90268056     0.01645361
 h     -0.59199318    -1.92702469     0.59433293
 h     -1.63175133     1.53048744    -1.07782484
 h      0.74407107     2.71038221     0.13726624
 h      2.66527085     1.07106418     0.12542260
 o      2.19758296    -1.14834682    -0.41649443
 h      2.94615041    -0.64784711    -0.46724276
 c     -2.54652046    -0.95388691     0.05542023
 h     -3.30069436    -0.31533891     0.45474950
 h     -2.88197749    -1.03598446    -1.03966413
 h     -2.28394408    -1.89972849     0.53765898
 h     -1.80776228     1.92485032     0.44713453
          17

 c      1.17330604    -0.45798784     0.03604379
 c     -0.20137158    -0.90907279     0.35292242
 c     -1.32468400    -0.11489727     0.15424664
 c     -1.15200083     1.31905773    -0.17127469
 c      0.51206970     1.63076684     0.09880998
 c      1.63934548     0.88570592    -0.00072541
 h     -0.56383557    -1.94193277     0.58252881
 h     -1.60709657     1.54873512    -1.07844353
 h      0.69202343     2.72423041     0.09855859
 h      2.63107007     1.09931534     0.12242859
 o      2.19030966    -1.14666738    -0.40518100
 h      2.95935987    -0.61981362    -0.52076242
 c     -2.54552969    -0.95976986     0.04387285
 h     -3.32336433    -0.31516272     0.42376424
 h     -2.80234299    -1.02512733    -1.04483542
 h     -2.24347487    -1.94012102     0.47280313
 h     -1.78909660     1.94773831     0.55583802
          17

 c      1.16560641    -0.45814204     0.02851285
 c     -0.20511395    -0.89763880     0.36289259
 c     -1.32226253    -0.11387302     0.17230703
 c     -1.15775183     1.31805539    -0.17100455
 c      0.51595536     1.63551067     0.10026530
 c      1.65169270     0.86851270    -0.01665009
 h     -0.51902694    -1.95309399     0.56719603
 h     -1.58300849     1.57411344    -1.10226002
 h      0.63666027     2.73615875     0.06136587
 h      2.62088155     1.13856259     0.12092106
 o      2.18169053    -1.14754658    -0.39344745
 h      2.98400350    -0.58385789    -0.57678153
 c     -2.54414104    -0.96460400     0.03169043
 h     -3.35694318    -0.32037646     0.40091077
 h     -2.72050126    -1.01740261    -1.04580164
 h     -2.21612450    -1.97656692     0.40723827
 h     -1.76012923     1.96500350     0.65954272
          17

 c      1.15905458    -0.45837192     0.02050032
 c     -0.20804276    -0.88672599     0.37253307
 c     -1.31855690    -0.11389787     0.18960437
 c     -1.16140528     1.31710494    -0.16662761
 c      0.51874794     1.64282402     0.09983537
 c      1.65720984     0.85220563    -0.03119826
 h     -0.46010641    -1.95862349     0.54910511
 h     -1.55906802     1.60557722    -1.14151060
 h      0.58151922     2.74548284     0.02693581
 h      2.63808709     1.18767500     0.12109699
 o      2.17319474    -1.15037185    -0.38169509
 h      2.99870487    -0.55485572    -0.63069736
 c     -2.54223277    -0.96839077     0.01963074
 h     -3.39622530    -0.33567100     0.38329041
 h     -2.63982134    -1.01231235    -1.05028723
 h     -2.20381053    -2.00510101     0.34173216
 h     -1.71830326     1.97127355     0.74724161
          17

 c      1.15372106    -0.45850018     0.01220304
 c     -0.20969682    -0.87664030     0.38180852
 c     -1.31409933    -0.11482588     0.20599366
 c     -1.16315122     1.31665838    -0.15852548
 c      0.52049347     1.65211916     0.09731153
 c      1.65664977     0.83822317    -0.04411854
 h     -0.39088588    -1.95836886     0.52941971
 h     -1.53274437     1.63970535    -1.18285955
 h      0.53000872     2.75224441    -0.00375457
 h      2.66988168     1.24062359     0.12083706
 o      2.16569860    -1.15485512    -0.37031894
 h      2.99177315    -0.54167006    -0.67779545
 c     -2.53985638    -0.97111167     0.00824989
 h     -3.43562917    -0.36455424     0.36770265
 h     -2.56283086    -1.00880136    -1.06435329
 h     -2.20695456    -2.02364975     0.27792317
 h     -1.66442795     1.96452370     0.81197115
          17

 c      1.14954173    -0.45840637     0.00382840
 c     -0.20953681    -0.86760519     0.39064922
 c     -1.30943961    -0.11649567     0.22135741
 c     -1.16298888     1.31703676    -0.14732135
 c      0.52114103     1.66282256     0.09256127
 c      1.65135293     0.82808943    -0.05516532
 h     -0.31589413    -1.95369720     0.50953184
 h     -1.50229211     1.67254439    -1.21378543
 h      0.48515599     2.75714190    -0.03001983
 h      2.69956338     1.28895460     0.11720342
 o      2.15956984    -1.16095944    -0.35960465
 h      2.95957000    -0.54783280    -0.71475109
 c     -2.53714448    -0.97276619    -0.00238505
 h     -3.47049894    -0.40848490     0.35134252
 h     -2.49124817    -1.00536392    -1.08918536
 h     -2.22453317    -2.03228872     0.21800934
 h     -1.60111015     1.94494947     0.85011130
          17

 c      1.14635763    -0.45799069    -0.00441189
 c     -0.20701746    -0.85979026     0.39896761
 c     -1.30509330    -0.11875973     0.23559345
 c     -1.16071996     1.31837122    -0.13358118
 c      0.52060262     1.67438276     0.08552525
 c      1.64243277     0.82303587    -0.06422331
 h     -0.23981732    -1.94689665     0.49087916
 h     -1.46762646     1.70089362    -1.22571330
 h      0.44943067     2.76138961    -0.05145183
 h      2.71538742     1.32560148     0.10800452
 o      2.15480577    -1.16878845    -0.34969733
 h      2.90415558    -0.57303067    -0.74013251
 c     -2.53419663    -0.97336426    -0.01270866
 h     -3.49779494    -0.46668042     0.33216885
 h     -2.42668521    -1.00035119    -1.12072995
 h     -2.25427529    -2.03316363     0.16431174
 h     -1.53204647     1.91446485     0.86096469
          17

 c      1.14396905    -0.45714102    -0.01230866
 c     -0.20167347    -0.85335144     0.40667317
 c     -1.30148406    -0.12151090     0.24861058
 c     -1.15599460     1.32055234    -0.11784584
 c      0.51878460     1.68628836     0.07621464
 c      1.63065158     0.82382724    -0.07132249
 h     -0.16703590    -1.94029494     0.47478451
 h     -1.42998044     1.72269943    -1.21425235
 h      0.42463337     2.76651252    -0.06788954
 h      2.71145047     1.34621637     0.09209604
 o      2.15102135    -1.17858774    -0.34053760
 h      2.83332442    -0.61288097    -0.75547781
 c     -2.53100371    -0.97291136    -0.02339390
 h     -3.51648252    -0.53626404     0.30907712
 h     -2.37104434    -0.99235381    -1.15249065
 h     -2.29293627    -2.03011991     0.11883599
 h     -1.46194178     1.87694347     0.84736050
          17

 c      1.14218582    -0.45572527    -0.01965877
 c     -0.19319621    -0.84845688     0.41368314
 c     -1.29888765    -0.12469600     0.26033513
 c     -1.14833849     1.32315085    -0.10083755
 c      0.51559997     1.69810113     0.06470772
 c      1.61651469     0.83072673    -0.07661199
 h     -0.10135118    -1.93546638     0.46236020
 h     -1.39145974     1.73709046    -1.17870983
 h      0.41184627     2.77401913    -0.07935797
 h      2.68622663     1.34904009     0.06918505
 o      2.14733623    -1.19084623    -0.33172748
 h      2.76221572    -0.65716997    -0.76753168
 c     -2.52743034    -0.97143484    -0.03507274
 h     -3.52774675    -0.61262028     0.28195227
 h     -2.32624636    -0.98047359    -1.17856834
 h     -2.33669245    -2.02783594     0.08291036
 h     -1.39670437     1.83911705     0.81755111
          17

 c      1.14087095    -0.45359366    -0.02626994
 c     -0.18149370    -0.84527147     0.41992966
 c     -1.29738739    -0.12831377     0.27072612
 c     -1.13717683     1.32532086    -0.08366226
 c      0.51096837     1.70950127     0.05114815
 c      1.60030834     0.84348513    -0.08034018
 h     -0.04591495    -1.93297038     0.45447801
 h     -1.35484736     1.74450276    -1.12211842
 h      0.41143069     2.78501495    -0.08601353
 h      2.64188890     1.33476520     0.03968586
 o      2.14249322    -1.20626094    -0.32248004
 h      2.71133756    -0.69054221    -0.78915524
 c     -2.52323647    -0.96905935    -0.04819172
 h     -3.53480281    -0.69005408     0.25155766
 h     -2.29378437    -0.96441582    -1.19514792
 h     -2.38158889    -2.03028354     0.05698981
 h     -1.34336755     1.81151129     0.78752969
          17

 c      1.13997234    -0.45058256    -0.03197568
 c     -0.16673063    -0.84391162     0.42536860
 c     -1.29685126    -0.13239285     0.27979039
 c     -1.12194046     1.32589500    -0.06755027
 c      0.50480344     1.72033923     0.03574473
 c      1.58201653     0.86132926    -0.08283668
 h     -0.00314045    -1.93261786     0.45175840
 h     -1.32365946     1.74709986    -1.05208319
 h      0.42306336     2.79980427    -0.08812753
 h      2.58505732     1.30687938     0.00469202
 o      2.13576346    -1.22503327    -0.31220180
 h      2.69226038    -0.70426778    -0.83015227
 c     -2.51816994    -0.96608032    -0.06295977
 h     -3.54181724    -0.76278955     0.21915817
 h     -2.27443482    -0.94445153    -1.20083891
 h     -2.42389735    -2.03902585     0.04065995
 h     -1.30864201     1.80671209     0.77865129
          17

 c      1.13953878    -0.44653807    -0.03665980
 c     -0.14933735    -0.84440490     0.42998983
 c     -1.29693996    -0.13695842     0.28758826
 c     -1.10231741     1.32400114    -0.05257957
 c      0.49698903     1.73067793     0.01877301
 c      1.56118474     0.88296982    -0.08448077
 h      0.02544500    -1.93394409     0.45455058
 h     -1.30230787     1.74938262    -0.98172289
 h      0.44578273     2.81762269    -0.08613747
 h      2.52839437     1.27212173    -0.03418572
 o      2.12769503    -1.24618245    -0.30132859
 h      2.69576460    -0.70776008    -0.88391799
 c     -2.51214569    -0.96295955    -0.07931214
 h     -3.55189407    -0.82596468     0.18594270
 h     -2.26809373    -0.92130424    -1.19674606
 h     -2.46026306    -2.05251427     0.03278954
 h     -1.29555129     1.83124117     0.80328359
          17

 c      1.13970089    -0.44137230    -0.04026399
 c     -0.12997854    -0.84668260     0.43382442
 c     -1.29714945    -0.14200704     0.29422533
 c     -1.07844365     1.31971096    -0.03681129
 c      0.48735853     1.74080742     0.00057725
 c      1.53701892     0.90674337    -0.08563870
 h      0.03932389    -1.93657510     0.46291027
 h     -1.29585720     1.75776394    -0.92743843
 h      0.47799328     2.83666693    -0.08072010
 h      2.48988034     1.23941940    -0.07553589
 o      2.11925696    -1.26829389    -0.29084165
 h      2.70539651    -0.71683639    -0.93499180
 c     -2.50539914    -0.96023450    -0.09687840
 h     -3.56531934    -0.87606752     0.15262562
 h     -2.27366678    -0.89596208    -1.18665120
 h     -2.48776197    -2.06696151     0.03173529
 h     -1.30132820     1.87824957     0.85228333
          17

 c      1.14061517    -0.43512190    -0.04276988
 c     -0.10949103    -0.85060422     0.43694799
 c     -1.29687845    -0.14750059     0.29983621
 c     -1.05088307     1.31387703    -0.01801332
 c      0.47569710     1.75122359    -0.01843432
 c      1.50921740     0.93104923    -0.08659061
 h      0.03901690    -1.94038052     0.47658244
 h     -1.30825466     1.77670095    -0.89954747
 h      0.51741941     2.85449095    -0.07280550
 h      2.48354508     1.21544481    -0.11911202
 o      2.11105849    -1.29028223    -0.28148916
 h      2.71009135    -0.74168939    -0.97146051
 c     -2.49845980    -0.95840663    -0.11499688
 h     -3.57956264    -0.91077687     0.11954761
 h     -2.28908545    -0.86940411    -1.17703112
 h     -2.50405450    -2.07802424     0.03553526
 h     -1.31971823     1.93349179     0.90623379
          17

 c      1.14241372    -0.42796642    -0.04417785
 c     -0.08880478    -0.85599582     0.43947829
 c     -1.29550357    -0.15337227     0.30456039
 c     -1.02066667     1.30780735     0.00435651
 c      0.46177575     1.76257125    -0.03781446
 c      1.47912938     0.95474395    -0.08758819
 h      0.02600262    -1.94542914     0.49500725
 h     -1.33926093     1.80359070    -0.89318276
 h      0.56111373     2.86866734    -0.06351993
 h      2.50591258     1.20066750    -0.16512916
 o      2.10332652    -1.31145476    -0.27364624
 h      2.70490107    -0.78620858    -0.98730496
 c     -2.49194847    -0.95785391    -0.13283903
 h     -3.59086527    -0.92871036     0.08708597
 h     -2.31165240    -0.84233288    -1.17596974
 h     -2.50760460    -2.08220561     0.04208657
 h     -1.34424776     1.98444546     0.95018862
          17

 c      1.14518521    -0.42019241    -0.04449689
 c     -0.06885526    -0.86268641     0.44156578
 c     -1.29244813    -0.15952310     0.30850732
 c     -0.98928548     1.30290341     0.02938192
 c      0.44544097     1.77553717    -0.05712405
 c      1.44944805     0.97696601    -0.08899117
 h      0.00254590    -1.95178867     0.51735748
 h     -1.38380384     1.83023473    -0.89338645
 h      0.60562689     2.87751710    -0.05408792
 h      2.53872807     1.19223120    -0.21240260
 o      2.09603825    -1.33141325    -0.26738760
 h      2.68916875    -0.84997023    -0.98131181
 c     -2.48633589    -0.95875685    -0.14969584
 h     -3.59596690    -0.92935562     0.05596968
 h     -2.33877362    -0.81518702    -1.19002950
 h     -2.49784086    -2.07765179     0.04933188
 h     -1.36962444     2.02297000     0.97645473
          17

 c      1.14897380    -0.41213099    -0.04374507
 c     -0.05051033    -0.87053253     0.44337685
 c     -1.28723130    -0.16581535     0.31172803
 c     -0.95847344     1.30020067     0.05586654
 c      0.42676667     1.79069150    -0.07598208
 c      1.42280450     0.99688249    -0.09123073
 h     -0.02852629    -1.95926261     0.54259621
 h     -1.43474836     1.84867354    -0.88636167
 h      0.64734717     2.88066861    -0.04571443
 h      2.56356182     1.18825305    -0.25848155
 o      2.08895127    -1.35002859    -0.26248385
 h      2.66617914    -0.92901259    -0.95711037
 c     -2.48179538    -0.96101796    -0.16532462
 h     -3.59305757    -0.91307834     0.02734633
 h     -2.36857029    -0.78864992    -1.22026195
 h     -2.47520484    -2.06453517     0.05547070
 h     -1.39187331     2.04451918     0.98230549
          17

 c      1.15378042    -0.40412026    -0.04195635
 c     -0.03451571    -0.87942703     0.44507566
 c     -1.27949425    -0.17207363     0.31421086
 c     -0.92998369     1.30018604     0.08290825
 c      0.40620781     1.80832399    -0.09409784
 c      1.40097449     1.01378549    -0.09469618
 h     -0.06405194    -1.96722072     0.56953312
 h     -1.48554380     1.85406004    -0.86398491
 h      0.68292199     2.87931273    -0.03946001
 h      2.56884745     1.18845675    -0.30089362
 o      2.08151346    -1.36747105    -0.25828129
 h      2.64449066    -1.01555433    -0.92495436
 c     -2.47820721    -0.96421138    -0.18004799
 h     -3.58200362    -0.88108669     0.00267095
 h     -2.39969492    -0.76419418    -1.26117841
 h     -2.44109084    -2.04519822     0.05918038
 h     -1.40818838     2.04710777     0.96800840
          17

 c      1.15957202    -0.39649117    -0.03919172
 c     -0.02146346    -0.88928205     0.44680758
 c     -1.26900458    -0.17810092     0.31589975
 c     -0.90543742     1.30284218     0.10991548
 c      0.38465994     1.82834456    -0.11128140
 c      1.38477023     1.02728055    -0.09968737
 h     -0.10074013    -1.97468570     0.59688535
 h     -1.53123509     1.84447890    -0.82312388
 h      0.70965253     2.87609185    -0.03613195
 h      2.54955505     1.19335037    -0.33781867
 o      2.07280512    -1.38415050    -0.25365012
 h      2.63857540    -1.09900072    -0.90234262
 c     -2.47525908    -0.96763197    -0.19449617
 h     -3.56412071    -0.83533492    -0.01647222
 h     -2.43070289    -0.74395096    -1.30397495
 h     -2.39768901    -2.02389987     0.05976564
 h     -1.41697258     2.03090601     0.93610625
          17

 c      1.16628781    -0.38956401    -0.03554278
 c     -0.01177359    -0.89998700     0.44868612
 c     -1.25565009    -0.18370328     0.31672091
 c     -0.88615788     1.30771218     0.13643990
 c      0.36336093     1.85029025    -0.12743360
 c      1.37414601     1.03735972    -0.10641118
 h     -0.13538865    -1.98068100     0.62336052
 h     -1.56857764     1.82004073    -0.76411721
 h      0.72577305     2.87464138    -0.03622735
 h      2.50572185     1.20367624    -0.36831380
 o      2.06203417    -1.40031838    -0.24760498
 h      2.66080447    -1.17225739    -0.90406057
 c     -2.47255131    -0.97045790    -0.20926802
 h     -3.54162678    -0.77838855    -0.02855037
 h     -2.45981489    -0.73004677    -1.34056386
 h     -2.34777177    -2.00576652     0.05710212
 h     -1.41834019     1.99861443     0.89181241
          17

 c      1.17381963    -0.38364266    -0.03110949
 c     -0.00567461    -0.91135975     0.45078331
 c     -1.23943573    -0.18871262     0.31660588
 c     -0.87291613     1.31389659     0.16196758
 c      0.34365322     1.87342351    -0.14251483
 c      1.36830783     1.04433635    -0.11496668
 h     -0.16513838    -1.98466403     0.64776756
 h     -1.59605572     1.78225750    -0.68995896
 h      0.73054093     2.87885090    -0.03996180
 h      2.44229947     1.22031161    -0.39260749
 o      2.04952180    -1.41571078    -0.24040477
 h      2.70604278    -1.23737093    -0.92491529
 c     -2.46968022    -0.97197746    -0.22472778
 h     -3.51679922    -0.71329743    -0.03226643
 h     -2.48513071    -0.72402353    -1.36564091
 h     -2.29455358    -1.99482725     0.05127819
 h     -1.41533266     1.95663069     0.84430527
          17

 c      1.18198400    -0.37900491    -0.02596603
 c     -0.00317035    -0.92312054     0.45312250
 c     -1.22049417    -0.19299714     0.31550508
 c     -0.86561927     1.32002508     0.18575806
 c      0.32669887     1.89687491    -0.15649391
 c      1.36576426     1.04868789    -0.12528906
 h     -0.18773425    -1.98684456     0.66913480
 h     -1.61420681     1.73381451    -0.60621307
 h      0.72409163     2.89196440    -0.04739019
 h      2.37041563     1.24455512    -0.41274136
 o      2.03645489    -1.42995438    -0.23316687
 h      2.75588519    -1.29895952    -0.94621337
 c     -2.46629668    -0.97177544    -0.24092352
 h     -3.49102216    -0.64353728    -0.02677860
 h     -2.50493704    -0.72655356    -1.37706811
 h     -2.24172853    -1.99207873     0.04212291
 h     -1.41553063     1.91623070     0.80789933
          17

 c      1.19053140    -0.37589265    -0.02015061
 c     -0.00400899    -0.93490328     0.45567810
 c     -1.19910401    -0.19646154     0.31339304
 c     -0.86324012     1.32448536     0.20701720
 c      0.31326614     1.91978894    -0.16929342
 c      1.36441573     1.05086904    -0.13707932
 h     -0.20171267    -1.98827088     0.68679966
 h     -1.62636501     1.67860261    -0.52119686
 h      0.70709059     2.91570322    -0.05857709
 h      2.30807377     1.27866680    -0.43323478
 o      2.02389131    -1.44291860    -0.22678626
 h      2.79441168    -1.35835013    -0.95308692
 c     -2.46213247    -0.96975890    -0.25757010
 h     -3.46420979    -0.57300152    -0.01194173
 h     -2.51795180    -0.73733922    -1.37575344
 h     -2.19345899    -1.99516939     0.02908001
 h     -1.43008801     1.89135580     0.79945933
          17

 c      1.19918316    -0.37450040    -0.01368235
 c     -0.00767981    -0.94630425     0.45838776
 c     -1.17570138    -0.19904634     0.31026744
 c     -0.86449389     1.32625073     0.22567481
 c      0.30365516     1.94144248    -0.18076340
 c      1.36213747     1.05123063    -0.14988458
 h     -0.20645523    -1.99065440     0.70043657
 h     -1.63935767     1.62164694    -0.44557218
 h      0.68033736     2.94965278    -0.07371530
 h      2.27453992     1.32554008    -0.45992277
 o      2.01244858    -1.45465283    -0.22167803
 h      2.81291024    -1.41432287    -0.93854790
 c     -2.45699514    -0.96603125    -0.27406739
 h     -3.43500280    -0.50588867     0.01150875
 h     -2.52351399    -0.75507864    -1.36564332
 h     -2.15396138    -1.99993544     0.01158426
 h     -1.46518416     1.88921088     0.82834820
          17

 c      1.20765715    -0.37496925    -0.00658317
 c     -0.01344238    -0.95696106     0.46117658
 c     -1.15087942    -0.20072724     0.30614381
 c     -0.86874562     1.32555169     0.24284392
 c      0.29774476     1.96130363    -0.19069907
 c      1.35806123     1.05025733    -0.16349095
 h     -0.20211048    -1.99593186     0.70998819
 h     -1.66228461     1.56820433    -0.38988675
 h      0.64455918     2.99116737    -0.09309450
 h      2.27591855     1.38528025    -0.49521021
 o      2.00237263    -1.46527307    -0.21789789
 h      2.80861804    -1.46475407    -0.90147815
 c     -2.45073752    -0.96074682    -0.28954507
 h     -3.40159175    -0.44635480     0.04192800
 h     -2.52172428    -0.77751945    -1.35367264
 h     -2.12679558    -2.00237523    -0.01042998
 h     -1.51361490     1.90336466     0.88862259
          17

 c      1.21567549    -0.37738847     0.00111222
 c     -0.02037940    -0.96664237     0.46398766
 c     -1.12538002    -0.20150129     0.30104463
 c     -0.87601335     1.32339522     0.25986785
 c      0.29510306     1.97901470    -0.19888279
 c      1.35304017     1.04886458    -0.17817775
 h     -0.18941651    -2.00561425     0.71549370
 h     -1.70126241     1.52190310    -0.35967937
 h      0.60051949     3.03590158    -0.11694771
 h      2.29965468     1.45168749    -0.53512767
 o      1.99357050    -1.47490010    -0.21521234
 h      2.78412261    -1.50749378    -0.84545165
 c     -2.44322224    -0.95402113    -0.30299171
 h     -3.36263498    -0.39800433     0.07693534
 h     -2.51343541    -0.80179013    -1.34869279
 h     -2.11427722    -1.99992856    -0.03624126
 h     -1.56124043     1.92118754     0.96592363
          17

 c      1.22297436    -0.38177870     0.00935459
 c     -0.02746300    -0.97531817     0.46680942
 c     -1.10007545    -0.20135703     0.29498440
 c     -0.88668910     1.32085309     0.27729358
 c      0.29511166     1.99433079    -0.20512468
 c      1.34849462     1.04816444    -0.19439467
 h     -0.16950195    -2.02012367     0.71688701
 h     -1.75384838     1.48388763    -0.35231429
 h      0.54931005     3.07877881    -0.14529904
 h      2.32757027     1.51507309    -0.57324273
 o      1.98549852    -1.48361444    -0.21305109
 h      2.74913174    -1.54104512    -0.77948151
 c     -2.43431100    -0.94587560    -0.31356840
 h     -3.31789023    -0.36339163     0.11377358
 h     -2.49995297    -0.82512359    -1.35816224
 h     -2.11721400    -1.99200708    -0.06431411
 h     -1.59673903     1.93260556     1.04704731
          17

 c      1.22931825    -0.38806432     0.01807904
 c     -0.03363402    -0.98317708     0.46968890
 c     -1.07592352    -0.20025463     0.28796218
 c     -0.90127738     1.31874841     0.29489202
 c      0.29706729     2.00706045    -0.20929030
 c      1.34544221     1.04905606    -0.21241395
 h     -0.14375605    -2.03844119     0.71388733
 h     -1.81057417     1.45410477    -0.35963946
 h      0.49258103     3.11501383    -0.17788566
 h      2.34665692     1.56703873    -0.60479228
 o      1.97700071    -1.49140517    -0.21045672
 h      2.72310657    -1.56545935    -0.71884950
 c     -2.42387409    -0.93621651    -0.32102226
 h     -3.26852563    -0.34362322     0.14979014
 h     -2.48256675    -0.84551205    -1.38362214
 h     -2.13492454    -1.98007088    -0.09246682
 h     -1.61384779     1.93178620     1.12277597
          17

 c      1.23450768    -0.39604386     0.02720560
 c     -0.03790407    -0.99056425     0.47272351
 c     -1.05388257    -0.19814656     0.27996985
 c     -0.92004597     1.31759719     0.31214731
 c      0.30025752     2.01702671    -0.21131501
 c      1.34435183     1.05208684    -0.23226463
 h     -0.11380052    -2.05833882     0.70606878
 h     -1.86111032     1.43261921    -0.37292325
 h      0.43255679     3.14088050    -0.21416650
 h      2.35035320     1.60215147    -0.62744761
 o      1.96670436    -1.49818746    -0.20646511
 h      2.72922519    -1.58240548    -0.67914535
 c     -2.41177921    -0.92489547    -0.32582729
 h     -3.21720910    -0.33806927     0.18294275
 h     -2.46234256    -0.86162042    -1.41927994
 h     -2.16549166    -1.96729216    -0.11822275
 h     -1.60997506     1.91594111     1.18725340
          17

 c      1.23837532    -0.40536830     0.03664533
 c     -0.03947833    -0.99784664     0.47603323
 c     -1.03479397    -0.19504204     0.27101173
 c     -0.94286265     1.31765495     0.32855724
 c      0.30401688     2.02404921    -0.21120934
 c      1.34527218     1.05748917    -0.25378053
 h     -0.08148017    -2.07711587     0.69306610
 h     -1.89803152     1.41981482    -0.38540918
 h      0.37185734     3.15414351    -0.25339829
 h      2.33678115     1.61770585    -0.64075390
 o      1.95450380    -1.50401164    -0.20106595
 h      2.77123510    -1.59239625    -0.66114609
 c     -2.39785078    -0.91184362    -0.32888753
 h     -3.16799723    -0.34425265     0.21221582
 h     -2.44026460    -0.87225861    -1.45550630
 h     -2.20625011    -1.95754787    -0.13933216
 h     -1.58490783     1.88428510     1.23712166
          17

 c      1.24078631    -0.41556087     0.04630347
 c     -0.03786377    -1.00525829     0.47972165
 c     -1.01926814    -0.19108108     0.26112726
 c     -0.96920655     1.31895442     0.34367791
 c      0.30776086     2.02794674    -0.20905632
 c      1.34791529     1.06521795    -0.27663457
 h     -0.04878860    -2.09246561     0.67479147
 h     -1.91743150     1.41617526    -0.39256273
 h      0.31322526     3.15421145    -0.29474395
 h      2.30770809     1.61343618    -0.64575716
 o      1.94191411    -1.50915185    -0.19517004
 h      2.82798809    -1.59350190    -0.65136045
 c     -2.38185636    -0.89721370    -0.33112304
 h     -3.12585328    -0.35811920     0.23775979
 h     -2.41736603    -0.87617813    -1.48336467
 h     -2.25435804    -1.95363340    -0.15433105
 h     -1.54038805     1.83770286     1.27132718
          17

 c      1.24165172    -0.42608482     0.05607546
 c     -0.03292280    -1.01278810     0.48384125
 c     -1.00761493    -0.18657334     0.25040925
 c     -0.99819300     1.32129460     0.35702922
 c      0.31100454     2.02855248    -0.20500238
 c      1.35162684     1.07492616    -0.30032948
 h     -0.01772580    -2.10314428     0.65156554
 h     -1.91851327     1.42213990    -0.39166070
 h      0.25923195     3.14205250    -0.33738840
 h      2.26896305     1.59187180    -0.64516499
 o      1.93059834    -1.51389505    -0.18961655
 h      2.87653008    -1.58418413    -0.63765770
 c     -2.36358781    -0.88144810    -0.33320859
 h     -3.09553371    -0.37493411     0.26044019
 h     -2.39470092    -0.87223016    -1.49695046
 h     -2.30704999    -1.95545199    -0.16287765
 h     -1.48034661     1.77900114     1.29189199
          17

 c      1.24093975    -0.43641667     0.06584331
 c     -0.02486748    -1.02014367     0.48837900
 c     -0.99983792    -0.18198260     0.23900973
 c     -1.02856311     1.32420680     0.36794155
 c      0.31337541     2.02573885    -0.19924853
 c      1.35526378     1.08589684    -0.32415638
 h      0.00986737    -2.10926938     0.62412392
 h     -1.90340579     1.43810170    -0.38164201
 h      0.21202261     3.11990779    -0.38063359
 h      2.23197413     1.55922454    -0.64388183
 o      1.92164486    -1.51842573    -0.18484969
 h      2.90325729    -1.56456251    -0.61427271
 c     -2.34303963    -0.86518624    -0.33544144
 h     -3.07989814    -0.39069159     0.28066236
 h     -2.37325797    -0.85957361    -1.49388426
 h     -2.36138163    -1.95964490    -0.16567632
 h     -1.41121281     1.71336639     1.30564992
          17

 c      1.23867987    -0.44610091     0.07547519
 c     -0.01420453    -1.02680105     0.49326665
 c     -0.99568611    -0.17785787     0.22713068
 c     -1.05873144     1.32699766     0.37551503
 c      0.31461852     2.01945054    -0.19204472
 c      1.35718581     1.09706578    -0.34720667
 h      0.03244724    -2.11220825     0.59351560
 h     -1.87750049     1.46452845    -0.36352832
 h      0.17315054     3.09079441    -0.42393677
 h      2.21401663     1.52524502    -0.64894102
 o      1.91562670    -1.52283258    -0.18103149
 h      2.90277414    -1.53594390    -0.57993251
 c     -2.32056780    -0.84905593    -0.33767683
 h     -3.07851191    -0.40316809     0.29716217
 h     -2.35390154    -0.83779567    -1.47528579
 h     -2.41391229    -1.96111677    -0.16408503
 h     -1.34096139     1.64786743     1.32523243
          17

 c      1.23496200    -0.45478743     0.08482624
 c     -0.00165225    -1.03212739     0.49840746
 c     -0.99473927    -0.17473023     0.21500689
 c     -1.08702686     1.32900014     0.37912678
 c      0.31457750     2.00974710    -0.18368648
 c      1.35590990     1.10741053    -0.36863035
 h      0.04884180    -2.11404448     0.56093692
 h     -1.84994112     1.50222327    -0.34130469
 h      0.14354320     3.05783687    -0.46685666
 h      2.23081507     1.49868764    -0.66661118
 o      1.91270409    -1.52712618    -0.17813866
 h      2.87611637    -1.50025769    -0.53624636
 c     -2.29689149    -0.83352912    -0.33935754
 h     -3.08769724    -0.41176576     0.30698313
 h     -2.33736744    -0.80692201    -1.44583602
 h     -2.46078578    -1.95514552    -0.15969643
 h     -1.27563382     1.58837104     1.36398116
          17

 c      1.22993979    -0.46224674     0.09373793
 c      0.01194302    -1.03554346     0.50370406
 c     -0.99649721    -0.17300196     0.20289841
 c     -1.11197262     1.32985498     0.37945820
 c      0.31313995     1.99685107    -0.17450598
 c      1.35140965     1.11653742    -0.38809375
 h      0.05826081    -2.11668947     0.52756861
 h     -1.83280142     1.55263413    -0.32202227
 h      0.12360123     3.02358693    -0.50890173
 h      2.28168750     1.48025012    -0.69724571
 o      1.91255632    -1.53125533    -0.17597100
 h      2.83170114    -1.45954146    -0.48749497
 c     -2.27293966    -0.81891952    -0.33966005
 h     -3.10201942    -0.41650966     0.30677515
 h     -2.32430996    -0.76729191    -1.41360098
 h     -2.49821125    -1.93878628    -0.15406711
 h     -1.21656279     1.53595021     1.42370408
          17

 c      1.22385056    -0.46835296     0.10203188
 c      0.02566788    -1.03667487     0.50907466
 c     -1.00043868    -0.17285783     0.19110388
 c     -1.13241774     1.32942314     0.37841769
 c      0.31018113     1.98117133    -0.16485242
 c      1.34524405     1.12454542    -0.40580417
 h      0.06028631    -2.12093757     0.49449399
 h     -1.83643040     1.61735215    -0.31219341
 h      0.11335083     2.98958770    -0.54933745
 h      2.34829825     1.46404689    -0.73523280
 o      1.91419724    -1.53516420    -0.17412733
 h      2.78813961    -1.41490412    -0.44093710
 c     -2.24967140    -0.80544453    -0.33776309
 h     -3.11605943    -0.41720762     0.29426385
 h     -2.31533197    -0.71933357    -1.38840183
 h     -2.52301798    -1.91140338    -0.14858090
 h     -1.16314864     1.48841074     1.49149991
          17

 c      1.21704300    -0.47303643     0.10950065
 c      0.03857122    -1.03543454     0.51445567
 c     -1.00602627    -0.17423830     0.17997779
 c     -1.14786388     1.32769977     0.37756804
 c      0.30555319     1.96326826    -0.15507327
 c      1.33926591     1.13142321    -0.42208197
 h      0.05489853    -2.12596356     0.46273924
 h     -1.86222280     1.69548570    -0.31097013
 h      0.11253632     2.95637024    -0.58706331
 h      2.40967585     1.44489940    -0.77411245
 o      1.91615385    -1.53889331    -0.17212312
 h      2.77132602    -1.36510323    -0.40488786
 c     -2.22797447    -0.79324940    -0.33325996
 h     -3.12562305    -0.41317585     0.26900875
 h     -2.31081372    -0.66353958    -1.37766055
 h     -2.53306038    -1.87478228    -0.14436950
 h     -1.11612470     1.44412954     1.55104683
          17

 c      1.20999599    -0.47624018     0.11590181
 c      0.04967790    -1.03200513     0.51980016
 c     -1.01267476    -0.17687469     0.16992543
 c     -1.15859224     1.32497805     0.37732303
 c      0.29912470     1.94376903    -0.14550988
 c      1.33478880     1.13687815    -0.43710663
 h      0.04253842    -2.12960119     0.43336854
 h     -1.90164250     1.78124541    -0.30925932
 h      0.12059749     2.92383423    -0.62065807
 h      2.45139804     1.42089099    -0.80944050
 o      1.91777598    -1.54246919    -0.16979855
 h      2.79351132    -1.30870947    -0.38220402
 c     -2.20864157    -0.78233985    -0.32654167
 h     -3.12832101    -0.40332880     0.23243754
 h     -2.31045252    -0.60104250    -1.38182617
 h     -2.52754467    -1.83322444    -0.14221687
 h     -1.07725178     1.40297158     1.59100112
          17

 c      1.20331456    -0.47791136     0.12095956
 c      0.05803239    -1.02674432     0.52507485
 c     -1.01973276    -0.18034337     0.16136949
 c     -1.16520264     1.32178537     0.37747563
 c      0.29084663     1.92327041    -0.13650126
 c      1.33249306     1.14047154    -0.45089436
 h      0.02413546    -2.12922928     0.40750921
 h     -1.94306557     1.86573627    -0.29670936
 h      0.13657562     2.89177159    -0.64859318
 h      2.46593102     1.39240911    -0.83881279
 o      1.92013867    -1.54554940    -0.16745556
 h      2.83853777    -1.24997465    -0.36802021
 c     -2.19235212    -0.77248437    -0.31875908
 h     -3.12375196    -0.38641410     0.18745588
 h     -2.31293628    -0.53435425    -1.39430224
 h     -2.50732056    -1.79357388    -0.14246341
 h     -1.04822554     1.36560892     1.60577648
          17

 c      1.19766907    -0.47802962     0.12438668
 c      0.06279963    -1.02006517     0.53025028
 c     -1.02651123    -0.18411156     0.15470177
 c     -1.16820471     1.31863926     0.37777182
 c      0.28081776     1.90226220    -0.12838471
 c      1.33252514     1.14175698    -0.46332834
 h      0.00103499    -2.12276429     0.38626591
 h     -1.97727649     1.94044898    -0.26684870
 h      0.15904689     2.86029553    -0.66951465
 h      2.45085489     1.36103502    -0.86130498
 o      1.92473193    -1.54753371    -0.16542707
 h      2.88218056    -1.19700807    -0.35649135
 c     -2.17962112    -0.76323389    -0.31135873
 h     -3.11339924    -0.36131595     0.13786799
 h     -2.31623335    -0.46723602    -1.40607905
 h     -2.47489028    -1.76451956    -0.14503827
 h     -1.03019564     1.33298413     1.59406938
          17

 c      1.19367290    -0.47664008     0.12592922
 c      0.06338715    -1.01232380     0.53528631
 c     -1.03235175    -0.18758761     0.15023818
 c     -1.16794277     1.31591231     0.37802946
 c      0.26932562     1.88109051    -0.12149096
 c      1.33453512     1.14034482    -0.47416285
 h     -0.02517906    -2.10937363     0.37057386
 h     -1.99859873     1.99898504    -0.21753468
 h      0.18615311     2.83005245    -0.68247789
 h      2.40815330     1.32905063    -0.87732632
 o      1.93241589    -1.54789475    -0.16385136
 h      2.90882465    -1.15654316    -0.34444192
 c     -2.17078450    -0.75414025    -0.30561501
 h     -3.10018775    -0.32742494     0.08773971
 h     -2.31821684    -0.40379063    -1.41006075
 h     -2.43369387    -1.75408035    -0.14979524
 h     -1.02359339     1.30608018     1.55808694
          17

 c      1.19175377    -0.47387690     0.12541324
 c      0.05954882    -1.00373480     0.54011905
 c     -1.03671835    -0.19018622     0.14818652
 c     -1.16466750     1.31381641     0.37800797
 c      0.25684740     1.85996714    -0.11613495
 c      1.33760540     1.13590014    -0.48298110
 h     -0.05290972    -2.08980499     0.36105850
 h     -2.00426470     2.03726696    -0.14978995
 h      0.21573231     2.80220174    -0.68706110
 h      2.34519318     1.29939365    -0.88915516
 o      1.94340965    -1.54628100    -0.16271288
 h      2.91209573    -1.13243663    -0.33088780
 c     -2.16606819    -0.74510269    -0.30237989
 h     -3.08760029    -0.28504689     0.04079277
 h     -2.31711866    -0.34762316    -1.40264723
 h     -2.38680258    -1.76528861    -0.15709183
 h     -1.02792932     1.28576771     1.50405130
          17

 c      1.19207465    -0.46996977     0.12277273
 c      0.05144586    -0.99433583     0.54465599
 c     -1.03930573    -0.19140122     0.14862587
 c     -1.15860404     1.31242196     0.37720631
 c      0.24400607     1.83901764    -0.11260043
 c      1.34012461     1.12810017    -0.48911083
 h     -0.08075564    -2.06636811     0.35794879
 h     -1.99390216     2.05346168    -0.06693195
 h      0.24551523     2.77820004    -0.68333950
 h      2.27677599     1.27578385    -0.90213959
 o      1.95746492    -1.54251717    -0.16190231
 h      2.89252462    -1.12575702    -0.31623750
 c     -2.16563077    -0.73655038    -0.30201706
 h     -3.07848578    -0.23576486    -0.00005400
 h     -2.31172108    -0.30138682    -1.38361992
 h     -2.33634382    -1.79336776    -0.16802846
 h     -1.04149012     1.27253808     1.44373202
          17

 c      1.19452334    -0.46522405     0.11805238
 c      0.03964901    -0.98401921     0.54878215
 c     -1.04014502    -0.19086452     0.15149828
 c     -1.14994003     1.31165008     0.37475662
 c      0.23148380     1.81835335    -0.11111507
 c      1.33993239     1.11660386    -0.49161101
 h     -0.10764507    -2.04254484     0.36108443
 h     -1.96972493     2.04833047     0.02571819
 h      0.27334718     2.75945208    -0.67174086
 h      2.22438565     1.26250759    -0.92524436
 o      1.97387591    -1.53663784    -0.16123363
 h      2.85763900    -1.13427597    -0.30212246
 c     -2.16948357    -0.72920577    -0.30445228
 h     -3.07408827    -0.18259253    -0.03286469
 h     -2.30141656    -0.26657781    -1.35565454
 h     -2.28433559    -1.82790788    -0.18394927
 h     -1.06124175     1.26609714     1.39524958
          17

 c      1.19876321    -0.45997622     0.11138984
 c      0.02507809    -0.97263660     0.55237352
 c     -1.03966360    -0.18836289     0.15662008
 c     -1.13867773     1.31118791     0.36981048
 c      0.21991008     1.79814680    -0.11181739
 c      1.33540248     1.10113936    -0.48968569
 h     -0.13285080    -2.02215780     0.37004265
 h     -1.93748453     2.02620754     0.12092872
 h      0.29739396     2.74693030    -0.65285569
 h      2.20456403     1.26282306    -0.96667723
 o      1.99132544    -1.52898123    -0.16043039
 h      2.82450993    -1.15100450    -0.29167465
 c     -2.17738475    -0.72366440    -0.30925883
 h     -3.07390933    -0.12974308    -0.05658485
 h     -2.28620229    -0.24339091    -1.32395752
 h     -2.23354770    -1.85789638    -0.20575558
 h     -1.08359649     1.26518685     1.37807172
          17

 c      1.20432679    -0.45454252     0.10298683
 c      0.00888808    -0.96015192     0.55531031
 c     -1.03865269    -0.18381288     0.16371714
 c     -1.12445601     1.31035103     0.36257114
 c      0.20977484     1.77868290    -0.11473541
 c      1.32689023     1.08171632    -0.48349306
 h     -0.15586995    -2.00815225     0.38435627
 h     -1.90740971     1.99589977     0.21038284
 h      0.31629893     2.74088610    -0.62727682
 h      2.21269302     1.27622535    -1.02474148
 o      2.00791779    -1.52019077    -0.15913930
 h      2.81922993    -1.16427995    -0.28933781
 c     -2.18882483    -0.72017391    -0.31574058
 h     -3.07642315    -0.08201670    -0.07084098
 h     -2.26656860    -0.23061988    -1.29582550
 h     -2.18740213    -1.87523296    -0.23361600
 h     -1.10567947     1.26818380     1.39959817
          17

 c      1.21072650    -0.44917979     0.09307775
 c     -0.00767726    -0.94677474     0.55748944
 c     -1.03813525    -0.17723183     0.17247378
 c     -1.10675446     1.30819261     0.35463422
 c      0.20142665     1.76036129    -0.11980100
 c      1.31624193     1.05866818    -0.47415583
 h     -0.17622930    -2.00143719     0.40369618
 h     -1.89230105     1.96885734     0.28716479
 h      0.32926307     2.74075653    -0.59552697
 h      2.22880630     1.29825728    -1.08777893
 o      2.02230402    -1.51071433    -0.15710865
 h      2.85907334    -1.16595354    -0.29806171
 c     -2.20311231    -0.71863368    -0.32306258
 h     -3.08003078    -0.04404969    -0.07583549
 h     -2.24321509    -0.22590622    -1.27941302
 h     -2.14937011    -1.87578249    -0.26700919
 h     -1.12510630     1.27378195     1.44852831
          17

 c      1.21752738    -0.44407851     0.08191598
 c     -0.02342297    -0.93299833     0.55883577
 c     -1.03917871    -0.16873775     0.18256988
 c     -1.08562891     1.30411912     0.34786295
 c      0.19513772     1.74365147    -0.12688345
 c      1.30524939     1.03248699    -0.46298704
 h     -0.19336807    -2.00048427     0.42787919
 h     -1.90003474     1.95246607     0.34817390
 h      0.33606332     2.74527150    -0.55811721
 h      2.23513118     1.32322126    -1.14318173
 o      2.03509437    -1.50024076    -0.15442490
 h      2.93030320    -1.16058878    -0.31561117
 c     -2.21950048    -0.71862127    -0.33048919
 h     -3.08371488    -0.01968297    -0.07236808
 h     -2.21672009    -0.22675232    -1.28108032
 h     -2.12241811    -1.85931105    -0.30484884
 h     -1.13915187     1.28090411     1.50607164
          17

 c      1.22435239    -0.43939376     0.06978476
 c     -0.03730002    -0.91951617     0.55930674
 c     -1.04272394    -0.15857328     0.19369431
 c     -1.06225935     1.29838892     0.34356446
 c      0.19116266     1.72902564    -0.13581144
 c      1.29508168     1.00373787    -0.45107335
 h     -0.20670152    -2.00200120     0.45669386
 h     -1.92675181     1.94478365     0.39302534
 h      0.33704828     2.75271267    -0.51571172
 h      2.22205643     1.34609609    -1.18222281
 o      2.04785582    -1.48821973    -0.15137667
 h      3.00443361    -1.15729902    -0.33679068
 c     -2.23727577    -0.71935838    -0.33766023
 h     -3.08732288    -0.01153190    -0.06184953
 h     -2.18757147    -0.23199472    -1.30220495
 h     -2.10859184    -1.82938053    -0.34561499
 h     -1.14520574     1.28861984     1.55729397
          17

 c      1.23085850    -0.43530054     0.05701221
 c     -0.04847952    -0.90705314     0.55888639
 c     -1.04945957    -0.14713486     0.20555593
 c     -1.03854699     1.29180111     0.34253879
 c      0.18974470     1.71688546    -0.14637400
 c      1.28639045     0.97309162    -0.43926921
 h     -0.21578614    -2.00222775     0.48968832
 h     -1.96048547     1.93841650     0.42155517
 h      0.33311081     2.76126087    -0.46930503
 h      2.18638432     1.36295533    -1.20006367
 o      2.06171938    -1.47440572    -0.14821573
 h      3.06060525    -1.16105697    -0.35725423
 c     -2.25577342    -0.71973120    -0.34468564
 h     -3.09169819    -0.02066441    -0.04615002
 h     -2.15670161    -0.24228809    -1.33815416
 h     -2.10867092    -1.79330714    -0.38756987
 h     -1.14142450     1.29629639     1.59331140
          17

 c      1.23672292    -0.43205499     0.04397845
 c     -0.05641688    -0.89618843     0.55756849
 c     -1.05974071    -0.13499835     0.21790301
 c     -1.01633172     1.28516155     0.34524139
 c      0.19107017     1.70748844    -0.15830617
 c      1.27946805     0.94138317    -0.42826875
 h     -0.22044617    -1.99814885     0.52607321
 h     -1.98926691     1.92695503     0.43349158
 h      0.32562699     2.76935229    -0.42032377
 h      2.12912091     1.37091528    -1.19483464
 o      2.07719569    -1.45885520    -0.14509986
 h      3.08858177    -1.17266124    -0.37437441
 c     -2.27435778    -0.71850059    -0.35196196
 h     -3.09880930    -0.04631441    -0.02725739
 h     -2.12592941    -0.25893624    -1.38061137
 h     -2.12200634    -1.76131449    -0.42910573
 h     -1.12683092     1.30366103     1.60963879
          17

 c      1.24164327    -0.43004397     0.03111456
 c     -0.06088748    -0.88723532     0.55533763
 c     -1.07355464    -0.12292356     0.23053984
 c     -0.99698184     1.27910282     0.35183578
 c      0.19519814     1.70088567    -0.17126870
 c      1.27429703     0.90963052    -0.41861641
 h     -0.22081029    -1.98826739     0.56478465
 h     -2.00494729     1.90724637     0.42904517
 h      0.31636212     2.77595881    -0.37061056
 h      2.05469673     1.36830470    -1.16743211
 o      2.09434862    -1.44181344    -0.14210356
 h      3.08590020    -1.19044652    -0.38700219
 c     -2.29239951    -0.71470292    -0.35991076
 h     -3.11178610    -0.08576411    -0.00685285
 h     -2.09780150    -0.28240484    -1.42102212
 h     -2.14689512    -1.74347735    -0.46898702
 h     -1.10113400     1.31075655     1.60469218
          17

 c      1.24534543    -0.42981029     0.01889205
 c     -0.06197409    -0.88020557     0.55216185
 c     -1.09054191    -0.11180985     0.24332587
 c     -0.98131323     1.27411460     0.36218624
 c      0.20199874     1.69689011    -0.18483381
 c      1.27049760     0.87896239    -0.41061834
 h     -0.21728392    -1.97291668     0.60465724
 h     -2.00340004     1.87898995     0.40911944
 h      0.30734011     2.78071228    -0.32229501
 h      1.97157582     1.35548393    -1.12244205
 o      2.11283442    -1.42365823    -0.13920385
 h      3.05706887    -1.21102276    -0.39561143
 c     -2.30926963    -0.70809820    -0.36885432
 h     -3.13448215    -0.13477674     0.01395056
 h     -2.07507279    -0.31173211    -1.45279373
 h     -2.18148898    -1.74465941    -0.50604121
 h     -1.06456443     1.31790568     1.57935166
          17

 c      1.24759646    -0.43203009     0.00779708
 c     -0.06001110    -0.87485735     0.54800207
 c     -1.11006661    -0.10259375     0.25615792
 c     -0.96961405     1.27056260     0.37579117
 c      0.21112789     1.69509463    -0.19849171
 c      1.26722099     0.85040850    -0.40415759
 h     -0.21049170    -1.95417095     0.64462859
 h     -1.98398694     1.84402943     0.37524460
 h      0.30067942     2.78382817    -0.27758720
 h      1.89366565     1.33658116    -1.07004411
 o      2.13174296    -1.40488997    -0.13620826
 h      3.01590142    -1.22923496    -0.40336299
 c     -2.32444605    -0.69930355    -0.37899355
 h     -3.17003191    -0.18891391     0.03431888
 h     -2.06021673    -0.34473182    -1.47203557
 h     -2.22429447    -1.76154380    -0.53850750
 h     -1.01780511     1.32575335     1.53763137
          17

 c      1.24821929    -0.43742218    -0.00171303
 c     -0.05551288    -0.87081204     0.54283503
 c     -1.13131160    -0.09611357     0.26894911
 c     -0.96168504     1.26862780     0.39165551
 c      0.22205834     1.69494300    -0.21169167
 c      1.26317617     0.82464387    -0.39859103
 h     -0.20118614    -1.93530924     0.68389858
 h     -1.94952147     1.80607696     0.32945619
 h      0.29839866     2.78585239    -0.23853827
 h      1.84013797     1.32097271    -1.02665323
 o      2.14945792    -1.38610867    -0.13265556
 h      2.98765218    -1.23844857    -0.41761896
 c     -2.33776526    -0.68941065    -0.39032382
 h     -3.21857081    -0.24516983     0.05274840
 h     -2.05505079    -0.37844981    -1.47766818
 h     -2.27366189    -1.78519898    -0.56404629
 h     -0.96192984     1.33542219     1.48832755
          17

 c      1.24709551    -0.44659233    -0.00926403
 c     -0.04911719    -0.86771655     0.53668553
 c     -1.15337248    -0.09298227     0.28162218
 c     -0.95690944     1.26819975     0.40820077
 c      0.23416991     1.69583086    -0.22391720
 c      1.25723271     0.80217080    -0.39327308
 h     -0.19011040    -1.91978486     0.72194980
 h     -1.90663885     1.77070749     0.27406441
 h      0.30220215     2.78732676    -0.20681535
 h      1.82817455     1.31914451    -1.00782806
 o      2.16442205    -1.36785451    -0.12797353
 h      2.99709560    -1.23340499    -0.44741165
 c     -2.34960013    -0.67949564    -0.40250194
 h     -3.27590482    -0.30234967     0.06633206
 h     -2.06041748    -0.40957228    -1.47151095
 h     -2.32717707    -1.80613361    -0.58051418
 h     -0.89808044     1.34874957     1.44644337
          17

 c      1.24414978    -0.45983879    -0.01462268
 c     -0.04155209    -0.86540743     0.52966246
 c     -1.17533791    -0.09350255     0.29412193
 c     -0.95442941     1.26884326     0.42357868
 c      0.24686888     1.69720023    -0.23476442
 c      1.24949020     0.78411927    -0.38866309
 h     -0.17784536    -1.90992854     0.75836292
 h     -1.86530986     1.74488845     0.21119467
 h      0.31327745     2.78851398    -0.18354322
 h      1.85990777     1.33105756    -1.01414025
 o      2.17694288    -1.35038105    -0.12213634
 h      3.04040268    -1.21443693    -0.49300394
 c     -2.36075770    -0.67042597    -0.41481871
 h     -3.33479869    -0.35980025     0.07131706
 h     -2.07593326    -0.43473489    -1.45843850
 h     -2.38171820    -1.81747521    -0.58663556
 h     -0.82682143     1.36826161     1.42998911
          17

 c      1.23935295    -0.47695585    -0.01776534
 c     -0.03360118    -0.86400801     0.52198265
 c     -1.19635990    -0.09763951     0.30642445
 c     -0.95343691     1.27001715     0.43671469
 c      0.25967685     1.69860707    -0.24397825
 c      1.24128296     0.77213118    -0.38620941
 h     -0.16472657    -1.90605245     0.79251707
 h     -1.83534422     1.73502085     0.14261092
 h      0.33214582     2.78930791    -0.16928234
 h      1.92200971     1.34479698    -1.03167269
 o      2.18887772    -1.33377570    -0.11575993
 h      3.09030404    -1.18558762    -0.54431584
 c     -2.37219575    -0.66286910    -0.42631113
 h     -3.38780766    -0.41611380     0.06451933
 h     -2.09994244    -0.45081387    -1.44610998
 h     -2.43391568    -1.81577035    -0.58219302
 h     -0.74871730     1.39606743     1.44775579
          17

 c      1.23275575    -0.49712296    -0.01892112
 c     -0.02605817    -0.86390695     0.51396720
 c     -1.21571468    -0.10505213     0.31851830
 c     -0.95341630     1.27149437     0.44798599
 c      0.27223665     1.69976687    -0.25142127
 c      1.23416809     0.76716933    -0.38715049
 h     -0.15090729    -1.90655498     0.82340930
 h     -1.82040071     1.74375921     0.07095365
 h      0.35861073     2.78933644    -0.16414625
 h      1.99781858     1.34813173    -1.04596963
 o      2.20184826    -1.31816889    -0.10947114
 h      3.12389313    -1.15048780    -0.59087562
 c     -2.38475354    -0.65729150    -0.43598765
 h     -3.42943601    -0.46883018     0.04438208
 h     -2.12997893    -0.45535529    -1.44318268
 h     -2.48059143    -1.80078173    -0.56795128
 h     -0.66728556     1.43203519     1.49007015
          17

 c      1.22452512    -0.51899487    -0.01854290
 c     -0.01968416    -0.86563773     0.50601240
 c     -1.23284798    -0.11516140     0.33036436
 c     -0.95423555     1.27351195     0.45831773
 c      0.28425882     1.70057447    -0.25701721
 c      1.22938518     0.76899980    -0.39203591
 h     -0.13653934    -1.90893033     0.84975992
 h     -1.81579316     1.76854312     0.00141438
 h      0.39181253     2.78817024    -0.16793262
 h      2.07421535     1.33437852    -1.04831091
 o      2.21673210    -1.30372299    -0.10363391
 h      3.12987331    -1.11152684    -0.62617952
 c     -2.39894326    -0.65388798    -0.44318173
 h     -3.45706453    -0.51477136     0.01133000
 h     -2.16385590    -0.44721548    -1.45536176
 h     -2.51905398    -1.77526490    -0.54553404
 h     -0.58952878     1.47369714     1.53808935
          17

 c      1.21497855    -0.54097457    -0.01722214
 c     -0.01517173    -0.86973226     0.49854339
 c     -1.24739381    -0.12723498     0.34186495
 c     -0.95598543     1.27650523     0.46820384
 c      0.29547116     1.70109312    -0.26072477
 c      1.22783316     0.77644759    -0.40087975
 h     -0.12195396    -1.91098264     0.87034017
 h     -1.81306899     1.80360964    -0.05895800
 h      0.43035866     2.78554200    -0.18017113
 h      2.14217185     1.30170928    -1.03489657
 o      2.23380628    -1.29055806    -0.09837272
 h      3.10541589    -1.07021635    -0.64739327
 c     -2.41481766    -0.65248932    -0.44787525
 h     -3.47126896    -0.55048600    -0.03227984
 h     -2.20058856    -0.42714604    -1.48154721
 h     -2.54730533    -1.74494446    -0.51728501
 h     -0.52277337     1.51778321     1.57647025
          17

 c      1.20460074    -0.56152388    -0.01558838
 c     -0.01311128    -0.87660478     0.49196115
 c     -1.25916998    -0.14047354     0.35285905
 c     -0.95871193     1.28082300     0.47765532
 c      0.30561177     1.70151249    -0.26254504
 c      1.23013265     0.78783175    -0.41338016
 h     -0.10775042    -1.91167896     0.88432999
 h     -1.80520622     1.84287151    -0.10359356
 h      0.47247918     2.78148086    -0.20010449
 h      2.19583623     1.25145108    -1.00510259
 o      2.25283146    -1.27872556    -0.09359254
 h      3.05416014    -1.02717246    -0.65516487
 c     -2.43196297    -0.65255116    -0.45067386
 h     -3.47597450    -0.57265936    -0.08241448
 h     -2.24009985    -0.39779239    -1.51417458
 h     -2.56420197    -1.71817072    -0.48600314
 h     -0.47252456     1.56131496     1.59656795
          17

 c      1.19400849    -0.57938703    -0.01421534
 c     -0.01395220    -0.88648049     0.48659013
 c     -1.26815805    -0.15408274     0.36313790
 c     -0.96229664     1.28663303     0.48647223
 c      0.31447156     1.70207873    -0.26254162
 c      1.23660816     0.80131444    -0.42903584
 h     -0.09478271    -1.91151499     0.89155882
 h     -1.78841417     1.88139898    -0.12789812
 h      0.51617282     2.77631939    -0.22666351
 h      2.23216747     1.18715127    -0.96058804
 o      2.27299969    -1.26826725    -0.08890300
 h      2.98688170    -0.98121365    -0.65503391
 c     -2.44961005    -0.65332914    -0.45245180
 h     -3.47822602    -0.57856516    -0.13391384
 h     -2.28215712    -0.36297231    -1.54348795
 h     -2.56948247    -1.70407990    -0.45447320
 h     -0.44224290     1.60189821     1.59480242
          17

 c      1.18385113    -0.59368525    -0.01354254
 c     -0.01796694    -0.89936154     0.48263433
 c     -1.27447126    -0.16732626     0.37246899
 c     -0.96646804     1.29393837     0.49441644
 c      0.32196641     1.70301071    -0.26086116
 c      1.24716777     0.81512683    -0.44716846
 h     -0.08407336    -1.91248634     0.89257471
 h     -1.76185850     1.91575590    -0.12957544
 h      0.55933105     2.77058348    -0.25847096
 h      2.25158677     1.11425241    -0.90515038
 o      2.29294750    -1.25934861    -0.08351721
 h      2.92180117    -0.92772008    -0.65930057
 c     -2.46685436    -0.65425206    -0.45397999
 h     -3.48659914    -0.56658826    -0.18152818
 h     -2.32571450    -0.32670835    -1.56151614
 h     -2.56360088    -1.70858410    -0.42501695
 h     -0.43370573     1.63772963     1.57092652
          17

 c      1.17467934    -0.60391539    -0.01382301
 c     -0.02522920    -0.91502946     0.48015287
 c     -1.27831497    -0.17956609     0.38061990
 c     -0.97084845     1.30259294     0.50125871
 c      0.32820910     1.70442846    -0.25775170
 c      1.26110768     0.82771543    -0.46690472
 h     -0.07668196    -1.91768776     0.88850095
 h     -1.72714785     1.94406469    -0.10862845
 h      0.59983797     2.76481495    -0.29387631
 h      2.25954612     1.03980695    -0.84479615
 o      2.31136258    -1.25221855    -0.07657397
 h      2.87594900    -0.86000293    -0.68212117
 c     -2.48300388    -0.65526354    -0.45568065
 h     -3.50741981    -0.53672486    -0.22129177
 h     -2.36890043    -0.29247138    -1.56373642
 h     -2.54767868    -1.73049031    -0.39948506
 h     -0.44714580     1.66767208     1.52741690
          17

 c      1.16686287    -0.60991273    -0.01511316
 c     -0.03560866    -0.93309429     0.47906626
 c     -1.27995387    -0.19029399     0.38737837
 c     -0.97500298     1.31225463     0.50674012
 c      0.33353903     1.70632459    -0.25356948
 c      1.27698523     0.83787237    -0.48721430
 h     -0.07355255    -1.93047767     0.88065397
 h     -1.68826890     1.96631065    -0.06760174
 h      0.63565587     2.75941097    -0.33102199
 h      2.26764144     0.97150342    -0.78707413
 o      2.32803170    -1.24663934    -0.06814437
 h      2.84923943    -0.77901904    -0.72348947
 c     -2.49789945    -0.65677906    -0.45752775
 h     -3.54057361    -0.49097820    -0.25133956
 h     -2.40932307    -0.26274757    -1.54919914
 h     -2.52382355    -1.76187522    -0.37956973
 h     -0.48085636     1.69160545     1.47008388
          17

 c      1.16059506    -0.61180799    -0.01729982
 c     -0.04877360    -0.95309286     0.47919270
 c     -1.27969842    -0.19914677     0.39256890
 c     -0.97849836     1.32225380     0.51045041
 c      0.33846789     1.70859312    -0.24875254
 c      1.29292946     0.84486624    -0.50711873
 h     -0.07538218    -1.95325552     0.86999853
 h     -1.65189303     1.98498906    -0.01203927
 h      0.66492704     2.75455300    -0.36795167
 h      2.29035876     0.91569643    -0.73858604
 o      2.34352189    -1.24166618    -0.05931202
 h      2.82940386    -0.69723396    -0.76768410
 c     -2.51190315    -0.65931007    -0.45911346
 h     -3.57919071    -0.43345350    -0.27142774
 h     -2.44444410    -0.23882323    -1.52019517
 h     -2.49526758    -1.79245473    -0.36685775
 h     -0.53021266     1.71123701     1.40976325
          17

 c      1.15593432    -0.60997037    -0.02014168
 c     -0.06420949    -0.97459562     0.48029591
 c     -1.27790324    -0.20590371     0.39606778
 c     -0.98096954     1.33145756     0.51166203
 c      0.34354338     1.71109256    -0.24375011
 c      1.30757557     0.84845674    -0.52597817
 h     -0.08255548    -1.98629651     0.85669305
 h     -1.62725565     2.00550759     0.04961093
 h      0.68612841     2.75027145    -0.40277010
 h      2.33516907     0.87596259    -0.70185589
 o      2.35815852    -1.23628305    -0.05114756
 h      2.80789972    -0.62866233    -0.79931023
 c     -2.52555542    -0.66316654    -0.45979089
 h     -3.61377828    -0.36976275    -0.28186576
 h     -2.47191205    -0.22064418    -1.48191812
 h     -2.46591226    -1.81369236    -0.36257181
 h     -0.58688263     1.73113032     1.36380167
          17

 c      1.15284024    -0.60492686    -0.02331683
 c     -0.08126837    -0.99725757     0.48211683
 c     -1.27495649    -0.21048066     0.39781312
 c     -0.98211370     1.33849081     0.50942570
 c      0.34920460     1.71369303    -0.23893365
 c      1.32072447     0.84869800    -0.54350426
 h     -0.09515218    -2.02736059     0.84004214
 h     -1.62377143     2.03443454     0.10819600
 h      0.69824890     2.74659711    -0.43381811
 h      2.39588622     0.85400882    -0.67554871
 o      2.37185289    -1.22980412    -0.04426767
 h      2.78274266    -0.58259185    -0.81015687
 c     -2.53925239    -0.66839980    -0.45879621
 h     -3.63644221    -0.30591412    -0.28293257
 h     -2.48981170    -0.20677058    -1.44190060
 h     -2.43965888    -1.82058064    -0.36732468
 h     -0.64105269     1.75776693     1.35224441
          17

 c      1.15119756    -0.59727621    -0.02647231
 c     -0.09923910    -1.02078951     0.48437760
 c     -1.27125252    -0.21293051     0.39780234
 c     -0.98158783     1.34271682     0.50338014
 c      0.35570775     1.71627586    -0.23454532
 c      1.33289621     0.84575945    -0.55951932
 h     -0.11298919    -2.07237618     0.81891656
 h     -1.64551802     2.07414985     0.15816770
 h      0.70091626     2.74372999    -0.45978541
 h      2.45859300     0.85079771    -0.65753941
 o      2.38430701    -1.22189095    -0.03890329
 h      2.75567376    -0.56329858    -0.79799973
 c     -2.55313736    -0.67482450    -0.45539477
 h     -3.64256602    -0.24737449    -0.27484767
 h     -2.49681651    -0.19478220    -1.40848153
 h     -2.41990489    -1.81192304    -0.38100778
 h     -0.68812708     1.79338015     1.38367970
          17

 c      1.15082370    -0.58762847    -0.02926312
 c     -0.11742209    -1.04488549     0.48677379
 c     -1.26715244    -0.21343718     0.39608002
 c     -0.97918071     1.34500938     0.49441300
 c      0.36313141     1.71870274    -0.23070892
 c      1.34461573     0.83991731    -0.57382077
 h     -0.13565940    -2.11673517     0.79233524
 h     -1.68748044     2.11874706     0.19933380
 h      0.69442122     2.74213796    -0.47974726
 h      2.51034977     0.86623546    -0.64660719
 o      2.39515318    -1.21251012    -0.03498530
 h      2.73046233    -0.57056287    -0.76515811
 c     -2.56713177    -0.68195569    -0.44911797
 h     -3.63071674    -0.19856167    -0.25791088
 h     -2.49229723    -0.18255604    -1.38787307
 h     -2.40918820    -1.79032886    -0.40278210
 h     -0.73083799     1.83102927     1.44591564
          17

 c      1.15148452    -0.57658174    -0.03137944
 c     -0.13519286    -1.06915517     0.48897541
 c     -1.26295021    -0.21228989     0.39272683
 c     -0.97511989     1.34697090     0.48397382
 c      0.37142180     1.72079277    -0.22747351
 c      1.35614284     0.83159262    -0.58618972
 h     -0.16256116    -2.15649275     0.75986137
 h     -1.73887386     2.15751879     0.23375064
 h      0.67966139     2.74253162    -0.49317529
 h      2.54246229     0.89866719    -0.64239428
 o      2.40396461    -1.20198517    -0.03208788
 h      2.71294232    -0.59857830    -0.71930375
 c     -2.58097988    -0.68888937    -0.43998784
 h     -3.60217110    -0.16254566    -0.23258878
 h     -2.47652834    -0.16991318    -1.38123331
 h     -2.40887194    -1.76227436    -0.43120204
 h     -0.77286035     1.86031128     1.51778305
          17

 c      1.15295865    -0.56471770    -0.03257647
 c     -0.15205195    -1.09308438     0.49064186
 c     -1.25885540    -0.20985750     0.38784993
 c     -0.96992165     1.34983060     0.47325639
 c      0.38043852     1.72233358    -0.22485277
 c      1.36746679     0.82135173    -0.59642756
 h     -0.19292991    -2.18912090     0.72170943
 h     -1.78894571     2.18116954     0.26270213
 h      0.65804384     2.74569768    -0.49993653
 h      2.55042693     0.94490315    -0.64492734
 o      2.41016195    -1.19115930    -0.02922954
 h      2.71210393    -0.63316916    -0.67648740
 c     -2.59424253    -0.69435379    -0.42850288
 h     -3.56075090    -0.14066637    -0.19946637
 h     -2.45097952    -0.15903949    -1.38442536
 h     -2.41898895    -1.73745140    -0.46457479
 h     -0.81518103     1.87400218     1.58228055
          17

 c      1.15513911    -0.55260682    -0.03270874
 c     -0.16764844    -1.11602703     0.49144415
 c     -1.25499037    -0.20657107     0.38157093
 c     -0.96411105     1.35413784     0.46304447
 c      0.38999219     1.72312244    -0.22285239
 c      1.37831321     0.80988600    -0.60437967
 h     -0.22588003    -2.21381475     0.67863885
 h     -1.82973800     2.18439148     0.28617136
 h      0.63133190     2.75218377    -0.50023257
 h      2.53356186     1.00074467    -0.65424018
 o      2.41300314    -1.18128802    -0.02495405
 h      2.73937461    -0.65365477    -0.65961261
 c     -2.60623499    -0.69712973    -0.41538769
 h     -3.51302545    -0.13192445    -0.15900011
 h     -2.41837031    -0.15313330    -1.39069574
 h     -2.43864675    -1.72578622    -0.50142420
 h     -0.85680264     1.86896733     1.62917425
          17

 c      1.15810903    -0.54081108    -0.03175214
 c     -0.18177794    -1.13722914     0.49108848
 c     -1.25139420    -0.20290508     0.37401860
 c     -0.95810324     1.35990034     0.45383485
 c      0.39986562     1.72301733    -0.22148246
 c      1.38811358     0.79798173    -0.60994678
 h     -0.26046238    -2.23143391     0.63173225
 h     -1.85630953     2.16557413     0.30329296
 h      0.60148257     2.76193928    -0.49449034
 h      2.49507456     1.06187896    -0.67022953
 o      2.41214073    -1.17289186    -0.01862707
 h      2.79915430    -0.65162915    -0.67763484
 c     -2.61597192    -0.69670489    -0.40138462
 h     -3.46828151    -0.13247468    -0.11109456
 h     -2.38231135    -0.15470500    -1.39363635
 h     -2.46707597    -1.73199934    -0.54041348
 h     -0.89592964     1.84477471     1.65316009
          17

 c      1.16208817    -0.52987066    -0.02978129
 c     -0.19435301    -1.15589212     0.48933674
 c     -1.24803241    -0.19934702     0.36532741
 c     -0.95217664     1.36674911     0.44595037
 c      0.40981379     1.72197229    -0.22075561
 c      1.39600334     0.78644791    -0.61308760
 h     -0.29572643    -2.24406107     0.58213639
 h     -1.86642456     2.12603292     0.31272451
 h      0.57053072     2.77405720    -0.48325724
 h      2.44221412     1.12476601    -0.69274648
 o      2.40824066    -1.16509911    -0.01134286
 h      2.87945640    -0.64164105    -0.71135194
 c     -2.62231292    -0.69358614    -0.38721422
 h     -3.43680869    -0.13637871    -0.05495955
 h     -2.34675266    -0.16472211    -1.38873149
 h     -2.50422412    -1.75219546    -0.57945082
 h     -0.93054912     1.80255865     1.65212302
          17

 c      1.16729304    -0.52027940    -0.02691326
 c     -0.20535559    -1.17127965     0.48601994
 c     -1.24481317    -0.19635735     0.35563816
 c     -0.94643689     1.37401149     0.43957478
 c      0.41954719     1.72004128    -0.22067030
 c      1.40094498     0.77600526    -0.61381561
 h     -0.33074682    -2.25414044     0.53084359
 h     -1.86070419     2.06972429     0.31279360
 h      0.54055136     2.78680715    -0.46717568
 h      2.38553204     1.18728906    -0.72185337
 o      2.40238044    -1.15695272    -0.00446077
 h      2.96228758    -0.64011316    -0.73712540
 c     -2.62445302    -0.68882553    -0.37348762
 h     -3.42540634    -0.13875182     0.00975697
 h     -2.31545540    -0.18251074    -1.37381836
 h     -2.54999760    -1.77667441    -0.61519440
 h     -0.95864520     1.74454469     1.62649542
          17

 c      1.17383833    -0.51246048    -0.02326827
 c     -0.21480124    -1.18284254     0.48103909
 c     -1.24160526    -0.19433720     0.34509693
 c     -0.94072786     1.38070809     0.43469971
 c      0.42871778     1.71735650    -0.22118538
 c      1.40204025     0.76725089    -0.61220328
 h     -0.36457317    -2.26337339     0.47860394
 h     -1.84344494     2.00342784     0.30149849
 h      0.51364045     2.79800685    -0.44704901
 h      2.33576693     1.24857164    -0.75794532
 o      2.39542681    -1.14808461     0.00129995
 h      3.03394828    -0.65444042    -0.74156217
 c     -2.62242234    -0.68325980    -0.36044371
 h     -3.43293910    -0.13928196     0.08067968
 h     -2.29151674    -0.20591695    -1.34925665
 h     -2.60324342    -1.79547350    -0.64374720
 h     -0.97835113     1.67406677     1.57978017
          17

 c      1.18170474    -0.50674424    -0.01895970
 c     -0.22272037    -1.19031198     0.47435015
 c     -1.23825617    -0.19361103     0.33385081
 c     -0.93452733     1.38555909     0.43097469
 c      0.43692731     1.71409326    -0.22219641
 c      1.39895281     0.76077762    -0.60842295
 h     -0.39612770    -2.27187309     0.42602918
 h     -1.82347205     1.93666730     0.27647785
 h      0.49183025     2.80558537    -0.42393072
 h      2.29891666     1.30713126    -0.80126026
 o      2.38796821    -1.13856053     0.00574577
 h      3.08612951    -0.68550675    -0.71978901
 c     -2.61704955    -0.67727560    -0.34779173
 h     -3.45132863    -0.14169786     0.15203853
 h     -2.27695418    -0.23148437    -1.31812527
 h     -2.66157117    -1.80163193    -0.66165966
 h     -0.98825174     1.59581101     1.52025986
          17

 c      1.19073317    -0.50333749    -0.01410328
 c     -0.22914242    -1.19371407     0.46593883
 c     -1.23460799    -0.19442136     0.32203759
 c     -0.92702801     1.38717878     0.42748945
 c      0.44375959     1.71043486    -0.22352391
 c      1.39207304     0.75729318    -0.60280800
 h     -0.42415572    -2.27811649     0.37381386
 h     -1.81257786     1.87978912     0.23529008
 h      0.47691870     2.80812525    -0.39914875
 h      2.27407262     1.35885144    -0.85094475
 o      2.38038767    -1.12869606     0.00900042
 h      3.11467602    -0.73065083    -0.67212020
 c     -2.60950521    -0.67104825    -0.33484362
 h     -3.47074835    -0.15007841     0.21683715
 h     -2.27245551    -0.25472491    -1.28620533
 h     -2.72179275    -1.79183582    -0.66648701
 h     -0.98794862     1.51571559     1.46322804
          17

 c      1.20062579    -0.50227786    -0.00883598
 c     -0.23407084    -1.19330661     0.45580007
 c     -1.23050966    -0.19692375     0.30977091
 c     -0.91768319     1.38460064     0.42275145
 c      0.44881931     1.70654996    -0.22491953
 c      1.38225691     0.75749702    -0.59584707
 h     -0.44731393    -2.27971029     0.32288837
 h     -1.81857157     1.83937079     0.17686574
 h      0.47026651     2.80522862    -0.37422445
 h      2.25621676     1.39758960    -0.90469910
 o      2.37285265    -1.11899296     0.01144289
 h      3.11975923    -0.78470684    -0.60307900
 c     -2.60091822    -0.66472441    -0.32077390
 h     -3.48344295    -0.16641160     0.26932336
 h     -2.27754919    -0.27075966    -1.26105949
 h     -2.78046901    -1.76608101    -0.65697171
 h     -0.97857627     1.43954814     1.42976135
          17

 c      1.21095163    -0.50339039    -0.00333410
 c     -0.23744790    -1.18948617     0.44393182
 c     -1.22583428    -0.20116107     0.29713289
 c     -0.90687826     1.37773449     0.41545660
 c      0.45175648     1.70259292    -0.22609076
 c      1.37047859     0.76179565    -0.58808896
 h     -0.46436675    -2.27445934     0.27439150
 h     -1.83784200     1.81494628     0.10404193
 h      0.47263701     2.79765173    -0.35071048
 h      2.24013832     1.41763592    -0.95939902
 o      2.36514521    -1.11014575     0.01377285
 h      3.10863044    -0.83986835    -0.52251777
 c     -2.59217110    -0.65837392    -0.30491425
 h     -3.48479811    -0.19027695     0.30611930
 h     -2.29146400    -0.27558257    -1.24941272
 h     -2.83438551    -1.72732709    -0.63311331
 h     -0.96231898     1.37065895     1.43493793
          17

 c      1.22115261    -0.50627047     0.00218095
 c     -0.23912422    -1.18271142     0.43034229
 c     -1.22050510    -0.20701580     0.28418350
 c     -0.89579455     1.36707258     0.40566114
 c      0.45226999     1.69873118    -0.22673491
 c      1.35766388     0.77010666    -0.58004111
 h     -0.47439181    -2.26122382     0.22948980
 h     -1.85814806     1.80153830     0.02392709
 h      0.48411889     2.78718256    -0.33000846
 h      2.22230706     1.41545105    -1.01193078
 o      2.35638810    -1.10302763     0.01707635
 h      3.10003115    -0.88583184    -0.44676404
 c     -2.58376889    -0.65184081    -0.28706503
 h     -3.47323269    -0.21928848     0.32646673
 h     -2.31429123    -0.26759990    -1.25343997
 h     -2.88099460    -1.68132132    -0.59624889
 h     -0.94114659     1.31046737     1.47334575
          17

 c      1.23053927    -0.51029738     0.00745240
 c     -0.23885266    -1.17345368     0.41506407
 c     -1.21451643    -0.21417864     0.27097957
 c     -0.88565820     1.35308698     0.39451312
 c      0.45010510     1.69518668    -0.22656676
 c      1.34465259     0.78183029    -0.57211575
 h     -0.47692293    -2.24039046     0.18914500
 h     -1.86740019     1.79400512    -0.05497785
 h      0.50412194     2.77623464    -0.31322893
 h      2.20112721     1.39015500    -1.05974379
 o      2.34536120    -1.09844962     0.02242519
 h      3.11941496    -0.91367258    -0.39227988
 c     -2.57578683    -0.64469307    -0.26765073
 h     -3.45015464    -0.24942769     0.33234736
 h     -2.34718935    -0.24828669    -1.26896828
 h     -2.91880910    -1.63624340    -0.54904319
 h     -0.91669881     1.26081559     1.52492746
          17

 c      1.23827169    -0.51466708     0.01220836
 c     -0.23631031    -1.16216624     0.39816817
 c     -1.20793829    -0.22217132     0.25758430
 c     -0.87729854     1.33609664     0.38314901
 c      0.44507031     1.69227174    -0.22534200
 c      1.33217620     0.79593697    -0.56461124
 h     -0.47201033    -2.21399888     0.15392061
 h     -1.85815068     1.78878961    -0.12541444
 h      0.53140326     2.76716493    -0.30111327
 h      2.17679551     1.34344104    -1.10122020
 o      2.33226017    -1.09673147     0.02986868
 h      3.17152806    -0.92292799    -0.35954694
 c     -2.56793129    -0.63639494    -0.24759961
 h     -3.42027173    -0.27519266     0.32869849
 h     -2.39125539    -0.22133920    -1.28758210
 h     -2.94747981    -1.60138266    -0.49507569
 h     -0.89077752     1.22383014     1.57071390
          17

 c      1.24340078    -0.51846833     0.01618703
 c     -0.23112770    -1.14927138     0.37977073
 c     -1.20090746    -0.23040491     0.24406398
 c     -0.87112893     1.31639004     0.37228034
 c      0.43708171     1.69040097    -0.22288496
 c      1.32081303     0.81110773    -0.55769516
 h     -0.46018970    -2.18555332     0.12389712
 h     -1.82767811     1.78382437    -0.18219592
 h      0.56408348     2.76148878    -0.29400067
 h      2.15127086     1.27930429    -1.13603779
 o      2.31914516    -1.09782663     0.03858657
 h      3.23292542    -0.91946973    -0.33536904
 c     -2.55969847    -0.62664313    -0.22810410
 h     -3.39159757    -0.29001991     0.32323288
 h     -2.44635149    -0.19119222    -1.30041803
 h     -2.96712023    -1.58422419    -0.43782410
 h     -0.86534773     1.20094207     1.59875985
          17

 c      1.24503937    -0.52082875     0.01916431
 c     -0.22291591    -1.13517410     0.36002494
 c     -1.19360788    -0.23824141     0.23047999
 c     -0.86723995     1.29430398     0.36229611
 c      0.42623040     1.69005364    -0.21911880
 c      1.31093680     0.82591523    -0.55138165
 h     -0.44233742    -2.15942105     0.09875635
 h     -1.77704551     1.77816433    -0.22219253
 h      0.59964781     2.75935842    -0.29182676
 h      2.12814037     1.20345869    -1.16543083
 o      2.30808142    -1.10170084     0.04791991
 h      3.27942649    -0.90840867    -0.30922040
 c     -2.55068744    -0.61562567    -0.21035156
 h     -3.37334789    -0.28773877     0.32464972
 h     -2.51080623    -0.16192645    -1.30074183
 h     -2.97707356    -1.58700492    -0.37957637
 h     -0.84236338     1.19266408     1.60309151
          17

 c      1.24258634    -0.52108286     0.02098184
 c     -0.21130931    -1.12030534     0.33909560
 c     -1.18623927    -0.24505826     0.21688032
 c     -0.86545356     1.27023064     0.35343155
 c      0.41285907     1.69167260    -0.21409406
 c      1.30271341     0.83905618    -0.54554833
 h     -0.41941409    -2.13972166     0.07805420
 h     -1.71064717     1.77193735    -0.24439583
 h      0.63499817     2.75964668    -0.29414473
 h      2.11171228     1.12218234    -1.19183200
 o      2.30023690    -1.10832883     0.05758526
 h      3.29783550    -0.89269208    -0.27674211
 c     -2.54107315    -0.60393582    -0.19513486
 h     -3.37055825    -0.26519744     0.33873804
 h     -2.58174046    -0.13673895    -1.28484349
 h     -2.97544553    -1.60558142    -0.32126510
 h     -0.82367199     1.19872116     1.58184465
          17

 c      1.23589602    -0.51889341     0.02156845
 c     -0.19603412    -1.10517759     0.31712503
 c     -1.17898092    -0.25032166     0.20329211
 c     -0.86532916     1.24457976     0.34586450
 c      0.39760837     1.69553081    -0.20800426
 c      1.29620340     0.84957694    -0.54004630
 h     -0.39217488    -2.12894061     0.06159296
 h     -1.63629563     1.76669612    -0.25036158
 h      0.66665674     2.76060996    -0.30016568
 h      2.10497674     1.04091716    -1.21739231
 o      2.29590996    -1.11757471     0.06750954
 h      3.28373437    -0.87392987    -0.23727131
 c     -2.53185424    -0.59222520    -0.18252759
 h     -3.37958688    -0.22420521     0.36537710
 h     -2.65559817    -0.11772114    -1.25206176
 h     -2.96011171    -1.63169434    -0.26322641
 h     -0.81095391     1.21816224     1.53654525
          17

 c      1.22533157    -0.51428134     0.02094571
 c     -0.17699581    -1.09040490     0.29421209
 c     -1.17196578    -0.25366268     0.18971697
 c     -0.86618539     1.21772288     0.33969370
 c      0.38139483     1.70162704    -0.20117552
 c      1.29150180     0.85697131    -0.53485160
 h     -0.36100229    -2.12697590     0.04965281
 h     -1.56505881     1.76591978    -0.24470332
 h      0.69114392     2.76073958    -0.30882988
 h      2.10761032     0.96368215    -1.24212566
 o      2.29465296    -1.12915885     0.07772263
 h      3.23933943    -0.85267835    -0.19226521
 c     -2.52445806    -0.58098965    -0.17195245
 h     -3.39051817    -0.17058159     0.40006006
 h     -2.72878652    -0.10573635    -1.20461274
 h     -2.93009116    -1.65639762    -0.20594272
 h     -0.80559008     1.24944927     1.47276020
          17

 c      1.21169985    -0.50756326     0.01921449
 c     -0.15436969    -1.07664864     0.27042234
 c     -1.16527108    -0.25493953     0.17613306
 c     -0.86726200     1.18999181     0.33471807
 c      0.36531277     1.70965246    -0.19402778
 c      1.28874963     0.86111664    -0.53010245
 h     -0.32596292    -2.13128908     0.04287299
 h     -1.50925000     1.77461008    -0.23435341
 h      0.70543258     2.75940754    -0.31892144
 h      2.11606573     0.89365318    -1.26356342
 o      2.29529038    -1.14275249     0.08834375
 h      3.17467416    -0.82757206    -0.14513520
 c     -2.52006917    -0.57059023    -0.16248103
 h     -3.39329545    -0.11141532     0.43766432
 h     -2.79838841    -0.10033753    -1.14742358
 h     -2.88620712    -1.67246566    -0.15027705
 h     -0.80841150     1.29078034     1.40179061
          17

 c      1.19611523    -0.49923307     0.01652625
 c     -0.12868000    -1.06451472     0.24582314
 c     -1.15892009    -0.25427488     0.16250643
 c     -0.86807268     1.16184824     0.33008107
 c      0.35047672     1.71902727    -0.18701568
 c      1.28801472     0.86216164    -0.52598978
 h     -0.28701130    -2.13804417     0.04186468
 h     -1.47770114     1.79633542    -0.22524311
 h      0.70735405     2.75716000    -0.32921608
 h      2.12565110     0.83380446    -1.27826369
 o      2.29591817    -1.15818425     0.09959596
 h      3.11007381    -0.79321747    -0.10141243
 c     -2.51924777    -0.56131660    -0.15305607
 h     -3.38122723    -0.05303127     0.47461568
 h     -2.86281967    -0.09982829    -1.08773346
 h     -2.83106121    -1.67550127    -0.09733044
 h     -0.81952102     1.34100263     1.34129371
          17

 c      1.17986154    -0.48983235     0.01304668
 c     -0.10085288    -1.05447221     0.22052037
 c     -1.15289295    -0.25206618     0.14880194
 c     -0.86863933     1.13419384     0.32446053
 c      0.33784412     1.72897871    -0.18056235
 c      1.28919362     0.86045862    -0.52263245
 h     -0.24419578    -2.14349009     0.04684116
 h     -1.47167964     1.82900306    -0.21865546
 h      0.69586575     2.75569257    -0.33864452
 h      2.13257651     0.78685626    -1.28352719
 o      2.29447112    -1.17551446     0.11167856
 h      3.06978485    -0.74028052    -0.06654172
 c     -2.52189630    -0.55336454    -0.14264585
 h     -3.35133965    -0.00026061     0.50918935
 h     -2.92209651    -0.10175782    -1.03389098
 h     -2.76872818    -1.66437034    -0.04814646
 h     -0.83869590     1.40028921     1.30907083
          17

 c      1.16431287    -0.47984704     0.00892294
 c     -0.07221692    -1.04683284     0.19468027
 c     -1.14714631    -0.24896526     0.13497466
 c     -0.86928055     1.10861933     0.31727776
 c      0.32808594     1.73863369    -0.17500179
 c      1.29200079     0.85653384    -0.52002236
 h     -0.19779457    -2.14498927     0.05746383
 h     -1.48612898     1.86468002    -0.21188480
 h      0.67109792     2.75753309    -0.34644013
 h      2.13492550     0.75488777    -1.27825315
 o      2.29030547    -1.19441112     0.12443298
 h      3.05850482    -0.66635658    -0.04031022
 c     -2.52743588    -0.54671786    -0.13045077
 h     -3.30362127     0.04360645     0.54114285
 h     -2.97720762    -0.10407170    -0.99299433
 h     -2.70433554    -1.64144822    -0.00336070
 h     -0.86605516     1.46752275     1.30921995
          17

 c      1.15091425    -0.46965896     0.00426831
 c     -0.04441800    -1.04178033     0.16853111
 c     -1.14163539    -0.24580175     0.12094959
 c     -0.87030319     1.08732707     0.30925803
 c      0.32155531     1.74712516    -0.17054541
 c      1.29600542     0.85106572    -0.51802397
 h     -0.14838958    -2.14157487     0.07289898
 h     -1.51402900     1.89386818    -0.20169816
 h      0.63412222     2.76535539    -0.35220863
 h      2.13288526     0.73907488    -1.26313263
 o      2.28446076    -1.21360932     0.13737533
 h      3.05725527    -0.58489976    -0.01710777
 c     -2.53507933    -0.54102749    -0.11613620
 h     -3.24035916     0.07677524     0.57138369
 h     -3.02862940    -0.10645662    -0.96826743
 h     -2.64345474    -1.61260514     0.03713827
 h     -0.90142245     1.53658232     1.32901221
          17

 c      1.14111489    -0.45955160    -0.00082453
 c     -0.01923403    -1.03940385     0.14233978
 c     -1.13632375    -0.24343522     0.10662292
 c     -0.87190770     1.07250957     0.30151325
 c      0.31834299     1.75372787    -0.16728735
 c      1.30067584     0.84485534    -0.51639329
 h     -0.09689275    -2.13412941     0.09198551
 h     -1.54921438     1.90916679    -0.18626430
 h      0.58651479     2.78087439    -0.35584793
 h      2.12874535     0.73965499    -1.24059515
 o      2.27807583    -1.23161804     0.15008904
 h      3.04767997    -0.51393689     0.00796752
 c     -2.54405986    -0.53566603    -0.09992334
 h     -3.16578951     0.09908443     0.60186566
 h     -3.07520496    -0.11070598    -0.95815022
 h     -2.59127493    -1.58619098     0.07434625
 h     -0.94337969     1.59864042     1.35185792
          17

 c      1.13618143    -0.44976519    -0.00625298
 c      0.00168271    -1.03969146     0.11636758
 c     -1.13117561    -0.24257962     0.09188618
 c     -0.87419866     1.06570944     0.29480633
 c      0.31836124     1.75800908    -0.16524643
 c      1.30542899     0.83878170    -0.51481144
 h     -0.04451582    -2.12519068     0.11344046
 h     -1.58707119     1.90639855    -0.16528551
 h      0.52998212     2.80361418    -0.35733476
 h      2.12668034     0.75608488    -1.21452025
 o      2.27173975    -1.24732742     0.16234379
 h      3.02172378    -0.46633689     0.03724503
 c     -2.55371775    -0.53005693    -0.08245389
 h     -3.08577249     0.11224750     0.63561708
 h     -3.11448524    -0.11966720    -0.95772891
 h     -2.55176297    -1.57018245     0.10981519
 h     -0.98958075     1.64645250     1.36636807
          17

 c      1.13694318    -0.44060233    -0.01187886
 c      0.01708371    -1.04249211     0.09082373
 c     -1.12614503    -0.24366035     0.07666016
 c     -0.87722051     1.06755701     0.28949108
 c      0.32138387     1.75992344    -0.16440963
 c      1.30972500     0.83373770    -0.51296346
 h      0.00732837    -2.11824745     0.13605534
 h     -1.62442323     1.88442865    -0.13969988
 h      0.46638192     2.83030993    -0.35655165
 h      2.13184032     0.78737528    -1.18932638
 o      2.26564387    -1.26005919     0.17403952
 h      2.97892805    -0.44894347     0.07136569
 c     -2.56348999    -0.52408757    -0.06451793
 h     -3.00693724     0.11965302     0.67642652
 h     -3.14396497    -0.13575616    -0.96096888
 h     -2.52733646    -1.56832531     0.14485014
 h     -1.03743688     1.67566890     1.36690300
          17

 c      1.14357638    -0.43253832    -0.01752499
 c      0.02634573    -1.04750417     0.06584120
 c     -1.12118336    -0.24674814     0.06093054
 c     -0.88097391     1.07775915     0.28565645
 c      0.32702604     1.75978547    -0.16474612
 c      1.31324959     0.83055523    -0.51068615
 h      0.05714548    -2.11644169     0.15878743
 h     -1.65949976     1.84488160    -0.11159569
 h      0.39813944     2.85559597    -0.35333407
 h      2.14826624     0.83245615    -1.16813731
 o      2.25973844    -1.26950730     0.18515651
 h      2.92377411    -0.46344749     0.11006499
 c     -2.57291106    -0.51820674    -0.04674853
 h     -2.93506551     0.12495103     0.72740125
 h     -3.16208251    -0.16004390    -0.96235060
 h     -2.51917934    -1.57836426     0.17981017
 h     -1.08443991     1.68433387     1.35179174
          17

 c      1.15553809    -0.42625247    -0.02300319
 c      0.02955496    -1.05433543     0.04149141
 c     -1.11627005    -0.25158343     0.04477555
 c     -0.88537321     1.09518860     0.28322700
 c      0.33471277     1.75813877    -0.16619482
 c      1.31612283     0.82994997    -0.50811264
 h      0.10337872    -2.12108454     0.18064138
 h     -1.69228949     1.79211088    -0.08434898
 h      0.32861241     2.87370207    -0.34769566
 h      2.17633835     0.89014434    -1.15085846
 o      2.25372365    -1.27579770     0.19573382
 h      2.86563859    -0.50540595     0.15251055
 c     -2.58164453    -0.51309378    -0.02935192
 h     -2.87362665     0.12972709     0.78851645
 h     -3.16866609    -0.19204197    -0.95781244
 h     -2.52754314    -1.59396328     0.21410470
 h     -1.12826202     1.67235479     1.32228003
          17

 c      1.17169851    -0.42252363    -0.02816818
 c      0.02742809    -1.06260041     0.01782498
 c     -1.11144860    -0.25767152     0.02837515
 c     -0.89015725     1.11803528     0.28196975
 c      0.34368831     1.75560383    -0.16864839
 c      1.31894365     0.83249424    -0.50565363
 h      0.14428222    -2.13094565     0.20041150
 h     -1.72506321     1.73300120    -0.06267885
 h      0.26202282     2.88019880    -0.34003132
 h      2.21196190     0.95856109    -1.13404087
 o      2.24689778    -1.27971071     0.20584752
 h      2.82082125    -0.56078568     0.19767296
 c     -2.58944773    -0.50929496    -0.01200698
 h     -2.82387001     0.13248184     0.85536336
 h     -3.16506271    -0.22988435    -0.94536214
 h     -2.55173038    -1.60806110     0.24670361
 h     -1.16697011     1.64150716     1.28259320
          17

 c      1.19063328    -0.42202192    -0.03297328
 c      0.02111362    -1.07197641    -0.00509697
 c     -1.10684280    -0.26441529     0.01199528
 c     -0.89485089     1.14405898     0.28138730
 c      0.35308396     1.75276257    -0.17194945
 c      1.32258113     0.83857241    -0.50378963
 h      0.17783138    -2.14292615     0.21655312
 h     -1.76200376     1.67564579    -0.05204818
 h      0.20298334     2.87312219    -0.33118397
 h      2.24845963     1.03468385    -1.11288892
 o      2.23810934    -1.28273648     0.21553629
 h      2.81249678    -0.60528435     0.24551258
 c     -2.59607101    -0.50714438     0.00598139
 h     -2.78607621     0.13010931     0.92078476
 h     -3.15411261    -0.27066583    -0.92547064
 h     -2.59006125    -1.61516884     0.27666153
 h     -1.19962775     1.59583399     1.24082611
          17

 c      1.21095474    -0.42509615    -0.03749487
 c      0.01194571    -1.08219239    -0.02720409
 c     -1.10264187    -0.27124408    -0.00405027
 c     -0.89893236     1.17098252     0.28054432
 c      0.36202753     1.75008177    -0.17589693
 c      1.32787269     0.84830880    -0.50284983
 h      0.20188454    -2.15358886     0.22735875
 h     -1.80642276     1.62658226    -0.05695396
 h      0.15585251     2.85342039    -0.32240152
 h      2.27937091     1.11462835    -1.08353196
 o      2.22665070    -1.28590520     0.22473852
 h      2.85557554    -0.62327583     0.29788871
 c     -2.60121106    -0.50684110     0.02541720
 h     -2.76040376     0.12006204     0.97771990
 h     -3.13988823    -0.31088791    -0.90104234
 h     -2.64000181    -1.61229547     0.30345670
 h     -1.22718560     1.54167061     1.20959050
          17

 c      1.23150010    -0.43163998    -0.04192194
 c      0.00122705    -1.09298893    -0.04843885
 c     -1.09906336    -0.27770516    -0.01944876
 c     -0.90220781     1.19694599     0.27814501
 c      0.36976403     1.74785181    -0.18025642
 c      1.33542642     0.86151659    -0.50291109
 h      0.21453517    -2.16050512     0.23131773
 h     -1.85667609     1.58868711    -0.07880703
 h      0.12410914     2.82497409    -0.31524799
 h      2.30025551     1.19436733    -1.04410289
 o      2.21358720    -1.28843388     0.23352302
 h      2.93548980    -0.62968426     0.35473923
 c     -2.60456277    -0.50848145     0.04697787
 h     -2.74698011     0.10149264     1.02108546
 h     -3.12696981    -0.34702589    -0.87655044
 h     -2.69841939    -1.59919436     0.32716914
 h     -1.25245691     1.48575405     1.20328205
          17

 c      1.25130456    -0.44107071    -0.04653649
 c     -0.00990620    -1.10408521    -0.06877818
 c     -1.09631688    -0.28349415    -0.03392476
 c     -0.90512894     1.22081326     0.27326093
 c      0.37574820     1.74613773    -0.18477720
 c      1.34556535     0.87770659    -0.50380365
 h      0.21443840    -2.16293107     0.22744475
 h     -1.90548851     1.56200047    -0.11521635
 h      0.10986546     2.79432134    -0.31147407
 h      2.30933053     1.27038453    -0.99476936
 o      2.20085788    -1.28916885     0.24222824
 h      3.02352253    -0.64722658     0.41184709
 c     -2.60592947    -0.51202954     0.07099423
 h     -2.74575214     0.07544583     1.04848029
 h     -3.11916810    -0.37613132    -0.85606798
 h     -2.76192838    -1.57834629     0.34852250
 h     -1.27724781     1.43141882     1.22892297
          17

 c      1.26951233    -0.45242176    -0.05169572
 c     -0.02055398    -1.11515126    -0.08824776
 c     -1.09457813    -0.28843612    -0.04724271
 c     -0.90876197     1.24203753     0.26607098
 c      0.37967969     1.74477963    -0.18922624
 c      1.35831961     0.89616209    -0.50516471
 h      0.20103015    -2.16194429     0.21547241
 h     -1.94363069     1.54588633    -0.16129876
 h      0.11368114     2.76982710    -0.31279263
 h      2.30758344     1.34016699    -0.93737432
 o      2.19001383    -1.28780843     0.25126455
 h      3.09793287    -0.68687065     0.46419362
 c     -2.60531694    -0.51731542     0.09724918
 h     -2.75638658     0.04477693     1.06045343
 h     -3.11821013    -0.39622857    -0.84095275
 h     -2.82730617    -1.55455976     0.36873101
 h     -1.29891884     1.37808578     1.27866408
          17

 c      1.28534509    -0.46450851    -0.05779986
 c     -0.03007903    -1.12577990    -0.10692847
 c     -1.09397481    -0.29244849    -0.05918828
 c     -0.91428783     1.26023880     0.25750117
 c      0.38146257     1.74350395    -0.19342756
 c      1.37340967     0.91603627    -0.50650566
 h      0.17464733    -2.16026825     0.19590080
 h     -1.96364396     1.54002128    -0.21154500
 h      0.13491017     2.75965746    -0.32051239
 h      2.29876193     1.40262833    -0.87500101
 o      2.18207048    -1.28474104     0.26099654
 h      3.14653438    -0.75001221     0.50798702
 c     -2.60293515    -0.52413336     0.12491999
 h     -2.77830507     0.01412171     1.06077329
 h     -3.12335837    -0.40635521    -0.82897683
 h     -2.89182806    -1.53378730     0.38907839
 h     -1.31208794     1.32511206     1.33564042
          17

 c      1.29813298    -0.47611560    -0.06524311
 c     -0.03809397    -1.13548254    -0.12494973
 c     -1.09458416    -0.29550982    -0.06955734
 c     -0.92248550     1.27503620     0.24842334
 c      0.38110841     1.74217106    -0.19729747
 c      1.39024996     0.93642836    -0.50728760
 h      0.13649843    -2.16175215     0.16987881
 h     -1.96137839     1.54431401    -0.26103563
 h      0.17252699     2.76838185    -0.33504752
 h      2.28904437     1.45838299    -0.81138252
 o      2.17765712    -1.28069540     0.27172551
 h      3.16367374    -0.83326605     0.54082032
 c     -2.59911540    -0.53240908     0.15276670
 h     -2.81085122    -0.01042052     1.05621505
 h     -3.13222820    -0.40640636    -0.81566384
 h     -2.95320615    -1.52107186     0.41032154
 h     -1.31257421     1.27376624     1.38432255
          17

 c      1.30738758    -0.48618001    -0.07435381
 c     -0.04440784    -1.14374936    -0.14245919
 c     -1.09643929    -0.29763580    -0.07816309
 c     -0.93355410     1.28612488     0.23934667
 c      0.37867873     1.74101649    -0.20087261
 c      1.40804164     0.95645598    -0.50701411
 h      0.08840621    -2.17023830     0.13883870
 h     -1.93621382     1.55865181    -0.30599041
 h      0.22559449     2.79401895    -0.35547008
 h      2.28572953     1.50944077    -0.74999196
 o      2.17703324    -1.27652650     0.28366324
 h      3.14869813    -0.93062809     0.56163407
 c     -2.59424675    -0.54227424     0.17953238
 h     -2.85332862    -0.02266756     1.05456347
 h     -3.14201471    -0.39699883    -0.79651057
 h     -3.00905773    -1.51859622     0.43228726
 h     -1.29879819     1.22651327     1.41450350
          17

 c      1.31290430    -0.49395431    -0.08532441
 c     -0.04896187    -1.15019174    -0.15957232
 c     -1.09953457    -0.29886119    -0.08485652
 c     -0.94713536     1.29333933     0.23049509
 c      0.37434875     1.74063834    -0.20431033
 c      1.42598805     0.97537991    -0.50532528
 h      0.03241373    -2.18774764     0.10391565
 h     -1.89109724     1.58287147    -0.34415176
 h      0.29257462     2.82845419    -0.37948915
 h      2.29456875     1.55781103    -0.69301430
 o      2.17989265    -1.27308667     0.29684541
 h      3.10749066    -1.03389234     0.57134014
 c     -2.58880358    -0.55389584     0.20443599
 h     -2.90430149    -0.01904644     1.06039019
 h     -3.15035859    -0.37936701    -0.76857205
 h     -3.05646118    -1.52526502     0.45400576
 h     -1.27134963     1.18605197     1.42077808
          17

 c      1.31485215    -0.49910858    -0.09814646
 c     -0.05179811    -1.15469161    -0.17633067
 c     -1.10382738    -0.29922883    -0.08955062
 c     -0.96236882     1.29663399     0.22196106
 c      0.36851963     1.74171954    -0.20784448
 c      1.44353116     0.99275753    -0.50203914
 h     -0.02939007    -2.21283256     0.06549206
 h     -1.83273818     1.61699285    -0.37532756
 h      0.37026545     2.86120404    -0.40400640
 h      2.31697780     1.60350832    -0.64093372
 o      2.18495086    -1.27112069     0.31097107
 h      3.05777349    -1.13292670     0.57456040
 c     -2.58340855    -0.56719632     0.22745573
 h     -2.96028813    -0.00082909     1.07193493
 h     -3.15574953    -0.35520452    -0.73105818
 h     -3.09218087    -1.53794938     0.47423883
 h     -1.23236841     1.15483811     1.40145476
          17

 c      1.31378481    -0.50171215    -0.11258931
 c     -0.05308544    -1.15742296    -0.19270863
 c     -1.10923531    -0.29879208    -0.09223975
 c     -0.97798986     1.29603100     0.21376943
 c      0.36184900     1.74474086    -0.21172049
 c      1.46040802     1.00848572    -0.49710403
 h     -0.09462815    -2.24055112     0.02330760
 h     -1.77120117     1.66161174    -0.40178875
 h      0.45364671     2.88331489    -0.42590109
 h      2.34958044     1.64377500    -0.59316896
 o      2.18969603    -1.27106505     0.32529482
 h      3.03296621    -1.21866046     0.58097594
 c     -2.57877493    -0.58178165     0.24913071
 h     -3.01556893     0.02655581     1.08305421
 h     -3.15766972    -0.32641774    -0.68526884
 h     -3.11338234    -1.55316521     0.49196971
 h     -1.18523185     1.13482901     1.35844158
          17

 c      1.31051455    -0.50208172    -0.12825906
 c     -0.05316154    -1.15870824    -0.20866344
 c     -1.11563490    -0.29762833    -0.09300422
 c     -0.99259947     1.29162865     0.20570913
 c      0.35518541     1.74985230    -0.21614514
 c      1.47649786     1.02267368    -0.49052115
 h     -0.16034153    -2.26431045    -0.02296700
 h     -1.71731407     1.71779951    -0.42726394
 h      0.53663164     2.88933022    -0.44259806
 h      2.38643947     1.67433697    -0.54906280
 o      2.19188733    -1.27274154     0.33909273
 h      3.06006699    -1.28943007     0.59851411
 c     -2.57550802    -0.59709061     0.27012498
 h     -3.06376046     0.05632735     1.08780561
 h     -3.15660024    -0.29485355    -0.63418260
 h     -3.11831103    -1.56825167     0.50664286
 h     -1.13439068     1.12715776     1.29843832
          17

 c      1.30591629    -0.50060351    -0.14470346
 c     -0.05252163    -1.15882982    -0.22418153
 c     -1.12286745    -0.29584930    -0.09199355
 c     -1.00512589     1.28376808     0.19687971
 c      0.34945460     1.75687463    -0.22126327
 c      1.49164670     1.03546162    -0.48230649
 h     -0.22307615    -2.27817355    -0.07322780
 h     -1.67787889     1.78538882    -0.45351918
 h      0.61305033     2.87766407    -0.45232562
 h      2.42173824     1.69130861    -0.50837832
 o      2.19202574    -1.27566581     0.35245252
 h      3.12271543    -1.34804667     0.62191616
 c     -2.57393013    -0.61253733     0.29094349
 h     -3.09955529     0.08257995     1.08310592
 h     -3.15385440    -0.26213292    -0.58182203
 h     -3.10670395    -1.58198221     0.51821290
 h     -1.08490187     1.13166522     1.23497589
          17

 c      1.30082235    -0.49766617    -0.16146457
 c     -0.05172548    -1.15791396    -0.23929148
 c     -1.13076064    -0.29358827    -0.08939088
 c     -1.01513977     1.27322828     0.18543645
 c      0.34552341     1.76534797    -0.22715441
 c      1.50559799     1.04689051    -0.47249078
 h     -0.27931339    -2.27837560    -0.12679021
 h     -1.65307180     1.86054780    -0.47744185
 h      0.67751966     2.85038900    -0.45419145
 h      2.45132210     1.69237518    -0.47126208
 o      2.19181252    -1.27958879     0.36579595
 h      3.18633515    -1.39384558     0.64072649
 c     -2.57402921    -0.62755286     0.31183565
 h     -3.11950602     0.10112838     1.06896792
 h     -3.15115628    -0.22971541    -0.53241556
 h     -3.07995133    -1.59485120     0.52710533
 h     -1.04116380     1.14683531     1.18845293
          17

 c      1.29597401    -0.49365660    -0.17809037
 c     -0.05128295    -1.15589242    -0.25405213
 c     -1.13915420    -0.29096946    -0.08537559
 c     -1.02273736     1.26106864     0.16947096
 c      0.34406103     1.77456908    -0.23383298
 c      1.51800347     1.05684220    -0.46113093
 h     -0.32596724    -2.26392595    -0.18250948
 h     -1.63910004     1.93595848    -0.49283924
 h      0.72620504     2.81305307    -0.44821616
 h      2.47321935     1.67717473    -0.43801662
 o      2.19221150    -1.28437332     0.37928865
 h      3.22874697    -1.42456438     0.64858492
 c     -2.57550590    -0.64157251     0.33276799
 h     -3.12218027     0.10963437     1.04787945
 h     -3.15003580    -0.19921061    -0.48947491
 h     -3.04099794    -1.60910337     0.53413281
 h     -1.00523850     1.17127526     1.17723904
          17

 c      1.29196514    -0.48894794    -0.19415115
 c     -0.05157044    -1.15249888    -0.26853140
 c     -1.14791124    -0.28808939    -0.08010781
 c     -1.02816423     1.24825835     0.14868731
 c      0.34542257     1.78360602    -0.24123827
 c      1.52845279     1.06502968    -0.44831961
 h     -0.36080874    -2.23671731    -0.23900818
 h     -1.63202421     2.00351707    -0.49449596
 h      0.75751650     2.77455666    -0.43534118
 h      2.48774615     1.64728461    -0.40888460
 o      2.19343255    -1.28984786     0.39285239
 h      3.24062628    -1.43872725     0.64309212
 c     -2.57786972    -0.65406158     0.35342289
 h     -3.10816414     0.10768750     1.02428115
 h     -3.15131680    -0.17275273    -0.45512597
 h     -2.99381194    -1.62820324     0.54032150
 h     -0.97713156     1.20534126     1.20151437
          17

 c      1.28920298    -0.48388131    -0.20925318
 c     -0.05278695    -1.14728048    -0.28278205
 c     -1.15690882    -0.28502539    -0.07373969
 c     -1.03150516     1.23566457     0.12457952
 c      0.34958891     1.79134405    -0.24922556
 c      1.53649942     1.07102543    -0.43419228
 h     -0.38280450    -2.20142122    -0.29494659
 h     -1.62925929     2.05645640    -0.48009790
 h      0.77248945     2.74644334    -0.41725101
 h      2.49745242     1.60599224    -0.38389823
 o      2.19525395    -1.29579016     0.40627669
 h      3.22064337    -1.43603918     0.62415412
 c     -2.58054442    -0.66466635     0.37323992
 h     -3.08011423     0.09711555     1.00432774
 h     -3.15500414    -0.15307772    -0.42999985
 h     -2.94232656    -1.65527933     0.54660210
 h     -0.95685742     1.24927502     1.24283776
          17

 c      1.28789858    -0.47875248    -0.22304271
 c     -0.05494766    -1.13964196    -0.29681747
 c     -1.16601602    -0.28185301    -0.06643590
 c     -1.03267816     1.22417855     0.09905143
 c      0.35623638     1.79669076    -0.25760397
 c      1.54170673     1.07433569    -0.41892872
 h     -0.39228168    -2.16501381    -0.34931319
 h     -1.62953026     2.09007261    -0.45003161
 h      0.77401744     2.74023492    -0.39574430
 h      2.50667280     1.55772267    -0.36281186
 o      2.19708195    -1.30192820     0.41925952
 h      3.17460242    -1.41744773     0.59340073
 c     -2.58295825    -0.67346005     0.39149940
 h     -3.04267232     0.08228943     0.99562765
 h     -3.16056182    -0.14314119    -0.41354902
 h     -2.88932440    -1.69083083     0.55349002
 h     -0.94470731     1.30100827     1.28029358
          17

 c      1.28807837    -0.47380352    -0.23520550
 c     -0.05792444    -1.12897172    -0.31059627
 c     -1.17507359    -0.27865019    -0.05838744
 c     -1.03155192     1.21461723     0.07357465
 c      0.36496735     1.79901598    -0.26622314
 c      1.54377046     1.07452168    -0.40274377
 h     -0.39065846    -2.13535065    -0.40163065
 h     -1.63259790     2.10193910    -0.40668373
 h      0.76441593     2.76213133    -0.37179460
 h      2.52012032     1.50695381    -0.34515372
 o      2.19772454    -1.30793358     0.43140404
 h      3.11900569    -1.38529043     0.55427006
 c     -2.58462144    -0.68103511     0.40744937
 h     -3.00158268     0.06937802     1.00618231
 h     -3.16730296    -0.14550841    -0.40437384
 h     -2.83616834    -1.73143513     0.56104329
 h     -0.94046874     1.35683170     1.29992564
          17

 c      1.28960132    -0.46921390    -0.24546958
 c     -0.06154326    -1.11487853    -0.32403506
 c     -1.18388257    -0.27548678    -0.04981496
 c     -1.02799513     1.20754576     0.04914869
 c      0.37550256     1.79855358    -0.27501166
 c      1.54272935     1.07132354    -0.38586710
 h     -0.37955221    -2.11841994    -0.45184113
 h     -1.63918714     2.09217586    -0.35393174
 h      0.74333982     2.80840324    -0.34531674
 h      2.54045789     1.45694044    -0.33040268
 o      2.19519261    -1.31347894     0.44228143
 h      3.08424600    -1.34248427     0.51110152
 c     -2.58523764    -0.68817599     0.42052733
 h     -2.96148496     0.06317316     1.04164076
 h     -3.17466892    -0.16184211    -0.40037909
 h     -2.78349335    -1.77092664     0.56914446
 h     -0.94321484     1.41274601     1.29486071
          17

 c      1.29216899    -0.46509348    -0.25361530
 c     -0.06569601    -1.09744345    -0.33706079
 c     -1.19220386    -0.27240768    -0.04096282
 c     -1.02186354     1.20315397     0.02646756
 c      0.38758475     1.79630609    -0.28391326
 c      1.53913148     1.06470637    -0.36852469
 h     -0.35975498    -2.11537246    -0.49975336
 h     -1.65115231     2.06384696    -0.29682282
 h      0.70894935     2.86682655    -0.31613601
 h      2.56632721     1.40916393    -0.31814728
 o      2.18782671    -1.31843731     0.45168517
 h      3.09696198    -1.28953877     0.46530374
 c     -2.58480735    -0.69530001     0.43064842
 h     -2.92372557     0.06278520     1.10174204
 h     -3.18239226    -0.19261775    -0.39898352
 h     -2.73194024    -1.80301488     0.57777683
 h     -0.95144022     1.46514022     1.26312200
          17

 c      1.29534172    -0.46149308    -0.25947968
 c     -0.07036530    -1.07727922    -0.34966745
 c     -1.19976847    -0.26941232    -0.03208595
 c     -1.01297771     1.20121677     0.00600365
 c      0.40075006     1.79354731    -0.29282138
 c      1.53397531     1.05479585    -0.35093189
 h     -0.33112357    -2.12181040    -0.54446667
 h     -1.67166020     2.02304127    -0.24115036
 h      0.66071097     2.92282862    -0.28491998
 h      2.59276555     1.36394793    -0.30805435
 o      2.17656110    -1.32281409     0.45965208
 h      3.14424378    -1.22565753     0.41514123
 c     -2.58353914    -0.70226687     0.43830247
 h     -2.88683284     0.06125295     1.17943775
 h     -3.19063208    -0.23701972    -0.39759459
 h     -2.68235817    -1.82329365     0.58708936
 h     -0.96320386     1.51103952     1.20624946
          17

 c      1.29859044    -0.45844751    -0.26293522
 c     -0.07553255    -1.05533474    -0.36192306
 c     -1.20629816    -0.26643314    -0.02343491
 c     -1.00116846     1.20119441    -0.01204918
 c      0.41426713     1.79140095    -0.30158472
 c      1.52844252     1.04178563    -0.33329355
 h     -0.29351172    -2.13014014    -0.58436650
 h     -1.70465055     1.97754554    -0.19261808
 h      0.60059097     2.96444471    -0.25320034
 h      2.61367496     1.32145987    -0.29971530
 o      2.16379922    -1.32635626     0.46604727
 h      3.19094428    -1.15455187     0.36205864
 c     -2.58161100    -0.70868879     0.44433539
 h     -2.84902243     0.04999375     1.26402081
 h     -3.20010114    -0.29297122    -0.39423487
 h     -2.63566284    -1.83002094     0.59735382
 h     -0.97623285     1.54834997     1.12913369
          17

 c      1.30135251    -0.45600963    -0.26387577
 c     -0.08107704    -1.03262005    -0.37392805
 c     -1.21152758    -0.26332962    -0.01524456
 c     -0.98647191     1.20249329    -0.02793526
 c      0.42726197     1.79065709    -0.31004767
 c      1.52360165     1.02590498    -0.31580026
 h     -0.24769153    -2.13282415    -0.61765177
 h     -1.75256433     1.93342247    -0.15572388
 h      0.53256671     2.98409605    -0.22291932
 h      2.62427254     1.28225674    -0.29254468
 o      2.15127328    -1.32863142     0.47055988
 h      3.21297965    -1.08289102     0.31048798
 c     -2.57902840    -0.71425045     0.44965435
 h     -2.80977212     0.02291119     1.34500063
 h     -3.21209501    -0.35738417    -0.38798479
 h     -2.59262337    -1.82419216     0.60894648
 h     -0.98809623     1.57646235     1.04077508
          17

 c      1.30306390    -0.45425404    -0.26222764
 c     -0.08674917    -1.01001866    -0.38576736
 c     -1.21522265    -0.25990451    -0.00773042
 c     -0.96938038     1.20467144    -0.04245966
 c      0.43890810     1.79170755    -0.31808195
 c      1.52019845     1.00745990    -0.29862472
 h     -0.19560110    -2.12448957    -0.64289261
 h     -1.81318185     1.89186078    -0.13322894
 h      0.46171632     2.97864369    -0.19600793
 h      2.62239790     1.24732709    -0.28578703
 o      2.13983822    -1.32924029     0.47288339
 h      3.20034473    -1.01701963     0.26502445
 c     -2.57564516    -0.71877924     0.45504368
 h     -2.76987016    -0.02241660     1.41416621
 h     -3.22825580    -0.42667148    -0.37890811
 h     -2.55365015    -1.80936101     0.62235942
 h     -0.99667324     1.59732329     0.95521135
          17

 c      1.30317419    -0.45325895    -0.25797132
 c     -0.09220411    -0.98820340    -0.39747774
 c     -1.21719735    -0.25593543    -0.00109114
 c     -0.95083728     1.20733394    -0.05686679
 c      0.44858396     1.79449655    -0.32560015
 c      1.51854833     0.98689326    -0.28192282
 h     -0.14010535    -2.10274372    -0.65936127
 h     -1.87907494     1.85007858    -0.12649489
 h      0.39344862     2.94923987    -0.17407754
 h      2.60892883     1.21794964    -0.27857426
 o      2.12982442    -1.32789737     0.47279187
 h      3.15158339    -0.96194680     0.22940280
 c     -2.57126894    -0.72218846     0.46106083
 h     -2.73093727    -0.08520793     1.46614683
 h     -3.24995843    -0.49739292    -0.36735316
 h     -2.51860699    -1.79115203     0.63815892
 h     -1.00091170     1.61612947     0.89039854
          17

 c      1.30115394    -0.45307955    -0.25115982
 c     -0.09705860    -0.96760409    -0.40902944
 c     -1.21732659    -0.25121711     0.00448946
 c     -0.93195069     1.21004456    -0.07222824
 c      0.45595528     1.79846142    -0.33256046
 c      1.51851945     0.96481589    -0.26583880
 h     -0.08459810    -2.06838472    -0.66718059
 h     -1.94050754     1.80487957    -0.13578776
 h      0.33283573     2.90165793    -0.15812510
 h      2.58773957     1.19556206    -0.27000100
 o      2.12121875    -1.32446611     0.47016837
 h      3.07113031    -0.92104079     0.20622613
 c     -2.56577447    -0.72447009     0.46795801
 h     -2.69501687    -0.16217999     1.49856713
 h     -3.27750464    -0.56675070    -0.35299527
 h     -2.48673078    -1.77608377     0.65677590
 h     -1.00122675     1.63916581     0.86114228
          17

 c      1.29649944    -0.45372437    -0.24192881
 c     -0.10095083    -0.94839397    -0.42031747
 c     -1.21555469    -0.24560051     0.00884838
 c     -0.91378365     1.21260667    -0.08856350
 c      0.46099675     1.80249683    -0.33897798
 c      1.51961162     0.94199132    -0.25050868
 h     -0.03256550    -2.02543264    -0.66737438
 h     -1.98853978     1.75488135    -0.16032521
 h      0.28382672     2.84693805    -0.14816759
 h      2.56515326     1.18161555    -0.25920519
 o      2.11360792    -1.31904147     0.46505655
 h      2.97045063    -0.89486900     0.19626873
 c     -2.55916059    -0.72581106     0.47563772
 h     -2.66431443    -0.24802762     1.51242913
 h     -3.30960926    -0.63267948    -0.33432371
 h     -2.45678437    -1.76954369     0.67807182
 h     -0.99862394     1.66846864     0.86850033
          17

 c      1.28875216    -0.45513801    -0.23049622
 c     -0.10359968    -0.93050509    -0.43116635
 c     -1.21190060    -0.23901297     0.01186064
 c     -0.89730043     1.21519666    -0.10480447
 c      0.46397924     1.80505815    -0.34494089
 c      1.52115321     0.91928967    -0.23605922
 h      0.01287029    -1.98085804    -0.66179913
 h     -2.01652088     1.70076207    -0.19851558
 h      0.24839928     2.80083996    -0.14297169
 h      2.54831754     1.17726840    -0.24542965
 o      2.10591692    -1.31215116     0.45777730
 h      2.87226320    -0.87802553     0.19666727
 c     -2.55152333    -0.72674607     0.48365625
 h     -2.64098965    -0.33584250     1.51279014
 h     -3.34356156    -0.69359270    -0.30900893
 h     -2.42745065    -1.77373091     0.70086142
 h     -0.99353014     1.70005848     0.89943128
          17

 c      1.27756299    -0.45720566    -0.21714693
 c     -0.10485383    -0.91372482    -0.44136178
 c     -1.20646022    -0.23145941     0.01346141
 c     -0.88330019     1.21807309    -0.11965092
 c      0.46538216     1.80461387    -0.35057455
 c      1.52259484     0.89765591    -0.22260488
 h      0.04931927    -1.94336179    -0.65280911
 h     -2.02046939     1.64471803    -0.24838554
 h      0.22662684     2.77917479    -0.14060176
 h      2.54230576     1.18277075    -0.22806044
 o      2.09631389    -1.30495497     0.44901537
 h      2.81158355    -0.85582508     0.19947270
 c     -2.54298013    -0.72815086     0.49128345
 h     -2.62689210    -0.41799604     1.50896963
 h     -3.37596359    -0.74812122    -0.27487627
 h     -2.39773798    -1.78707002     0.72281948
 h     -0.98590674     1.72802978     0.93735543
          17

 c      1.26283475    -0.45977575    -0.20219696
 c     -0.10470803    -0.89791702    -0.45071634
 c     -1.19940736    -0.22301757     0.01366245
 c     -0.87233223     1.22135503    -0.13215123
 c      0.46567328     1.80042764    -0.35590665
 c      1.52374581     0.87810096    -0.21024329
 h      0.07512765    -1.92063767    -0.64258152
 h     -1.99923208     1.58993625    -0.30799703
 h      0.21865546     2.78892687    -0.14024520
 h      2.54744624     1.19676134    -0.20669701
 o      2.08357437    -1.29856244     0.43936878
 h      2.81277799    -0.81494430     0.19856207
 c     -2.53360963    -0.73098919     0.49771510
 h     -2.62318702    -0.48788702     1.51237957
 h     -3.40364102    -0.79506282    -0.23088029
 h     -2.36713535    -1.80551929     0.74099347
 h     -0.97583044     1.74800101     0.96955409
          17

 c      1.24486330    -0.46266897    -0.18595482
 c     -0.10327216    -0.88329175    -0.45913653
 c     -1.19099364    -0.21382877     0.01255426
 c     -0.86461866     1.22502460    -0.14175040
 c      0.46514967     1.79295649    -0.36077434
 c      1.52475110     0.86166890    -0.19904611
 h      0.08893698    -1.91599150    -0.63241041
 h     -1.95490542     1.54029807    -0.37580119
 h      0.22639656     2.82355294    -0.14349995
 h      2.55932890     1.21614202    -0.18129114
 o      2.06892706    -1.29268197     0.42868668
 h      2.85891932    -0.76483936     0.19984167
 c     -2.52343707    -0.73598627     0.50253935
 h     -2.62988757    -0.54186237     1.53077479
 h     -3.42440620    -0.83345995    -0.17769978
 h     -2.33553109    -1.82450016     0.75260971
 h     -0.96374758     1.75769456     0.98819879
          17

 c      1.22431255    -0.46564365    -0.16871628
 c     -0.10073750    -0.87050707    -0.46663466
 c     -1.18154681    -0.20408104     0.01029017
 c     -0.85996452     1.22898749    -0.14814228
 c      0.46405852     1.78336733    -0.36492910
 c      1.52585986     0.84932088    -0.18904564
 h      0.08937503    -1.92688584    -0.62254520
 h     -1.89361144     1.50021667    -0.45107316
 h      0.25215661     2.86850155    -0.15320648
 h      2.57147948     1.23683876    -0.15223101
 o      2.05448700    -1.28645698     0.41667801
 h      2.91676361    -0.72447092     0.21147924
 c     -2.51244730    -0.74348917     0.50614742
 h     -2.64543660    -0.57954333     1.56298203
 h     -3.43758056    -0.86268523    -0.11785134
 h     -2.30307302    -1.84020926     0.75570829
 h     -0.95055640     1.75644290     0.98910278
          17

 c      1.20207714    -0.46835182    -0.15077179
 c     -0.09740849    -0.86049789    -0.47328818
 c     -1.17145947    -0.19399228     0.00705659
 c     -0.85771398     1.23311524    -0.15112399
 c      0.46278519     1.77284150    -0.36819107
 c      1.52720272     0.84178433    -0.18022825
 h      0.07542763    -1.94668804    -0.61264311
 h     -1.82577649     1.47426906    -0.53458383
 h      0.29648508     2.90928448    -0.17159401
 h      2.57820950     1.25491495    -0.12026882
 o      2.04166671    -1.27954203     0.40340316
 h      2.96318510    -0.70503709     0.23610560
 c     -2.50058515    -0.75354030     0.50957221
 h     -2.66674575    -0.60237997     1.60036319
 h     -3.44421772    -0.88249173    -0.05532159
 h     -2.27005416    -1.85020382     0.74942909
 h     -0.93768992     1.74481894     0.97070226
          17

 c      1.17916914    -0.47032786    -0.13240057
 c     -0.09375792    -0.85419314    -0.47919456
 c     -1.16117174    -0.18379311     0.00303634
 c     -0.85696649     1.23729401    -0.15057350
 c      0.46189651     1.76225707    -0.37050469
 c      1.52868922     0.83944793    -0.17253747
 h      0.04708064    -1.96778080    -0.60229583
 h     -1.76339539     1.46612445    -0.62870700
 h      0.35763974     2.93526925    -0.19954665
 h      2.57609981     1.26741083    -0.08635149
 o      2.03118990    -1.27207612     0.38916135
 h      2.98593321    -0.71011902     0.27251684
 c     -2.48773763    -0.76597268     0.51393609
 h     -2.68987041    -0.61231144     1.63277787
 h     -3.44684770    -0.89298964     0.00519947
 h     -2.23681362    -1.85367737     0.73401885
 h     -0.92722524     1.72469915     0.93397817
          17

 c      1.15664291    -0.47102438    -0.11385409
 c     -0.09042207    -0.85230759    -0.48444787
 c     -1.15114541    -0.17370912    -0.00162652
 c     -0.85716906     1.24150027    -0.14675446
 c      0.46207598     1.75216622    -0.37192032
 c      1.53000011     0.84231827    -0.16588045
 h      0.00558840    -1.98386784    -0.59130201
 h     -1.71289231     1.47669990    -0.73473975
 h      0.43213259     2.94013355    -0.23672124
 h      2.56441715     1.27277203    -0.05143990
 o      2.02336249    -1.26445219     0.37433806
 h      2.97962742    -0.73894343     0.31788195
 c     -2.47376323    -0.78043890     0.52004159
 h     -2.71082879    -0.61133982     1.65274802
 h     -3.44856152    -0.89453305     0.05928767
 h     -2.20362756    -1.85169965     0.71069858
 h     -0.92195760     1.69980152     0.88351076
          17

 c      1.13552414    -0.46989761    -0.09534243
 c     -0.08811761    -0.85523477    -0.48912594
 c     -1.14182979    -0.16395316    -0.00684636
 c     -0.85848611     1.24579726    -0.14087903
 c      0.46401341     1.74285831    -0.37255566
 c      1.53062339     0.85001800    -0.16013618
 h     -0.04669566    -1.99105923    -0.57972862
 h     -1.67057584     1.50304593    -0.84819286
 h      0.51541683     2.92147750    -0.28187059
 h      2.54514964     1.27100566    -0.01633912
 o      2.01813935    -1.25720889     0.35932257
 h      2.94449907    -0.78756840     0.36876834
 c     -2.45859502    -0.79641484     0.52823290
 h     -2.72612980    -0.60152602     1.65652638
 h     -3.45153725    -0.88757972     0.10366505
 h     -2.17061105    -1.84732115     0.68144390
 h     -0.92537045     1.67655119     0.82945295
          17

 c      1.11672664    -0.46652507    -0.07703405
 c     -0.08751122    -0.86298853    -0.49327243
 c     -1.13362473    -0.15473026    -0.01258699
 c     -0.86133753     1.25018708    -0.13520893
 c      0.46826132     1.73440887    -0.37255597
 c      1.52992089     0.86181300    -0.15516145
 h     -0.10669270    -1.98829397    -0.56788208
 h     -1.62789009     1.53961743    -0.95876235
 h      0.60250051     2.88075942    -0.33318604
 h      2.52282354     1.26361725     0.01846150
 o      2.01494321    -1.25104854     0.34443774
 h      2.88883758    -0.84801630     0.42199290
 c     -2.44234512    -0.81322940     0.53841205
 h     -2.73303718    -0.58498537     1.64382759
 h     -3.45573284    -0.87268868     0.13663146
 h     -2.13771587    -1.84517472     0.64864812
 h     -0.94140651     1.66434559     0.78837741
          17

 c      1.10096200    -0.46071731    -0.05907571
 c     -0.08908391    -0.87515965    -0.49687073
 c     -1.12685065    -0.14624691    -0.01883066
 c     -0.86581326     1.25464094    -0.13215437
 c      0.47507621     1.72670302    -0.37205372
 c      1.52725994     0.87667215    -0.15078535
 h     -0.17103992    -1.97754065    -0.55624012
 h     -1.57862413     1.58061020    -1.05542887
 h      0.68862980     2.82363983    -0.38872681
 h      2.50367891     1.25318199     0.05285614
 o      2.01230228    -1.24691512     0.32979647
 h      2.83443122    -0.90666243     0.47679508
 c     -2.42529782    -0.83016622     0.55011430
 h     -2.72977619    -0.56374902     1.61750891
 h     -3.45868487    -0.85072743     0.15789793
 h     -2.10497680    -1.85011771     0.61469214
 h     -0.97374320     1.67262633     0.77706694
          17

 c      1.08865366    -0.45257506    -0.04162951
 c     -0.09303411    -0.89090319    -0.49982442
 c     -1.12173252    -0.13872112    -0.02554801
 c     -0.87167536     1.25955612    -0.13276230
 c      0.48428830     1.71948280    -0.37113594
 c      1.52225480     0.89337496    -0.14677692
 h     -0.23656899    -1.96371400    -0.54534864
 h     -1.52078503     1.62127235    -1.13017111
 h      0.77010442     2.76001355    -0.44699987
 h      2.49359091     1.24237344     0.08687773
 o      2.00805888    -1.24579762     0.31510913
 h      2.81348551    -0.94758577     0.53811295
 c     -2.40776646    -0.84664901     0.56258439
 h     -2.71578793    -0.53945190     1.58346589
 h     -3.45655131    -0.82309425     0.16808210
 h     -2.07304157    -1.86502996     0.58163471
 h     -1.02390865     1.70392719     0.79780041
          17

 c      1.07986414    -0.44246493    -0.02490508
 c     -0.09925773    -0.90901737    -0.50196567
 c     -1.11839440    -0.13238425    -0.03268450
 c     -0.87867742     1.26593204    -0.13633557
 c      0.49525151     1.71252711    -0.36983868
 c      1.51507251     0.91064334    -0.14278413
 h     -0.30072828    -1.95372764    -0.53567452
 h     -1.45538419     1.65811855    -1.17853271
 h      0.84482365     2.70223070    -0.50752540
 h      2.49515769     1.23278520     0.12002711
 o      2.00154742    -1.24788712     0.30006282
 h      2.83504648    -0.96681567     0.61106739
 c     -2.38992494    -0.86241054     0.57484222
 h     -2.69190555    -0.51293422     1.55025178
 h     -3.44557795    -0.79171256     0.16826760
 h     -2.04360529    -1.88912896     0.55127165
 h     -1.08931102     1.75132333     0.83447524
          17

 c      1.07430219    -0.43096687    -0.00915566
 c     -0.10740930    -0.92817798    -0.50309115
 c     -1.11686538    -0.12745931    -0.04016189
 c     -0.88666681     1.27483291    -0.14163557
 c      0.50693859     1.70602984    -0.36819910
 c      1.50660597     0.92721129    -0.13828221
 h     -0.36161829    -1.95410052    -0.52745784
 h     -1.38516891     1.68880784    -1.19900217
 h      0.91163785     2.66051415    -0.57077355
 h      2.50615534     1.22449916     0.15066019
 o      1.99451964    -1.25248021     0.28509263
 h      2.87096130    -0.97430263     0.68899066
 c     -2.37176318    -0.87748337     0.58582532
 h     -2.66004844    -0.48418094     1.52735078
 h     -3.42316197    -0.75879280     0.15980596
 h     -2.01919997    -1.91833208     0.52541086
 h     -1.16417001     1.80453894     0.86680541
          17

 c      1.07145366    -0.41884708     0.00535653
 c     -0.11702357    -0.94727300    -0.50300371
 c     -1.11709440    -0.12412085    -0.04788820
 c     -0.89548166     1.28690603    -0.14772838
 c      0.51818537     1.70092739    -0.36637469
 c      1.49833220     0.94183523    -0.13259875
 h     -0.41736464    -1.96781699    -0.52067285
 h     -1.31406948     1.71213549    -1.19276613
 h      0.96850329     2.63817675    -0.63695167
 h      2.52098941     1.21675254     0.17617615
 o      1.98876343    -1.25886780     0.27095179
 h      2.89305819    -0.97926696     0.76012258
 c     -2.35320470    -0.89197214     0.59469869
 h     -2.62215520    -0.45327817     1.52153503
 h     -3.38832312    -0.72652589     0.14427288
 h     -2.00238206    -1.94732250     0.50591734
 h     -1.24207754     1.85529100     0.88071646
          17

 c      1.07072778    -0.40700424     0.01838724
 c     -0.12764389    -0.96560403    -0.50154341
 c     -1.11896314    -0.12246116    -0.05576823
 c     -0.90487307     1.30226361    -0.15395769
 c      0.52792696     1.69874065    -0.36471736
 c      1.49191567     0.95336382    -0.12503404
 h     -0.46538684    -1.99284921    -0.51512036
 h     -1.24713288     1.72833196    -1.16436964
 h      1.01168584     2.63147374    -0.70467693
 h      2.53370420     1.20885547     0.19390588
 o      1.98513902    -1.26655920     0.25818671
 h      2.88775234    -0.98631578     0.81591863
 c     -2.33425260    -0.90576388     0.60117822
 h     -2.57909995    -0.42212035     1.53335426
 h     -3.34182156    -0.69682263     0.12341157
 h     -1.99491001    -1.97161556     0.49441979
 h     -1.31743987     1.89829431     0.86908012
          17

 c      1.07154225    -0.39637910     0.02971819
 c     -0.13887067    -0.98281705    -0.49860248
 c     -1.12229573    -0.12247602    -0.06370901
 c     -0.91448321     1.32050493    -0.15962101
 c      0.53534626     1.70099127    -0.36368274
 c      1.48874337     0.96091420    -0.11501694
 h     -0.50247929    -2.02367492    -0.51054760
 h     -1.19054741     1.73971635    -1.12324956
 h      1.03713456     2.63362789    -0.77103445
 h      2.54024358     1.20062914     0.20194531
 o      1.98385992    -1.27517694     0.24709887
 h      2.85146568    -0.99742005     0.85179469
 c     -2.31500413    -0.91841498     0.60555373
 h     -2.53085421    -0.39495420     1.55728950
 h     -3.28614679    -0.67111267     0.09897489
 h     -1.99732315    -1.98867101     0.49196054
 h     -1.38579211     1.93059729     0.82960057
          17

 c      1.07335297    -0.38786251     0.03915192
 c     -0.15032492    -0.99870055    -0.49413054
 c     -1.12686732    -0.12406845    -0.07162025
 c     -0.92386348     1.34075661    -0.16373907
 c      0.54002521     1.70865617    -0.36364339
 c      1.48951935     0.96408094    -0.10223725
 h     -0.52567308    -2.05410578    -0.50668806
 h     -1.15115354     1.75126120    -1.08497783
 h      1.04213990     2.63842956    -0.83261929
 h      2.53941536     1.19242043     0.19955492
 o      1.98475543    -1.28441493     0.23779347
 h      2.78668914    -1.01316251     0.86651135
 c     -2.29556499    -0.92927314     0.60841878
 h     -2.47758070    -0.37689556     1.58528164
 h     -3.22536730    -0.65019904     0.07250744
 h     -2.00888628    -1.99820798     0.49879827
 h     -1.44385220     1.95102841     0.76342117
          17

 c      1.07565959    -0.38222447     0.04650144
 c     -0.16159717    -1.01303543    -0.48813416
 c     -1.13241072    -0.12706610    -0.07941145
 c     -0.93255234     1.36182742    -0.16529550
 c      0.54205117     1.72191324    -0.36474512
 c      1.49403052     0.96305223    -0.08672268
 h     -0.53307672    -2.07931510    -0.50324061
 h     -1.13464006     1.76928400    -1.06825499
 h      1.02597804     2.64168058    -0.88644935
 h      2.53313914     1.18498197     0.18722221
 o      1.98729607    -1.29407762     0.23011780
 h      2.70186310    -1.03263342     0.86327042
 c     -2.27600387    -0.93766358     0.61039871
 h     -2.42033340    -0.37202641     1.61006527
 h     -3.16468063    -0.63422343     0.04521397
 h     -2.02776536    -2.00208863     0.51438487
 h     -1.48992158     1.96026311     0.67503535
          17

 c      1.07801074    -0.38005953     0.05158259
 c     -0.17222442    -1.02553764    -0.48067179
 c     -1.13862168    -0.13124470    -0.08698624
 c     -0.94016677     1.38260048    -0.16423421
 c      0.54192886     1.74016815    -0.36686114
 c      1.50118654     0.95854913    -0.06883519
 h     -0.52426471    -2.09666708    -0.49985950
 h     -1.14264630     1.79649779    -1.08397456
 h      0.98991009     2.64145768    -0.93049366
 h      2.52627390     1.17933523     0.16648502
 o      1.99044109    -1.30418280     0.22342683
 h      2.61398290    -1.05216224     0.85348293
 c     -2.25638795    -0.94302079     0.61200329
 h     -2.36103456    -0.38238398     1.62668468
 h     -3.10955163    -0.62282515     0.01809017
 h     -2.05140657    -2.00376992     0.53748833
 h     -1.52509775     1.96168826     0.57324357
          17

 c      1.08001988    -0.38173681     0.05421782
 c     -0.18169702    -1.03585237    -0.47184525
 c     -1.14516574    -0.13634566    -0.09424239
 c     -0.94630604     1.40227602    -0.16226384
 c      0.54031287     1.76224791    -0.36962136
 c      1.50934813     0.95162427    -0.04917371
 h     -0.50028058    -2.10587688    -0.49618057
 h     -1.17148816     1.82815873    -1.12643859
 h      0.93706603     2.63819032    -0.96407524
 h      2.52549141     1.17652992     0.13941373
 o      1.99265724    -1.31503942     0.21638937
 h      2.54833932    -1.06438909     0.85977771
 c     -2.23684964    -0.94499791     0.61354372
 h     -2.30214428    -0.40771546     1.63289687
 h     -3.06461266    -0.61549156    -0.00764337
 h     -2.07709346    -2.00704824     0.56642023
 h     -1.55531680     1.96277831     0.47193804
          17

 c      1.08139682    -0.38736233     0.05426284
 c     -0.18948828    -1.04356879    -0.46179111
 c     -1.15168899    -0.14208413    -0.10108567
 c     -0.95035286     1.42012517    -0.16204618
 c      0.53774195     1.78662539    -0.37246809
 c      1.51685636     0.94345474    -0.02841541
 h     -0.46340189    -2.10887625    -0.49186677
 h     -1.21425387     1.85573135    -1.18025807
 h      0.87224920     2.63480273    -0.98830911
 h      2.53639527     1.17710855     0.10776811
 o      1.99299590    -1.32690440     0.20790381
 h      2.52127919    -1.06396796     0.90118589
 c     -2.21763547    -0.94359828     0.61506456
 h     -2.24630154    -0.44550592     1.62938196
 h     -3.03280030    -0.61191686    -0.03004834
 h     -2.10246780    -2.01420914     0.59924301
 h     -1.59179727     1.97460050     0.38735677
          17

 c      1.08198741    -0.39678228     0.05165211
 c     -0.19509485    -1.04826898    -0.45067230
 c     -1.15783351    -0.14815647    -0.10744920
 c     -0.95187651     1.43561831    -0.16551001
 c      0.53453115     1.81161828    -0.37471978
 c      1.52256105     0.93521527    -0.00718864
 h     -0.41669764    -2.10928390    -0.48665719
 h     -1.26372724     1.87232651    -1.23150287
 h      0.80136118     2.63648360    -1.00628410
 h      2.55979228     1.18038858     0.07246933
 o      1.99223934    -1.33939241     0.19874860
 h      2.52157834    -1.05686254     0.96645033
 c     -2.19912651    -0.93927156     0.61631009
 h     -2.19596003    -0.49114798     1.62002264
 h     -3.01512468    -0.61211363    -0.04632352
 h     -2.12568981    -2.02465084     0.63380858
 h     -1.64402982     2.00509427     0.32916393
          17

 c      1.08178578    -0.40962130     0.04642850
 c     -0.19807364    -1.04964692    -0.43867160
 c     -1.16326166    -0.15423911    -0.11330218
 c     -0.95147779     1.44899669    -0.17303633
 c      0.53083624     1.83562491    -0.37569177
 c      1.52603491     0.92798382     0.01394554
 h     -0.36341662    -2.11113409    -0.48040643
 h     -1.31387751     1.87428074    -1.27135873
 h      0.73020171     2.64912112    -1.02215391
 h      2.59044562     1.18425457     0.03408196
 o      1.99167761    -1.35187974     0.19058729
 h      2.52937210    -1.05340549     1.02945066
 c     -2.18183424    -0.93285341     0.61677682
 h     -2.15298536    -0.53854315     1.61172758
 h     -3.01102595    -0.61622094    -0.05319158
 h     -2.14522995    -2.03519931     0.66768924
 h     -1.70893910     2.05083175     0.29431256
          17

 c      1.08090662    -0.42531329     0.03873943
 c     -0.19807629    -1.04768077    -0.42599384
 c     -1.16768841    -0.15997496    -0.11864227
 c     -0.95057189     1.46101723    -0.18411233
 c      0.52678088     1.85744838    -0.37491995
 c      1.52736403     0.92262362     0.03445026
 h     -0.30646879    -2.11692158    -0.47306261
 h     -1.36009602     1.86047510    -1.29516379
 h      0.66312798     2.67609105    -1.03861917
 h      2.61979411     1.18590724    -0.00629213
 o      1.99207038    -1.36400452     0.18453336
 h      2.53262368    -1.05990298     1.07203909
 c     -2.16636666    -0.92531910     0.61591576
 h     -2.11833325    -0.58154800     1.61254889
 h     -3.01895438    -0.62421049    -0.04759263
 h     -2.15965342    -2.04184798     0.69824026
 h     -1.77337457     2.10055144     0.27364906
          17

 c      1.07955489    -0.44312464     0.02882450
 c     -0.19486619    -1.04275530    -0.41287439
 c     -1.17090826    -0.16496788    -0.12348004
 c     -0.95049194     1.47226577    -0.19812746
 c      0.52250393     1.87653622    -0.37235712
 c      1.52679539     0.91968581     0.05380079
 h     -0.24836348    -2.12607046    -0.46458418
 h     -1.39899361     1.83148214    -1.30108084
 h      0.60278768     2.71563014    -1.05452916
 h      2.63976339     1.18294239    -0.04676453
 o      1.99370858    -1.37565804     0.18105269
 h      2.52641659    -1.07859332     1.08583687
 c     -2.15335656    -0.91748168     0.61349688
 h     -2.09208327    -0.61593641     1.62753909
 h     -3.03686850    -0.63569232    -0.02733297
 h     -2.16762490    -2.04149782     0.72287518
 h     -1.82467049     2.14391572     0.25981070
          17

 c      1.07801452    -0.46218872     0.01701252
 c     -0.18832214    -1.03561915    -0.39958287
 c     -1.17280442    -0.16879931    -0.12782533
 c     -0.95209853     1.48292789    -0.21456010
 c      0.51810862     1.89289031    -0.36831938
 c      1.52450970     0.91939319     0.07150901
 h     -0.19154979    -2.13519493    -0.45488901
 h     -1.42827539     1.78911123    -1.28965105
 h      0.55103171     2.76168097    -1.06535594
 h      2.64494779     1.17399985    -0.08504870
 o      1.99661141    -1.38688226     0.18017505
 h      2.51001726    -1.10918781     1.06906527
 c     -2.14336889    -0.90983075     0.60990044
 h     -2.07382471    -0.64035234     1.65512540
 h     -3.06253979    -0.64986501     0.00852616
 h     -2.16805624    -2.03284035     0.73942211
 h     -1.85503190     2.17461029     0.24880241
          17

 c      1.07665475    -0.48156305     0.00372316
 c     -0.17846550    -1.02719473    -0.38641486
 c     -1.17334280    -0.17106705    -0.13167672
 c     -0.95578393     1.49286098    -0.23286497
 c      0.51362484     1.90675105    -0.36324340
 c      1.52053855     0.92169553     0.08715002
 h     -0.13866292    -2.13994821    -0.44388707
 h     -1.44695598     1.73629230    -1.26423077
 h      0.50964343     2.80714019    -1.06588688
 h      2.63319953     1.15892654    -0.11897181
 o      2.00057017    -1.39783048     0.18153376
 h      2.48617965    -1.14934225     1.02600390
 c     -2.13683245    -0.90257032     0.60600940
 h     -2.06291899    -0.65543547     1.68799962
 h     -3.09369552    -0.66556795     0.05958215
 h     -2.16024723    -2.01653201     0.74641209
 h     -1.86099792     2.18967200     0.23897716
          17

 c      1.07595281    -0.50029047    -0.01053161
 c     -0.16552824    -1.01837447    -0.37368005
 c     -1.17255935    -0.17143350    -0.13500883
 c     -0.96150536     1.50169053    -0.25230357
 c      0.50902862     1.91834271    -0.35749580
 c      1.51474405     0.92634729     0.10038059
 h     -0.09241339    -2.13699969    -0.43155528
 h     -1.45602214     1.67704328    -1.23209983
 h      0.48032275     2.84637131    -1.05234526
 h      2.60563810     1.13871280    -0.14688168
 o      2.00503604    -1.40879576     0.18417154
 h      2.46279529    -1.19402376     0.97008207
 c     -2.13400813    -0.89571265     0.60281220
 h     -2.05846564    -0.66242695     1.71736181
 h     -3.12808113    -0.68140915     0.12423108
 h     -2.14395809    -1.99508255     0.74322889
 h     -1.84223197     2.18844407     0.23011620
          17

 c      1.07652075    -0.51745413    -0.02515045
 c     -0.15002687    -1.00988673    -0.36168909
 c     -1.17054485    -0.16967046    -0.13775933
 c     -0.96874644     1.50887703    -0.27183347
 c      0.50428181     1.92776833    -0.35131000
 c      1.50680718     0.93297923     0.11095917
 h     -0.05528703    -2.12518181    -0.41799092
 h     -1.45927488     1.61607960    -1.20540610
 h      0.46440256     2.87609190    -1.02304107
 h      2.56666079     1.11536411    -0.16798901
 o      2.00896070    -1.42024315     0.18628842
 h      2.45526883    -1.23490936     0.92780482
 c     -2.13497628    -0.88912419     0.60108074
 h     -2.05923038    -0.66248628     1.73632238
 h     -3.16351701    -0.69595599     0.19992223
 h     -2.11942305    -1.97255370     0.73010556
 h     -1.80111808     2.17221239     0.22309144
          17

 c      1.07910630    -0.53220920    -0.03945771
 c     -0.13280355    -1.00222579    -0.35074144
 c     -1.16742441    -0.16568496    -0.13982363
 c     -0.97651897     1.51378223    -0.29028090
 c      0.49936251     1.93498793    -0.34478843
 c      1.49623398     0.94115953     0.11876580
 h     -0.02926207    -2.10585194    -0.40342005
 h     -1.46289935     1.55762670    -1.19928386
 h      0.46264730     2.89544220    -0.97824108
 h      2.52377948     1.09166830    -0.18263493
 o      2.01120609    -1.43258566     0.18598593
 h      2.48010189    -1.26418749     0.92686761
 c     -2.13963899    -0.88256924     0.60125323
 h     -2.06367487    -0.65660813     1.74112010
 h     -3.19796707    -0.70797070     0.28343629
 h     -2.08733175    -1.95372734     0.70794749
 h     -1.74327074     2.14459713     0.22009719
          17

 c      1.08452375    -0.54379895    -0.05275393
 c     -0.11499705    -0.99561828    -0.34110958
 c     -1.16333420    -0.15951268    -0.14106984
 c     -0.98361870     1.51570012    -0.30705178
 c      0.49428164     1.93981664    -0.33791322
 c      1.48245778     0.95044787     0.12379832
 h     -0.01561901    -2.08275591    -0.38816911
 h     -1.47175247     1.50415910    -1.22403297
 h      0.47515826     2.90595422    -0.91989289
 h      2.48641423     1.07072707    -0.19219619
 o      2.01190208    -1.44571330     0.18344560
 h      2.53386191    -1.28253134     0.96175721
 c     -2.14773790    -0.87582833     0.60344170
 h     -2.07001092    -0.64567990     1.73120613
 h     -3.22963675    -0.71662082     0.37112084
 h     -2.04885926    -1.94239812     0.67803503
 h     -1.67842695     2.11236879     0.22537571
          17

 c      1.09350966    -0.55159703    -0.06440884
 c     -0.09790054    -0.99003282    -0.33301267
 c     -1.15841050    -0.15127919    -0.14137544
 c     -0.98907453     1.51381982    -0.32285180
 c      0.48907371     1.94193162    -0.33056192
 c      1.46512371     0.96042847     0.12611052
 h     -0.01487541    -2.06137010    -0.37260642
 h     -1.48500065     1.45704666    -1.27665166
 h      0.50136603     2.91150498    -0.85131053
 h      2.46273760     1.05528502    -0.19815955
 o      2.01229396    -1.45921917     0.18043328
 h      2.59604865    -1.29560222     1.00207571
 c     -2.15886649    -0.86887150     0.60746116
 h     -2.07621339    -0.63046279     1.70918323
 h     -3.25712576    -0.72157307     0.45906336
 h     -2.00587602    -1.93928173     0.64183486
 h     -1.61966947     2.08512454     0.24546129
          17

 c      1.10654803    -0.55519521    -0.07395337
 c     -0.08272010    -0.98525944    -0.32658484
 c     -1.15279703    -0.14116052    -0.14067046
 c     -0.99251403     1.50746754    -0.33917259
 c      0.48375752     1.94093628    -0.32256801
 c      1.44445720     0.97070640     0.12571145
 h     -0.02685067    -2.04739607    -0.35704269
 h     -1.49750297     1.41814318    -1.34342810
 h      0.54013126     2.91769801    -0.77649537
 h      2.45561265     1.04726415    -0.20062168
 o      2.01344059    -1.47281008     0.17827094
 h      2.64970449    -1.30710519     1.02509137
 c     -2.17247150    -0.86194914     0.61283053
 h     -2.08000049    -0.61146657     1.68079404
 h     -3.27964050    -0.72292958     0.54326787
 h     -1.96126364    -1.94117199     0.60114931
 h     -1.57771069     2.07081902     0.28584000
          17

 c      1.12371313    -0.55448535    -0.08113107
 c     -0.07033038    -0.98106278    -0.32185263
 c     -1.14665674    -0.12937627    -0.13896548
 c     -0.99438282     1.49670513    -0.35687590
 c      0.47828450     1.93656734    -0.31385185
 c      1.42140117     0.98085640     0.12254226
 h     -0.05076818    -2.04440890    -0.34162743
 h     -1.50436986     1.38961186    -1.40947667
 h      0.58986168     2.92973771    -0.69881230
 h      2.46119022     1.04785437    -0.19769153
 o      2.01590516    -1.48630188     0.17752972
 h      2.68607662    -1.31848773     1.02068841
 c     -2.18787843    -0.85549721     0.61879939
 h     -2.07885873    -0.58884213     1.65434000
 h     -3.29715405    -0.72106167     0.61991926
 h     -1.91891539    -1.94238319     0.55840451
 h     -1.55351417     2.06901720     0.34373649
          17

 c      1.14458605    -0.54969452    -0.08590382
 c     -0.06113377    -0.97733404    -0.31872790
 c     -1.14017827    -0.11620638    -0.13635246
 c     -0.99560110     1.48236295    -0.37566720
 c      0.47251800     1.92902488    -0.30455065
 c      1.39739617     0.99035945     0.11658334
 h     -0.08520911    -2.05182340    -0.32634899
 h     -1.50291588     1.37296282    -1.46403842
 h      0.64828342     2.94898848    -0.61968471
 h      2.47163423     1.05784455    -0.18654054
 o      2.01989182    -1.49953821     0.17832135
 h      2.70224077    -1.33007398     0.98665271
 c     -2.20435692    -0.84992199     0.62452862
 h     -2.07027818    -0.56260150     1.63842355
 h     -3.31036920    -0.71642667     0.68573371
 h     -1.88316868    -1.93733022     0.51661385
 h     -1.54010125     2.07168943     0.40703336
          17

 c      1.16828387    -0.54136445    -0.08842306
 c     -0.05507500    -0.97411288    -0.31701566
 c     -1.13357218    -0.10200871    -0.13298363
 c     -0.99692112     1.46547529    -0.39471684
 c      0.46626576     1.91915633    -0.29500781
 c      1.37405456     0.99858128     0.10797931
 h     -0.12791353    -2.06492177    -0.31117498
 h     -1.49239043     1.36874767    -1.50089095
 h      0.71181976     2.97114751    -0.53881282
 h      2.47897475     1.07774842    -0.16486051
 o      2.02530359    -1.51236440     0.18042998
 h      2.70007355    -1.34145799     0.92645676
 c     -2.22118088    -0.84538817     0.62944566
 h     -2.05240123    -0.53343141     1.63792044
 h     -3.32045160    -0.70942464     0.73828747
 h     -1.85798276    -1.92245581     0.47893493
 h     -1.53024453     2.07031354     0.46181218
          17

 c      1.19359401    -0.53028745    -0.08898300
 c     -0.05177000    -0.97146694    -0.31643696
 c     -1.12705734    -0.08723094    -0.12904275
 c     -0.99869137     1.44695127    -0.41322570
 c      0.45931192     1.90826191    -0.28562222
 c      1.35294520     1.00481153     0.09707822
 h     -0.17574828    -2.07705122    -0.29620517
 h     -1.47340895     1.37672121    -1.51741615
 h      0.77544531     2.98843042    -0.45583930
 h      2.47735743     1.10773682    -0.13156012
 o      2.03162004    -1.52465924     0.18322458
 h      2.68816583    -1.35104810     0.85053547
 c     -2.23764912    -0.84169258     0.63351781
 h     -2.02494555    -0.50357671     1.65107738
 h     -3.32866981    -0.70031235     0.77619797
 h     -1.84626753    -1.89701973     0.44810794
 h     -1.51986072     2.05964021     0.49792745
          17

 c      1.21916281    -0.51741578    -0.08796993
 c     -0.05067092    -0.96935338    -0.31666233
 c     -1.12084144    -0.07241766    -0.12472236
 c     -1.00092451     1.42756898    -0.43053544
 c      0.45141405     1.89769411    -0.27671273
 c      1.33546818     1.00835471     0.08438911
 h     -0.22506291    -2.08222160    -0.28169323
 h     -1.44773147     1.39604437    -1.51414271
 h      0.83349920     2.99353206    -0.37156785
 h      2.46370820     1.14753974    -0.08675423
 o      2.03765282    -1.53642124     0.18549857
 h      2.68574665    -1.35488339     0.77870693
 c     -2.25310732    -0.83827415     0.63716572
 h     -1.98965297    -0.47667069     1.67092212
 h     -3.33612544    -0.68916673     0.79910195
 h     -1.84943004    -1.86323875     0.42598805
 h     -1.50758561     2.03757551     0.50974169
          17

 c      1.24368497    -0.50375885    -0.08581215
 c     -0.05121487    -0.96755316    -0.31734739
 c     -1.11510082    -0.05821272    -0.12021464
 c     -1.00338871     1.40803821    -0.44602815
 c      0.44232897     1.88853278    -0.26846616
 c      1.32272649     1.00865760     0.07049761
 h     -0.27224668    -2.07670747    -0.26793804
 h     -1.41836140     1.42546055    -1.49506821
 h      0.88072924     2.98208444    -0.28795315
 h      2.43775823     1.19638953    -0.03147940
 o      2.04182759    -1.54775974     0.18590994
 h      2.71829067    -1.34719602     0.73302221
 c     -2.26701671    -0.83431698     0.64095726
 h     -1.94981461    -0.45655375     1.68933394
 h     -3.34364674    -0.67588199     0.80748037
 h     -1.86703717    -1.82624552     0.41318601
 h     -1.49378420     2.00425605     0.49523041
          17

 c      1.26605472    -0.49029287    -0.08293364
 c     -0.05292286    -0.96567027    -0.31816482
 c     -1.10996906    -0.04534988    -0.11571454
 c     -1.00564934     1.38900109    -0.45903068
 c      0.43190130     1.88139517    -0.26092853
 c      1.31537200     1.00544329     0.05596965
 h     -0.31421490    -2.05960372    -0.25514332
 h     -1.38967239     1.46358429    -1.46828561
 h      0.91295208     2.95325063    -0.20750524
 h      2.40191752     1.25303200     0.03265411
 o      2.04390729    -1.55846806     0.18448610
 h      2.79018961    -1.32768493     0.71370374
 c     -2.27902872    -0.82886178     0.64538921
 h     -1.90937154    -0.44621327     1.70002996
 h     -3.35177145    -0.66018383     0.80242184
 h     -1.89671903    -1.79376918     0.40886779
 h     -1.48010301     1.96163267     0.45551917
          17

 c      1.28545661    -0.47791598    -0.07972006
 c     -0.05541589    -0.96316444    -0.31882711
 c     -1.10554551    -0.03462015    -0.11142679
 c     -1.00710137     1.37094017    -0.46891419
 c      0.42015529     1.87633638    -0.25401607
 c      1.31351224     0.99880290     0.04126837
 h     -0.34876196    -2.03282814    -0.24331537
 h     -1.36692380     1.50936057    -1.44531229
 h      0.92740899     2.90957363    -0.13266456
 h      2.36073581     1.31580136     0.10387545
 o      2.04544341    -1.56784545     0.18252151
 h      2.87732248    -1.30442063     0.70065015
 c     -2.28898459    -0.82096095     0.65080286
 h     -1.87218828    -0.44735191     1.69953699
 h     -3.36071237    -0.64164671     0.78540763
 h     -1.93480471    -1.77465387     0.41098510
 h     -1.46966540     1.91377561     0.39547018
          17

 c      1.30138258    -0.46743466    -0.07649984
 c     -0.05836306    -0.95940465    -0.31910147
 c     -1.10192102    -0.02680787    -0.10756599
 c     -1.00705883     1.35405507    -0.47558475
 c      0.40730714     1.87282505    -0.24755741
 c      1.31679602     0.98922475     0.02671482
 h     -0.37478198    -2.00085868    -0.23222192
 h     -1.35437576     1.56211537    -1.43666919
 h      0.92309279     2.85681829    -0.06525026
 h      2.31930105     1.38255555     0.18057862
 o      2.04798178    -1.57519818     0.18101375
 h      2.95519391    -1.28569684     0.67824118
 c     -2.29681005    -0.80998405     0.65731283
 h     -1.84158754    -0.46033081     1.68718347
 h     -3.37026070    -0.61971883     0.75816491
 h     -1.97803358    -1.77526821     0.41726625
 h     -1.46784337     1.86773345     0.32514274
          17

 c      1.31359112    -0.45954540    -0.07353781
 c     -0.06143074    -0.95375383    -0.31881493
 c     -1.09919944    -0.02261050    -0.10434258
 c     -1.00489609     1.33829314    -0.48009147
 c      0.39367014     1.86980952    -0.24137407
 c      1.32468118     0.97758243     0.01252698
 h     -0.39227469    -1.96999547    -0.22140507
 h     -1.35275457     1.62018932    -1.44506463
 h      0.90111189     2.80382428    -0.00589560
 h      2.28075347     1.45014172     0.26113600
 o      2.05236597    -1.58007428     0.18035040
 h      3.00993598    -1.27633727     0.64035776
 c     -2.30241744    -0.79598099     0.66470696
 h     -1.81995842    -0.48418678     1.66503668
 h     -3.37962580    -0.59379626     0.72258850
 h     -2.02525329    -1.79522602     0.42653171
 h     -1.48286744     1.83383806     0.26014043
          17

 c      1.32204445    -0.45480368    -0.07103575
 c     -0.06427507    -0.94572360    -0.31784714
 c     -1.09751032    -0.02254439    -0.10193691
 c     -1.00026667     1.32371423    -0.48423181
 c      0.37953235     1.86589915    -0.23537330
 c      1.33667111     0.96508474    -0.00107422
 h     -0.40196483    -1.94674441    -0.21029044
 h     -1.35891873     1.67937192    -1.46407567
 h      0.86468543     2.76163083     0.04639655
 h      2.24494172     1.51372798     0.34312833
 o      2.05890961    -1.58223709     0.18056340
 h      3.03567402    -1.27834975     0.58640182
 c     -2.30578530    -0.77974022     0.67240307
 h     -1.80826687    -0.51665718     1.63806548
 h     -3.38729157    -0.56336011     0.68073702
 h     -2.07712161    -1.82675462     0.43897622
 h     -1.52322139     1.82209740     0.21549415
          17

 c      1.32685328    -0.45357909    -0.06913820
 c     -0.06658246    -0.93519313    -0.31610783
 c     -1.09701740    -0.02685028    -0.10047456
 c     -0.99358785     1.31104015    -0.48902064
 c      0.36516257     1.85971777    -0.22957694
 c      1.35232415     0.95311601    -0.01378810
 h     -0.40449710    -1.93540256    -0.19842684
 h     -1.36817803     1.73373549    -1.48408776
 h      0.81791541     2.74062839     0.09392975
 h      2.20974990     1.56720826     0.42293815
 o      2.06755577    -1.58163112     0.18149400
 h      3.03207589    -1.29167566     0.51870961
 c     -2.30714782    -0.76243047     0.67951141
 h     -1.80554669    -0.55439806     1.61418148
 h     -3.39109161    -0.52811480     0.63487763
 h     -2.13426895    -1.85878716     0.45516431
 h     -1.58948508     1.83386701     0.19340929
          17

 c      1.32823960    -0.45600684    -0.06793970
 c     -0.06811277    -0.92257779    -0.31351427
 c     -1.09792286    -0.03542123    -0.10001522
 c     -0.98620103     1.30154520    -0.49418216
 c      0.35099242     1.85041058    -0.22400103
 c      1.37113317     0.94298057    -0.02525396
 h     -0.39969718    -1.93610672    -0.18575944
 h     -1.37644908     1.77780703    -1.49754362
 h      0.76326825     2.74566322     0.13850716
 h      2.17345288     1.60474595     0.49632230
 o      2.07782830    -1.57839438     0.18283422
 h      3.00513623    -1.31403512     0.44189897
 c     -2.30703929    -0.74516044     0.68499590
 h     -1.80902567    -0.59367182     1.60308875
 h     -3.38866642    -0.48803117     0.58749238
 h     -2.19611849    -1.88151900     0.47504878
 h     -1.67064959     1.86004309     0.18264936
          17

 c      1.32651726    -0.46194999    -0.06749105
 c     -0.06868626    -0.90880281    -0.30998903
 c     -1.10046017    -0.04778007    -0.10055796
 c     -0.97969796     1.29620691    -0.49906432
 c      0.33773977     1.83799830    -0.21847035
 c      1.39245321     0.93566912    -0.03512739
 h     -0.38661842    -1.94495350    -0.17270038
 h     -1.38099529     1.80781574    -1.50026410
 h      0.70024955     2.77264963     0.17925834
 h      2.13593021     1.62224229     0.55940079
 o      2.08856607    -1.57291338     0.18412561
 h      2.97137075    -1.33995497     0.36287751
 c     -2.30607862    -0.72871139     0.68800399
 h     -1.81586440    -0.63142682     1.61263839
 h     -3.37818141    -0.44326633     0.54114478
 h     -2.26092640    -1.88852870     0.49771634
 h     -1.75191265     1.88933989     0.17093500
          17

 c      1.32209138    -0.47098481    -0.06780527
 c     -0.06813009    -0.89508605    -0.30547822
 c     -1.10486608    -0.06313319    -0.10205645
 c     -0.97535424     1.29523834    -0.50321017
 c      0.32625381     1.82323379    -0.21260382
 c      1.41549848     0.93172425    -0.04315281
 h     -0.36432252    -1.95608025    -0.15991006
 h     -1.38038129     1.82187526    -1.49103945
 h      0.62733307     2.81072554     0.21270322
 h      2.09871905     1.61804377     0.60943837
 o      2.09775534    -1.56582430     0.18487860
 h      2.96048798    -1.36066410     0.28895086
 c     -2.30464400    -0.71347830     0.68829302
 h     -1.82581721    -0.66582528     1.64388798
 h     -3.35896362    -0.39400834     0.49821585
 h     -2.32637089    -1.87703128     0.52157050
 h     -1.82175774     1.91392577     0.15137597
          17

 c      1.31546468    -0.48241558    -0.06886974
 c     -0.06625990    -0.88267042    -0.29997229
 c     -1.11132857    -0.08049064    -0.10443623
 c     -0.97403556     1.29817443    -0.50633673
 c      0.31726582     1.80714747    -0.20597669
 c      1.43935523     0.93120851    -0.04922513
 h     -0.33264871    -1.96404157    -0.14797771
 h     -1.37430598     1.81983859    -1.47129844
 h      0.54467856     2.84762876     0.23490029
 h      2.06476605     1.59316401     0.64545113
 o      2.10373410    -1.55766842     0.18495196
 h      2.99647761    -1.36969544     0.22192506
 c     -2.30277750    -0.69956791     0.68635293
 h     -1.84170016    -0.69553137     1.68982479
 h     -3.33175087    -0.34032532     0.46064757
 h     -2.39009586    -1.84755207     0.54461712
 h     -1.87312037     1.92964682     0.12174113
          17

 c      1.30722974    -0.49532271    -0.07066394
 c     -0.06292905    -0.87261517    -0.29351392
 c     -1.11991849    -0.09881450    -0.10761300
 c     -0.97624752     1.30410261    -0.50817295
 c      0.31126738     1.79069375    -0.19826626
 c      1.46299121     0.93374203    -0.05345232
 h     -0.29251926    -1.96531918    -0.13719761
 h     -1.36357324     1.80327544    -1.44534669
 h      0.45495892     2.87352965     0.24325670
 h      2.03831263     1.55137068     0.66887048
 o      2.10726097    -1.54848605     0.18457124
 h      3.06519621    -1.36957230     0.15802885
 c     -2.30038747    -0.68689141     0.68307425
 h     -1.86693828    -0.71889605     1.73946945
 h     -3.29846147    -0.28210153     0.42982425
 h     -2.45014966    -1.80372546     0.56471666
 h     -1.90228443     1.93477581     0.08257698
          17

 c      1.29804342    -0.50865256    -0.07316865
 c     -0.05810321    -0.86567148    -0.28619108
 c     -1.13052658    -0.11715087    -0.11150941
 c     -0.98213527     1.31183428    -0.50833022
 c      0.30849281     1.77460636    -0.18930737
 c      1.48528202     0.93858474    -0.05620837
 h     -0.24587707    -1.95896990    -0.12748420
 h     -1.35014062     1.77554550    -1.42092793
 h      0.36272847     2.88229067     0.23709373
 h      2.02479444     1.49903288     0.68415509
 o      2.11033545    -1.53818685     0.18381848
 h      3.13338919    -1.36576243     0.09608281
 c     -2.29746108    -0.67515857     0.67934484
 h     -1.90327103    -0.73404853     1.78267846
 h     -3.26159499    -0.21913570     0.40661917
 h     -2.50546738    -1.75219211     0.57978663
 h     -1.90800321     1.92919019     0.03616607
          17

 c      1.28859619    -0.52133039    -0.07636564
 c     -0.05192781    -0.86222313    -0.27812627
 c     -1.14282097    -0.13472066    -0.11606329
 c     -0.99144005     1.32001844    -0.50629323
 c      0.30893041     1.75936661    -0.17909902
 c      1.50510031     0.94479758    -0.05810034
 h     -0.19545327    -1.94675970    -0.11837867
 h     -1.33679941     1.74136924    -1.40900837
 h      0.27351437     2.87153050     0.21753218
 h      2.03014411     1.44400364     0.69841059
 o      2.11435256    -1.52686875     0.18259150
 h      3.17806206    -1.36109552     0.03805131
 c     -2.29413879    -0.66386834     0.67584977
 h     -1.95021724    -0.73941431     1.81234908
 h     -3.22347601    -0.15144550     0.39155832
 h     -2.55632686    -1.70188456     0.58799269
 h     -1.89152768     1.91428931    -0.01372172
          17

 c      1.27958058    -0.53235177    -0.08023781
 c     -0.04476713    -0.86228661    -0.26947020
 c     -1.15624231    -0.15095635    -0.12122385
 c     -1.00348662     1.32727523    -0.50170413
 c      0.31235195     1.74519604    -0.16779571
 c      1.52152901     0.95153239    -0.05970990
 h     -0.14443509    -1.93293405    -0.10910323
 h     -1.32572587     1.70492521    -1.42055177
 h      0.19303133     2.84253141     0.18722288
 h      2.05865744     1.39281420     0.71830706
 o      2.11994844    -1.51476005     0.18076210
 h      3.18892403    -1.35623917    -0.01356430
 c     -2.29072769    -0.65243572     0.67302445
 h     -2.00553468    -0.73408881     1.82468113
 h     -3.18564253    -0.07970657     0.38499504
 h     -2.60431437    -1.66168831     0.58796364
 h     -1.85774551     1.89367768    -0.06156300
          17

 c      1.27165522    -0.54084464    -0.08476809
 c     -0.03719411    -0.86559231    -0.26039471
 c     -1.17004791    -0.16548698    -0.12693609
 c     -1.01719114     1.33231331    -0.49496882
 c      0.31837004     1.73204333    -0.15569186
 c      1.53415211     0.95830613    -0.06115712
 h     -0.09603274    -1.92333365    -0.09869750
 h     -1.31628868     1.66710369    -1.45973169
 h      0.12646264     2.80029343     0.15006290
 h      2.10994066     1.34774240     0.74488657
 o      2.12727732    -1.50212495     0.17824287
 h      3.16392149    -1.35085906    -0.05687016
 c     -2.28774229    -0.64047155     0.67104916
 h     -2.06581634    -0.71800264     1.81897169
 h     -3.14868361    -0.00559069     0.38715514
 h     -2.65126603    -1.63658213     0.57902152
 h     -1.81732566     1.87456179    -0.09961892
          17

 c      1.26539951    -0.54611164    -0.08993121
 c     -0.02992348    -0.87176024    -0.25107500
 c     -1.18340103    -0.17809021    -0.13312116
 c     -1.03104139     1.33387492    -0.48757416
 c      0.32652416     1.71958347    -0.14318929
 c      1.54316089     0.96496300    -0.06194989
 h     -0.05301842    -1.92350681    -0.08628953
 h     -1.30493408     1.62538614    -1.51966005
 h      0.07768519     2.75342080     0.11075714
 h      2.17795998     1.30722324     0.77179339
 o      2.13609487    -1.48922091     0.17502273
 h      3.10783050    -1.34399918    -0.09125109
 c     -2.28594250    -0.62799191     0.66983044
 h     -2.12697302    -0.69197771     1.79768837
 h     -3.11258138     0.06825119     0.39798611
 h     -2.69768384    -1.62503757     0.56136169
 h     -1.78750976     1.86846574    -0.11844578
          17

 c      1.26125357    -0.54766788    -0.09567941
 c     -0.02369331    -0.88051820    -0.24165956
 c     -1.19548345    -0.18864338    -0.13966190
 c     -1.04355632     1.33087378    -0.48139280
 c      0.33636591     1.70730014    -0.13073381
 c      1.54914737     0.97139175    -0.06133238
 h     -0.01743523    -1.93626110    -0.07144819
 h     -1.28797497     1.57702998    -1.58637636
 h      0.04865649     2.71295407     0.07400404
 h      2.25364063     1.26899369     0.78946160
 o      2.14557690    -1.47630707     0.17125345
 h      3.03508647    -1.33373369    -0.11888008
 c     -2.28624774    -0.61532751     0.66896595
 h     -2.18469601    -0.65769238     1.76684855
 h     -3.07730509     0.13863272     0.41689652
 h     -2.74219406    -1.62042729     0.53608063
 h     -1.78449474     1.88646697    -0.11110724
          17

 c      1.25944756    -0.54526682    -0.10193207
 c     -0.01912746    -0.89182398    -0.23224371
 c     -1.20559638    -0.19710533    -0.14639618
 c     -1.05443378     1.32315897    -0.47748932
 c      0.34747281     1.69473164    -0.11872359
 c      1.55282832     0.97733792    -0.05869066
 h      0.00940422    -1.96023276    -0.05440079
 h     -1.26375638     1.52139775    -1.64591068
 h      0.03957760     2.68921076     0.04334612
 h      2.32818956     1.23212569     0.78995652
 o      2.15403094    -1.46370281     0.16742167
 h      2.97439285    -1.31624904    -0.14754745
 c     -2.28951740    -0.60286492     0.66774907
 h     -2.23504314    -0.61746308     1.73595473
 h     -3.04331039     0.20250891     0.44256063
 h     -2.78247005    -1.61481937     0.50499448
 h     -1.80818528     1.92814225    -0.08010226
          17

 c      1.25994516    -0.53889839    -0.10858078
 c     -0.01663665    -0.90578920    -0.22286817
 c     -1.21322304    -0.20352389    -0.15311215
 c     -1.06449962     1.31166265    -0.47585167
 c      0.35934376     1.68182578    -0.10743557
 c      1.55489762     0.98239431    -0.05371417
 h      0.02678031    -1.99068503    -0.03593842
 h     -1.23264475     1.45987658    -1.68805687
 h      0.05007466     2.68732329     0.02034874
 h      2.39479328     1.19713301     0.76882541
 o      2.15951010    -1.45176731     0.16428848
 h      2.95907277    -1.28654496    -0.18962961
 c     -2.29633776    -0.59088425     0.66534075
 h     -2.27506789    -0.57380335     1.71590217
 h     -3.01174547     0.25759784     0.47291921
 h     -2.81645659    -1.60184129     0.47032419
 h     -1.84288279     1.98033007    -0.03659730
          17

 c      1.26244538    -0.52877037    -0.11550551
 c     -0.01639084    -0.92248023    -0.21354272
 c     -1.21804629    -0.20804765    -0.15954525
 c     -1.07446439     1.29756616    -0.47601849
 c      0.37130668     1.66913363    -0.09702443
 c      1.55597485     0.98606666    -0.04638989
 h      0.03449247    -2.02173439    -0.01709700
 h     -1.19621402     1.39497955    -1.70692102
 h      0.08019191     2.70476698     0.00480961
 h      2.44898529     1.16542314     0.72492904
 o      2.16214761    -1.44052683     0.16195551
 h      2.98988096    -1.24482696    -0.24705026
 c     -2.30693150    -0.57952556     0.66118062
 h     -2.30306820    -0.52906711     1.71402730
 h     -2.98437375     0.30273663     0.50539296
 h     -2.84310870    -1.57777636     0.43437078
 h     -1.87266492     2.02812598     0.00754556
          17

 c      1.26644705    -0.51531044    -0.12257727
 c     -0.01833267    -0.94175281    -0.20427518
 c     -1.21994240    -0.21093135    -0.16538079
 c     -1.08440618     1.28180444    -0.47748663
 c      0.38259592     1.65764680    -0.08757687
 c      1.55656424     0.98784400    -0.03695651
 h      0.03284221    -2.04837212     0.00115859
 h     -1.15662347     1.32970544    -1.70040957
 h      0.12992231     2.73320874    -0.00432931
 h      2.48872069     1.13884788     0.65986705
 o      2.16406466    -1.42954926     0.15955527
 h      3.03585378    -1.19843054    -0.30630908
 c     -2.32118416    -0.56876180     0.65536526
 h     -2.31826556    -0.48562326     1.72954593
 h     -2.96328242     0.33790535     0.53724541
 h     -2.86272387    -1.54177821     0.39921527
 h     -1.88822530     2.06124489     0.04390214
          17

 c      1.27132986    -0.49917821    -0.12964120
 c     -0.02221511    -0.96318073    -0.19509194
 c     -1.21897094    -0.21253435    -0.17026136
 c     -1.09393078     1.26506319    -0.47973418
 c      0.39254053     1.64843921    -0.07915307
 c      1.55697614     0.98726002    -0.02586751
 h      0.02259565    -2.06758741     0.01814282
 h     -1.11626021     1.26721670    -1.67003162
 h      0.19801281     2.76263772    -0.00826106
 h      2.51470270     1.11946361     0.57757046
 o      2.16700627    -1.41835792     0.15621782
 h      3.07128083    -1.15480395    -0.35401130
 c     -2.33868849    -0.55834392     0.64857461
 h     -2.32053156    -0.44622847     1.75446040
 h     -2.95049750     0.36400926     0.56595576
 h     -2.87714854    -1.49597265     0.36640586
 h     -1.88573306     2.07401166     0.06732198
          17

 c      1.27642666    -0.48124757    -0.13650062
 c     -0.02767434    -0.98604947    -0.18605111
 c     -1.21535714    -0.21331347    -0.17379981
 c     -1.10241442     1.24788169    -0.48210267
[truncated: 34,518 more chars]
