# Supplementary material for: Photochemical permutation of meta-substituted phenols
Source: Nat Commun. 2025 Aug 13;16:7502. doi: 10.1038/s41467-025-62549-5 (PMC12350626; doi:10.1038/s41467-025-62549-5)
Supplement: Supplementary file 3 — Source Data [file 41467_2025_62549_MOESM3_ESM.zip › Source data/NAMD_trajectories/trajectory099.xyz]

          17

 c      1.14315941    -0.40918417     0.04900323
 c     -0.01429790    -1.03332759    -0.03443753
 c     -1.23212367    -0.27991309     0.00246134
 c     -1.17284230     1.18438455     0.01335091
 c      0.21588708     1.79224070     0.03324946
 c      1.33962948     1.04274614    -0.08006238
 h     -0.21417836    -2.15201823    -0.10026147
 h     -1.77876694     1.52206712    -0.87101061
 h      0.27155837     3.00457160     0.11123365
 h      2.39194801     1.43940440     0.05064732
 o      2.20937790    -1.20807169     0.00856049
 h      2.99940563    -0.67032642    -0.06711175
 c     -2.64685267    -0.82745330    -0.00720552
 h     -2.50250069    -1.97894957     0.43819422
 h     -3.44620012    -0.38224565     0.60787865
 h     -2.98247789    -0.61236085    -0.99434530
 h     -1.59716374     1.49470730     0.97059988
          17

 c      1.14285813    -0.41304177     0.04295950
 c     -0.01124965    -1.02951204    -0.03320548
 c     -1.23516828    -0.28442177    -0.00101027
 c     -1.16813744     1.19091474     0.01709682
 c      0.21849043     1.79860581     0.03155849
 c      1.34124810     1.04663611    -0.08141130
 h     -0.23042023    -2.16950851    -0.08933769
 h     -1.78983480     1.52860134    -0.84323503
 h      0.27941673     2.98592001     0.10521849
 h      2.37597736     1.44824551     0.04291921
 o      2.20762913    -1.20962018     0.01208886
 h      2.96586129    -0.68533116    -0.05685491
 c     -2.64377595    -0.83295160    -0.00929845
 h     -2.51483015    -1.97370564     0.42028686
 h     -3.46379596    -0.39776308     0.62388512
 h     -2.98096077    -0.63480050    -0.98940857
 h     -1.61152076     1.50750029     0.99157749
          17

 c      1.14669722    -0.41528246     0.03648500
 c     -0.01362693    -1.02821562    -0.03197307
 c     -1.23840293    -0.28881131    -0.00407679
 c     -1.16324727     1.19817951     0.02098434
 c      0.21997495     1.80724133     0.02933969
 c      1.34333221     1.04891689    -0.08176463
 h     -0.23514623    -2.17047148    -0.07858375
 h     -1.80122487     1.54103151    -0.81205476
 h      0.28663151     2.94407691     0.10014862
 h      2.35328950     1.45588116     0.03031319
 o      2.20517915    -1.21192395     0.01578318
 h      2.95446536    -0.69047944    -0.04796917
 c     -2.63891694    -0.84082923    -0.00867918
 h     -2.53525649    -1.94662487     0.38582319
 h     -3.47278275    -0.41000097     0.63987732
 h     -2.98707730    -0.66101549    -1.00320380
 h     -1.63168970     1.52410952     1.00801381
          17

 c      1.15432966    -0.41576362     0.02959507
 c     -0.02127313    -1.02948126    -0.03072048
 c     -1.24172820    -0.29269903    -0.00671533
 c     -1.15844105     1.20600282     0.02557121
 c      0.22034003     1.81719779     0.02656725
 c      1.34531442     1.04937971    -0.08121074
 h     -0.22806742    -2.15457192    -0.06807390
 h     -1.81366206     1.55988987    -0.78016275
 h      0.29342360     2.88931698     0.09639405
 h      2.33010904     1.46408420     0.01374967
 o      2.20182794    -1.21522317     0.01964692
 h      2.97043686    -0.68278568    -0.04073835
 c     -2.63287888    -0.85044628    -0.00583458
 h     -2.56164632    -1.90442962     0.33808092
 h     -3.47026779    -0.41979350     0.65279124
 h     -2.99937548    -0.69078076    -1.03046890
 h     -1.65395255     1.54230401     1.01596260
          17

 c      1.16504401    -0.41441879     0.02229780
 c     -0.03351619    -1.03280793    -0.02941172
 c     -1.24509480    -0.29575163    -0.00892787
 c     -1.15396773     1.21421638     0.03121056
 c      0.21962638     1.82675864     0.02320214
 c      1.34651235     1.04786141    -0.07985585
 h     -0.21031581    -2.12600366    -0.05798478
 h     -1.82755363     1.58512033    -0.74988079
 h      0.30059931     2.84009150     0.09466920
 h      2.31333034     1.47499972    -0.00575946
 o      2.19837755    -1.21913774     0.02360284
 h      3.00314115    -0.66986543    -0.03416788
 c     -2.62633992    -0.86055693    -0.00192934
 h     -2.59114752    -1.86134897     0.28302517
 h     -3.45519366    -0.42726777     0.66069082
 h     -3.01451692    -0.72385482    -1.06142828
 h     -1.67523965     1.56025930     1.01352319
          17

 c      1.17789997    -0.41124158     0.01461095
 c     -0.04928974    -1.03717121    -0.02801278
 c     -1.24850925    -0.29773128    -0.01073010
 c     -1.15008813     1.22269147     0.03799393
 c      0.21787465     1.83373708     0.01919871
 c      1.34642854     1.04433171    -0.07780620
 h     -0.18438363    -2.09390408    -0.04856726
 h     -1.84248345     1.61584802    -0.72262478
 h      0.30965216     2.81986971     0.09604055
 h      2.30759026     1.48997464    -0.02747426
 o      2.19594075    -1.22312014     0.02756218
 h      3.03675749    -0.66238185    -0.02706109
 c     -2.61984251    -0.86928721     0.00165158
 h     -2.62087638    -1.83991578     0.22864514
 h     -3.42843447    -0.43197035     0.66301365
 h     -3.02901101    -0.75915686    -1.08685972
 h     -1.69335621     1.57664712     1.00091080
          17

 c      1.19188892    -0.40628768     0.00657340
 c     -0.06732054    -1.04115971    -0.02650831
 c     -1.25203083    -0.29850817    -0.01214721
 c     -1.14708545     1.23134171     0.04576226
 c      0.21517502     1.83683217     0.01458453
 c      1.34502795     1.03898147    -0.07516552
 h     -0.15358420    -2.07157667    -0.04006412
 h     -1.85705802     1.65035822    -0.69884464
 h      0.32170453     2.84168034     0.10099147
 h      2.31269704     1.50834715    -0.05101979
 o      2.19531946    -1.22683632     0.03146966
 h      3.05985153    -0.66748374    -0.01873026
 c     -2.61361975    -0.87504028     0.00384653
 h     -2.64913394    -1.86024264     0.18092105
 h     -3.39276966    -0.43294063     0.66071654
 h     -3.04025537    -0.79472900    -1.10072548
 h     -1.70708134     1.59068737     0.98028372
          17

 c      1.20606841    -0.39969059    -0.00175193
 c     -0.08634885    -1.04347652    -0.02491608
 c     -1.25575382    -0.29803025    -0.01321538
 c     -1.14522893     1.24009665     0.05416217
 c      0.21178881     1.83680270     0.00955700
 c      1.34274658     1.03223271    -0.07205484
 h     -0.12083492    -2.07128183    -0.03256027
 h     -1.86924639     1.68636103    -0.67841521
 h      0.33580283     2.89464577     0.10817384
 h      2.32385732     1.52734683    -0.07608481
 o      2.19686845    -1.23020595     0.03530355
 h      3.06734173    -0.68775403    -0.00900951
 c     -2.60764561    -0.87817494     0.00425202
 h     -2.67500073    -1.91988966     0.14004671
 h     -3.35272426    -0.42875819     0.65629824
 h     -3.04678867    -0.82820546    -1.10043508
 h     -1.71625565     1.60222026     0.95553567
          17

 c      1.21964653    -0.39168112    -0.01028195
 c     -0.10525727    -1.04372490    -0.02328723
 c     -1.25979252    -0.29628081    -0.01398156
 c     -1.14470747     1.24887456     0.06272159
 c      0.20810593     1.83549750     0.00441905
 c      1.34023674     1.02466115    -0.06862794
 h     -0.08794790    -2.09539607    -0.02592192
 h     -1.87699807     1.72142713    -0.66113187
 h      0.34939872     2.95539438     0.11500630
 h      2.33446476     1.54326860    -0.10208267
 o      2.20051309    -1.23334494     0.03906469
 h      3.06007028    -0.72185317     0.00190096
 c     -2.60184356    -0.88075209     0.00282432
 h     -2.69672850    -1.99623773     0.10378609
 h     -3.31383425    -0.41786041     0.65331522
 h     -3.04821761    -0.85741349    -1.08620277
 h     -1.72182302     1.61173915     0.93195202
          17

 c      1.23202176    -0.38261053    -0.01892020
 c     -0.12302328    -1.04261731    -0.02168469
 c     -1.26427144    -0.29325969    -0.01449879
 c     -1.14558741     1.25757429     0.07093782
 c      0.20449820     1.83443654    -0.00055488
 c      1.33809324     1.01689619    -0.06506451
 h     -0.05658470    -2.13399725    -0.01994204
 h     -1.87878740     1.75339086    -0.64698918
 h      0.36008962     3.00456647     0.11914711
 h      2.33890065     1.55285237    -0.12809270
 o      2.20572784    -1.23653907     0.04276718
 h      3.04501101    -0.76478682     0.01355243
 c     -2.59617233    -0.88471735    -0.00037946
 h     -2.71219973    -2.06688605     0.07143278
 h     -3.28095736    -0.39938441     0.65498304
 h     -3.04520790    -0.88075781    -1.06059906
 h     -1.72560496     1.62024016     0.91544028
          17

 c      1.24279396    -0.37296281    -0.02756354
 c     -0.13867744    -1.04130104    -0.02016014
 c     -1.26929725    -0.28898984    -0.01482019
 c     -1.14783883     1.26609631     0.07839153
 c      0.20125261     1.83443978    -0.00516912
 c      1.33670393     1.00954709    -0.06154965
 h     -0.02911287    -2.17251523    -0.01448416
 h     -1.87391312     1.78060181    -0.63619012
 h      0.36634723     3.03103947     0.11906085
 h      2.33395996     1.55410044    -0.15302532
 o      2.21152567    -1.24021945     0.04642764
 h      3.03537552    -0.80831047     0.02538917
 c     -2.59067698    -0.89108112    -0.00504022
 h     -2.71988434    -2.11819592     0.04373177
 h     -3.25629622    -0.37429592     0.66230874
 h     -3.03965192    -0.89723615    -1.02860270
 h     -1.72955557     1.62875514     0.91112017
          17

 c      1.25176075    -0.36333247    -0.03610832
 c     -0.15138869    -1.04068467    -0.01874527
 c     -1.27491695    -0.28353453    -0.01499382
 c     -1.15141730     1.27438481     0.08487433
 c      0.19856856     1.83577516    -0.00929810
 c      1.33619842     1.00315333    -0.05825239
 h     -0.00813700    -2.19922532    -0.00947451
 h     -1.86258030     1.80202635    -0.62902046
 h      0.36747262     3.03017214     0.11394487
 h      2.31925968     1.54660074    -0.17584960
 o      2.21674992    -1.24479109     0.05004606
 h      3.04606169    -0.84388764     0.03703383
 c     -2.58549786    -0.90002686    -0.01043295
 h     -2.71893937    -2.14377510     0.02191427
 h     -3.23883243    -0.34587683     0.67330787
 h     -3.03480590    -0.90619528    -0.99762241
 h     -1.73463552     1.63766943     0.92159153
          17

 c      1.25889353    -0.35436820    -0.04445547
 c     -0.16057496    -1.04121211    -0.01745170
 c     -1.28108227    -0.27701423    -0.01505891
 c     -1.15632283     1.28245061     0.09046081
 c      0.19656277     1.83830166    -0.01287071
 c      1.33643617     0.99813904    -0.05530627
 h      0.00423853    -2.20750160    -0.00483938
 h     -1.84589530     1.81728920    -0.62575006
 h      0.36347465     3.00218345     0.10358450
 h      2.29729721     1.53165048    -0.19582144
 o      2.22084610    -1.25028039     0.05359047
 h      3.08171910    -0.86867171     0.04853184
 c     -2.58078580    -0.91124376    -0.01558586
 h     -2.70900821    -2.14175944     0.00723585
 h     -3.22572346    -0.31889234     0.68415830
 h     -3.03486134    -0.90700047    -0.97631644
 h     -1.74008527     1.64630417     0.94590843
          17

 c      1.26428664    -0.34671196    -0.05251378
 c     -0.16596394    -1.04286746    -0.01627567
 c     -1.28762706    -0.26961796    -0.01504346
 c     -1.16257095     1.29034012     0.09546540
 c      0.19525818     1.84146848    -0.01586656
 c      1.33701851     0.99476911    -0.05279226
 h      0.00677374    -2.19547161    -0.00046393
 h     -1.82579515     1.82669339    -0.62661899
 h      0.35513372     2.95225737     0.08833017
 h      2.27331965     1.51224567    -0.21269355
 o      2.22425272    -1.25625766     0.05701448
 h      3.13101837    -0.88700229     0.06008912
 c     -2.57666333    -0.92417143    -0.01970784
 h     -2.69016240    -2.11366828     0.00080832
 h     -3.21417650    -0.29810124     0.69113061
 h     -3.04337058    -0.89883556    -0.97125103
 h     -1.74378238     1.65317400     0.98006241
          17

 c      1.26810020    -0.34094792    -0.06019750
 c     -0.16760408    -1.04519715    -0.01520731
 c     -1.29426507    -0.26160652    -0.01496553
 c     -1.17011240     1.29807380     0.10031641
 c      0.19455377     1.84417812    -0.01832273
 c      1.33736323     0.99312983    -0.05073181
 h     -0.00076050    -2.16567210     0.00381313
 h     -1.80485841     1.83118758    -0.63185648
 h      0.34427038     2.89230057     0.06917690
 h      2.25455146     1.49266603    -0.22681684
 o      2.22778433    -1.26219281     0.06028348
 h      3.17685913    -0.90480732     0.07167560
 c     -2.57329386    -0.93800602    -0.02261209
 h     -2.66305675    -2.06514457     0.00347106
 h     -3.20248662    -0.28717294     0.69185055
 h     -3.06108718    -0.88100145    -0.98292640
 h     -1.74332881     1.65669838     1.01853592
          17

 c      1.27051932    -0.33756192    -0.06742205
 c     -0.16583298    -1.04729205    -0.01424376
 c     -1.30062084    -0.25329815    -0.01483657
 c     -1.17879023     1.30560619     0.10542608
 c      0.19420525     1.84468047    -0.02032974
 c      1.33690037     0.99317995    -0.04910820
 h     -0.01747319    -2.12545086     0.00820701
 h     -1.78590623     1.83217400    -0.64159041
 h      0.33392616     2.84241142     0.04767445
 h      2.24799345     1.47722073    -0.23889747
 o      2.23200648    -1.26770872     0.06337586
 h      3.20653085    -0.92557990     0.08303586
 c     -2.57089779    -0.95145241    -0.02477801
 h     -2.62915077    -2.00843947     0.01567684
 h     -3.19024932    -0.28825561     0.68566376
 h     -3.08526661    -0.85378699    -1.00521918
 h     -1.73699105     1.65581443     1.05584865
          17

 c      1.27173237    -0.33690805    -0.07410334
 c     -0.16119724    -1.04779811    -0.01340134
 c     -1.30628910    -0.24502941    -0.01466341
 c     -1.18836815     1.31282903     0.11109205
 c      0.19389999     1.84106842    -0.02197040
 c      1.33537259     0.99486070    -0.04792282
 h     -0.04141570    -2.08728906     0.01301903
 h     -1.77141152     1.83111360    -0.65553834
 h      0.32747322     2.82534411     0.02511926
 h      2.25699916     1.46835089    -0.24931056
 o      2.23708625    -1.27260814     0.06627453
 h      3.21419798    -0.95005248     0.09386823
 c     -2.56965098    -0.96249696    -0.02704930
 h     -2.59051791    -1.96453324     0.03759267
 h     -3.17826518    -0.30185767     0.67357813
 h     -3.11120133    -0.81918286    -1.02899851
 h     -1.72410959     1.65024318     1.08754628
          17

 c      1.27192222    -0.33918139    -0.08016197
 c     -0.15430923    -1.04518726    -0.01271892
 c     -1.31089656    -0.23709360    -0.01444714
 c     -1.19859072     1.31959907     0.11742763
 c      0.19346429     1.83277800    -0.02322783
 c      1.33303392     0.99814428    -0.04724505
 h     -0.07025926    -2.06618137     0.01864189
 h     -1.76293550     1.82907467    -0.67257986
 h      0.32613056     2.84913737     0.00138170
 h      2.27909479     1.46554903    -0.25748295
 o      2.24281707    -1.27684688     0.06896129
 h      3.20054972    -0.97679325     0.10396780
 c     -2.56963339    -0.96899192    -0.03032302
 h     -2.54872184    -1.95665805     0.06937273
 h     -3.16847509    -0.32669809     0.65820136
 h     -3.13424067    -0.78071442    -1.04608571
 h     -1.70513165     1.64049985     1.11072109
          17

 c      1.27126631    -0.34439643    -0.08552968
 c     -0.14568233    -1.03850867    -0.01223985
 c     -1.31414248    -0.22967893    -0.01417919
 c     -1.20921340     1.32576591     0.12432261
 c      0.19293971     1.82132978    -0.02403700
 c      1.33054480     1.00294654    -0.04719906
 h     -0.10248109    -2.07131066     0.02538248
 h     -1.76089199     1.82649274    -0.69053197
 h      0.32795910     2.89843977    -0.02449688
 h      2.30734839     1.46623555    -0.26204956
 o      2.24860370    -1.28052702     0.07140993
 h      3.17302646    -1.00245076     0.11337214
 c     -2.57079746    -0.97045916    -0.03530357
 h     -2.50436653    -1.99008744     0.11008517
 h     -3.16393893    -0.35956122     0.64373295
 h     -3.15092938    -0.74253043    -1.05119906
 h     -1.68150563     1.62780140     1.12431840
          17

 c      1.26994095    -0.35237716    -0.09015474
 c     -0.13570033    -1.02809068    -0.01197704
 c     -1.31582382    -0.22285461    -0.01383515
 c     -1.21998248     1.33118427     0.13144394
 c      0.19239219     1.80899952    -0.02441507
 c      1.32867255     1.00901345    -0.04790434
 h     -0.13744537    -2.09809299     0.03312893
 h     -1.76476055     1.82328744    -0.70640238
 h      0.33012101     2.94988247    -0.05270513
 h      2.33383253     1.46755963    -0.26158311
 o      2.25344276    -1.28389205     0.07357569
 h      3.14608898    -1.02190871     0.12254068
 c     -2.57279987    -0.96868427    -0.04226104
 h     -2.45920031    -2.04538538     0.15557173
 h     -3.16837489    -0.39584257     0.63549148
 h     -3.15939356    -0.70844436    -1.04234817
 h     -1.65555448     1.61394269     1.12938127
          17

 c      1.26812193    -0.36276638    -0.09400617
 c     -0.12474672    -1.01524142    -0.01190030
 c     -1.31585103    -0.21660966    -0.01336890
 c     -1.23060280     1.33570534     0.13827933
 c      0.19177936     1.79758259    -0.02447129
 c      1.32804151     1.01589394    -0.04942705
 h     -0.17400806    -2.13172853     0.04130429
 h     -1.77355707     1.81920335    -0.71703650
 h      0.33065974     2.98614315    -0.08250999
 h      2.35230999     1.46759250    -0.25518259
 o      2.25620182    -1.28724698     0.07539692
 h      3.13682129    -1.02968344     0.13232887
 c     -2.57505445    -0.96591607    -0.05100617
 h     -2.41670025    -2.09816311     0.19955298
 h     -3.18458287    -0.43139112     0.63818826
 h     -3.15942108    -0.68137153    -1.02062270
 h     -1.63028616     1.60111593     1.12914015
          17

 c      1.26597678    -0.37505273    -0.09707752
 c     -0.11328117    -1.00138939    -0.01195577
 c     -1.31424072    -0.21089291    -0.01271388
 c     -1.24073582     1.33916821     0.14423378
 c      0.19097295     1.78818030    -0.02435871
 c      1.32900661     1.02299386    -0.05176168
 h     -0.20990935    -2.15712831     0.04919605
 h     -1.78629007     1.81414567    -0.71983877
 h      0.32862715     2.99799788    -0.11283670
 h      2.35935993     1.46567101    -0.24267309
 o      2.25642988    -1.29074735     0.07684071
 h      3.15222986    -1.02348492     0.14327567
 c     -2.57703992    -0.96356242    -0.06091045
 h     -2.38038669    -2.13250270     0.23626289
 h     -3.21220098    -0.46464431     0.65333802
 h     -3.15257118    -0.66302801    -0.99001678
 h     -1.60898011     1.59159783     1.12853760
          17

 c      1.26365712    -0.38861363    -0.09938771
 c     -0.10180943    -0.98760976    -0.01208547
 c     -1.31109065    -0.20562970    -0.01179529
 c     -1.25004392     1.34141572     0.14880303
 c      0.18982390     1.78134946    -0.02424205
 c      1.33160074     1.02965327    -0.05483141
 h     -0.24239026    -2.16421951     0.05625062
 h     -1.80226105     1.80838689    -0.71332378
 h      0.32374415     2.98220393    -0.14266351
 h      2.35464915     1.46234949    -0.22457102
 o      2.25482813    -1.29427387     0.07795511
 h      3.18189603    -1.00629632     0.15477270
 c     -2.57844466    -0.96218250    -0.07088562
 h     -2.35282961    -2.14103126     0.26144289
 h     -3.24687894    -0.49689424     0.67807055
 h     -3.14235310    -0.65364787    -0.95736018
 h     -1.59443171     1.58724299     1.13267326
          17

 c      1.26129742    -0.40277743    -0.10097582
 c     -0.09083090    -0.97456639    -0.01223591
 c     -1.30655280    -0.20072295    -0.01054962
 c     -1.25825787     1.34233254     0.15179880
 c      0.18820713     1.77720166    -0.02427868
 c      1.33551454     1.03521005    -0.05849710
 h     -0.26889799    -2.14838661     0.06217371
 h     -1.82121503     1.80264249    -0.69742013
 h      0.31619525     2.94009701    -0.17124818
 h      2.34096268     1.45928581    -0.20195809
 o      2.25259213    -1.29759079     0.07884248
 h      3.20832961    -0.98364396     0.16544968
 c     -2.57906182    -0.96190564    -0.07954723
 h     -2.33555099    -2.12194620     0.27227106
 h     -3.28201336    -0.53043239     0.70670134
 h     -3.13401442    -0.65189664    -0.93165630
 h     -1.58807536     1.58889164     1.14439914
          17

 c      1.25901762    -0.41688502    -0.10189321
 c     -0.08079827    -0.96256358    -0.01236426
 c     -1.30081637    -0.19605067    -0.00894197
 c     -1.26521346     1.34187765     0.15348693
 c      0.18603040     1.77536772    -0.02459111
 c      1.34011788     1.03904494    -0.06257418
 h     -0.28749279    -2.10969852     0.06694182
 h     -1.84336779     1.79802755    -0.67348910
 h      0.30663409     2.87790358    -0.19844466
 h      2.32393349     1.45905719    -0.17626520
 o      2.25067979    -1.30052722     0.07960050
 h      3.21837427    -0.96035801     0.17406045
 c     -2.57871463    -0.96266354    -0.08561464
 h     -2.32904472    -2.07744712     0.26727117
 h     -3.31128923    -0.56670618     0.73328535
 h     -3.13301056    -0.65558669    -0.92156542
 h     -1.58957172     1.59604202     1.16268067
          17

 c      1.25692361    -0.43033648    -0.10219769
 c     -0.07207644    -0.95154819    -0.01244846
 c     -1.29409748    -0.19146839    -0.00697315
 c     -1.27083402     1.34008952     0.15450351
 c      0.18320901     1.77485048    -0.02521138
 c      1.34458574     1.04063482    -0.06686312
 h     -0.29717958    -2.05277312     0.07083573
 h     -1.86927303     1.79586874    -0.64398089
 h      0.29635129     2.80847499    -0.22535364
 h      2.31076196     1.46463136    -0.14890333
 o      2.24961396    -1.30302427     0.08029468
 h      3.20612037    -0.93949613     0.17988626
 c     -2.57742139    -0.96405952    -0.08843093
 h     -2.33246440    -2.01423455     0.24666522
 h     -3.33015991    -0.60571733     0.75319911
 h     -3.14198274    -0.66336384    -0.93102709
 h     -1.59718714     1.60706525     1.18325052
          17

 c      1.25510229    -0.44262500    -0.10195175
 c     -0.06488600    -0.94103742    -0.01250190
 c     -1.28663209    -0.18682556    -0.00467629
 c     -1.27510311     1.33708019     0.15560338
 c      0.17963449     1.77396265    -0.02600592
 c      1.34818085     1.03965000    -0.07118743
 h     -0.29838384    -1.98753045     0.07455445
 h     -1.89943926     1.79733117    -0.61169703
 h      0.28736821     2.75208974    -0.25519732
 h      2.30726665     1.47818323    -0.12082515
 o      2.24950151    -1.30513091     0.08095140
 h      3.17241712    -0.92215700     0.18283592
 c     -2.57561573    -0.96503838    -0.08830547
 h     -2.34281844    -1.94603932     0.21327356
 h     -3.33620172    -0.64624853     0.76364964
 h     -3.15868209    -0.67582817    -0.95659776
 h     -1.60858401     1.61979152     1.20088373
          17

 c      1.25361513    -0.45335880    -0.10122494
 c     -0.05925202    -0.93007455    -0.01258605
 c     -1.27867152    -0.18200005    -0.00210815
 c     -1.27807542     1.33304102     0.15741391
 c      0.17521050     1.77091934    -0.02671311
 c      1.35057893     1.03606949    -0.07541026
 h     -0.29339257    -1.92958899     0.07935342
 h     -1.93370482     1.80291028    -0.57886256
 h      0.28175812     2.72958717    -0.29281062
 h      2.31449162     1.49962331    -0.09238955
 o      2.25002780    -1.30702199     0.08155038
 h      3.12483051    -0.90701883     0.18357042
 c     -2.57410871    -0.96370170    -0.08638610
 h     -2.35416965    -1.89620952     0.17314368
 h     -3.32903894    -0.68628214     0.76377662
 h     -3.17739230    -0.69457951    -0.98979601
 h     -1.62146514     1.63206991     1.21142750
          17

 c      1.25250115    -0.46226110    -0.10009789
 c     -0.05504848    -0.91752732    -0.01279458
 c     -1.27047945    -0.17693792     0.00065837
 c     -1.27991257     1.32825198     0.16030415
 c      0.16999572     1.76525168    -0.02728238
 c      1.35195377     1.03020902    -0.07941395
 h     -0.28575470    -1.89661079     0.08687149
 h     -1.97067755     1.81203227    -0.54651975
 h      0.27992262     2.74581687    -0.34045626
 h      2.32799523     1.52610909    -0.06373510
 o      2.25045434    -1.30903832     0.08201770
 h      3.07761584    -0.88964740     0.18363101
 c     -2.57369714    -0.95797629    -0.08406631
 h     -2.35926808    -1.89107170     0.13283866
 h     -3.31033873    -0.72333771     0.75482676
 h     -3.19213104    -0.72043040    -1.02172088
 h     -1.63390615     1.64211491     1.21275620
          17

 c      1.25179503    -0.46913739    -0.09866332
 c     -0.05221971    -0.90296824    -0.01317285
 c     -1.26232512    -0.17167089     0.00353877
 c     -1.28088254     1.32307215     0.16437627
 c      0.16426515     1.75821087    -0.02814713
 c      1.35273702     1.02261651    -0.08307495
 h     -0.27772078    -1.89780430     0.09817338
 h     -2.00770114     1.82306564    -0.51465954
 h      0.28007661     2.78491472    -0.39436962
 h      2.34062776     1.55314223    -0.03523879
 o      2.24989260    -1.31162511     0.08225230
 h      3.04736362    -0.86360350     0.18503617
 c     -2.57450155    -0.94765407    -0.08224660
 h     -2.35543562    -1.93630123     0.09302954
 h     -3.28401171    -0.75472885     0.74054852
 h     -3.19869589    -0.75254702    -1.04588118
 h     -1.64449435     1.64868035     1.20494116
          17

 c      1.25154714    -0.47383212    -0.09701900
 c     -0.05095193    -0.88733676    -0.01362811
 c     -1.25447994    -0.16630882     0.00644182
 c     -1.28129618     1.31789856     0.16952365
 c      0.15838392     1.75145904    -0.02995758
 c      1.35330844     1.01391787    -0.08626416
 h     -0.26825847    -1.92600368     0.11265666
 h     -2.04146536     1.83379046    -0.48292407
 h      0.27990851     2.82578391    -0.44779187
 h      2.34592851     1.57622012    -0.00762448
 o      2.24803157    -1.31499008     0.08221735
 h      3.04139636    -0.82611854     0.18882382
 c     -2.57577515    -0.93503565    -0.08139792
 h     -2.34651828    -2.00877067     0.04959930
 h     -3.25620266    -0.77795028     0.72738925
 h     -3.19509368    -0.78869302    -1.05874534
 h     -1.65240638     1.65114878     1.19011549
          17

 c      1.25182371    -0.47621799    -0.09525379
 c     -0.05150434    -0.87237414    -0.01395980
 c     -1.24722400    -0.16101979     0.00927539
 c     -1.28141775     1.31309938     0.17549726
 c      0.15268915     1.74611661    -0.03324283
 c      1.35383670     1.00469494    -0.08886366
 h     -0.25481279    -1.96419853     0.12837712
 h     -2.06887693     1.84204157    -0.45130878
 h      0.27781451     2.85350746    -0.49497065
 h      2.33992891     1.59194134     0.01820836
 o      2.24551556    -1.31880262     0.08200141
 h      3.05154975    -0.78300116     0.19403080
 c     -2.57647157    -0.92282107    -0.08207407
 h     -2.33747747    -2.08039171     0.00071488
 h     -3.23400941    -0.79134244     0.72322130
 h     -3.18129332    -0.82590266    -1.05943231
 h     -1.65746171     1.64957720     1.17223625
          17

 c      1.25268273    -0.47621876    -0.09343452
 c     -0.05395339    -0.85967742    -0.01396249
 c     -1.24084625    -0.15599390     0.01194972
 c     -1.28139731     1.30895451     0.18196545
 c      0.14744731     1.74270252    -0.03832587
 c      1.35426228     0.99541044    -0.09078184
 h     -0.23586284    -1.99660585     0.14324779
 h     -2.08775151     1.84621946    -0.42048913
 h      0.27299349     2.86031373    -0.53224939
 h      2.32156848     1.59846543     0.04141859
 o      2.24333019    -1.32244151     0.08174671
 h      3.06361162    -0.74455538     0.19875841
 c     -2.57577492    -0.91276888    -0.08469461
 h     -2.33124979    -2.13302948    -0.05207309
 h     -3.22230889    -0.79469875     0.73358218
 h     -3.15906437    -0.86102032    -1.04964196
 h     -1.66009158     1.64465161     1.15663046
          17

 c      1.25413948    -0.47383380    -0.09160095
 c     -0.05811640    -0.85031791    -0.01348378
 c     -1.23563493    -0.15140521     0.01437863
 c     -1.28125221     1.30563303     0.18859339
 c      0.14283782     1.74132635    -0.04535809
 c      1.35433056     0.98636759    -0.09196362
 h     -0.21154577    -2.01315642     0.15572398
 h     -2.09715700     1.84555489    -0.39177527
 h      0.26521336     2.84349430    -0.55776763
 h      2.29262938     1.59569366     0.06143482
 o      2.24217465    -1.32537731     0.08156117
 h      3.06717913    -0.71929439     0.20153020
 c     -2.57333064    -0.90572473    -0.08902644
 h     -2.32891948    -2.15788797    -0.10574617
 h     -3.22074429    -0.78928523     0.75759284
 h     -3.13197740    -0.89104074    -1.03384825
 h     -1.66108384     1.63742798     1.14900621
          17

 c      1.25614003    -0.46915161    -0.08976710
 c     -0.06359449    -0.84485767    -0.01243456
 c     -1.23185909    -0.14739132     0.01648187
 c     -1.28090055     1.30321595     0.19516354
 c      0.13894352     1.74179763    -0.05434544
 c      1.35362407     0.97769261    -0.09239891
 h     -0.18322285    -2.00930221     0.16492279
 h     -2.09750395     1.84019415    -0.36688184
 h      0.25467379     2.80416038    -0.57125070
 h      2.25760770     1.58539414     0.07814761
 o      2.24232150    -1.32730307     0.08149265
 h      3.05796005    -0.71171985     0.20169617
 c     -2.56914450    -0.90195654    -0.09411797
 h     -2.33041851    -2.15193040    -0.15701267
 h     -3.22438135    -0.77724162     0.78815387
 h     -3.10520602    -0.91333435    -1.01911369
 h     -1.66104957     1.62882064     1.15382134
          17

 c      1.25855841    -0.46235104    -0.08792620
 c     -0.06985396    -0.84341702    -0.01078774
 c     -1.22973972    -0.14405223     0.01819086
 c     -1.28021727     1.30173872     0.20169884
 c      0.13573874     1.74359624    -0.06512189
 c      1.35160702     0.96934525    -0.09212857
 h     -0.15302436    -1.98516937     0.17060698
 h     -2.09046346     1.83116287    -0.34764719
 h      0.24203417     2.74753501    -0.57439446
 h      2.22333775     1.57114962     0.09204360
 o      2.24365965    -1.32814098     0.08153061
 h      3.03722221    -0.72218758     0.19941809
 c     -2.56334428    -0.90137188    -0.09876222
 h     -2.33491010    -2.11588855    -0.20269988
 h     -3.22717922    -0.76091959     0.81614186
 h     -3.08448683    -0.92571920    -1.01341698
 h     -1.65982931     1.61905678     1.17256200
          17

 c      1.26121392    -0.45370596    -0.08605669
 c     -0.07631219    -0.84565960    -0.00858569
 c     -1.22941166    -0.14146111     0.01945576
 c     -1.27907119     1.30121308     0.20849356
 c      0.13308081     1.74572808    -0.07726065
 c      1.34774032     0.96120260    -0.09123422
 h     -0.12354823    -1.94560170     0.17326980
 h     -2.07872068     1.82021337    -0.33574410
 h      0.22856849     2.68455823    -0.57193960
 h      2.19763794     1.55759806     0.10410475
 o      2.24570709    -1.32805925     0.08160610
 h      3.01168052    -0.74667830     0.19568771
 c     -2.55614069    -0.90357190    -0.10209799
 h     -2.34085208    -2.05418724    -0.23996365
 h     -3.22460175    -0.74251308     0.83409606
 h     -3.07396610    -0.92628808    -1.02200659
 h     -1.65633883     1.60755715     1.20309428
          17

 c      1.26390595    -0.44359454    -0.08412776
 c     -0.08242814    -0.85070498    -0.00595862
 c     -1.23088437    -0.13968125     0.02025061
 c     -1.27733758     1.30162137     0.21600623
 c      0.13071918     1.74662297    -0.08998732
 c      1.34170954     0.95324569    -0.08979436
 h     -0.09751582    -1.90100865     0.17435287
 h     -2.06543879     1.80947177    -0.33233541
 h      0.21622720     2.63303760    -0.57266925
 h      2.18648440     1.54853145     0.11525583
 o      2.24760942    -1.32748923     0.08159226
 h      2.99352493    -0.77664380     0.19233789
 c     -2.54796184    -0.90772754    -0.10396866
 h     -2.34579271    -1.97672243    -0.26682238
 h     -3.21434512    -0.72391503     0.83760056
 h     -3.07420807    -0.91329227    -1.04400266
 h     -1.64903631     1.59338120     1.24060368
          17

 c      1.26645795    -0.43251118    -0.08210287
 c     -0.08779187    -0.85712492    -0.00313177
 c     -1.23402160    -0.13878053     0.02057423
 c     -1.27492872     1.30291413     0.22467916
 c      0.12836849     1.74456701    -0.10236391
 c      1.33366052     0.94576490    -0.08782284
 h     -0.07718485    -1.86725639     0.17633309
 h     -2.05336700     1.80084357    -0.33762184
 h      0.20703465     2.61262839    -0.58716111
 h      2.19097552     1.54472870     0.12556969
 o      2.24835715    -1.32696792     0.08133940
 h      2.99692250    -0.80172776     0.19149910
 c     -2.53950241    -0.91227816    -0.10479896
 h     -2.34596803    -1.90206522    -0.28336447
 h     -3.19619595    -0.70663719     0.82537448
 h     -3.08228012    -0.88563557    -1.07277033
 h     -1.63660036     1.57584639     1.27934008
          17

 c      1.26875381    -0.42106571    -0.07994133
 c     -0.09217983    -0.86337573    -0.00035995
 c     -1.23855244    -0.13883058     0.02044849
 c     -1.27185418     1.30502898     0.23478309
 c      0.12585043     1.73897677    -0.11397171
 c      1.32421820     0.93938992    -0.08525181
 h     -0.06373738    -1.86056459     0.18193539
 h     -2.04388014     1.79536781    -0.35038166
 h      0.20165767     2.63001002    -0.61963717
 h      2.20685175     1.54361222     0.13401269
 o      2.24743881    -1.32667894     0.08077481
 h      3.02768879    -0.81734285     0.19403562
 c     -2.53158259    -0.91486726    -0.10518956
 h     -2.33641104    -1.85753939    -0.29295465
 h     -3.17189279    -0.69166319     0.79921239
 h     -3.09357131    -0.84372542    -1.09952185
 h     -1.61836115     1.55491006     1.31410919
          17

 c      1.27074061    -0.40995258    -0.07759939
 c     -0.09551594    -0.86874261     0.00223668
 c     -1.24410136    -0.13988278     0.01991640
 c     -1.26825050     1.30790970     0.24633973
 c      0.12314060     1.73101285    -0.12530069
 c      1.31425404     0.93490237    -0.08198115
 h     -0.05739215    -1.88654620     0.19215955
 h     -2.03658203     1.79292974    -0.36782458
 h      0.19897003     2.67180931    -0.66334848
 h      2.22708369     1.54112498     0.13902834
 o      2.24529287    -1.32621669     0.07996777
 h      3.07636391    -0.82860329     0.19855397
 c     -2.52476698    -0.91359435    -0.10584518
 h     -2.31378452    -1.86434005    -0.30011630
 h     -3.14528399    -0.67914903     0.76421312
 h     -3.10349741    -0.78979620    -1.11657289
 h     -1.59440310     1.53124182     1.34114476
          17

 c      1.27239933    -0.39988670    -0.07503128
 c     -0.09778193    -0.87378509     0.00476358
 c     -1.25021314    -0.14194180     0.01904066
 c     -1.26433061     1.31149775     0.25912145
 c      0.12025721     1.72246810    -0.13717174
 c      1.30461600     0.93300344    -0.07794065
 h     -0.05808074    -1.93520221     0.20519790
 h     -2.02981102     1.79255536    -0.38601529
 h      0.19735724     2.71766372    -0.70747227
 h      2.24495403     1.53386731     0.13929688
 o      2.24282735    -1.32499721     0.07905466
 h      3.12618674    -0.84379618     0.20264336
 c     -2.51888790    -0.90896872    -0.10791290
 h     -2.28116383    -1.91506954    -0.30508753
 h     -3.12241747    -0.66813501     0.72883228
 h     -3.10841991    -0.72743413    -1.11884084
 h     -1.56548870     1.50611397     1.35853943
          17

 c      1.27371322    -0.39151004    -0.07219042
 c     -0.09900292    -0.87963384     0.00743466
 c     -1.25637313    -0.14496754     0.01790155
 c     -1.26028984     1.31569440     0.27269339
 c      0.11717862     1.71473579    -0.15016838
 c      1.29597459     0.93415219    -0.07311967
 h     -0.06550967    -1.98944035     0.21788568
 h     -2.02166050     1.79304264    -0.40071155
 h      0.19565474     2.75220546    -0.74390611
 h      2.25579269     1.52015344     0.13412212
 o      2.24078749    -1.32265198     0.07814577
 h      3.16338838    -0.86806957     0.20439265
 c     -2.51321976    -0.90319921    -0.11272166
 h     -2.24660882    -1.98248081    -0.30467992
 h     -3.11026834    -0.65690790     0.70307916
 h     -3.10609017    -0.66076669    -1.10427555
 h     -1.53294253     1.48122607     1.36650578
          17

 c      1.27465104    -0.38529576    -0.06902929
 c     -0.09927465    -0.88718922     0.01042721
 c     -1.26203296    -0.14888643     0.01659907
 c     -1.25622727     1.32032466     0.28646061
 c      0.11384168     1.70863603    -0.16454639
 c      1.28876460     0.93847963    -0.06756950
 h     -0.07889430    -2.03475048     0.22751226
 h     -2.01086884     1.79351899    -0.40820089
 h      0.19319874     2.76692760    -0.76837760
 h      2.25754791     1.50020429     0.12347960
 o      2.23955530    -1.31908675     0.07729793
 h      3.18047111    -0.90249443     0.20282870
 c     -2.50718635    -0.89817081    -0.12097449
 h     -2.21762759    -2.04269721    -0.29696094
 h     -3.11317666    -0.64441887     0.69370261
 h     -3.09593760    -0.59371076    -1.07398192
 h     -1.49851866     1.45849673     1.36754396
          17

 c      1.27516246    -0.38147427    -0.06549832
 c     -0.09875889    -0.89687843     0.01383569
 c     -1.26664323    -0.15359353     0.01525992
 c     -1.25211150     1.32513040     0.29972354
 c      0.11016522     1.70455328    -0.18031817
 c      1.28316170     0.94574907    -0.06139534
 h     -0.09701870    -2.06227681     0.23242958
 h     -1.99730095     1.79374505    -0.40589069
 h      0.18963822     2.75844635    -0.77947168
 h      2.25094518     1.47603404     0.10793028
 o      2.23915180    -1.31442489     0.07651721
 h      3.17615445    -0.94499897     0.19785722
 c     -2.50077092    -0.89481947    -0.13228685
 h     -2.19906478    -2.08181883    -0.28234046
 h     -3.12945573    -0.63169994     0.69976282
 h     -3.07933062    -0.52931679    -1.03224003
 h     -1.46418875     1.43980157     1.36629044
          17

 c      1.27517874    -0.38001389    -0.06154350
 c     -0.09765213    -0.90870865     0.01767924
 c     -1.26969629    -0.15895255     0.01404104
 c     -1.24779148     1.32979060     0.31178700
 c      0.10607480     1.70252892    -0.19730839
 c      1.27906146     0.95537074    -0.05474695
 h     -0.11846148    -2.06835486     0.23197035
 h     -1.98210268     1.79421144    -0.39265240
 h      0.18481836     2.72732607    -0.77797417
 h      2.23954993     1.45123569     0.08848048
 o      2.23921580    -1.30896644     0.07575920
 h      3.15564946    -0.99103153     0.19023674
 c     -2.49436315    -0.89342522    -0.14540009
 h     -2.19353436    -2.09337650    -0.26274420
 h     -3.15234588    -0.62147975     0.71399991
 h     -3.05967845    -0.46916183    -0.98614991
 h     -1.43176675     1.42665650     1.36853462
          17

 c      1.27461663    -0.38065790    -0.05710470
 c     -0.09615000    -0.92233089     0.02191079
 c     -1.27077258    -0.16480116     0.01312075
 c     -1.24303826     1.33395325     0.32215670
 c      0.10152066     1.70222890    -0.21513650
 c      1.27609172     0.96649026    -0.04780274
 h     -0.14179106    -2.05386327     0.22631274
 h     -1.96766275     1.79610906    -0.36897979
 h      0.17878775     2.67839258    -0.76706686
 h      2.22937148     1.43046729     0.06633466
 o      2.23894846    -1.30315599     0.07492667
 h      3.13149234    -1.03407503     0.18160191
 c     -2.48838036    -0.89397963    -0.15877884
 h     -2.20209642    -2.07577825    -0.24088018
 h     -3.17406322    -0.61651072     0.72799273
 h     -3.04189979    -0.41309837    -0.94428487
 h     -1.40241929     1.41992197     1.37908535
          17

 c      1.27338580    -0.38299392    -0.05211750
 c     -0.09441401    -0.93702483     0.02641365
 c     -1.26958043    -0.17095844     0.01267747
 c     -1.23759479     1.33726687     0.33074543
 c      0.09647888     1.70280031    -0.23313641
 c      1.27374072     0.97816299    -0.04074084
 h     -0.16575624    -2.02446821     0.21649086
 h     -1.95735914     1.80116531    -0.33688387
 h      0.17193451     2.62238991    -0.75327414
 h      2.22711098     1.41827200     0.04248736
 o      2.23726823    -1.29748004     0.07389592
 h      3.12111374    -1.06733379     0.17405164
 c     -2.48313561    -0.89624030    -0.17113607
 h     -2.22446529    -2.03178722    -0.21986426
 h     -3.18863358    -0.61846704     0.73552897
 h     -3.03070691    -0.36011576    -0.91395695
 h     -1.37634341     1.41966939     1.39933964
          17

 c      1.27139341    -0.38652031    -0.04652123
 c     -0.09253836    -0.95163964     0.03099579
 c     -1.26598408    -0.17723359     0.01286319
 c     -1.23122798     1.33941711     0.33790574
 c      0.09093491     1.70277976    -0.25030664
 c      1.27163488     0.98957735    -0.03370853
 h     -0.18958152    -1.99137378     0.20446149
 h     -1.95486686     1.81121167    -0.29927882
 h      0.16514247     2.57708275    -0.74709878
 h      2.23679412     1.41733536     0.01735267
 o      2.23353556    -1.29225602     0.07260669
 h      3.13550456    -1.08726223     0.16875285
 c     -2.47899036    -0.89943011    -0.18173457
 h     -2.25870421    -1.97014329    -0.20298973
 h     -3.19257610    -0.62776844     0.73326336
 h     -3.02825693    -0.31038007    -0.89827576
 h     -1.35288336     1.42526862     1.42647021
          17

 c      1.26854946    -0.39069785    -0.04027084
 c     -0.09052087    -0.96468067     0.03541633
 c     -1.26001757    -0.18344079     0.01378078
 c     -1.22381092     1.34018699     0.34421648
 c      0.08489102     1.70056986    -0.26558028
 c      1.26979373     1.00020723    -0.02682271
 h     -0.21329363    -1.97035911     0.19282171
 h     -1.96284671     1.82736379    -0.25877105
 h      0.15948137     2.56172160    -0.75995309
 h      2.25692807     1.42731804    -0.00913506
 o      2.22827067    -1.28753368     0.07113267
 h      3.16799366    -1.09525964     0.16485132
 c     -2.47648389    -0.90183448    -0.19041477
 h     -2.30075576    -1.90874012    -0.19339188
 h     -3.18469063    -0.64374250     0.72035755
 h     -3.03325058    -0.26659989    -0.89562234
 h     -1.33096519     1.43559986     1.45499210
          17

 c      1.26478633    -0.39499868    -0.03334564
 c     -0.08828553    -0.97486401     0.03948853
 c     -1.25187883    -0.18942140     0.01547228
 c     -1.21543409     1.33953071     0.35019425
 c      0.07844715     1.69574176    -0.27857031
 c      1.26860732     1.00979693    -0.02020434
 h     -0.23742140    -1.97529042     0.18363260
 h     -1.98143106     1.84906241    -0.21644425
 h      0.15502597     2.58175417    -0.79550753
 h      2.28112595     1.44535945    -0.03695074
 o      2.22270925    -1.28326571     0.06961448
 h      3.20117626    -1.09475515     0.16052059
 c     -2.47618397    -0.90088085    -0.19742880
 h     -2.34514079    -1.87450158    -0.19352710
 h     -3.16589350    -0.66473004     0.69828547
 h     -3.04233054    -0.23302659    -0.90191766
 h     -1.30948195     1.44926349     1.47922670
          17

 c      1.26008850    -0.39895308    -0.02575050
 c     -0.08580748    -0.98198006     0.04320490
 c     -1.24189485    -0.19505803     0.01792132
 c     -1.20645067     1.33760889     0.35614492
 c      0.07184013     1.68953218    -0.28988714
 c      1.26856724     1.01825235    -0.01400665
 h     -0.26149517    -2.00793025     0.17695902
 h     -2.00763780     1.87370054    -0.17169450
 h      0.15035779     2.62287281    -0.84598427
 h      2.30151839     1.46765433    -0.06555629
 o      2.21794545    -1.27945375     0.06816596
 h      3.22011653    -1.08840614     0.15439853
 c     -2.47826125    -0.89462536    -0.20327880
 h     -2.38829945    -1.88795689    -0.20497232
 h     -3.13936794    -0.68811910     0.67114368
 h     -3.05209242    -0.21325272    -0.91316511
 h     -1.28746172     1.46474814     1.49500936
          17

 c      1.25451443    -0.40218421    -0.01751045
 c     -0.08320216    -0.98700865     0.04671770
 c     -1.23047300    -0.20026841     0.02106415
 c     -1.19738431     1.33474129     0.36218730
 c      0.06535170     1.68363988    -0.30048185
 c      1.27000752     1.02555431    -0.00841508
 h     -0.28307204    -2.05650244     0.17110097
 h     -2.03637253     1.89729395    -0.12329953
 h      0.14377346     2.66498463    -0.89979491
 h      2.31177938     1.49075371    -0.09395067
 o      2.21460101    -1.27614701     0.06684861
 h      3.21715281    -1.07761469     0.14594013
 c     -2.48226286    -0.88375947    -0.20865363
 h     -2.43046288    -1.94082210    -0.22857765
 h     -3.11071744    -0.71062377     0.64607249
 h     -3.06019222    -0.20880392    -0.92662608
 h     -1.26409107     1.48056331     1.50034761
          17

 c      1.24820354    -0.40442913    -0.00866245
 c     -0.08063945    -0.99131138     0.05020226
 c     -1.21807660    -0.20499201     0.02480074
 c     -1.18876486     1.33129904     0.36832997
 c      0.05923361     1.67924887    -0.31107128
 c      1.27298635     1.03171178    -0.00362929
 h     -0.29890249    -2.10512547     0.16420599
 h     -2.06224977     1.91571793    -0.07067321
 h      0.13421665     2.69356369    -0.94815155
 h      2.30844352     1.51215621    -0.12096687
 o      2.21280859    -1.27340594     0.06567878
 h      3.19183123    -1.06274374     0.13526845
 c     -2.48745717    -0.87077589    -0.21441737
 h     -2.47216857    -2.00549473    -0.26376937
 h     -3.08713089    -0.72914094     0.63241397
 h     -3.06555673    -0.21900089    -0.94089762
 h     -1.23869484     1.49535221     1.49551025
          17

 c      1.24136992    -0.40554129     0.00075131
 c     -0.07822630    -0.99597093     0.05377771
 c     -1.20522316    -0.20917832     0.02900467
 c     -1.18099499     1.32759925     0.37450644
 c      0.05369211     1.67692295    -0.32204452
 c      1.27727060     1.03672608     0.00016068
 h     -0.30645343    -2.14151338     0.15519046
 h     -2.08107415     1.92572735    -0.01444841
 h      0.12129967     2.70090168    -0.98605366
 h      2.29115489     1.53049547    -0.14557811
 o      2.21220529    -1.27129949     0.06463601
 h      3.15087621    -1.04301127     0.12303035
 c     -2.49322249    -0.85788538    -0.22132298
 h     -2.51234370    -2.05838426    -0.30832848
 h     -3.07446091    -0.74191156     0.63787714
 h     -3.06832587    -0.24134771    -0.95573830
 h     -1.21070221     1.50800070     1.48295017
          17

 c      1.23428469    -0.40547415     0.01068631
 c     -0.07597361    -1.00162967     0.05750365
 c     -1.19247668    -0.21277325     0.03353392
 c     -1.17428168     1.32383705     0.38057450
 c      0.04888105     1.67677908    -0.33353755
 c      1.28235609     1.04055439     0.00279976
 h     -0.30441252    -2.15877445     0.14373878
 h     -2.09059607     1.92548009     0.04358608
 h      0.10507840     2.68418092    -1.01136560
 h      2.26261538     1.54564490    -0.16715860
 o      2.21192601    -1.26994176     0.06367410
 h      3.10840029    -1.01599276     0.11023801
 c     -2.49928101    -0.84641401    -0.22949169
 h     -2.54912859    -2.08624036    -0.35921335
 h     -3.07355769    -0.74901105     0.66303768
 h     -3.06978953    -0.27191525    -0.97198893
 h     -1.17958281     1.51773407     1.46707457
          17

 c      1.22724450    -0.40425001     0.02109419
 c     -0.07381788    -1.00852618     0.06139635
 c     -1.18042414    -0.21571366     0.03824069
 c     -1.16861443     1.32005572     0.38633898
 c      0.04488719     1.67860144    -0.34548139
 c      1.28750380     1.04308132     0.00419220
 h     -0.29259418    -2.15482353     0.13005572
 h     -2.09078641     1.91472092     0.10083428
 h      0.08590997     2.64425840    -1.02426088
 h      2.22838053     1.55880643    -0.18569641
 o      2.21088067    -1.26949796     0.06275140
 h      3.08183817    -0.97784219     0.09782150
 c     -2.50568069    -0.83705942    -0.23828334
 h     -2.58060583    -2.08336063    -0.41323967
 h     -3.08009082    -0.75159056     0.70017890
 h     -3.07210923    -0.30585529    -0.99132720
 h     -1.14476072     1.52414067     1.45353801
          17

 c      1.22053497    -0.40192796     0.03191893
 c     -0.07165016    -1.01650543     0.06543982
 c     -1.16963733    -0.21793895     0.04297820
 c     -1.16376385     1.31615179     0.39164708
 c      0.04171670     1.68183160    -0.35757529
 c      1.29182887     1.04412716     0.00431389
 h     -0.27182048    -2.13204339     0.11467752
 h     -2.08390193     1.89481092     0.15431563
 h      0.06439869     2.58587585    -1.02759624
 h      2.19601863     1.57232742    -0.20185692
 o      2.20857273    -1.27000295     0.06187499
 h      3.07935356    -0.92659618     0.08595698
 c     -2.51255469    -0.83013431    -0.24675113
 h     -2.60503141    -2.04884355    -0.46734212
 h     -3.08813605    -0.75083382     0.73809139
 h     -3.07753766    -0.33827491    -1.01542779
 h     -1.10559127     1.52702215     1.44768606
          17

 c      1.21440998    -0.39859410     0.04309331
 c     -0.06933233    -1.02495252     0.06959460
 c     -1.16062298    -0.21941722     0.04760518
 c     -1.15929166     1.31191587     0.39653601
 c      0.03929690     1.68546410    -0.36918505
 c      1.29450300     1.04353140     0.00319097
 h     -0.24393280    -2.09783270     0.09833060
 h     -2.07432210     1.86859626     0.20113681
 h      0.04131153     2.51895811    -1.02821702
 h      2.17292597     1.58874796    -0.21665199
 o      2.20561889    -1.27110476     0.06109620
 h      3.09171111    -0.86645570     0.07414378
 c     -2.51998032    -0.82557598    -0.25416325
 h     -2.62092803    -1.98578756    -0.51875062
 h     -3.09319712    -0.74760707     0.76703262
 h     -3.08725944    -0.36524662    -1.04457361
 h     -1.06155766     1.52607800     1.45240656
          17

 c      1.20908639    -0.39438044     0.05453676
 c     -0.06670994    -1.03273004     0.07381500
 c     -1.15377697    -0.22017467     0.05198796
 c     -1.15460110     1.30710439     0.40131927
 c      0.03750895     1.68801888    -0.37926418
 c      1.29503938     1.04131090     0.00083751
 h     -0.21171530    -2.06520024     0.08171776
 h     -2.06775076     1.83987819     0.23903584
 h      0.01727023     2.45901217    -1.03801967
 h      2.16317593     1.60903777    -0.23065230
 o      2.20309670    -1.27216348     0.06045939
 h      3.10245160    -0.80611514     0.06201894
 c     -2.52798493    -0.82280500    -0.26020625
 h     -2.62728056    -1.90231575    -0.56551127
 h     -3.09299391    -0.74260286     0.78061698
 h     -3.10063269    -0.38429558    -1.07665220
 h     -1.01272467     1.52068228     1.46669207
          17

 c      1.20473952    -0.38948220     0.06615493
 c     -0.06366421    -1.03838680     0.07807972
 c     -1.14936009    -0.22031118     0.05600038
 c     -1.14909031     1.30153343     0.40651572
 c      0.03624190     1.68802783    -0.38666100
 c      1.29346607     1.03777119    -0.00279682
 h     -0.17819749    -2.05034462     0.06517269
 h     -2.06931843     1.81225921     0.26690176
 h     -0.00769983     2.42155320    -1.07050684
 h      2.16567817     1.63128455    -0.24331501
 o      2.20179714    -1.27254614     0.05998364
 h      3.09960445    -0.75395859     0.04965313
 c     -2.53652896    -0.82054488    -0.26484954
 h     -2.62390373    -1.81385302    -0.60779203
 h     -3.08717900    -0.73653628     0.77584714
 h     -3.11553581    -0.39408870    -1.10755367
 h     -0.96015732     1.51003008     1.48617196
          17

 c      1.20149575    -0.38415525     0.07784311
 c     -0.06021646    -1.04092710     0.08240630
 c     -1.14750049    -0.21998742     0.05952412
 c     -1.14239597     1.29516911     0.41267289
 c      0.03537912     1.68510659    -0.39105289
 c      1.29023079     1.03344388    -0.00780880
 h     -0.14524424    -2.06383547     0.04852017
 h     -2.08100914     1.78773208     0.28502079
 h     -0.03377443     2.40972495    -1.12988220
 h      2.17544375     1.65129048    -0.25316307
 o      2.20205688    -1.27178122     0.05967537
 h      3.07840316    -0.71565471     0.03734764
 c     -2.54543619    -0.81682252    -0.26806805
 h     -2.61164584    -1.74367079    -0.64962468
 h     -3.07703466    -0.73022087     0.75293482
 h     -3.12943250    -0.39391126    -1.13263387
 h     -0.90592554     1.49354290     1.50516915
          17

 c      1.19942241    -0.37869543     0.08949297
 c     -0.05655898    -1.04060330     0.08680413
 c     -1.14820303    -0.21938491     0.06245577
 c     -1.13455256     1.28815408     0.42021255
 c      0.03470730     1.68020081    -0.39340260
 c      1.28594861     1.02890895    -0.01427902
 h     -0.11302008    -2.10158170     0.03166042
 h     -2.10026736     1.76610513     0.29487408
 h     -0.06005657     2.41156729    -1.20558135
 h      2.18650399     1.66448264    -0.25859291
 o      2.20382482    -1.26960635     0.05954292
 h      3.04038362    -0.69354614     0.02538588
 c     -2.55439696    -0.80977929    -0.26989602
 h     -2.59156955    -1.71368287    -0.69746390
 h     -3.06552120    -0.72447214     0.71569777
 h     -3.14021506    -0.38351345    -1.14804288
 h     -0.85267739     1.47117978     1.51873110
          17

 c      1.19851777    -0.37340474     0.10099728
 c     -0.05294285    -1.03863456     0.09122050
 c     -1.15135219    -0.21867514     0.06472121
 c     -1.12592158     1.28073447     0.42935581
 c      0.03393037     1.67456417    -0.39515264
 c      1.28119683     1.02464295    -0.02222576
 h     -0.08126338    -2.14827851     0.01521950
 h     -2.12119388     1.74582035     0.29864382
 h     -0.08465501     2.41202226    -1.28157524
 h      2.19409943     1.66747895    -0.25853905
 o      2.20669460    -1.26601722     0.05961005
 h      2.99296718    -0.68600670     0.01379765
 c     -2.56300548    -0.79923993    -0.27114128
 h     -2.56398452    -1.72598856    -0.75206179
 h     -3.05758895    -0.71988318     0.67243270
 h     -3.14646974    -0.36324197    -1.15136933
 h     -0.80307364     1.44350975     1.52377987
          17

 c      1.19870420    -0.36856050     0.11225448
 c     -0.04958378    -1.03629536     0.09555727
 c     -1.15672371    -0.21801863     0.06628561
 c     -1.11698268     1.27314347     0.44010495
 c      0.03276433     1.66904574    -0.39744863
 c      1.27641084     1.02094994    -0.03159268
 h     -0.05036220    -2.18810192     0.00034124
 h     -2.13720434     1.72530129     0.29873957
 h     -0.10576011     2.40110914    -1.34531053
 h      2.19559041     1.65875495    -0.25274093
 o      2.20989470    -1.26133741     0.05993288
 h      2.94960213    -0.68645602     0.00206400
 c     -2.57064196    -0.78676514    -0.27362742
 h     -2.52991297    -1.76213513    -0.80500039
 h     -3.05993967    -0.71675743     0.63556611
 h     -3.14748670    -0.33404335    -1.14191388
 h     -0.75931917     1.41162564     1.51951047
          17

 c      1.19984607    -0.36437469     0.12316960
 c     -0.04666153    -1.03442978     0.09971401
 c     -1.16401185    -0.21757653     0.06715332
 c     -1.10816196     1.26552310     0.45224618
 c      0.03098164     1.66404581    -0.40098209
 c      1.27184112     1.01793320    -0.04224884
 h     -0.02130644    -2.21038796    -0.01184285
 h     -2.14319225     1.70382145     0.29748777
 h     -0.12218547     2.37423215    -1.38943460
 h      2.19069885     1.63877711    -0.24175580
 o      2.21244210    -1.25616341     0.06061029
 h      2.92711869    -0.68441082    -0.01106068
 c     -2.57654440    -0.77410915    -0.27912338
 h     -2.49223577    -1.80113945    -0.84630882
 h     -3.07857839    -0.71548860     0.61688302
 h     -3.14338689    -0.29708839    -1.12096018
 h     -0.72281969     1.37700026     1.50745632
          17

 c      1.20178960    -0.36095316     0.13365003
 c     -0.04434151    -1.03341687     0.10361166
 c     -1.17285350    -0.21750766     0.06736457
 c     -1.09975371     1.25790373     0.46536140
 c      0.02841385     1.65965218    -0.40607512
 c      1.26752695     1.01548447    -0.05399188
 h      0.00468437    -2.21007810    -0.02050922
 h     -2.13656926     1.68174954     0.29694786
 h     -0.13342395     2.33044803    -1.41073532
 h      2.18157751     1.60995670    -0.22686354
 o      2.21374293    -1.25092099     0.06174241
 h      2.93585107    -0.67275982    -0.02686166
 c     -2.58024463    -0.76242577    -0.28816060
 h     -2.45465643    -1.82889761    -0.86996215
 h     -3.11427279    -0.71701263     0.61916315
 h     -3.13534602    -0.25317180    -1.09190295
 h     -0.69392119     1.34131436     1.49139636
          17

 c      1.20439090    -0.35828102     0.14360011
 c     -0.04278101    -1.03324546     0.10720184
 c     -1.18283966    -0.21795396     0.06699413
 c     -1.09189400     1.25021919     0.47886714
 c      0.02495643     1.65571919    -0.41273320
 c      1.26328902     1.01330861    -0.06656251
 h      0.02642602    -2.18691992    -0.02526214
 h     -2.11758950     1.66048502     0.29877404
 h     -0.13964348     2.27142993    -1.40943553
 h      2.17268238     1.57641117    -0.20987652
 o      2.21417200    -1.24537918     0.06333666
 h      2.97018458    -0.65562515    -0.04511937
 c     -2.58180507    -0.75235932    -0.29987485
 h     -2.42066271    -1.83775381    -0.87399880
 h     -3.16091088    -0.72247537     0.63392076
 h     -3.12552679    -0.20236976    -1.05969460
 h     -0.67180698     1.30624677     1.47691057
          17

 c      1.20751059    -0.35623222     0.15291500
 c     -0.04212483    -1.03353380     0.11047493
 c     -1.19352426    -0.21902524     0.06615215
 c     -1.08453466     1.24233494     0.49212493
 c      0.02058755     1.65186706    -0.42059234
 c      1.25880916     1.01099791    -0.07967479
 h      0.04296698    -2.14532422    -0.02624453
 h     -2.08939526     1.64232161     0.30407500
 h     -0.14185790     2.20143461    -1.38980325
 h      2.16983059     1.54315273    -0.19274529
 o      2.21470677    -1.23893542     0.06529854
 h      3.01439671    -0.64377119    -0.06392448
 c     -2.58160458    -0.74425279    -0.31284094
 h     -2.39318650    -1.82441471    -0.85929660
 h     -3.20930444    -0.73243450     0.64857737
 h     -3.11631753    -0.14448353    -1.02927219
 h     -0.65478384     1.27324308     1.47016731
          17

 c      1.21098851    -0.35460577     0.16148091
 c     -0.04250802    -1.03348031     0.11347533
 c     -1.20443446    -0.22078594     0.06498361
 c     -1.07740456     1.23408026     0.50463333
 c      0.01540452     1.64743417    -0.42876224
 c      1.25384121     1.00818584    -0.09306283
 h      0.05383887    -2.09504107    -0.02432317
 h     -2.05771286     1.63023061     0.31330468
 h     -0.14229236     2.12785347    -1.36203108
 h      2.17781741     1.51446926    -0.17703701
 o      2.21622856    -1.23116602     0.06751390
 h      3.05398355    -0.64564925    -0.08099776
 c     -2.58011728    -0.73812419    -0.32585646
 h     -2.37447861    -1.78918285    -0.82894645
 h     -3.25140798    -0.74661082     0.65321437
 h     -3.10901387    -0.08038907    -1.00356422
 h     -0.64113533     1.24335035     1.47577939
          17

 c      1.21463668    -0.35316741     0.16917604
 c     -0.04406582    -1.03186793     0.11631167
 c     -1.21509155    -0.22324097     0.06366394
 c     -1.07003698     1.22528792     0.51621461
 c      0.00964509     1.64150685    -0.43572440
 c      1.24847957     1.00470226    -0.10650932
 h      0.05932346    -2.05119855    -0.02119156
 h     -2.02964438     1.62736197     0.32634016
 h     -0.14463718     2.06097426    -1.34359479
 h      2.19740683     1.49224184    -0.16363269
 o      2.21925894    -1.22199008     0.06990669
 h      3.08002882    -0.66458766    -0.09463388
 c     -2.57789030    -0.73346642    -0.33813829
 h     -2.36577813    -1.73686135    -0.78846221
 h     -3.28180905    -0.76412160     0.64232346
 h     -3.10296570    -0.01334791    -0.98263423
 h     -0.63015419     1.21723246     1.49467565
          17

 c      1.21825752    -0.35168759     0.17587205
 c     -0.04691239    -1.02742570     0.11911908
 c     -1.22504516    -0.22631958     0.06239049
 c     -1.06197725     1.21586101     0.52704102
 c      0.00360284     1.63326765    -0.43981521
 c      1.24325314     1.00060149    -0.11983416
 h      0.06032923    -2.03013693    -0.01887933
 h     -2.01103227     1.63602625     0.34291444
 h     -0.15307015     2.01012605    -1.35377366
 h      2.22433591     1.47569484    -0.15292418
 o      2.22395537    -1.21161849     0.07245873
 h      3.08931383    -0.69946757    -0.10402507
 c     -2.57556248    -0.72904770    -0.34910974
 h     -2.36659811    -1.67905995    -0.74651262
 h     -3.29762718    -0.78374569     0.61415331
 h     -3.09606887     0.05114942    -0.96474774
 h     -0.62247544     1.19532081     1.52366294
          17

 c      1.22167333    -0.34996988     0.18143446
 c     -0.05104547    -1.01968523     0.12194508
 c     -1.23391546    -0.22986622     0.06136945
 c     -1.05311081     1.20586504     0.53748099
 c     -0.00260783     1.62260742    -0.44056198
 c      1.23894479     0.99604447    -0.13286747
 h      0.05743094    -2.03935558    -0.01833870
 h     -2.00339559     1.65639596     0.36319232
 h     -0.16945211     1.97679083    -1.39806678
 h      2.25146368     1.46274817    -0.14520325
 o      2.23010344    -1.20050056     0.07522619
 h      3.08437390    -0.74547079    -0.10951094
 c     -2.57381019    -0.72292071    -0.35818597
 h     -2.37408530    -1.63555444    -0.71489857
 h     -3.29827420    -0.80407837     0.57003983
 h     -3.08608248     0.10704996    -0.94817551
 h     -0.61940062     1.17789976     1.55706658
          17

 c      1.22474878    -0.34787894     0.18572580
 c     -0.05626597    -1.00950623     0.12467479
 c     -1.24142633    -0.23365184     0.06079926
 c     -1.04381563     1.19557668     0.54791770
 c     -0.00914910     1.61016502    -0.43921333
 c      1.23630272     0.99118104    -0.14545032
 h      0.05008506    -2.07123078    -0.01849348
 h     -2.00307933     1.68590789     0.38786654
 h     -0.19201527     1.95426819    -1.46192631
 h      2.27190756     1.45152624    -0.14082330
 o      2.23705304    -1.18929122     0.07836689
 h      3.07440441    -0.79447815    -0.11298921
 c     -2.57310672    -0.71317159    -0.36498991
 h     -2.38439206    -1.62697355    -0.70483394
 h     -3.28568744    -0.82367743     0.51446598
 h     -3.07168705     0.14963586    -0.93228795
 h     -0.62192149     1.16506662     1.58898494
          17

 c      1.22739365    -0.34536994     0.18861375
 c     -0.06222515    -0.99848592     0.12711685
 c     -1.24742024    -0.23740491     0.06085637
 c     -1.03479729     1.18542326     0.55865300
 c     -0.01624887     1.59672260    -0.43754898
 c      1.23582604     0.98611929    -0.15746036
 h      0.03731857    -2.10975600    -0.01720575
 h     -2.00358076     1.72004167     0.41760484
 h     -0.21758174     1.93466445    -1.52465530
 h      2.28101471     1.44107598    -0.14013907
 o      2.24377324    -1.17874070     0.08214423
 h      3.07433089    -0.83670708    -0.11795844
 c     -2.57328183    -0.69953468    -0.36998443
 h     -2.39664592    -1.65625028    -0.71971045
 h     -3.26503426    -0.84144942     0.45566060
 h     -3.05292024     0.17678389    -0.91775485
 h     -0.63013287     1.15666838     1.61484360
          17

 c      1.22953457    -0.34251831     0.18998842
 c     -0.06850124    -0.98810292     0.12912767
 c     -1.25186393    -0.24084278     0.06169104
 c     -1.02681221     1.17585030     0.56986821
 c     -0.02400195     1.58285897    -0.43688272
 c      1.23765814     0.98095624    -0.16883844
 h      0.01872607    -2.14039527    -0.01270808
 h     -1.99873722     1.75383300     0.45246174
 h     -0.24359771     1.91286387    -1.57099920
 h      2.27706511     1.43148453    -0.14342635
 o      2.24940771    -1.16939757     0.08680958
 h      3.09615273    -0.86542109    -0.12766754
 c     -2.57345414    -0.68369740    -0.37456447
 h     -2.41331477    -1.70452943    -0.75400998
 h     -3.24499942    -0.85740891     0.40549830
 h     -3.03117394     0.18940551    -0.90632497
 h     -0.64310342     1.15227545     1.63209838
          17

 c      1.23107115    -0.33954531     0.18978734
 c     -0.07463041    -0.97937657     0.13065782
 c     -1.25484092    -0.24369554     0.06342977
 c     -1.02048411     1.16721058     0.58158633
 c     -0.03231981     1.56895281    -0.43792216
 c      1.24154915     0.97582052    -0.17960361
 h     -0.00530314    -2.15394048    -0.00413232
 h     -1.98462537     1.78311438     0.49169958
 h     -0.26850836     1.88648547    -1.59264926
 h      2.26142577     1.42383341    -0.15087266
 o      2.25407390    -1.16135489     0.09239283
 h      3.13655557    -0.88095702    -0.14186139
 c     -2.57255842    -0.66775075    -0.38026417
 h     -2.43631713    -1.74908507    -0.79966660
 h     -3.23544292    -0.87301221     0.37624225
 h     -3.00899179     0.19123914    -0.90053406
 h     -0.65896988     1.15118754     1.64046730
          17

 c      1.23186605    -0.33682229     0.18800950
 c     -0.08013995    -0.97287096     0.13174269
 c     -1.25651056    -0.24572430     0.06617545
 c     -1.01622621     1.15971962     0.59364375
 c     -0.04096617     1.55524880    -0.44090871
 c      1.24687614     0.97087766    -0.18984818
 h     -0.03377337    -2.14635603     0.00856320
 h     -1.96010283     1.80517100     0.53391358
 h     -0.29154355     1.85500870    -1.58650942
 h      2.23849501     1.42016687    -0.16257728
 o      2.25869321    -1.15442322     0.09870559
 h      3.17966188    -0.88775481    -0.15690667
 c     -2.57001725    -0.65332399    -0.38785226
 h     -2.46550305    -1.77465323    -0.85009053
 h     -3.24132581    -0.88957324     0.37343227
 h     -2.98969735     0.18811544    -0.90331259
 h     -0.67509840     1.15247111     1.64192502
          17

 c      1.23179272    -0.33483412     0.18470883
 c     -0.08461191    -0.96874351     0.13247865
 c     -1.25705132    -0.24673409     0.06999792
 c     -1.01420536     1.15345582     0.60571070
 c     -0.04962340     1.54187419    -0.44570006
 c      1.25274300     0.96629661    -0.19971303
 h     -0.06527759    -2.11812151     0.02476526
 h     -1.92676022     1.81904453     0.57724778
 h     -0.31263582     1.81925658    -1.55374558
 h      2.21508330     1.42331488    -0.17852738
 o      2.26414995    -1.14841034     0.10553582
 h      3.21010084    -0.88955542    -0.16892832
 c     -2.56609879    -0.64165378    -0.39702639
 h     -2.49932723    -1.77351053    -0.90056626
 h     -3.25870219    -0.90587829     0.39171223
 h     -2.97657688     0.18626586    -0.91711840
 h     -0.68832292     1.15503517     1.64036977
          17

 c      1.23079782    -0.33411378     0.17997653
 c     -0.08773859    -0.96672395     0.13300290
 c     -1.25662979    -0.24657733     0.07492007
 c     -1.01431266     1.14836010     0.61738356
 c     -0.05793498     1.52881678    -0.45172329
 c      1.25819701     0.96223907    -0.20935682
 h     -0.09815739    -2.07440977     0.04332381
 h     -1.88873426     1.82573231     0.61964578
 h     -0.33271191     1.78134571    -1.50046944
 h      2.19843486     1.43614096    -0.19859633
 o      2.27087809    -1.14319174     0.11275913
 h      3.21928799    -0.88809903    -0.17561183
 c     -2.56163570    -0.63354798    -0.40698334
 h     -2.53559399    -1.74304503    -0.94772848
 h     -3.27858909    -0.91847903     0.41955458
 h     -2.97154170     0.18966063    -0.94245672
 h     -0.69537096     1.15772930     1.64062731
          17

 c      1.22893445    -0.33517983     0.17392705
 c     -0.08933255    -0.96604370     0.13347907
 c     -1.25540212    -0.24515331     0.08090703
 c     -1.01615167     1.14422707     0.62834229
 c     -0.06547830     1.51589755    -0.45782587
 c      1.26254466     0.95892906    -0.21893488
 h     -0.13076776    -2.02590829     0.06266335
 h     -1.85226224     1.82821357     0.65917090
 h     -0.35443856     1.74495634    -1.43970018
 h      2.19285246     1.45998710    -0.22258216
 o      2.27883482    -1.13869073     0.12035538
 h      3.20576768    -0.88348520    -0.17651188
 c     -2.55756679    -0.62914298    -0.41710973
 h     -2.57183473    -1.68450792    -0.98935487
 h     -3.29289298    -0.92389723     0.44610861
 h     -2.97408021     0.19810942    -0.97670927
 h     -0.69353934     1.15944218     1.64663597
          17

 c      1.22635823    -0.33850110     0.16669931
 c     -0.08929105    -0.96548849     0.13407639
 c     -1.25353204    -0.24241525     0.08786451
 c     -1.01910154     1.14072710     0.63850631
 c     -0.07168929     1.50280216    -0.46225613
 c      1.26557281     0.95675373    -0.22860093
 h     -0.16193354    -1.98832446     0.08105332
 h     -1.82443037     1.83084518     0.69435969
 h     -0.38291701     1.71528632    -1.39184711
 h      2.19718639     1.49319229    -0.25020810
 o      2.28752259    -1.13487538     0.12841349
 h      3.17492347    -0.87433507    -0.17320602
 c     -2.55468436    -0.62782913    -0.42712950
 h     -2.60554549    -1.60330954    -1.02484537
 h     -3.29671377    -0.91996054     0.46394168
 h     -2.98155507     0.20811053    -1.01457945
 h     -0.68145921     1.15919709     1.65950393
          17

 c      1.22330792    -0.34446095     0.15847990
 c     -0.08758168    -0.96391394     0.13492958
 c     -1.25121108    -0.23839786     0.09565035
 c     -1.02251073     1.13750457     0.64808200
 c     -0.07594505     1.48928898    -0.46338172
 c      1.26746164     0.95626224    -0.23851858
 h     -0.19120787    -1.97664517     0.09714546
 h     -1.81076568     1.83763810     0.72438862
 h     -0.42388281     1.69724220    -1.37644486
 h      2.20582481     1.53119904    -0.28116554
 o      2.29599151    -1.13178393     0.13714259
 h      3.13903639    -0.85751158    -0.16961182
 c     -2.55350011    -0.62834296    -0.43681936
 h     -2.63457586    -1.51036121    -1.05658175
 h     -3.28814569    -0.90600004     0.46889291
 h     -2.99056732     0.21559133    -1.04989700
 h     -0.65954738     1.15626838     1.67684400
          17

 c      1.22008927    -0.35326491     0.14953372
 c     -0.08434488    -0.96116911     0.13610810
 c     -1.24866732    -0.23326371     0.10409648
 c     -1.02595045     1.13432802     0.65746220
 c     -0.07799672     1.47552318    -0.46111292
 c      1.26849260     0.95802968    -0.24885143
 h     -0.21808826    -1.99466271     0.11037112
 h     -1.81264993     1.84997030     0.74885735
 h     -0.47757275     1.69209230    -1.39530839
 h      2.21209719     1.56822006    -0.31537320
 o      2.30305411    -1.12952522     0.14681557
 h      3.11412393    -0.82844790    -0.17126645
 c     -2.55414431    -0.62891783    -0.44566963
 h     -2.65778955    -1.42265629    -1.09162396
 h     -3.26770589    -0.88267917     0.45944593
 h     -2.99821566     0.21812477    -1.07732952
 h     -0.62983495     1.15030660     1.69395190
          17

 c      1.21702176    -0.36483896     0.14017976
 c     -0.07995405    -0.95835219     0.13763716
 c     -1.24615619    -0.22728483     0.11302186
 c     -1.02933363     1.13117063     0.66707869
 c     -0.07819544     1.46209313    -0.45701263
 c      1.26882027     0.96245481    -0.25973349
 h     -0.24092722    -2.03188045     0.12073304
 h     -1.82671588     1.86563642     0.76746322
 h     -0.53612543     1.69720802    -1.43108481
 h      2.21096049     1.59905095    -0.35307666
 o      2.30800871    -1.12813058     0.15753647
 h      3.10920916    -0.78428158    -0.18155274
 c     -2.55632886    -0.62776137    -0.45294828
 h     -2.67536862    -1.35857721    -1.14034453
 h     -3.23818638    -0.85186487     0.43670622
 h     -3.00269723     0.21568640    -1.09325606
 h     -0.59531098     1.14140697     1.70580681
          17

 c      1.21421568    -0.37910909     0.13077234
 c     -0.07463847    -0.95701044     0.13955299
 c     -1.24402101    -0.22062246     0.12228383
 c     -1.03288666     1.12799172     0.67732129
 c     -0.07700387     1.44979961    -0.45297885
 c      1.26830608     0.96975231    -0.27131351
 h     -0.25733563    -2.07241305     0.12859485
 h     -1.84665993     1.88029731     0.77998848
 h     -0.58917625     1.70928334    -1.46360057
 h      2.20003310     1.62012151    -0.39469760
 o      2.31122755    -1.12729707     0.16901310
 h      3.11775116    -0.72819309    -0.19772875
 c     -2.55942692    -0.62401535    -0.45856402
 h     -2.68751550    -1.32643821    -1.20756424
 h     -3.20491703    -0.81656178     0.40525562
 h     -3.00339768     0.21039321    -1.09597762
 h     -0.55919995     1.13010790     1.70864866
          17

 c      1.21326898    -0.39149015     0.11958443
 c     -0.07049429    -0.95857237     0.14156436
 c     -1.24214431    -0.21397459     0.13082123
 c     -1.03601288     1.12736203     0.68759019
 c     -0.07743017     1.43875908    -0.44889738
 c      1.26817910     0.97652781    -0.28295284
 h     -0.26658551    -2.10467981     0.13370811
 h     -1.86880510     1.88729305     0.78957314
 h     -0.63332654     1.71482241    -1.48413087
 h      2.17914662     1.63335820    -0.43049221
 o      2.31455469    -1.12729293     0.18125726
 h      3.12359712    -0.66976870    -0.21505800
 c     -2.56282521    -0.61800600    -0.46343424
 h     -2.69274714    -1.31984934    -1.28513262
 h     -3.17792623    -0.78178977     0.37350355
 h     -3.00066595     0.20516646    -1.08603808
 h     -0.52204062     1.11562674     1.70598067
          17

 c      1.21415681    -0.40154476     0.10631059
 c     -0.06771154    -0.96345000     0.14362621
 c     -1.24046795    -0.20736754     0.13822133
 c     -1.03872997     1.12981035     0.69842233
 c     -0.08053012     1.42908932    -0.44532862
 c      1.26850713     0.98202476    -0.29453427
 h     -0.26762988    -2.12154921     0.13705882
 h     -1.88885937     1.88296595     0.79653158
 h     -0.66492843     1.70935762    -1.48717556
 h      2.15078853     1.64003189    -0.45820604
 o      2.31892258    -1.12762692     0.19388088
 h      3.11567390    -0.61775060    -0.22746896
 c     -2.56569902    -0.61070883    -0.46949836
 h     -2.68948229    -1.32610819    -1.35815286
 h     -3.16643692    -0.75194267     0.35246937
 h     -2.99578804     0.20409247    -1.06591358
 h     -0.48608432     1.09918273     1.69648462
          17

 c      1.21659162    -0.40937817     0.09102978
 c     -0.06627827    -0.97163715     0.14575286
 c     -1.23902361    -0.20098717     0.14435745
 c     -1.04101632     1.13521791     0.71003093
 c     -0.08652338     1.42093328    -0.44260230
 c      1.26889931     0.98593488    -0.30601677
 h     -0.26029361    -2.12055559     0.13924127
 h     -1.90416088     1.86643919     0.80129909
 h     -0.68205465     1.69188653    -1.47098735
 h      2.11980687     1.64266981    -0.47787060
 o      2.32467651    -1.12783484     0.20655227
 h      3.09021462    -0.57806695    -0.23123021
 c     -2.56730110    -0.60303752    -0.47806973
 h     -2.67734171    -1.33515428    -1.41418759
 h     -3.17636757    -0.73019193     0.34964846
 h     -2.99074428     0.21190141    -1.03971257
 h     -0.45336205     1.08227159     1.68007147
          17

 c      1.22027966    -0.41512181     0.07413992
 c     -0.06626968    -0.98279867     0.14798176
 c     -1.23785736    -0.19525009     0.14931190
 c     -1.04273801     1.14298221     0.72221244
 c     -0.09500217     1.41435146    -0.44079747
 c      1.26865448     0.98812500    -0.31733731
 h     -0.24535317    -2.10342898     0.14028003
 h     -1.91403685     1.83947480     0.80453830
 h     -0.68413412     1.66461201    -1.43662880
 h      2.09245351     1.64463831    -0.49186538
 o      2.33166804    -1.12758826     0.21901434
 h      3.04957362    -0.55313541    -0.22504799
 c     -2.56743976    -0.59573821    -0.48911900
 h     -2.65705276    -1.34082179    -1.44601146
 h     -3.20566944    -0.71747596     0.36244841
 h     -2.98762145     0.23288551    -1.01194198
 h     -0.42526472     1.06644973     1.65825503
          17

 c      1.22486871    -0.41880057     0.05594790
 c     -0.06757529    -0.99612362     0.15030860
 c     -1.23694071    -0.19043121     0.15311440
 c     -1.04362671     1.15244225     0.73460659
 c     -0.10563281     1.40919738    -0.43962965
 c      1.26716958     0.98823451    -0.32837644
 h     -0.22457858    -2.07663114     0.14025292
 h     -1.92021745     1.80575412     0.80740667
 h     -0.67296637     1.63022157    -1.38888235
 h      2.07451372     1.64965616    -0.50220010
 o      2.33951231    -1.12681843     0.23121823
 h      3.00085042    -0.54192031    -0.21042509
 c     -2.56650471    -0.58923120    -0.50172591
 h     -2.62997772    -1.33967669    -1.45082344
 h     -3.24567543    -0.71308926     0.38032368
 h     -2.98759506     0.26863813    -0.98564366
 h     -0.40220079     1.05306853     1.63421135
          17

 c      1.23234981    -0.42066814     0.03775111
 c     -0.07363565    -1.01325378     0.15107592
 c     -1.23243758    -0.18701955     0.15534550
 c     -1.04275867     1.16110416     0.74712911
 c     -0.11848266     1.40545246    -0.43842973
 c      1.26311538     0.98701698    -0.33819635
 h     -0.18140082    -2.02689349     0.13825975
 h     -1.92646119     1.77383311     0.80727994
 h     -0.65285542     1.60256225    -1.33685882
 h      2.06111753     1.63914207    -0.52340392
 o      2.34697369    -1.12512695     0.24386281
 h      2.95875383    -0.52717368    -0.18991438
 c     -2.56534890    -0.58370666    -0.51481324
 h     -2.58968971    -1.32724417    -1.42971835
 h     -3.28527301    -0.71639657     0.39250491
 h     -2.99004063     0.31845080    -0.95882165
 h     -0.38586674     1.04503925     1.61205005
          17

 c      1.24104431    -0.41920184     0.01878526
 c     -0.08143690    -1.02747437     0.15167590
 c     -1.22642298    -0.18548321     0.15562333
 c     -1.03977242     1.17159572     0.75909681
 c     -0.13399238     1.40091165    -0.43540300
 c      1.25780837     0.98148288    -0.34690231
 h     -0.14002469    -2.00660973     0.13293521
 h     -1.93773546     1.74336423     0.80961776
 h     -0.63512115     1.57509644    -1.29783509
 h      2.06172818     1.63724293    -0.54281360
 o      2.35390715    -1.12342476     0.25635077
 h      2.93033585    -0.51564718    -0.16846136
 c     -2.56467765    -0.57823768    -0.52716836
 h     -2.54622638    -1.30765530    -1.38705940
 h     -3.31821498    -0.72597351     0.38933823
 h     -2.99188795     0.37276795    -0.93320341
 h     -0.37462663     1.04159146     1.59577985
          17

 c      1.25019762    -0.41490164    -0.00057002
 c     -0.09015971    -1.03666713     0.15207705
 c     -1.21909374    -0.18581286     0.15402648
 c     -1.03468258     1.18337182     0.77001527
 c     -0.15096471     1.39514425    -0.42913122
 c      1.25134979     0.97200268    -0.35461173
 h     -0.10300899    -2.03607658     0.12404503
 h     -1.95658034     1.71724820     0.81554103
 h     -0.63100090     1.55205177    -1.29011029
 h      2.07346475     1.64214673    -0.55993120
 o      2.35984275    -1.12195120     0.26883743
 h      2.92486321    -0.50157076    -0.15043694
 c     -2.56479013    -0.57174218    -0.53780257
 h     -2.50174890    -1.28601769    -1.33247847
 h     -3.33986949    -0.74074401     0.36726852
 h     -2.99058578     0.42333926    -0.90798886
 h     -0.36625320     1.04294067     1.59013233
          17

 c      1.25921738    -0.40837835    -0.01989244
 c     -0.09918983    -1.04145208     0.15218291
 c     -1.21072483    -0.18788698     0.15070843
 c     -1.02778851     1.19607658     0.77957188
 c     -0.16870430     1.38797116    -0.41926455
 c      1.24418943     0.95942242    -0.36156244
 h     -0.07036010    -2.10488391     0.11194045
 h     -1.98222712     1.69605111     0.82561315
 h     -0.64446394     1.53503414    -1.31954148
 h      2.08914457     1.64869331    -0.57342355
 o      2.36468423    -1.12060716     0.28121463
 h      2.94439375    -0.48466196    -0.13581733
 c     -2.56581204    -0.56290990    -0.54553138
 h     -2.45748755    -1.27176774    -1.28047713
 h     -3.34811308    -0.75973936     0.32608195
 h     -2.98434169     0.46322563    -0.88351442
 h     -0.35913647     1.04911449     1.59802591
          17

 c      1.26771471    -0.40037235    -0.03873093
 c     -0.10784132    -1.04414582     0.15181798
 c     -1.20165559    -0.19146345     0.14589109
 c     -1.01960771     1.20951634     0.78777008
 c     -0.18731472     1.37952934    -0.40715214
 c      1.23680880     0.94480648    -0.36803555
 h     -0.04284824    -2.18426148     0.09782895
 h     -2.01048153     1.67839650     0.83982818
 h     -0.66892233     1.52236446    -1.37234923
 h      2.10109916     1.65136630    -0.58196166
 o      2.36871982    -1.11891023     0.29310932
 h      2.98332197    -0.47095126    -0.12014059
 c     -2.56771355    -0.55061780    -0.54937668
 h     -2.41324617    -1.27512834    -1.24556690
 h     -3.34332549    -0.78217651     0.26871610
 h     -2.97250454     0.48816311    -0.86122935
 h     -0.35324638     1.06014427     1.61943499
          17

 c      1.27547667    -0.39177212    -0.05661584
 c     -0.11534779    -1.04671161     0.15079331
 c     -1.19226001    -0.19620739     0.13984472
 c     -1.01072137     1.22355731     0.79496033
 c     -0.20705824     1.37002954    -0.39480324
 c      1.22949881     0.92926984    -0.37430281
 h     -0.02220993    -2.25085424     0.08312216
 h     -2.03553001     1.66228276     0.85768495
 h     -0.69492336     1.51170382    -1.42760932
 h      2.10369342     1.64625310    -0.58478435
 o      2.37236912    -1.11629522     0.30410501
 h      3.03265614    -0.46803687    -0.09807967
 c     -2.57011797    -0.53471189    -0.54942299
 h     -2.36895005    -1.29804520    -1.23293093
 h     -3.32904698    -0.80779886     0.20170675
 h     -2.95562566     0.49721369    -0.84329812
 h     -0.35017160     1.07613508     1.65130623
          17

 c      1.28241877    -0.38359015    -0.07307479
 c     -0.12098970    -1.05028300     0.14895552
 c     -1.18292152    -0.20173728     0.13285284
 c     -1.00166060     1.23805403     0.80175086
 c     -0.22787239     1.35959270    -0.38387743
 c      1.22229442     0.91390397    -0.38060622
 h     -0.00995909    -2.29190346     0.06897161
 h     -2.05212590     1.64619523     0.87832058
 h     -0.71616484     1.50168703    -1.46922385
 h      2.09412744     1.63167862    -0.58184208
 o      2.37596917    -1.11237701     0.31391477
 h      3.08397282    -0.48096195    -0.06621729
 c     -2.57203456    -0.51627310    -0.54701384
 h     -2.32694878    -1.33042273    -1.23634408
 h     -3.31268485    -0.83758884     0.13528477
 h     -2.93547454     0.49313451    -0.83224518
 h     -0.35218381     1.09713604     1.68865053
          17

 c      1.28854542    -0.37688910    -0.08765799
 c     -0.12416688    -1.05540871     0.14619741
 c     -1.17400555    -0.20767242     0.12517671
 c     -0.99286348     1.25283463     0.80885196
 c     -0.24938010     1.34824275    -0.37548722
 c      1.21498394     0.89970538    -0.38714422
 h     -0.00699047    -2.30200288     0.05621003
 h     -2.05700363     1.62955660     0.90067709
 h     -0.72990111     1.49186443    -1.48804882
 h      2.07253348     1.60832738    -0.57376935
 o      2.37969346    -1.10703156     0.32242517
 h      3.13119224    -0.51102718    -0.02370250
 c     -2.57203866    -0.49690609    -0.54385223
 h     -2.29117275    -1.35802185    -1.24636640
 h     -3.30407780    -0.87407588     0.08098135
 h     -2.91500012     0.48236807    -0.83075761
 h     -0.36106425     1.12293766     1.72610462
          17

 c      1.29392223    -0.37266715    -0.09997172
 c     -0.12443957    -1.06225084     0.14245516
 c     -1.16581231    -0.21366296     0.11703507
 c     -0.98465143     1.26771202     0.81691680
 c     -0.27104390     1.33593990    -0.37029042
 c      1.20712286     0.88745419    -0.39405134
 h     -0.01359568    -2.28041785     0.04539264
 h     -2.04950424     1.61273247     0.92366979
 h     -0.73576645     1.48231003    -1.48032125
 h      2.04207057     1.57939294    -0.56183619
 o      2.38352566    -1.10038821     0.32968233
 h      3.17127017    -0.55601011     0.02804066
 c     -2.56898076    -0.47818313    -0.54099798
 h     -2.26487981    -1.37005368    -1.25641843
 h     -3.30971883    -0.91917616     0.04575077
 h     -2.89793863     0.47389047    -0.84143754
 h     -0.37733488     1.15295408     1.75921499
          17

 c      1.29865542    -0.37171690    -0.10971615
 c     -0.12156927    -1.07059009     0.13770875
 c     -1.15852062    -0.21940381     0.10860200
 c     -0.97719093     1.28249560     0.82640421
 c     -0.29227629     1.32260292    -0.36851858
 c      1.19805129     0.87756498    -0.40137758
 h     -0.02944127    -2.23070324     0.03675449
 h     -2.03179484     1.59688228     0.94633584
 h     -0.73508165     1.47344344    -1.44659346
 h      2.00893122     1.55064402    -0.54783562
 o      2.38723700    -1.09279577     0.33586247
 h      3.20467309    -0.61075658     0.08583915
 c     -2.56264629    -0.46155953    -0.53853701
 h     -2.24975706    -1.36080142    -1.26339356
 h     -3.32714919    -0.97021175     0.02791856
 h     -2.88763375     0.47569726    -0.86600490
 h     -0.39998381     1.18622111     1.78522097
          17

 c      1.30286947    -0.37449812    -0.11671885
 c     -0.11555475    -1.07963479     0.13199527
 c     -1.15215239    -0.22463944     0.10001814
 c     -0.97045986     1.29699686     0.83747177
 c     -0.31247164     1.30811083    -0.36986751
 c      1.18699280     0.87001844    -0.40909171
 h     -0.05342084    -2.16273665     0.02997869
 h     -2.00879288     1.58375818     0.96794758
 h     -0.73095233     1.46613796    -1.39224895
 h      1.98132856     1.52958930    -0.53371352
 o      2.39040152    -1.08474718     0.34121937
 h      3.23523886    -0.66836745     0.14563308
 c     -2.55369319    -0.44804894    -0.53609210
 h     -2.24603235    -1.32874370    -1.26658349
 h     -3.34743147    -1.01978274     0.02061803
 h     -2.88530028     0.48979891    -0.90378203
 h     -0.42650464     1.22147315     1.80346698
          17

 c      1.30667635    -0.38106715    -0.12095461
 c     -0.10662519    -1.08769524     0.12544209
 c     -1.14657392    -0.22915863     0.09140453
 c     -0.96427379     1.31103783     0.84992315
 c     -0.33096085     1.29227780    -0.37328977
 c      1.17334189     0.86451161    -0.41712662
 h     -0.08367300    -2.09659702     0.02373242
 h     -1.98744108     1.57538651     0.98804519
 h     -0.72902138     1.46216521    -1.32945779
 h      1.96620264     1.52266132    -0.52084933
 o      2.39255322    -1.07673320     0.34599862
 h      3.26789798    -0.72246138     0.20383915
 c     -2.54315279    -0.43780579    -0.53342959
 h     -2.25266050    -1.27591031    -1.26712683
 h     -3.36164727    -1.05978334     0.01737665
 h     -2.88927485     0.51062217    -0.95071056
 h     -0.45313576     1.25726897     1.81554651
          17

 c      1.31013758    -0.39108111    -0.12254518
 c     -0.09511349    -1.09224126     0.11827966
 c     -1.14153858    -0.23276637     0.08286735
 c     -0.95842315     1.32447406     0.86325818
 c     -0.34696004     1.27481472    -0.37692587
 c      1.15705091     0.86077381    -0.42542987
 h     -0.11857235    -2.06232471     0.01550086
 h     -1.97473697     1.57353110     1.00630709
 h     -0.73796193     1.46480770    -1.27811619
 h      1.96472641     1.53136628    -0.50947877
 o      2.39349570    -1.06909046     0.35036807
 h      3.30409173    -0.76951204     0.25844115
 c     -2.53207010    -0.43020005    -0.53052889
 h     -2.26726955    -1.20801156    -1.26838686
 h     -3.36402528    -1.08434707     0.01422292
 h     -2.89617735     0.52908136    -1.00031883
 h     -0.47537572     1.29216786     1.82501399
          17

 c      1.31323626    -0.40385084    -0.12174176
 c     -0.08127499    -1.09158066     0.11069433
 c     -1.13675884    -0.23523945     0.07449024
 c     -0.95288488     1.33722796     0.87686185
 c     -0.35977785     1.25539977    -0.37881768
 c      1.13873661     0.85870745    -0.43395165
 h     -0.15812442    -2.08085927     0.00343528
 h     -1.97470707     1.57904553     1.02226529
 h     -0.76664099     1.47821111    -1.25824171
 h      1.97118325     1.55130235    -0.49899575
 o      2.39348077    -1.06198989     0.35443680
 h      3.33923314    -0.80895446     0.30864948
 c     -2.52135408    -0.42416487    -0.52731842
 h     -2.28611992    -1.13460956    -1.27675627
 h     -3.35197196    -1.09044784     0.00939539
 h     -2.90265202     0.53760677    -1.04574941
 h     -0.48892023     1.32493846     1.83627733
          17

 c      1.31588127    -0.41842757    -0.11889516
 c     -0.06545450    -1.08696399     0.10261038
 c     -1.13195873    -0.23631861     0.06632101
 c     -0.94793100     1.34930530     0.89027411
 c     -0.36943921     1.23402174    -0.37849191
 c      1.11938001     0.85822627    -0.44259127
 h     -0.20158752    -2.13963480    -0.01086931
 h     -1.98627559     1.59153144     1.03513673
 h     -0.81633644     1.50349307    -1.27233802
 h      1.97669206     1.57527521    -0.48878132
 o      2.39303317    -1.05554894     0.35831902
 h      3.36554733    -0.84127023     0.35380025
 c     -2.51168243    -0.41854916    -0.52354829
 h     -2.30478911    -1.06732137    -1.30101744
 h     -3.32548618    -1.07766328     0.00272524
 h     -2.90637098     0.53239515    -1.08120705
 h     -0.49090405     1.35471693     1.85259372
          17

 c      1.31793444    -0.43373359    -0.11441783
 c     -0.04833246    -1.08122360     0.09383443
 c     -1.12686873    -0.23576800     0.05835963
 c     -0.94399588     1.36077432     0.90336204
 c     -0.37689609     1.21120798    -0.37721611
 c      1.09996636     0.85907866    -0.45117863
 h     -0.24477896    -2.20824441    -0.02396988
 h     -2.00400076     1.60959933     1.04404474
 h     -0.87808979     1.53601118    -1.30285244
 h      1.97345275     1.59684606    -0.47864965
 o      2.39264542    -1.04990975     0.36215226
 h      3.37671609    -0.86652627     0.39294003
 c     -2.50332257    -0.41257339    -0.51913559
 h     -2.32004017    -1.01442980    -1.34735760
 h     -3.28709631    -1.04817039    -0.00453602
 h     -2.90630662     0.51349826    -1.10257643
 h     -0.48083611     1.38100853     1.87414257
          17

 c      1.31924502    -0.44870657    -0.10874159
 c     -0.03075023    -1.07659293     0.08428942
 c     -1.12121052    -0.23342448     0.05055409
 c     -0.94142890     1.37171998     0.91627269
 c     -0.38340531     1.18772306    -0.37648988
 c      1.08129605     0.86083369    -0.45949997
 h     -0.28237993    -2.26350596    -0.03337357
 h     -2.02090007     1.63148815     1.04845349
 h     -0.94005591     1.56873273    -1.32975130
 h      1.95665256     1.61191371    -0.46882051
 o      2.39258474    -1.04524139     0.36607009
 h      3.37060340    -0.88409394     0.42511908
 c     -2.49595203    -0.40613300    -0.51474460
 h     -2.33131017    -0.97623347    -1.41249593
 h     -3.24244911    -1.00722048    -0.00936929
 h     -2.90268891     0.48426718    -1.10774245
 h     -0.46057691     1.40355661     1.89773621
          17

 c      1.31968665    -0.46240753    -0.10227930
 c     -0.01351539    -1.07433239     0.07403878
 c     -1.11471346    -0.22920315     0.04281016
 c     -0.94034514     1.38219677     0.92923988
 c     -0.39002797     1.16424846    -0.37716514
 c      1.06391978     0.86295240    -0.46733131
 h     -0.31011411    -2.29353480    -0.03791608
 h     -2.03104083     1.65560141     1.04843776
 h     -0.99322412     1.59594290    -1.34060523
 h      1.92473071     1.61893362    -0.45975697
 o      2.39280618    -1.04171925     0.37016643
 h      3.35026150    -0.89280103     0.44983513
 c     -2.48868682    -0.39951179    -0.51173494
 h     -2.33983149    -0.94771223    -1.48442228
 h     -3.20075335    -0.96345238    -0.00656283
 h     -2.89693939     0.45089438    -1.09697066
 h     -0.43343739     1.42222338     1.91840935
          17

 c      1.31918809    -0.47407597    -0.09539697
 c      0.00265303    -1.07505753     0.06323205
 c     -1.10714700    -0.22309190     0.03501191
 c     -0.94061008     1.39219452     0.94240064
 c     -0.39752782     1.14132102    -0.37949285
 c      1.04810299     0.86484077    -0.47446084
 h     -0.32506519    -2.29378920    -0.03723225
 h     -2.03087308     1.68080299     1.04469300
 h     -1.03215059     1.61407117    -1.33008790
 h      1.87927010     1.61885974    -0.45202181
 o      2.39292633    -1.03951628     0.37446963
 h      3.32403212    -0.89102172     0.46737015
 c     -2.48037907    -0.39305101    -0.51143483
 h     -2.34695836    -0.92406750    -1.54984124
 h     -3.17276397    -0.92706241     0.01031114
 h     -2.89171117     0.42215633    -1.07324827
 h     -0.40307869     1.43695764     1.93149173
          17

 c      1.31774492    -0.48314214    -0.08839976
 c      0.01714098    -1.07897806     0.05206326
 c     -1.09834560    -0.21515574     0.02704711
 c     -0.94188219     1.40162020     0.95570662
 c     -0.40638904     1.11937805    -0.38336688
 c      1.03378944     0.86585662    -0.48070318
 h     -0.32547721    -2.26417907    -0.03138115
 h     -2.01964630     1.70656116     1.03840069
 h     -1.05411593     1.62133031    -1.29741928
 h      1.82496224     1.61522420    -0.44614352
 o      2.39233586    -1.03880221     0.37894355
 h      3.30358883    -0.87676747     0.47878262
 c     -2.47022636    -0.38736234    -0.51443217
 h     -2.35352291    -0.90273807    -1.59902843
 h     -3.16441513    -0.90442407     0.04470300
 h     -2.89074033     0.40854516    -1.04182280
 h     -0.37271103     1.44780544     1.93396661
          17

 c      1.31540482    -0.48921800    -0.08152997
 c      0.02948461    -1.08592239     0.04075043
 c     -1.08823057    -0.20555975     0.01883106
 c     -0.94366345     1.41029249     0.96891961
 c     -0.41680473     1.09878801    -0.38847182
 c      1.02060737     0.86531326    -0.48591179
 h     -0.31085916    -2.20860568    -0.02071851
 h     -1.99940312     1.73304621     1.03104317
 h     -1.05864708     1.61751648    -1.24501655
 h      1.76921343     1.61401688    -0.44248306
 o      2.39058892    -1.03971525     0.38353882
 h      3.29777223    -0.84828699     0.48518544
 c     -2.45832947    -0.38345258    -0.52036463
 h     -2.35990239    -0.88280637    -1.62644118
 h     -3.17155870    -0.89397144     0.09260134
 h     -2.89757671     0.41906444    -1.00774886
 h     -0.34462851     1.45491501     1.92499506
          17

 c      1.31223724    -0.49209414    -0.07496847
 c      0.03947627    -1.09514215     0.02952745
 c     -1.07684191    -0.19460966     0.01032488
 c     -0.94536271     1.41794791     0.98164916
 c     -0.42860900     1.07982209    -0.39430080
 c      1.00801878     0.86258588    -0.48998551
 h     -0.28278566    -2.13699844    -0.00588755
 h     -1.97460149     1.76117738     1.02418594
 h     -1.04791705     1.60446786    -1.17862384
 h      1.72029006     1.62226999    -0.44119470
 o      2.38786377    -1.04227767     0.38826401
 h      3.30534303    -0.80545696     0.48669239
 c     -2.44560399    -0.38206675    -0.52844440
 h     -2.36621785    -0.86417364    -1.62993437
 h     -3.18358267    -0.88930351     0.14427944
 h     -2.91284687     0.45580836    -0.97225295
 h     -0.31992294     1.45852391     1.90596212
          17

 c      1.30831508    -0.49175836    -0.06882987
 c      0.04732733    -1.10492212     0.01862835
 c     -1.06437698    -0.18279738     0.00154551
 c     -0.94640865     1.42426750     0.99340531
 c     -0.44115583     1.06255075    -0.40006949
 c      0.99564963     0.85740143    -0.49285841
 h     -0.24647023    -2.06964458     0.01233979
 h     -1.95099634     1.79245987     1.01923505
 h     -1.02805693     1.58738517    -1.10854352
 h      1.68358845     1.64448544    -0.44241667
 o      2.38490975    -1.04632189     0.39317900
 h      3.31569511    -0.75074871     0.48245635
 c     -2.43329791    -0.38304073    -0.53798230
 h     -2.37248049    -0.84732842    -1.61045089
 h     -3.19045420    -0.88456140     0.18980313
 h     -2.93267365     0.51153536    -0.93228571
 h     -0.29829111     1.45893041     1.88026839
          17

 c      1.30373138    -0.48841686    -0.06315428
 c      0.05370432    -1.11247072     0.00822106
 c     -1.05122422    -0.17083151    -0.00743508
 c     -0.94642659     1.42894202     1.00366281
 c     -0.45323222     1.04672887    -0.40465730
 c      0.98356961     0.85013584    -0.49448476
 h     -0.21119470    -2.03844897     0.03389181
 h     -1.93349858     1.82837212     1.01723737
 h     -1.01028846     1.57633016    -1.05036598
 h      1.65867712     1.67900372    -0.44653383
 o      2.38253896    -1.05150892     0.39831478
 h      3.31662931    -0.68855718     0.47175751
 c     -2.42254199    -0.38543954    -0.54825287
 h     -2.37866971    -0.83371479    -1.57279279
 h     -3.18576519    -0.87646485     0.22208871
 h     -2.95070620     0.57375618    -0.88427170
 h     -0.27805542     1.45644755     1.85278738
          17

 c      1.29865171    -0.48247198    -0.05790893
 c      0.05915531    -1.11558561    -0.00166008
 c     -1.03798006    -0.15963077    -0.01649447
 c     -0.94539101     1.43177125     1.01194733
 c     -0.46335997     1.03200693    -0.40697716
 c      0.97222285     0.84176084    -0.49484954
 h     -0.18402811    -2.06778876     0.06025910
 h     -1.92377719     1.86934302     1.01883248
 h     -1.00761575     1.58399403    -1.02042824
 h      1.64055041     1.71845619    -0.45409397
 o      2.38126080    -1.05740150     0.40361988
 h      3.29999558    -0.62379218     0.45472871
 c     -2.41408174    -0.38800247    -0.55812606
 h     -2.38478099    -0.82647805    -1.52713668
 h     -3.16662577    -0.86403242     0.23727229
 h     -2.96125838     0.63040557    -0.82716936
 h     -0.25670859     1.45134550     1.82875192
          17

 c      1.29335012    -0.47446570    -0.05300082
 c      0.06337871    -1.11526462    -0.01091181
 c     -1.02543308    -0.15027357    -0.02546328
 c     -0.94358829     1.43274251     1.01794833
 c     -0.47072929     1.01881380    -0.40695884
 c      0.96214254     0.83347454    -0.49399457
 h     -0.16175212    -2.14448973     0.09202593
 h     -1.91942495     1.91398362     1.02436195
 h     -1.02417227     1.61541964    -1.02379399
 h      1.62344298     1.75381657    -0.46544608
 o      2.38120633    -1.06353341     0.40896031
 h      3.26305748    -0.56079590     0.43239302
 c     -2.40820925    -0.38940625    -0.56600638
 h     -2.39091365    -0.83079978    -1.48916268
 h     -3.13300363    -0.84799282     0.23443760
 h     -2.96078262     0.67254349    -0.76271545
 h     -0.23218620     1.44381004     1.81207833
          17

 c      1.28814984    -0.46505891    -0.04829139
 c      0.06577603    -1.11436150    -0.01918263
 c     -1.01448089    -0.14390708    -0.03414392
 c     -0.94136653     1.43202442     1.02161374
 c     -0.47562563     1.00883937    -0.40583839
 c      0.95374774     0.82637396    -0.49202758
 h     -0.13737944    -2.23382462     0.12651963
 h     -1.91547290     1.95929540     1.03397408
 h     -1.05076644     1.66154110    -1.05013125
 h      1.60339091     1.77785684    -0.48052075
 o      2.38217857    -1.06946835     0.41414607
 h      3.20812810    -0.50257693     0.40641175
 c     -2.40478047    -0.38850300    -0.57043051
 h     -2.39740524    -0.85177342    -1.47425017
 h     -3.08759180    -0.83062191     0.21583619
 h     -2.94793601     0.69473075    -0.69441244
 h     -0.20435584     1.43395161     1.80387694
          17

 c      1.28330582    -0.45502163    -0.04361828
 c      0.06611334    -1.11503383    -0.02606536
 c     -1.00597407    -0.14156914    -0.04236064
 c     -0.93888681     1.42988306     1.02314729
 c     -0.47868276     1.00410024    -0.40513133
 c      0.94727367     0.82130734    -0.48910924
 h     -0.10756270    -2.30913411     0.15995672
 h     -1.90683242     2.00166859     1.04761147
 h     -1.07474375     1.70802710    -1.08488910
 h      1.57887935     1.78647648    -0.49886302
 o      2.38373579    -1.07485670     0.41896793
 h      3.14181520    -0.45016289     0.37873867
 c     -2.40323320    -0.38473412    -0.57120205
 h     -2.40477660    -0.88909476    -1.48606262
 h     -3.03629377    -0.81611227     0.18779014
 h     -2.92327942     0.69491008    -0.62652374
 h     -0.17554961     1.42186425     1.80227885
          17

 c      1.27891580    -0.44518105    -0.03882663
 c      0.06451134    -1.11831190    -0.03124820
 c     -1.00053584    -0.14394080    -0.05002938
 c     -0.93606022     1.42658786     1.02290021
 c     -0.48036068     1.00594166    -0.40585561
 c      0.94276756     0.81881467    -0.48542593
 h     -0.07226912    -2.35651473     0.18926047
 h     -1.88999398     2.03790767     1.06497222
 h     -1.08755998     1.74407291    -1.11756860
 h      1.55073087     1.77894355    -0.51979195
 o      2.38531878    -1.07946701     0.42323621
 h      3.07347200    -0.40246014     0.35124044
 c     -2.40262397    -0.37830443    -0.56974704
 h     -2.41338976    -0.93478174    -1.51376330
 h     -2.98845641    -0.81107136     0.16128475
 h     -2.88918513     0.67465594    -0.56336880
 h     -0.14963170     1.40767545     1.80372069
          17

 c      1.27489309    -0.43633363    -0.03379951
 c      0.06128656    -1.12448172    -0.03452702
 c     -0.99842822    -0.15114679    -0.05721174
 c     -0.93263092     1.42235205     1.02123630
 c     -0.48099861     1.01471513    -0.40843707
 c      0.94009253     0.81906806    -0.48115425
 h     -0.03301090    -2.37021257     0.21229872
 h     -1.86366343     2.06587038     1.08553235
 h     -1.08523291     1.76385672    -1.14236492
 h      1.52199901     1.75805206    -0.54260917
 o      2.38644230    -1.08312893     0.42680375
 h      3.01228996    -0.35760302     0.32548859
 c     -2.40182962    -0.36994862    -0.56806753
 h     -2.42327429    -0.97788306    -1.54230967
 h     -2.95443874    -0.82343783     0.14922422
 h     -2.85012902     0.64001584    -0.50877565
 h     -0.13042148     1.39153052     1.80461002
          17

 c      1.27100145    -0.42915155    -0.02847597
 c      0.05685293    -1.13337230    -0.03578473
 c     -0.99951473    -0.16271581    -0.06411648
 c     -0.92828212     1.41730789     1.01843802
 c     -0.48093881     1.02984613    -0.41284370
 c      0.93892434     0.82180984    -0.47642248
 h      0.00804923    -2.34934899     0.22773307
 h     -1.82877520     2.08477737     1.10864204
 h     -1.06691740     1.76536658    -1.15677041
 h      1.49792204     1.73031682    -0.56686692
 o      2.38686754    -1.08559253     0.42955711
 h      2.96424048    -0.31562674     0.30293289
 c     -2.40005599    -0.36101457    -0.56740154
 h     -2.43423720    -1.00938982    -1.56078429
 h     -2.93912131    -0.85763773     0.15805871
 h     -2.81307787     0.60254625    -0.46531962
 h     -0.12047046     1.37351482     1.80243784
          17

 c      1.26693018    -0.42411108    -0.02285354
 c      0.05166727    -1.14442664    -0.03499200
 c     -1.00332712    -0.17772286    -0.07104294
 c     -0.92271229     1.41150362     1.01465781
 c     -0.48050131     1.05005118    -0.41870648
 c      0.93878792     0.82638258    -0.47127889
 h      0.04840650    -2.29731517     0.23509759
 h     -1.78821269     2.09531417     1.13367571
 h     -1.03416532     1.74966627    -1.16088892
 h      1.48534569     1.70524003    -0.59264181
 o      2.38660670    -1.08646455     0.43139509
 h      2.93137499    -0.27980142     0.28516355
 c     -2.39720679    -0.35366952    -0.56769359
 h     -2.44598357    -1.02363271    -1.56372476
 h     -2.93807979    -0.90964842     0.18187049
 h     -2.78680235     0.57819880    -0.43339681
 h     -0.12046537     1.35354641     1.79623190
          17

 c      1.26237637    -0.42145920    -0.01697738
 c      0.04617891    -1.15656274    -0.03225585
 c     -1.00919527    -0.19503009    -0.07829890
 c     -0.91569677     1.40492176     1.00989354
 c     -0.47983902     1.07356814    -0.42535279
 c      0.93922438     0.83200811    -0.46569882
 h      0.08545472    -2.22373247     0.23541230
 h     -1.74626864     2.09950609     1.16018390
 h     -0.99113842     1.72118199    -1.15796757
 h      1.49058396     1.69190256    -0.62045317
 o      2.38578345    -1.08531972     0.43223186
 h      2.91342731    -0.25500012     0.27373420
 c     -2.39371792    -0.35010097    -0.56817403
 h     -2.45819135    -1.01806530    -1.54992096
 h     -2.94263503    -0.96937406     0.20832570
 h     -2.77852868     0.57994094    -0.41150727
 h     -0.12905384     1.33126392     1.78664709
          17

 c      1.25710883    -0.42121536    -0.01092495
 c      0.04074352    -1.16785310    -0.02793133
 c     -1.01637728    -0.21350636    -0.08612775
 c     -0.90715954     1.39753030     1.00398836
 c     -0.47877126     1.09832395    -0.43174583
 c      0.94008138     0.83827490    -0.45966830
 h      0.11720073    -2.14864491     0.23250066
 h     -1.70769333     2.10016042     1.18795042
 h     -0.94529716     1.68852409    -1.15587317
 h      1.51586138     1.69336778    -0.65034225
 o      2.38450622    -1.08186333     0.43202008
 h      2.90946591    -0.24509936     0.26969471
 c     -2.39040149    -0.35113551    -0.56793490
 h     -2.47059732    -0.99314770    -1.52170222
 h     -2.94589460    -1.02664785     0.22711142
 h     -2.78937839     0.60716901    -0.39857870
 h     -0.14296996     1.30594835     1.77583826
          17

 c      1.25101682    -0.42317750    -0.00479583
 c      0.03548126    -1.17545284    -0.02269715
 c     -1.02415482    -0.23216005    -0.09466671
 c     -0.89724036     1.38937348     0.99668331
 c     -0.47677374     1.12215582    -0.43649899
 c      0.94167187     0.84534863    -0.45328212
 h      0.14371221    -2.10392114     0.23385132
 h     -1.67633441     2.09977282     1.21683698
 h     -0.90687488     1.66374029    -1.16740997
 h      1.55745386     1.70442532    -0.68073836
 o      2.38281192    -1.07602627     0.43076837
 h      2.91864671    -0.25141088     0.27326424
 c     -2.38829392    -0.35598604    -0.56600261
 h     -2.48317939    -0.95271750    -1.48541097
 h     -2.94422161    -1.07421211     0.23246989
 h     -2.81423610     0.64605568    -0.39515667
 h     -0.15762656     1.27652489     1.76697832
          17

 c      1.24414757    -0.42691806     0.00129094
 c      0.03029312    -1.17712767    -0.01719172
 c     -1.03190046    -0.25016944    -0.10394063
 c     -0.88629147     1.38065685     0.98776367
 c     -0.47337264     1.14338289    -0.43842919
 c      0.94460743     0.85363706    -0.44672886
 h      0.16693657    -2.11586731     0.24627802
 h     -1.65387983     2.09930702     1.24640738
 h     -0.88419274     1.65642148    -1.20416600
 h      1.60782649     1.71574206    -0.70861170
 o      2.38065162    -1.06799221     0.42854615
 h      2.94042832    -0.27225260     0.28375101
 c     -2.38832131    -0.36310676    -0.56130192
 h     -2.49646170    -0.90433183    -1.45244984
 h     -2.93646879    -1.10789303     0.22235440
 h     -2.84594897     0.68032857    -0.40185765
 h     -0.16844436     1.24175740     1.76312098
          17

 c      1.23672166    -0.43179667     0.00719903
 c      0.02526751    -1.17375043    -0.01129625
 c     -1.03912062    -0.26685150    -0.11388784
 c     -0.87475361     1.37174688     0.97727103
 c     -0.46871381     1.16147474    -0.43758357
 c      0.94951190     0.86335940    -0.44019083
 h      0.18612047    -2.17603905     0.26741888
 h     -1.63951410     2.09770922     1.27558787
 h     -0.87717816     1.66581625    -1.26471826
 h      1.65916082     1.71918101    -0.73068066
 o      2.37790094    -1.05817146     0.42547691
 h      2.97452338    -0.30340415     0.29969507
 c     -2.39108210    -0.37094501    -0.55275749
 h     -2.51162418    -0.85778930    -1.43822470
 h     -2.92322610    -1.12612277     0.19737396
 h     -2.87843024     0.69841424    -0.41800026
 h     -0.17267221     1.20071110     1.76551148
          17

 c      1.22910777    -0.43702713     0.01278198
 c      0.02073935    -1.16824112    -0.00438864
 c     -1.04545145    -0.28164854    -0.12440276
 c     -0.86298654     1.36306279     0.96564010
 c     -0.46345282     1.17681582    -0.43528458
 c      0.95682791     0.87439112    -0.43377712
 h      0.19725166    -2.25310503     0.28875754
 h     -1.63069919     2.09256742     1.30267959
 h     -0.87878248     1.68294890    -1.33416448
 h      1.70540957     1.71005245    -0.74437040
 o      2.37441454    -1.04709771     0.42171704
 h      3.02030759    -0.33969410     0.31926600
 c     -2.39686010    -0.37845819    -0.53990749
 h     -2.52958615    -0.81984938    -1.45447799
 h     -2.90665599    -1.12992856     0.16048764
 h     -2.90747161     0.69446734    -0.44149146
 h     -0.17054526     1.15332839     1.77237546
          17

 c      1.22176566    -0.44176673     0.01789058
 c      0.01692616    -1.16306935     0.00397195
 c     -1.05063435    -0.29414076    -0.13537475
 c     -0.85119485     1.35494252     0.95363269
 c     -0.45818394     1.18992280    -0.43311327
 c      0.96672747     0.88631075    -0.42751162
 h      0.19727225    -2.32126925     0.30376466
 h     -1.62442839     2.08133311     1.32574152
 h     -0.88171803     1.69900523    -1.39581110
 h      1.74290635     1.68712514    -0.74819438
 o      2.37014914    -1.03525823     0.41742714
 h      3.07532966    -0.37749992     0.34078585
 c     -2.40571226    -0.38535734    -0.52378057
 h     -2.54930990    -0.78943412    -1.49871997
 h     -2.89088536    -1.12374213     0.11740230
 h     -2.93070714     0.66742008    -0.46923640
 h     -0.16477641     1.10072042     1.77935126
          17

 c      1.21517185    -0.44519365     0.02237888
 c      0.01382032    -1.15967915     0.01391508
 c     -1.05452306    -0.30405446    -0.14671199
 c     -0.83946815     1.34756884     0.94211736
 c     -0.45319119     1.20109908    -0.43226981
 c      0.97907787     0.89848089    -0.42133692
 h      0.18527823    -2.36630788     0.30945883
 h     -1.61824755     2.06230724     1.34309145
 h     -0.88147265     1.70880935    -1.43817665
 h      1.77054507     1.65216077    -0.74188685
 o      2.36528900    -1.02298134     0.41275982
 h      3.13391644    -0.41621085     0.36295208
 c     -2.41736205    -0.39166570    -0.50673813
 h     -2.56794771    -0.76097514    -1.55581633
 h     -2.88248070    -1.11655589     0.07689574
 h     -2.94766505     0.62035849    -0.49767199
 h     -0.15891834     1.04494684     1.78126823
          17

 c      1.20974220    -0.44658006     0.02611417
 c      0.01126627    -1.15877666     0.02536681
 c     -1.05710842    -0.31125673    -0.15834567
 c     -0.82784412     1.34096122     0.93184366
 c     -0.44848980     1.21045244    -0.43349540
 c      0.99341788     0.91009928    -0.41511201
 h      0.16175611    -2.38174389     0.30512644
 h     -1.61081661     2.03512345     1.35370854
 h     -0.87603534     1.71028510    -1.45532069
 h      1.79011794     1.60966665    -0.72652728
 o      2.36023012    -1.01048617     0.40787027
 h      3.18793295    -0.45702684     0.38462139
 c     -2.43103986    -0.39730078    -0.49132468
 h     -2.58276741    -0.73050547    -1.60932441
 h     -2.88942026    -1.12091692     0.04906187
 h     -2.96019139     0.56074256    -0.52337578
 h     -0.15591419     0.98848222     1.77390384
          17

 c      1.20577435    -0.44536108     0.02899149
 c      0.00904028    -1.16056471     0.03812970
 c     -1.05850914    -0.31573775    -0.17021489
 c     -0.81633633     1.33499893     0.92329280
 c     -0.44391782     1.21796642    -0.43713182
 c      1.00894724     0.92023983    -0.40861200
 h      0.12792922    -2.36578171     0.29134824
 h     -1.60214032     2.00085752     1.35748358
 h     -0.86513443     1.70344221    -1.44559806
 h      1.80670663     1.56665367    -0.70459450
 o      2.35541967    -0.99800244     0.40292238
 h      3.22952424    -0.50065524     0.40459624
 c     -2.44572335    -0.40255760    -0.47921124
 h     -2.59221210    -0.69723751    -1.64796768
 h     -2.91657442    -1.14605811     0.03970545
 h     -2.97304265     0.50088134    -0.54372822
 h     -0.15738977     0.93367986     1.75496428
          17

 c      1.20342153    -0.44119033     0.03094987
 c      0.00689283    -1.16477461     0.05190166
 c     -1.05891786    -0.31758699    -0.18224366
 c     -0.80493699     1.32945797     0.91660245
 c     -0.43918955     1.22352187    -0.44311432
 c      1.02461520     0.92796568    -0.40156991
 h      0.08554428    -2.32071978     0.26971412
 h     -1.59359501     1.96190122     1.35532149
 h     -0.84998338     1.69003506    -1.41129558
 h      1.82802857     1.53146995    -0.67951372
 o      2.35118912    -0.98582784     0.39807572
 h      3.25364367    -0.54610348     0.42169427
 c     -2.46064721    -0.40876126    -0.47075735
 h     -2.59580851    -0.66245456    -1.66591555
 h     -2.96083605    -1.18966165     0.04562814
 h     -2.99342087     0.45625337    -0.55735770
 h     -0.16346543     0.88234227     1.72442417
          17

 c      1.20269270    -0.43398372     0.03198905
 c      0.00456910    -1.17049508     0.06625065
 c     -1.05853883    -0.31696904    -0.19432368
 c     -0.79363024     1.32406867     0.91155679
 c     -0.43389718     1.22685246    -0.45086615
 c      1.03944004     0.93259785    -0.39380368
 h      0.03687261    -2.25487724     0.24303418
 h     -1.58767846     1.92158244     1.34903265
 h     -0.83366677     1.67399918    -1.35963735
 h      1.86108249     1.51081311    -0.65422843
 o      2.34765025    -0.97431797     0.39346419
 h      3.25944042    -0.59066331     0.43497475
 c     -2.47555509    -0.41758177    -0.46547293
 h     -2.59383359    -0.62839596    -1.66133299
 h     -3.01303400    -1.24022347     0.05802516
 h     -3.02724026     0.43848673    -0.56364440
 h     -0.17277403     0.83534962     1.68454671
          17

 c      1.20347632    -0.42394478     0.03218151
 c      0.00184409    -1.17583675     0.08058257
 c     -1.05754995    -0.31410280    -0.20630766
 c     -0.78244223     1.31860397     0.90765491
 c     -0.42747022     1.22746235    -0.45916832
 c      1.05297663     0.93402898    -0.38536870
 h     -0.01556992    -2.18670951     0.21565861
 h     -1.58727081     1.88341576     1.34088817
 h     -0.82193491     1.66234039    -1.30439987
 h      1.90695218     1.50621921    -0.62948626
 o      2.34463913    -0.96385658     0.38917841
 h      3.25090192    -0.63033397     0.44396321
 c     -2.49074712    -0.42964306    -0.46273799
 h     -2.58715806    -0.59767029    -1.63549755
 h     -3.06368685    -1.28586957     0.06876409
 h     -3.07362906     0.44699339    -0.56138366
 h     -0.18262770     0.79236250     1.63965145
          17

 c      1.20558901    -0.41155148     0.03167197
 c     -0.00137029    -1.17788736     0.09420854
 c     -1.05610670    -0.30923453    -0.21801320
 c     -0.77151785     1.31296898     0.90427770
 c     -0.41920897     1.22465870    -0.46633565
 c      1.06546709     0.93276487    -0.37656638
 h     -0.07031125    -2.14595975     0.19273866
 h     -1.59434519     1.85005020     1.33283872
 h     -0.82289556     1.66476319    -1.26431662
 h      1.95917393     1.51371006    -0.60379718
 o      2.34171770    -0.95482234     0.38525834
 h      3.23665801    -0.66045626     0.44878394
 c     -2.50685435    -0.44429183    -0.46198849
 h     -2.57726996    -0.57295982    -1.59304307
 h     -3.10592370    -1.31878169     0.07278171
 h     -3.12495255     0.47035546    -0.54871408
 h     -0.18953719     0.75188323     1.59543533
          17

 c      1.20884146    -0.39748458     0.03065980
 c     -0.00495768    -1.17427092     0.10662797
 c     -1.05437830    -0.30260249    -0.22923499
 c     -0.76115331     1.30721050     0.90093166
 c     -0.40867547     1.21800821    -0.47120723
 c      1.07750087     0.92965527    -0.36780111
 h     -0.12788978    -2.15640771     0.17713052
 h     -1.60868068     1.82241748     1.32576341
 h     -0.84227829     1.68847738    -1.25214776
 h      2.00779831     1.52698771    -0.57511533
 o      2.33833343    -0.94753613     0.38170744
 h      3.22738755    -0.67684159     0.45003087
 c     -2.52436307    -0.46034515    -0.46246764
 h     -2.56630635    -0.55679255    -1.54316625
 h     -3.13567664    -1.33532106     0.06777992
 h     -3.17224885     0.49512417    -0.52450331
 h     -0.19034011     0.71211275     1.55758148
          17

 c      1.21308401    -0.38252775     0.02937081
 c     -0.00892014    -1.16554472     0.11770117
 c     -1.05257441    -0.29441870    -0.23976445
 c     -0.75171188     1.30139712     0.89745986
 c     -0.39626376     1.20798634    -0.47421578
 c      1.08961279     0.92562657    -0.35945751
 h     -0.18719980    -2.20860752     0.16773204
 h     -1.62755905     1.79971488     1.31929378
 h     -0.87651717     1.73070250    -1.26262430
 h      2.04413565     1.54051281    -0.54220717
 o      2.33420539    -0.94218365     0.37853689
 h      3.22975099    -0.67738859     0.44821258
 c     -2.54335599    -0.47663546    -0.46303383
 h     -2.55678827    -0.55119524    -1.50040153
 h     -3.15127363    -1.33527517     0.05360905
 h     -3.20895536     0.51120646    -0.48912456
 h     -0.18370855     0.67255249     1.52992307
          17

 c      1.21819323    -0.36751459     0.02803619
 c     -0.01358096    -1.15415543     0.12739167
 c     -1.05093089    -0.28489847    -0.24941198
 c     -0.74347584     1.29546418     0.89406297
 c     -0.38301939     1.19580656    -0.47678889
 c      1.10209362     0.92156101    -0.35186349
 h     -0.24309880    -2.27220842     0.16271402
 h     -1.64677279     1.78020891     1.31230942
 h     -0.91468996     1.78055357    -1.27935983
 h      2.06284779     1.55073688    -0.50495144
 o      2.32964582    -0.93877254     0.37580678
 h      3.24132029    -0.66299937     0.44319541
 c     -2.56353106    -0.49212310    -0.46243886
 h     -2.55091111    -0.55713411    -1.48119070
 h     -3.15339945    -1.32173263     0.03216482
 h     -3.23144536     0.51253403    -0.44428235
 h     -0.17095891     0.63522801     1.51340720
          17

 c      1.22403323    -0.35331173     0.02688257
 c     -0.01926768    -1.14210892     0.13560680
 c     -1.04968747    -0.27428977    -0.25802749
 c     -0.73656957     1.28917821     0.89112261
 c     -0.36997228     1.18272025    -0.48012958
 c      1.11494933     0.91824457    -0.34529148
 h     -0.29001428    -2.32285971     0.16136922
 h     -1.66216569     1.76218307     1.30364474
 h     -0.94616706     1.82700264    -1.28858273
 h      2.06220510     1.55626896    -0.46411515
 o      2.32540561    -0.93718209     0.37361340
 h      3.25290200    -0.63674404     0.43438224
 c     -2.58424845    -0.50582192    -0.46022919
 h     -2.55005478    -0.57402512    -1.49381794
 h     -3.14556008    -1.30176364     0.00779379
 h     -3.23849951     0.49634149    -0.39254036
 h     -0.15534000     0.60426670     1.50671722
          17

 c      1.23043298    -0.34078939     0.02612469
 c     -0.02610585    -1.13047202     0.14223376
 c     -1.04907576    -0.26286652    -0.26551422
 c     -0.73098070     1.28222609     0.88898432
 c     -0.35783531     1.16968834    -0.48483839
 c      1.12789617     0.91629790    -0.33995719
 h     -0.32424859    -2.34767625     0.16365516
 h     -1.67080778     1.74453143     1.29258944
 h     -0.96399863     1.86253671    -1.28309317
 h      2.04402264     1.55793953    -0.42105781
 o      2.32224741    -0.93724672     0.37204279
 h      3.25507287    -0.60228161     0.42134188
 c     -2.60449031    -0.51673248    -0.45739486
 h     -2.55527068    -0.59977273    -1.53120610
 h     -3.13436997    -1.28699130    -0.01249996
 h     -3.23102040     0.46288950    -0.33684736
 h     -0.14046505     0.58419164     1.50773717
          17

 c      1.23717894    -0.33075428     0.02595017
 c     -0.03402792    -1.11968567     0.14718102
 c     -1.04930221    -0.25090292    -0.27182910
 c     -0.72660940     1.27431782     0.88781960
 c     -0.34701983     1.15738811    -0.49103824
 c      1.14035310     0.91606304    -0.33601165
 h     -0.34389989    -2.34141755     0.16971711
 h     -1.67157387     1.72697408     1.27910966
 h     -0.96463016     1.88302637    -1.26065545
 h      2.01375022     1.55905897    -0.37741771
 o      2.32067358    -0.93880479     0.37114201
 h      3.24232506    -0.56281383     0.40416142
 c     -2.62298101    -0.52406507    -0.45572906
 h     -2.56771486    -0.63129526    -1.57726734
 h     -3.12757286    -1.29111291    -0.02080082
 h     -3.21226101     0.41599888    -0.28001047
 h     -0.12904290     0.57832535     1.51465844
          17

 c      1.24400925    -0.32386353     0.02649745
 c     -0.04282309    -1.10981849     0.15039221
 c     -1.05052077    -0.23864315    -0.27697323
 c     -0.72330293     1.26524133     0.88758217
 c     -0.33770380     1.14627177    -0.49853315
 c      1.15147564     0.91750151    -0.33354366
 h     -0.34838556    -2.30349569     0.17973544
 h     -1.66528381     1.71007350     1.26387167
 h     -0.94707795     1.88701967    -1.22227542
 h      1.98014263     1.56548102    -0.33467067
 o      2.32086056    -0.94171991     0.37091696
 h      3.21409539    -0.52057623     0.38342944
 c     -2.63866199    -0.52797412    -0.45663952
 h     -2.58831723    -0.66512883    -1.61710332
 h     -3.12846267    -1.32172464    -0.01308987
 h     -3.18832575     0.36399717    -0.22387770
 h     -0.12229225     0.58798619     1.52644856
          17

 c      1.25060828    -0.32054954     0.02783523
 c     -0.05215463    -1.10061565     0.15184612
 c     -1.05281451    -0.22628068    -0.28098110
 c     -0.72088486     1.25488085     0.88802374
 c     -0.32985059     1.13655901    -0.50687726
 c      1.16036072     0.92023832    -0.33260001
 h     -0.33837336    -2.23744456     0.19393136
 h     -1.65452695     1.69514087     1.24811014
 h     -0.91277198     1.87576919    -1.17166533
 h      1.95294208     1.58421316    -0.29359666
 o      2.32269181    -0.94589941     0.37134447
 h      3.17437256    -0.47650320     0.36003966
 c     -2.65104634    -0.53007749    -0.46061319
 h     -2.61744793    -0.69786706    -1.64102017
 h     -3.13239386    -1.37349390     0.00727995
 h     -3.16792544     0.31934829    -0.16829290
 h     -0.11981299     0.61232773     1.54297227
          17

 c      1.25660545    -0.32097916     0.02995191
 c     -0.06152900    -1.09134320     0.15154624
 c     -1.05620138    -0.21395516    -0.28391557
 c     -0.71920096     1.24322127     0.88874935
 c     -0.32315981     1.12813223    -0.51535696
 c      1.16647728     0.92386140    -0.33318643
 h     -0.31628445    -2.15284191     0.21272271
 h     -1.64308170     1.68397659     1.23331300
 h     -0.86625957     1.85435377    -1.11576099
 h      1.93789692     1.61952258    -0.25419572
 o      2.32585841    -0.95130086     0.37238976
 h      3.13028977    -0.43019347     0.33492791
 c     -2.66009329    -0.53262136    -0.46748083
 h     -2.65487424    -0.72648892    -1.64429723
 h     -3.13115494    -1.43284291     0.03263333
 h     -3.15944308     0.29371316    -0.11128699
 h     -0.11972332     0.64861051     1.56496123
          17

 c      1.26158665    -0.32505036     0.03275672
 c     -0.07023549    -1.08047543     0.14948423
 c     -1.06065656    -0.20176034    -0.28587133
 c     -0.71818083     1.23033998     0.88931817
 c     -0.31698855     1.12036962    -0.52294817
 c      1.16999030     0.92825989    -0.33520589
 h     -0.28713095    -2.06913957     0.23723116
 h     -1.63478666     1.67835845     1.22071666
 h     -0.81625854     1.83354688    -1.06551389
 h      1.93303561     1.66907712    -0.21653442
 o      2.33005085    -0.95787784     0.37401746
 h      3.08916937    -0.38090780     0.30890036
 c     -2.66615250    -0.53698109    -0.47661914
 h     -2.69982527    -0.74870006    -1.62644924
 h     -3.11848742    -1.48679752     0.05588503
 h     -3.16575615     0.28937192    -0.05235011
 h     -0.11917431     0.69296098     1.59369650
          17

 c      1.26513606    -0.33240402     0.03608548
 c     -0.07739365    -1.06570912     0.14557607
 c     -1.06614617    -0.18975003    -0.28698436
 c     -0.71787855     1.21637603     0.88939744
 c     -0.31044557     1.11219090    -0.52846721
 c      1.17157482     0.93358006    -0.33840384
 h     -0.25805674    -2.01582548     0.27018038
 h     -1.63207440     1.67931376     1.21075941
 h     -0.77459597     1.82934978    -1.03436245
 h      1.93094031     1.72484436    -0.18158551
 o      2.33517141    -0.96545003     0.37617986
 h      3.05495876    -0.32980691     0.28280177
 c     -2.66992116    -0.54315978    -0.48684239
 h     -2.75113688    -0.76329221    -1.59129723
 h     -3.09144622    -1.52671070     0.07241536
 h     -3.18291672     0.29740501     0.00448027
 h     -0.11545008     0.74165979     1.63009380
          17

 c      1.26691662    -0.34244633     0.03970968
 c     -0.08234234    -1.04557092     0.13975064
 c     -1.07266936    -0.17793013    -0.28743839
 c     -0.71844649     1.20149318     0.88892951
 c     -0.30298053     1.10286991    -0.53122410
 c      1.17197972     0.93989465    -0.34240482
 h     -0.23377318    -2.01410019     0.31505404
 h     -1.63495010     1.68649797     1.20281728
 h     -0.74927006     1.85373444    -1.03073438
 h      1.92395860     1.77756995    -0.15101473
 o      2.34136482    -0.97362216     0.37879118
 h      3.02722850    -0.28141839     0.25789639
 c     -2.67209227    -0.55042109    -0.49649088
 h     -2.80765335    -0.77046201    -1.54761596
 h     -3.04960319    -1.54808413     0.07988134
 h     -3.20442768     0.30540277     0.05251684
 h     -0.10741221     0.79239412     1.67326264
          17

 c      1.26675558    -0.35440480     0.04335560
 c     -0.08496314    -1.02159366     0.13238345
 c     -1.08028246    -0.16624807    -0.28745645
 c     -0.72005639     1.18588696     0.88819931
 c     -0.29498613     1.09313241    -0.53166969
 c      1.17177644     0.94699657    -0.34679578
 h     -0.21282466    -2.05174557     0.37097785
 h     -1.64117248     1.69811538     1.19544156
 h     -0.73733924     1.90202244    -1.05043312
 h      1.90713749     1.82007696    -0.12647572
 o      2.34882892    -0.98187686     0.38172548
 h      3.00358292    -0.24226814     0.23587261
 c     -2.67304292    -0.55790257    -0.50373671
 h     -2.86892449    -0.77183416    -1.50873655
 h     -2.99419805    -1.54974851     0.07776397
 h     -3.22496164     0.30397125     0.08607426
 h     -0.09630042     0.84440587     1.71954755
          17

 c      1.26468053    -0.36743921     0.04673866
 c     -0.08532155    -0.99701167     0.12436146
 c     -1.08906047    -0.15460833    -0.28727222
 c     -0.72284129     1.16982735     0.88771455
 c     -0.28739266     1.08475541    -0.53096783
 c      1.17129775     0.95441396    -0.35119434
 h     -0.19221009    -2.09808443     0.43149513
 h     -1.64745537     1.71147817     1.18693077
 h     -0.72965236     1.95740336    -1.08138539
 h      1.87863236     1.84825202    -0.10913310
 o      2.35761890    -0.98974913     0.38484408
 h      2.98241258    -0.21808356     0.21837692
 c     -2.67278762    -0.56482978    -0.50711650
 h     -2.93541290    -0.76951253    -1.48791668
 h     -2.92770222    -1.53370705     0.06729616
 h     -3.24123415     0.28812376     0.10212460
 h     -0.08510124     0.89746283     1.76323635
          17

 c      1.26091335    -0.38074886     0.04959912
 c     -0.08342145    -0.97446934     0.11661416
 c     -1.09900696    -0.14290228    -0.28708799
 c     -0.72688704     1.15367282     0.88798602
 c     -0.28097607     1.07938134    -0.53019921
 c      1.17063435     0.96150012    -0.35529078
 h     -0.17097564    -2.12976611     0.48943116
 h     -1.65082403     1.72381110     1.17587935
 h     -0.71887921     2.00429338    -1.11261773
 h      1.83931058     1.86103349    -0.09944480
 o      2.36757379    -0.99694585     0.38802667
 h      2.96404453    -0.21182939     0.20651168
 c     -2.67119403    -0.57056805    -0.50632612
 h     -3.00667988    -0.76424729    -1.48958306
 h     -2.85362512    -1.50580869     0.05179880
 h     -3.25174149     0.25660566     0.10045775
 h     -0.07708937     0.95077616     1.79842276
          17

 c      1.25584853    -0.39363954     0.05172357
 c     -0.07930718    -0.95555877     0.10984407
 c     -1.10996887    -0.13101808    -0.28703832
 c     -0.73224127     1.13782898     0.88935876
 c     -0.27618716     1.07803952    -0.53009814
 c      1.16963310     0.96748982    -0.35887422
 h     -0.14963190    -2.13506112     0.53959103
 h     -1.64950217     1.73293393     1.16149643
 h     -0.70144943     2.03333935    -1.13715278
 h      1.79248683     1.86045817    -0.09700030
 o      2.37832436    -1.00339870     0.39119436
 h      2.95082249    -0.22284711     0.20050190
 c     -2.66825754    -0.57455771    -0.50253633
 h     -3.07884906    -0.75502524    -1.50600318
 h     -2.77614844    -1.47656679     0.03699299
 h     -3.25668367     0.21137954     0.08359565
 h     -0.07468070     1.00262467     1.82060853
          17

 c      1.25003314    -0.40553809     0.05295039
 c     -0.07317811    -0.94111025     0.10451023
 c     -1.12159780    -0.11884147    -0.28717425
 c     -0.73891930     1.12267364     0.89192513
 c     -0.27323611     1.08118985    -0.53110192
 c      1.16790489     0.97150287    -0.36185097
 h     -0.12918678    -2.10978975     0.57876944
 h     -1.64329738     1.73767245     1.14370452
 h     -0.67650701     2.04055389    -1.15132946
 h      1.74376884     1.85186992    -0.10036060
 o      2.38932528    -1.00928219     0.39432590
 h      2.94683861    -0.24663285     0.19950194
 c     -2.66410116    -0.57630608    -0.49773708
 h     -3.14523127    -0.74083212    -1.52429297
 h     -2.69911166    -1.45969738     0.02994601
 h     -3.25846070     0.15774862     0.05695072
 h     -0.07891412     1.05064893     1.82756574
          17

 c      1.24414283    -0.41598494     0.05316644
 c     -0.06541356    -0.93142998     0.10086947
 c     -1.13336732    -0.10625384    -0.28746679
 c     -0.74691386     1.10849178     0.89550164
 c     -0.27217170     1.08882631    -0.53342321
 c      1.16488622     0.97257989    -0.36424150
 h     -0.11077440    -2.05434898     0.60532971
 h     -1.63364706     1.73806018     1.12309871
 h     -0.64496937     2.02596931    -1.15394049
 h      1.70042444     1.84351638    -0.10712760
 o      2.39991749    -1.01496895     0.39745768
 h      2.95715869    -0.27566600     0.20167912
 c     -2.65876204    -0.57586139    -0.49377411
 h     -3.19908620    -0.72192242    -1.53403815
 h     -2.62491334    -1.46528907     0.03506598
 h     -3.26244828     0.10451472     0.02897238
 h     -0.08929134     1.09231040     1.81961516
          17

 c      1.23894585    -0.42461958     0.05229871
 c     -0.05653072    -0.92635144     0.09898115
 c     -1.14463797    -0.09314412    -0.28781968
 c     -0.75621963     1.09543733     0.89963821
 c     -0.27289904     1.10049125    -0.53705069
 c      1.16002363     0.96989587    -0.36611932
 h     -0.09562358    -1.97322037     0.61936426
 h     -1.62341383     1.73534023     1.10081595
 h     -0.60930329     1.99353735    -1.14622015
 h      1.66939337     1.84393340    -0.11474389
 o      2.40947810    -1.02084231     0.40064302
 h      2.98569794    -0.30253695     0.20496181
 c     -2.65201154    -0.57431323    -0.49168760
 h     -3.23533912    -0.69964879    -1.52973858
 h     -2.55525653    -1.49197415     0.04989939
 h     -3.27645751     0.06221654     0.00990517
 h     -0.10371802     1.12530987     1.79965305
          17

 c      1.23523916    -0.43118140     0.05030573
 c     -0.04710035    -0.92509603     0.09862214
 c     -1.15474429    -0.07943457    -0.28808402
 c     -0.76687732     1.08352630     0.90365785
 c     -0.27514892     1.11518347    -0.54166263
 c      1.15305028     0.96317576    -0.36749468
 h     -0.08516792    -1.87679262     0.62396926
 h     -1.61633144     1.73167741     1.07832223
 h     -0.57382865     1.95240291    -1.13283922
 h      1.65424497     1.85694326    -0.12200683
 o      2.41765522    -1.02700443     0.40387527
 h      3.03189810    -0.32466284     0.20836296
 c     -2.64353885    -0.57316973    -0.49153907
 h     -3.25098132    -0.67586710    -1.51030309
 h     -2.49286157    -1.52890971     0.06682814
 h     -3.30621613     0.03751571     0.00747550
 h     -0.11856484     1.14797380     1.77294591
          17

 c      1.23375827    -0.43552876     0.04717237
 c     -0.03764434    -0.92600051     0.09907963
 c     -1.16307084    -0.06510606    -0.28807639
 c     -0.77901583     1.07267896     0.90676114
 c     -0.27844657     1.13126620    -0.54650942
 c      1.14412879     0.95295026    -0.36825922
 h     -0.08123033    -1.78472382     0.62791817
 h     -1.61599692     1.72945211     1.05714866
 h     -0.54490378     1.91828988    -1.12322892
 h      1.65367068     1.87849176    -0.12986543
 o      2.42449217    -1.03318096     0.40705577
 h      3.08928210    -0.34573849     0.21254544
 c     -2.63348715    -0.57321881    -0.49252965
 h     -3.24512772    -0.65253036    -1.47816118
 h     -2.44120444    -1.56422877     0.07821232
 h     -3.34913434     0.02800477     0.02223054
 h     -0.12918679     1.15952760     1.74626633
          17

 c      1.23509415    -0.43766688     0.04291291
 c     -0.02855257    -0.92660973     0.09904549
 c     -1.16911133    -0.05021051    -0.28760170
 c     -0.79283350     1.06281895     0.90823448
 c     -0.28223143     1.14678808    -0.55055858
 c      1.13372103     0.94031711    -0.36827635
 h     -0.08611377    -1.72501903     0.64701995
 h     -1.62458779     1.73022382     1.03866383
 h     -0.52930567     1.91017159    -1.12983313
 h      1.66317331     1.89927946    -0.14041962
 o      2.43028509    -1.03895196     0.41005157
 h      3.14814802    -0.37190170     0.21889091
 c     -2.62247498    -0.57438107    -0.49333860
 h     -3.21934400    -0.63144752    -1.43897251
 h     -2.40320591    -1.58971226     0.07900396
 h     -3.39504136     0.02500101     0.04866762
 h     -0.13139068     1.16004752     1.72584644
          17

 c      1.23964568    -0.43776188     0.03758155
 c     -0.02011257    -0.92524611     0.09745252
 c     -1.17251460    -0.03487037    -0.28647756
 c     -0.80847737     1.05398366     0.90771371
 c     -0.28624039     1.16063963    -0.55328761
 c      1.12237521     0.92649091    -0.36750298
 h     -0.10167966    -1.71583294     0.69416945
 h     -1.64197501     1.73391893     1.02397482
 h     -0.52968459     1.93723236    -1.15883494
 h      1.67777159     1.90987568    -0.15541690
 o      2.43534343    -1.04401284     0.41276572
 h      3.19959373    -0.40746617     0.22832176
 c     -2.61104000    -0.57624886    -0.49250628
 h     -3.17822362    -0.61407344    -1.40191065
 h     -2.38053101    -1.60116108     0.06682250
 h     -3.43285813     0.02010997     0.08002578
 h     -0.12366337     1.15003086     1.71465138
          17

 c      1.24760108    -0.43612452     0.03128146
 c     -0.01270668    -0.92275647     0.09487650
 c     -1.17310261    -0.01927691    -0.28455351
 c     -0.82589967     1.04635985     0.90531152
 c     -0.29072663     1.17335972    -0.55532811
 c      1.11060777     0.91253206    -0.36603061
 h     -0.12680029    -1.74513281     0.76253275
 h     -1.66587433     1.73883023     1.01393519
 h     -0.54211380     1.98973719    -1.20256760
 h      1.69351968     1.90373350    -0.17559563
 o      2.43984156    -1.04827054     0.41516320
 h      3.23791747    -0.45337545     0.24082141
 c     -2.59931033    -0.57840793    -0.48865041
 h     -3.12920778    -0.60124795    -1.37923583
 h     -2.37342855    -1.59774889     0.04147863
 h     -3.45477396     0.00809574     0.11093007
 h     -0.10857207     1.13000356     1.71104813
          17

 c      1.25890229    -0.43319529     0.02416524
 c     -0.00679959    -0.92111237     0.09289240
 c     -1.17084875    -0.00369702    -0.28171249
 c     -0.84483186     1.04020836     0.90148689
 c     -0.29613144     1.18623315    -0.55783312
 c      1.09885162     0.89927637    -0.36406467
 h     -0.15721947    -1.78702149     0.83299044
 h     -1.69289556     1.74241188     1.00916407
 h     -0.55999523     2.04949500    -1.24683699
 h      1.70793471     1.87788478    -0.20074901
 o      2.44375678    -1.05183126     0.41726706
 h      3.26153859    -0.50737538     0.25544636
 c     -2.58721537    -0.58044115    -0.48081291
 h     -3.07977232    -0.59293914    -1.38230084
 h     -2.38063796    -1.58200565     0.00484426
 h     -3.45667800    -0.01338272     0.13765735
 h     -0.09186268     1.10061846     1.71023896
          17

 c      1.27321475    -0.42952238     0.01642075
 c     -0.00268183    -0.92161106     0.09272027
 c     -1.16584732     0.01152480    -0.27786491
 c     -0.86487348     1.03574945     0.89679673
 c     -0.30274143     1.20023371    -0.56166109
 c      1.08742024     0.88732201    -0.36188961
 h     -0.18834455    -1.82264772     0.89021889
 h     -1.71976672     1.74225242     1.01004558
 h     -0.57802668     2.10196770    -1.28039394
 h      1.72010886     1.83284898    -0.22998306
 o      2.44684011    -1.05496019     0.41914760
 h      3.27338873    -0.56464122     0.27048768
 c     -2.57496262    -0.58179014    -0.46911809
 h     -3.03261231    -0.58827652    -1.41364531
 h     -2.39925856    -1.56068055    -0.03895053
 h     -3.43750428    -0.04453444     0.15787397
 h     -0.08009221     1.06301235     1.70697610
          17

 c      1.28993725    -0.42571688     0.00825073
 c     -0.00035489    -0.92468431     0.09496245
 c     -1.15830154     0.02597353    -0.27295027
 c     -0.88559098     1.03308822     0.89172010
 c     -0.31061384     1.21579600    -0.56719412
 c      1.07646810     0.87699643    -0.35983646
 h     -0.21676040    -1.84244792     0.92595932
 h     -1.74418297     1.73675743     1.01673258
 h     -0.59300751     2.13879407    -1.29705712
 h      1.73095165     1.77262197    -0.26195917
 o      2.44863604    -1.05801850     0.42090663
 h      3.28059350    -0.61882261     0.28375575
 c     -2.56309866    -0.58164500    -0.45503973
 h     -2.98481348    -0.58595349    -1.46356972
 h     -2.42493697    -1.54538400    -0.08380229
 h     -3.39907933    -0.08366073     0.17076262
 h     -0.07863560     1.01895754     1.69746990
          17

 c      1.30824820    -0.42239132    -0.00014525
 c      0.00041968    -0.93021852     0.09980299
 c     -1.14851947     0.03917869    -0.26694773
 c     -0.90657633     1.03219430     0.88658804
 c     -0.31961356     1.23293572    -0.57443918
 c      1.06595120     0.86831876    -0.35824969
 h     -0.24026562    -1.84260831     0.93677470
 h     -1.76520321     1.72545813     1.02917470
 h     -0.60339433     2.15636229    -1.29457723
 h      1.74355514     1.70464506    -0.29516686
 o      2.44865304    -1.06133943     0.42264465
 h      3.29184651    -0.66412916     0.29317702
 c     -2.55195469    -0.57919335    -0.44072367
 h     -2.93245954    -0.58454717    -1.51661230
 h     -2.45299178    -1.54963339    -0.12378462
 h     -3.34684318    -0.12680177     0.17777445
 h     -0.09070140     0.97073110     1.68008094
          17

 c      1.32716782    -0.42009841    -0.00858347
 c      0.00002946    -0.93777617     0.10715714
 c     -1.13689510     0.05064941    -0.25988797
 c     -0.92748152     1.03291660     0.88156563
 c     -0.32945131     1.25134190    -0.58311203
 c      1.05564442     0.86105472    -0.35744415
 h     -0.25763326    -1.82278737     0.92232231
 h     -1.78331685     1.70903701     1.04716261
 h     -0.60895336     2.15474134    -1.27372887
 h      1.76299049     1.63873720    -0.32833036
 o      2.44672156    -1.06506663     0.42441299
 h      3.31185060    -0.69805184     0.29764985
 c     -2.54112252    -0.57441817    -0.42812069
 h     -2.87414525    -0.58259648    -1.55930170
 h     -2.48009000    -1.57986899    -0.15673461
 h     -3.29093489    -0.16731924     0.18384311
 h     -0.11696727     0.92084962     1.65540841
          17

 c      1.34562480    -0.41928583    -0.01690269
 c     -0.00105214    -0.94665178     0.11668449
 c     -1.12386986     0.05992951    -0.25185997
 c     -0.94805421     1.03502448     0.87664740
 c     -0.33969763     1.27035003    -0.59263275
 c      1.04532911     0.85497198    -0.35766116
 h     -0.26865676    -1.78581181     0.88519567
 h     -1.80023836     1.68911652     1.07036229
 h     -0.61082934     2.13799536    -1.23845018
 h      1.79416141     1.58378722    -0.36082768
 o      2.44324052    -1.06910880     0.42619286
 h      3.33742694    -0.72219449     0.29744445
 c     -2.52950407    -0.56859401    -0.41869925
 h     -2.81114966    -0.57868140    -1.58299735
 h     -2.50449060    -1.62893470    -0.18486195
 h     -3.24544883    -0.19682467     0.19754699
 h     -0.15542377     0.87174226     1.62625223
          17

 c      1.36252780    -0.42026900    -0.02496472
 c     -0.00226251    -0.95577150     0.12766568
 c     -1.10989291     0.06664689    -0.24301196
 c     -0.96817843     1.03828003     0.87167232
 c     -0.34977247     1.28881192    -0.60205310
 c      1.03514466     0.85018039    -0.35906246
 h     -0.27475944    -1.73921978     0.83236297
 h     -1.81837424     1.66779255     1.09828949
 h     -0.61200369     2.11573083    -1.19681518
 h      1.83772728     1.54348608    -0.39262602
 o      2.43899228    -1.07327286     0.42792717
 h      3.36022703    -0.74014184     0.29368019
 c     -2.51605064    -0.56348556    -0.41336630
 h     -2.74638284    -0.57158126    -1.58374911
 h     -2.52491171    -1.68188218    -0.21129775
 h     -3.22209274    -0.20913203     0.22663617
 h     -0.20145145     0.82535093     1.59743304
          17

 c      1.37683859    -0.42321080    -0.03265254
 c     -0.00286482    -0.96347669     0.13879500
 c     -1.09539265     0.07053653    -0.23354361
 c     -0.98788366     1.04252367     0.86640206
 c     -0.35894869     1.30503711    -0.61005435
 c      1.02576387     0.84716866    -0.36177005
 h     -0.28027626    -1.69816388     0.77761932
 h     -1.83994417     1.64694711     1.13016665
 h     -0.61757877     2.10394906    -1.16126010
 h      1.88805101     1.51555911    -0.42363146
 o      2.43476001    -1.07741028     0.42956448
 h      3.37236077    -0.75500383     0.28753676
 c     -2.50065584    -0.56019237    -0.41201976
 h     -2.68353177    -0.56039698    -1.56193828
 h     -2.54001369    -1.72522012    -0.23763056
 h     -3.22107432    -0.20481373     0.26987225
 h     -0.24864472     0.78281266     1.57502778
          17

 c      1.38764162    -0.42810308    -0.03987117
 c     -0.00191088    -0.96757931     0.14826704
 c     -1.08076836     0.07143657    -0.22368719
 c     -1.00725992     1.04770683     0.86069845
 c     -0.36652189     1.31731575    -0.61536306
 c      1.01815659     0.84647411    -0.36588593
 h     -0.29298007    -1.68516033     0.74066187
 h     -1.86602365     1.62758935     1.16467405
 h     -0.63301479     2.11931411    -1.14400524
 h      1.93600010     1.49527753    -0.45328662
 o      2.43108441    -1.08146950     0.43107994
 h      3.36972971    -0.76842323     0.27980161
 c     -2.48410303    -0.55894677    -0.41347095
 h     -2.62663445    -0.54453119    -1.52267106
 h     -2.54856323    -1.75043820    -0.26391564
 h     -3.23190521    -0.19007306     0.31644589
 h     -0.29090389     0.74469697     1.56457224
          17

 c      1.39421034    -0.43475805    -0.04655397
 c      0.00132016    -0.96663657     0.15492148
 c     -1.06639734     0.06928034    -0.21368337
 c     -1.02629178     1.05382080     0.85474066
 c     -0.37222102     1.32517931    -0.61760231
 c      1.01323421     0.84838378    -0.37146757
 h     -0.31889086    -1.71556292     0.73380313
 h     -1.89602967     1.60960850     1.19975343
 h     -0.65943062     2.16481242    -1.14737905
 h      1.97316118     1.47882705    -0.48078704
 o      2.42817501    -1.08549156     0.43248007
 h      3.35294547    -0.78051294     0.27068084
 c     -2.46727517    -0.55956200    -0.41597724
 h     -2.57983390    -0.52348385    -1.47672021
 h     -2.54965290    -1.75365688    -0.28939933
 h     -3.24260376    -0.17181601     0.35394289
 h     -0.32513262     0.71199238     1.56865291
          17

 c      1.39606313    -0.44283077    -0.05266473
 c      0.00661735    -0.96153440     0.15942434
 c     -1.05263590     0.06410779    -0.20375819
 c     -1.04476433     1.06078362     0.84909086
 c     -0.37635189     1.32975598    -0.61742722
 c      1.01164718     0.85286689    -0.37850515
 h     -0.35385361    -1.77912245     0.74827645
 h     -1.92798938     1.59210179     1.23267847
 h     -0.69191713     2.22568370    -1.16233435
 h      1.99402353     1.46437503    -0.50544155
 o      2.42588865    -1.08959325     0.43380439
 h      3.32728603    -0.78999560     0.25966331
 c     -2.45072448    -0.56174237    -0.41767978
 h     -2.54692407    -0.49646160    -1.44014157
 h     -2.54283586    -1.73478202    -0.31303661
 h     -3.24496501    -0.15503600     0.37373953
 h     -0.35230875     0.68697431     1.58570866
          17

 c      1.39299229    -0.45188476    -0.05818125
 c      0.01317345    -0.95445867     0.16324082
 c     -1.03980465     0.05608675    -0.19410340
 c     -1.06233641     1.06839848     0.84451525
 c     -0.37941796     1.33258938    -0.61571249
 c      1.01369855     0.85963909    -0.38692287
 h     -0.38739412    -1.85175184     0.76648200
 h     -1.95937755     1.57403322     1.26043937
 h     -0.72381477     2.28288523    -1.17780990
 h      1.99641138     1.45187610    -0.52687764
 o      2.42377916    -1.09393760     0.43512075
 h      3.30164851    -0.79452312     0.24547809
 c     -2.43470769    -0.56510379    -0.41712453
 h     -2.53046153    -0.46217985    -1.42838301
 h     -2.52822908    -1.69748861    -0.33374531
 h     -3.23484116    -0.14268106     0.37172811
 h     -0.37590864     0.67286664     1.61120667
          17

 c      1.38507894    -0.46145484    -0.06307575
 c      0.02028095    -0.94724219     0.16740867
 c     -1.02817142     0.04553089    -0.18486568
 c     -1.07866921     1.07639207     0.84171624
 c     -0.38180508     1.33475632    -0.61303520
 c      1.01929024     0.86823070    -0.39658522
 h     -0.41102031    -1.91442826     0.77637902
 h     -1.98802769     1.55481296     1.28027353
 h     -0.75017322     2.32291397    -1.18652912
 h      1.98152688     1.44277340    -0.54515105
 o      2.42131554    -1.09866546     0.43649279
 h      3.28500550    -0.79169928     0.22654297
 c     -2.41933320    -0.56896702    -0.41412103
 h     -2.53075157    -0.41990913    -1.44506563
 h     -2.50664214    -1.65019929    -0.35055087
 h     -3.21122943    -0.13608764     0.34764528
 h     -0.39949874     0.67265313     1.63988418
          17

 c      1.37270632    -0.47107053    -0.06731142
 c      0.02746109    -0.94104458     0.17243048
 c     -1.01794185     0.03291016    -0.17614606
 c     -1.09348895     1.08446498     0.84115157
 c     -0.38372468     1.33676591    -0.60965144
 c      1.02787434     0.87801326    -0.40729359
 h     -0.42002345    -1.95659979     0.77259738
 h     -2.01278271     1.53458240     1.29011878
 h     -0.76823088     2.33867229    -1.18509095
 h      1.95422236     1.43997072    -0.56086166
 o      2.41824746    -1.10378403     0.43790390
 h      3.28068254    -0.78091529     0.20220165
 c     -2.40460798    -0.57211923    -0.40997044
 h     -2.54549442    -0.37136175    -1.47865715
 h     -2.47965983    -1.60703834    -0.36280567
 h     -3.17598922    -0.13506869     0.30475243
 h     -0.42530813     0.68813821     1.66736319
          17

 c      1.35656396    -0.48025472    -0.07085174
 c      0.03434017    -0.93657056     0.17849562
 c     -1.00925135     0.01884277    -0.16800038
 c     -1.10658731     1.09232377     0.84297030
 c     -0.38524700     1.33869853    -0.60559488
 c      1.03844714     0.88820690    -0.41877815
 h     -0.41232031    -1.97345154     0.75371165
 h     -2.03381605     1.51423193     1.28886632
 h     -0.77693795     2.32779541    -1.17277825
 h      1.92308820     1.44785498    -0.57525202
 o      2.41477392    -1.10910501     0.43919514
 h      3.28383573    -0.76442217     0.17378544
 c     -2.39035258    -0.57307965    -0.40662834
 h     -2.57055403    -0.32071934    -1.51245143
 h     -2.44936333    -1.58522851    -0.37055135
 h     -3.13448573    -0.13744962     0.25011392
 h     -0.45386455     0.71961923     1.69085149
          17

 c      1.33762832    -0.48852232    -0.07367336
 c      0.04055719    -0.93423901     0.18562235
 c     -1.00215399     0.00406661    -0.16043481
 c     -1.11781113     1.09970450     0.84701734
 c     -0.38632217     1.34029333    -0.60073169
 c      1.04971833     0.89795844    -0.43071396
 h     -0.38751897    -1.96384323     0.72053049
 h     -2.05263704     1.49523515     1.27637970
 h     -0.77671804     2.29175526    -1.15097515
 h      1.89874431     1.47148280    -0.59001918
 o      2.41130489    -1.11431742     0.44010034
 h      3.28546055    -0.74623197     0.14414015
 c     -2.37610564    -0.57113694    -0.40595290
 h     -2.60120436    -0.27287115    -1.53378552
 h     -2.41757298    -1.59525241    -0.37470508
 h     -3.09650965    -0.13840817     0.19482464
 h     -0.48409641     0.76594142     1.70939870
          17

 c      1.31710510    -0.49539440    -0.07577693
 c      0.04576391    -0.93419005     0.19368692
 c     -0.99661557    -0.01061370    -0.15340008
 c     -1.12707357     1.10639794     0.85287113
 c     -0.38676062     1.34092516    -0.59474538
 c      1.06057438     0.90659584    -0.44279534
 h     -0.34681775    -1.93013921     0.67575138
 h     -2.07173271     1.47934048     1.25328375
 h     -0.76978038     2.23636271    -1.12347071
 h      1.88887878     1.51379629    -0.60647237
 o      2.40813457    -1.11911155     0.44033951
 h      3.27789167    -0.73017942     0.11622863
 c     -2.36122198    -0.56717712    -0.40940592
 h     -2.63297034    -0.23199962    -1.53618031
 h     -2.38558016    -1.63155151    -0.37666781
 h     -3.07481627    -0.13129971     0.15197204
 h     -0.51356787     0.82474881     1.72401943
          17

 c      1.29633045    -0.50042964    -0.07718899
 c      0.04972282    -0.93610115     0.20235581
 c     -0.99251576    -0.02439748    -0.14678813
 c     -1.13438876     1.11227003     0.85991900
 c     -0.38617356     1.33950923    -0.58706969
 c      1.07055896     0.91395833    -0.45483320
 h     -0.29376143    -1.88023491     0.62471081
 h     -2.09372792     1.46813212     1.22055320
 h     -0.76089131     2.17316166    -1.09739142
 h      1.89313642     1.57207707    -0.62449048
 o      2.40529723    -1.12325745     0.43969128
 h      3.25748862    -0.71872677     0.09207807
 c     -2.34543145    -0.56290001    -0.41765353
 h     -2.66197926    -0.20107637    -1.51828013
 h     -2.35475246    -1.67754408    -0.37776202
 h     -3.07764944    -0.11229989     0.13011656
 h     -0.53892408     0.89295668     1.73754197
          17

 c      1.27665268    -0.50325301    -0.07795737
 c      0.05247365    -0.93880705     0.21095443
 c     -0.98966091    -0.03656292    -0.14043593
 c     -1.13989938     1.11726634     0.86750102
 c     -0.38395502     1.33455700    -0.57689061
 c      1.07982618     0.92042160    -0.46675965
 h     -0.23555375    -1.83186804     0.57682524
 h     -2.12012389     1.46253465     1.17906091
 h     -0.75757472     2.11907068    -1.08333357
 h      1.90412487     1.63789024    -0.64256222
 o      2.40255914    -1.12663854     0.43803202
 h      3.22513547    -0.71249743     0.07224659
 c     -2.32947141    -0.55942849    -0.43020914
 h     -2.68520251    -0.18173757    -1.48272168
 h     -2.32669169    -1.71712436    -0.37909806
 h     -3.10072968    -0.08536847     0.12772001
 h     -0.55684188     0.96749247     1.75367378
          17

 c      1.25933079    -0.50356206    -0.07814893
 c      0.05434321    -0.94014536     0.21849412
 c     -0.98781355    -0.04654001    -0.13414073
 c     -1.14384830     1.12140608     0.87511982
 c     -0.37955308     1.32486097    -0.56352688
 c      1.08869012     0.92656087    -0.47853512
 h     -0.18255076    -1.81432121     0.54518019
 h     -2.15016037     1.46247826     1.12940677
 h     -0.76695502     2.08865381    -1.09105036
 h      1.91312821     1.70101494    -0.65887304
 o      2.39945160    -1.12926952     0.43536004
 h      3.18601066    -0.71008190     0.05551597
 c     -2.31472835    -0.55709332    -0.44576438
 h     -2.70092385    -0.17402313    -1.43575672
 h     -2.30286887    -1.73980786    -0.38165017
 h     -3.13101999    -0.05967892     0.13681736
 h     -0.56553674     1.04600106     1.77501213
          17

 c      1.24547868    -0.50111298    -0.07785525
 c      0.05539576    -0.93846414     0.22435954
 c     -0.98675147    -0.05395101    -0.12768988
 c     -1.14649462     1.12479088     0.88260644
 c     -0.37302205     1.31059427    -0.54716983
 c      1.09732300     0.93283059    -0.49007290
 h     -0.14129378    -1.85068996     0.53847578
 h     -2.18060583     1.46694741     1.07221414
 h     -0.78930183     2.08147928    -1.12082770
 h      1.91399009     1.75301482    -0.67214913
 o      2.39535183    -1.13128894     0.43179682
 h      3.14852038    -0.70825916     0.03895271
 c     -2.30234681    -0.55597780    -0.46272348
 h     -2.70953283    -0.17584894    -1.38749575
 h     -2.28441295    -1.74063063    -0.38626103
 h     -3.15615740    -0.04350991     0.14973389
 h     -0.56600439     1.12688194     1.80101300
          17

 c      1.23601022    -0.49572445    -0.07719172
 c      0.05497210    -0.93504796     0.22909808
 c     -0.98632598    -0.05860167    -0.12090522
 c     -1.14804620     1.12764005     0.89009388
 c     -0.36508428     1.29321747    -0.52896030
 c      1.10570387     0.93943780    -0.50122182
 h     -0.10842968    -1.92909008     0.55174267
 h     -2.20671857     1.47438870     1.00865004
 h     -0.81732598     2.08331249    -1.16243291
 h      1.90385193     1.78854537    -0.68185224
 o      2.38968795    -1.13287476     0.42751606
 h      3.12120334    -0.70341883     0.01911168
 c     -2.29280377    -0.55622010    -0.47942010
 h     -2.71417098    -0.18268420    -1.35160181
 h     -2.27207823    -1.71916357    -0.39356958
 h     -3.16842477    -0.04177343     0.16146439
 h     -0.56184130     1.20854337     1.82778438
          17

 c      1.23149760    -0.48733969    -0.07625696
 c      0.05243700    -0.93280015     0.23375331
 c     -0.98646769    -0.06046454    -0.11367010
 c     -1.14865659     1.13029534     0.89781527
 c     -0.35658987     1.27434074    -0.51025384
 c      1.11364419     0.94632942    -0.51177648
 h     -0.07818793    -2.01732082     0.57374719
 h     -2.22376741     1.48323561     0.94073451
 h     -0.84242791     2.07925480    -1.20344849
 h      1.88271020     1.80542381    -0.68810354
 o      2.38224579    -1.13407291     0.42258331
 h      3.10794900    -0.69429245    -0.00538553
 c     -2.28602930    -0.55787643    -0.49436576
 h     -2.71967754    -0.18876061    -1.34181585
 h     -2.26619777    -1.67943732    -0.40387842
 h     -3.16427203    -0.05643842     0.16918824
 h     -0.55771568     1.28876035     1.84998603
          17

 c      1.23202708    -0.47607876    -0.07508438
 c      0.04777367    -0.93380165     0.23901956
 c     -0.98714162    -0.05968179    -0.10592191
 c     -1.14844687     1.13316319     0.90590220
 c     -0.34816797     1.25513761    -0.49212513
 c      1.12080318     0.95318980    -0.52148638
 h     -0.04817803    -2.09064339     0.59629215
 h     -2.22831125     1.49231105     0.87126719
 h     -0.85866203     2.06025468    -1.23480232
 h      1.85310903     1.80464346    -0.69162820
 o      2.37330406    -1.13469779     0.41684918
 h      3.10582793    -0.68352270    -0.03216235
 c     -2.28186340    -0.56047751    -0.50683123
 h     -2.72865243    -0.19054586    -1.36438945
 h     -2.26658836    -1.63089302    -0.41698951
 h     -3.14311024    -0.08738346     0.17149591
 h     -0.55776599     1.36477769     1.86306784
          17

 c      1.23717529    -0.46223173    -0.07362893
 c      0.04151164    -0.93890175     0.24514849
 c     -0.98830290    -0.05657290    -0.09762758
 c     -1.14751247     1.13663392     0.91429353
 c     -0.34020000     1.23636511    -0.47530562
 c      1.12668320     0.95941479    -0.53005754
 h     -0.01856009    -2.13622439     0.61505312
 h     -2.21891775     1.50104467     0.80346610
 h     -0.86298369     2.02261065    -1.25132044
 h      1.82020550     1.79073266    -0.69378955
 o      2.36343222    -1.13443884     0.41003694
 h      3.10819587    -0.67597883    -0.05650017
 c     -2.28037950    -0.56274286    -0.51723582
 h     -2.73833634    -0.18921925    -1.41339669
 h     -2.27248415    -1.58898419    -0.43218168
 h     -3.10691728    -0.13269518     0.16824268
 h     -0.56472061     1.43381644     1.86450510
          17

 c      1.24610888    -0.44622025    -0.07178736
 c      0.03448973    -0.94809849     0.25210058
 c     -0.98988165    -0.05163958    -0.08875872
 c     -1.14592031     1.14101001     0.92273273
 c     -0.33287919     1.21850111    -0.46025120
 c      1.13064298     0.96410945    -0.53715771
 h      0.00945244    -2.14889656     0.62803260
 h     -2.19640536     1.50955932     0.74047631
 h     -0.85454266     1.96626368    -1.25090187
 h      1.79170016     1.77194889    -0.69660737
 o      2.35320569    -1.13303726     0.40191042
 h      3.10911967    -0.67596235    -0.07402636
 c     -2.28163918    -0.56308114    -0.52677540
 h     -2.74292706    -0.18870090    -1.47544044
 h     -2.28260546    -1.57140914    -0.44870130
 h     -3.06088120    -0.18838021     0.16124580
 h     -0.57961553     1.49358907     1.85416010
          17

 c      1.25774612    -0.42855271    -0.06943321
 c      0.02763472    -0.96083567     0.25966871
 c     -0.99178592    -0.04555186    -0.07927192
 c     -1.14371116     1.14645046     0.93079332
 c     -0.32624071     1.20180781    -0.44716981
 c      1.13203915     0.96625423    -0.54245471
 h      0.03429385    -2.12825219     0.63462521
 h     -2.16377063     1.51866361     0.68489763
 h     -0.83438939     1.89401438    -1.23422257
 h      1.77628596     1.75857718    -0.70243315
 o      2.34305897    -1.13038351     0.39237382
 h      3.10564712    -0.68569216    -0.08231053
 c     -2.28524765    -0.56081921    -0.53682985
 h     -2.73771441    -0.19234435    -1.53710210
 h     -2.29530641    -1.58710508    -0.46676831
 h     -3.01447558    -0.24811257     0.15561405
 h     -0.60174017     1.54276219     1.83433712
          17

 c      1.27090865    -0.40979964    -0.06644529
 c      0.02179726    -0.97608645     0.26752937
 c     -0.99391359    -0.03910058    -0.06909218
 c     -1.14091922     1.15292732     0.93790621
 c     -0.32013487     1.18629991    -0.43596332
 c      1.13058464     0.96517531    -0.54571602
 h      0.05435918    -2.07836607     0.63556219
 h     -2.12581769     1.52977627     0.63842130
 h     -0.80588214     1.81184136    -1.20549832
 h      1.77949080     1.75776635    -0.71296047
 o      2.33324778    -1.12654055     0.38150104
 h      3.09835301    -0.70499204    -0.08132550
 c     -2.29028646    -0.55689872    -0.54867975
 h     -2.72069593    -0.20162234    -1.58836867
 h     -2.30863948    -1.62836246    -0.48782627
 h     -2.98070013    -0.30443550     0.15994535
 h     -0.62865089     1.58138851     1.80977273
          17

 c      1.28444640    -0.39057647    -0.06272566
 c      0.01763338    -0.99222516     0.27521090
 c     -0.99617115    -0.03312994    -0.05811228
 c     -1.13760226     1.16022260     0.94339916
 c     -0.31416255     1.17166174    -0.42608306
 c      1.12669596     0.96101793    -0.54691976
 h      0.06836470    -2.01006427     0.63374446
 h     -2.08836725     1.54470358     0.60167344
 h     -0.77562397     1.72973765    -1.17417695
 h      1.79955782     1.76827295    -0.72809415
 o      2.32384402    -1.12173526     0.36953192
 h      3.09124952    -0.73150059    -0.07337829
 c     -2.29582604    -0.55299349    -0.56317005
 h     -2.69227656    -0.21630564    -1.62310554
 h     -2.32057265    -1.67808649    -0.51338816
 h     -2.97012853    -0.35223599     0.18155712
 h     -0.65642506     1.61113627     1.78731104
          17

 c      1.29733210    -0.37153134    -0.05820732
 c      0.01552163    -1.00676231     0.28198149
 c     -0.99849990    -0.02846446    -0.04620866
 c     -1.13385956     1.16800543     0.94659847
 c     -0.30768162     1.15728955    -0.41648381
 c      1.12138335     0.95465005    -0.54625977
 h      0.07603009    -1.94482320     0.63590428
 h     -2.05696823     1.56517827     0.57439141
 h     -0.75350493     1.66105974    -1.15542634
 h      1.82849195     1.78179349    -0.74599258
 o      2.31477227    -1.11631508     0.35682981
 h      3.09088660    -0.76141470    -0.06244101
 c     -2.30160075    -0.55035860    -0.58009060
 h     -2.65461929    -0.23489762    -1.63907521
 h     -2.32940452    -1.72091217    -0.54409301
 h     -2.98307115    -0.39118759     0.21811998
 h     -0.68057077     1.63485328     1.77457122
          17

 c      1.30873467    -0.35332041    -0.05285968
 c      0.01553494    -1.01654565     0.28685026
 c     -1.00090922    -0.02583917    -0.03327842
 c     -1.12980154     1.17602100     0.94703081
 c     -0.30018175     1.14277553    -0.40617189
 c      1.11580830     0.94714673    -0.54404868
 h      0.07864396    -1.91323484     0.65285354
 h     -2.03539306     1.59219547     0.55599124
 h     -0.74838002     1.61669782    -1.16355906
 h      1.85693525     1.78897890    -0.76418254
 o      2.30596697    -1.11064568     0.34376628
 h      3.10343518    -0.79113662    -0.05234053
 c     -2.30791272    -0.54967665    -0.59813296
 h     -2.61122015    -0.25482387    -1.63834055
 h     -2.33399384    -1.74716594    -0.57966467
 h     -3.01080418    -0.42350336     0.25749536
 h     -0.69774993     1.65500092     1.77716915
          17

 c      1.31806087    -0.33656823    -0.04669278
 c      0.01760076    -1.01966278     0.28922601
 c     -1.00350321    -0.02582053    -0.01929051
 c     -1.12549850     1.18430199     0.94463830
 c     -0.29195457     1.12859472    -0.39529922
 c      1.11096389     0.93943308    -0.54062817
 h      0.07770888    -1.93338542     0.69184649
 h     -2.02458411     1.62544161     0.54620455
 h     -0.76023827     1.59677568    -1.19893708
 h      1.87762925     1.78340273    -0.78050427
 o      2.29764354    -1.10499253     0.33056865
 h      3.13004666    -0.81914426    -0.04438766
 c     -2.31500101    -0.55136135    -0.61551999
 h     -2.56659942    -0.27240145    -1.62786543
 h     -2.33374249    -1.75230839    -0.61919084
 h     -3.04340104    -0.45086745     0.28615266
 h     -0.70734886     1.67169512     1.79579584
          17

 c      1.32495530    -0.32182285    -0.03975370
 c      0.02171072    -1.01729230     0.28977516
 c     -1.00646380    -0.02873315    -0.00432489
 c     -1.12098131     1.19321143     0.93979886
 c     -0.28408563     1.11592299    -0.38519070
 c      1.10756338     0.93218965    -0.53632434
 h      0.07293637    -1.98939287     0.74631073
 h     -2.02269237     1.66316364     0.54529497
 h     -0.78029701     1.59227314    -1.24731278
 h      1.88637081     1.76234381    -0.79348845
 o      2.29041729    -1.09951033     0.31728235
 h      3.16480555    -0.84606645    -0.03689503
 c     -2.32277354    -0.55568383    -0.63048022
 h     -2.52561663    -0.28296614    -1.61909496
 h     -2.32847723    -1.73592633    -0.66137731
 h     -3.07394505    -0.47380246     0.29466982
 h     -0.71137943     1.68230412     1.82584080
          17

 c      1.32926029    -0.30954966    -0.03210392
 c      0.02781428    -1.01195511     0.28983824
 c     -1.00997999    -0.03464214     0.01143166
 c     -1.11629280     1.20326355     0.93312739
 c     -0.27776681     1.10584680    -0.37724420
 c      1.10599600     0.92585243    -0.53141962
 h      0.06378243    -2.05157342     0.80234602
 h     -2.02615142     1.70259549     0.55371848
 h     -0.79885613     1.59361365    -1.29258165
 h      1.88202836     1.72646319    -0.80250412
 o      2.28508614    -1.09433901     0.30388719
 h      3.19811245    -0.87288839    -0.02722207
 c     -2.33095304    -0.56265636    -0.64162751
 h     -2.49200666    -0.28188067    -1.62389696
 h     -2.31831354    -1.70160943    -0.70478073
 h     -3.09871423    -0.49217021     0.27837441
 h     -0.71286630     1.68308433     1.85995204
          17

 c      1.33097385    -0.30013176    -0.02380152
 c      0.03569986    -1.00553888     0.29052664
 c     -1.01417598    -0.04338046     0.02771936
 c     -1.11150938     1.21489767     0.92525506
 c     -0.27389592     1.09900048    -0.37232288
 c      1.10627856     0.92058556    -0.52610975
 h      0.05089295    -2.09894636     0.84902925
 h     -2.03107797     1.74068067     0.57157995
 h     -0.80956904     1.59450726    -1.32398844
 h      1.86668869     1.67966490    -0.80796584
 o      2.28231603    -1.08967015     0.29041128
 h      3.22161238    -0.89956002    -0.01378864
 c     -2.33928913    -0.57175310    -0.64853485
 h     -2.46693592    -0.26666760    -1.64670795
 h     -2.30349663    -1.65770017    -0.74818480
 h     -3.11650356    -0.50563319     0.23660858
 h     -0.71433068     1.67106851     1.89101175
          17

 c      1.33022136    -0.29386092    -0.01489522
 c      0.04502637    -0.99908802     0.29255298
 c     -1.01908512    -0.05459055     0.04423869
 c     -1.10671698     1.22834044     0.91671215
 c     -0.27303592     1.09559648    -0.37077659
 c      1.10799777     0.91621963    -0.52044412
 h      0.03573403    -2.12110521     0.88020088
 h     -2.03435823     1.77475576     0.59826929
 h     -0.80942931     1.59164874    -1.33615394
 h      1.84614118     1.62929725    -0.81170060
 o      2.28245825    -1.08573807     0.27696006
 h      3.23099783    -0.92483224     0.00331253
 c     -2.34755957    -0.58172727    -0.65198245
 h     -2.44933341    -0.23855214    -1.68069199
 h     -2.28416033    -1.61769100    -0.79125695
 h     -3.12854586    -0.51390414     0.17246290
 h     -0.71714447     1.64496192     1.91379097
          17

 c      1.32724256    -0.29091985    -0.00542901
 c      0.05536879    -0.99312325     0.29635003
 c     -1.02466666    -0.06777060     0.06067214
 c     -1.10197432     1.24356394     0.90788775
 c     -0.27545529     1.09553478    -0.37258851
 c      1.11032303     0.91225325    -0.51428753
 h      0.02004797    -2.11418190     0.89294838
 h     -2.03423638     1.80301841     0.63238882
 h     -0.79789364     1.58380143    -1.32762050
 h      1.82974648     1.58566096    -0.81713946
 o      2.28547856    -1.08278381     0.26370036
 h      3.22701769    -0.94661964     0.02250301
 c     -2.35537184    -0.59094727    -0.65348177
 h     -2.43750136    -0.20159298    -1.71326376
 h     -2.26013826    -1.59703310    -0.83504782
 h     -3.13930779    -0.51683183     0.09315015
 h     -0.72147083     1.60519336     1.92546928
          17

 c      1.32238881    -0.29137076     0.00455067
 c      0.06623812    -0.98785370     0.30216130
 c     -1.03084079    -0.08232365     0.07669910
 c     -1.09728944     1.26029895     0.89901248
 c     -0.28113968     1.09846896    -0.37742691
 c      1.11228059     0.90810517    -0.50739813
 h      0.00559741    -2.07830174     0.88647523
 h     -2.03052306     1.82477430     0.67189846
 h     -0.77656681     1.57148236    -1.30039901
 h      1.82741583     1.55877645    -0.82831645
 o      2.29093200    -1.08102513     0.25083650
 h      3.21581058    -0.96238050     0.04111290
 c     -2.36195064    -0.59833173    -0.65474026
 h     -2.42998052    -0.16063883    -1.73341675
 h     -2.23152550    -1.60410184    -0.88094328
 h     -3.15743901    -0.51435926     0.00991705
 h     -0.72638001     1.55362327     1.92572361
          17

 c      1.31611956    -0.29514728     0.01498529
 c      0.07709308    -0.98320795     0.31004292
 c     -1.03752024    -0.09760731     0.09200587
 c     -1.09261608     1.27808251     0.89014471
 c     -0.28975787     1.10380442    -0.38456597
 c      1.11332885     0.90362337    -0.49967606
 h     -0.00599835    -2.01732237     0.86203439
 h     -2.02452528     1.84048350     0.71439515
 h     -0.74963283     1.55738883    -1.26092984
 h      1.84312813     1.55235699    -0.84700750
 o      2.29802791    -1.08063798     0.23857488
 h      3.20794558    -0.96948738     0.05604367
 c     -2.36618054    -0.60402767    -0.65734252
 h     -2.42548375    -0.11994864    -1.73469607
 h     -2.20007243    -1.63335962    -0.92824237
 h     -3.19387338    -0.50660675    -0.06520852
 h     -0.73000201     1.49311413     1.91667373
          17

 c      1.30898697    -0.30202856     0.02578571
 c      0.08736737    -0.97867821     0.31976602
 c     -1.04462383    -0.11298463     0.10628945
 c     -1.08786794     1.29634393     0.88118341
 c     -0.30060250     1.11065001    -0.39273212
 c      1.11367699     0.89931140    -0.49135184
 h     -0.01361587    -1.94084965     0.82402064
 h     -2.01865916     1.85156952     0.75748398
 h     -0.72460536     1.54728375    -1.22186455
 h      1.87144351     1.56115962    -0.87058893
 o      2.30593591    -1.08174085     0.22705774
 h      3.21382382    -0.96575368     0.06498866
 c     -2.36730379    -0.60893867    -0.66218329
 h     -2.42265129    -0.08264002    -1.71515977
 h     -2.16934594    -1.67067327    -0.97381197
 h     -3.25367996    -0.49459117    -0.12650547
 h     -0.72981363     1.42693809     1.90243635
          17

 c      1.30160961    -0.31160135     0.03680867
 c      0.09654297    -0.97299718     0.33064189
 c     -1.05207208    -0.12787002     0.11926199
 c     -1.08294740     1.31452417     0.87196338
 c     -0.31265288     1.11786596    -0.40017303
 c      1.11392022     0.89593299    -0.48285199
 h     -0.01744628    -1.86825023     0.78198699
 h     -2.01564061     1.85993536     0.79917383
 h     -0.71154912     1.54971999    -1.20133310
 h      1.90202143     1.57557955    -0.89363959
 o      2.31429177    -1.08437116     0.21629443
 h      3.23599826    -0.95014483     0.06768358
 c     -2.36567535    -0.61388058    -0.66911419
 h     -2.42000999    -0.05041714    -1.67672570
 h     -2.14317581    -1.70269550    -1.01413326
 h     -3.32886779    -0.48102262    -0.17730861
 h     -0.72324245     1.35809760     1.88775418
          17

 c      1.29466110    -0.32323338     0.04783971
 c      0.10422771    -0.96408518     0.34153013
 c     -1.05978656    -0.14177188     0.13066394
 c     -1.07777641     1.33218623     0.86244335
 c     -0.32503413     1.12451278    -0.40550111
 c      1.11455117     0.89403117    -0.47454510
 h     -0.01986930    -1.82954547     0.75055475
 h     -2.01733769     1.86723608     0.83815038
 h     -0.71772195     1.57110844    -1.21325163
 h      1.92569514     1.58721530    -0.91092111
 o      2.32337518    -1.08846714     0.20617544
 h      3.26656543    -0.92323787     0.06575541
 c     -2.36242161    -0.61933528    -0.67736594
 h     -2.41615850    -0.02319198    -1.62476595
 h     -2.12439162    -1.72075085    -1.04680107
 h     -3.40365352    -0.46961456    -0.22384092
 h     -0.70859843     1.28899592     1.87571958
          17

 c      1.28889151    -0.33607941     0.05858988
 c      0.10999370    -0.95059137     0.35166539
 c     -1.06770393    -0.15431362     0.14028691
 c     -1.07232479     1.34904641     0.85287186
 c     -0.33758964     1.13049957    -0.40885553
 c      1.11578901     0.89375994    -0.46662101
 h     -0.02357418    -1.84753155     0.73973409
 h     -2.02378118     1.87423455     0.87376435
 h     -0.74103234     1.60843455    -1.25398826
 h      1.93684444     1.59094099    -0.91887138
 o      2.33372040    -1.09388027     0.19655982
 h      3.29333288    -0.88693697     0.06132314
 c     -2.35863635    -0.62561780    -0.68600727
 h     -2.41003236     0.00140066    -1.56778337
 h     -2.11451863    -1.72068211    -1.07081982
 h     -3.46403222    -0.46365195    -0.26978231
 h     -0.68586319     1.22184200     1.86599052
          17

 c      1.28513107    -0.34914224     0.06871192
 c      0.11301152    -0.93416168     0.36163138
 c     -1.07578553    -0.16522483     0.14799222
 c     -1.06663083     1.36492444     0.84377080
 c     -0.35068149     1.13643433    -0.41157684
 c      1.11759477     0.89492664    -0.45909050
 h     -0.02705638    -1.91082183     0.74350413
 h     -2.03298573     1.88065367     0.90575699
 h     -0.77262920     1.65111284    -1.30641594
 h      1.93336049     1.58482543    -0.91583864
 o      2.34568325    -1.10040982     0.18733773
 h      3.30666317    -0.84371782     0.05598411
 c     -2.35504927    -0.63298076    -0.69410430
 h     -2.40104769     0.02791521    -1.51612890
 h     -2.11384572    -1.70210733    -1.08653695
 h     -3.50142534    -0.46533762    -0.31578195
 h     -0.65669235     1.15931650     1.85515259
          17

 c      1.28417323    -0.36142366     0.07784971
 c      0.11229610    -0.91811524     0.37254958
 c     -1.08400089    -0.17433930     0.15371560
 c     -1.06079645     1.37968462     0.83575112
 c     -0.36459711     1.14293769    -0.41499986
 c      1.11969749     0.89707151    -0.45181377
 h     -0.02639352    -1.98815163     0.74923229
 h     -2.04172751     1.88559018     0.93396961
 h     -0.80407668     1.68882929    -1.35401534
 h      1.91629798     1.56976846    -0.90202953
 o      2.35928217    -1.10783566     0.17844475
 h      3.30215383    -0.79592011     0.05058934
 c     -2.35208738    -0.64143865    -0.70090298
 h     -2.38897540     0.06109011    -1.47856818
 h     -2.12140075    -1.66843197    -1.09575153
 h     -3.51210606    -0.47582794    -0.36067219
 h     -0.62366409     1.10468967     1.83887259
          17

 c      1.28655372    -0.37210540     0.08570880
 c      0.10724030    -0.90505095     0.38508003
 c     -1.09231020    -0.18159112     0.15745783
 c     -1.05495106     1.39320905     0.82931643
 c     -0.37933640     1.15033258    -0.41994488
 c      1.12158868     0.89951168    -0.44451092
 h     -0.01943082    -2.05492373     0.74900411
 h     -2.04674630     1.88814009     0.95824627
 h     -0.83006303     1.71495819    -1.38652909
 h      1.88996486     1.54951542    -0.87962254
 o      2.37420947    -1.11594940     0.16985797
 h      3.28079698    -0.74516497     0.04532147
 c     -2.35000644    -0.65036863    -0.70607464
 h     -2.37371361     0.10197517    -1.45807991
 h     -2.13476484    -1.62759400    -1.10210870
 h     -3.49609581    -0.49538400    -0.40234366
 h     -0.58939615     1.06131636     1.81399425
          17

 c      1.29235426    -0.38065618     0.09211338
 c      0.09781466    -0.89637129     0.39934862
 c     -1.10066697    -0.18699758     0.15926507
 c     -1.04920259     1.40539691     0.82474177
 c     -0.39467256     1.15867431    -0.42675344
 c      1.12252071     0.90136706    -0.43676768
 h     -0.00624921    -2.09788622     0.74001783
 h     -2.04575900     1.88787108     0.97851780
 h     -0.84795389     1.72619798    -1.39916734
 h      1.86205322     1.53073521    -0.85285909
 o      2.38990347    -1.12458875     0.16158981
 h      3.24824671    -0.69184234     0.03980941
 c     -2.34889019    -0.65834338    -0.70970634
 h     -2.35539361     0.14596931    -1.45128991
 h     -2.15004219    -1.59218669    -1.11136898
 h     -3.45706853    -0.52334611    -0.43803485
 h     -0.55593271     1.03196733     1.77957642
          17

 c      1.30113121    -0.38685244     0.09703436
 c      0.08453721    -0.89261242     0.41513188
 c     -1.10902739    -0.19063596     0.15921006
 c     -1.04360602     1.41617109     0.82202101
 c     -0.41024213     1.16783180    -0.43539087
 c      1.12162583     0.90168152    -0.42811268
 h      0.01170470    -2.11128117     0.72226839
 h     -2.03804056     1.88504785     0.99494682
 h     -0.85702801     1.72168561    -1.39111594
 h      1.84232894     1.52191573    -0.82726533
 o      2.40569799    -1.13364410     0.15367346
 h      3.21282979    -0.63509165     0.03335565
 c     -2.34843067    -0.66367440    -0.71209835
 h     -2.33476627     0.18533738    -1.45213469
 h     -2.16274539    -1.57575716    -1.13014833
 h     -3.40360722    -0.55794667    -0.46420866
 h     -0.52435954     1.01830891     1.73712325
          17

 c      1.31199611    -0.39073983     0.10058484
 c      0.06832780    -0.89373904     0.43199177
 c     -1.11734573    -0.19262229     0.15738738
 c     -1.03816573     1.42548869     0.82085307
 c     -0.42558361     1.17750658    -0.44545886
 c      1.11829861     0.89977368    -0.41824849
 h      0.03219719    -2.09403654     0.69721628
 h     -2.02460356     1.88066509     1.00804376
 h     -0.85829362     1.70277190    -1.36524831
 h      1.83813238     1.52954287    -0.80704934
 o      2.42108372    -1.14297090     0.14613003
 h      3.18161798    -0.57430505     0.02543531
 c     -2.34759314    -0.66546557    -0.71382179
 h     -2.31335976     0.21302035    -1.45531848
 h     -2.16984786    -1.58406254    -1.16198682
 h     -3.35095627    -0.59637279    -0.47632275
 h     -0.49448564     1.02055302     1.69048551
          17

 c      1.32380958    -0.39256795     0.10298918
 c      0.05030242    -0.89924327     0.44934816
 c     -1.12554631    -0.19309738     0.15392457
 c     -1.03287062     1.43335363     0.82066516
 c     -0.44010842     1.18717915    -0.45610545
 c      1.11264048     0.89565609    -0.40730500
 h      0.05247151    -2.04940277     0.66740600
 h     -2.00802103     1.87632707     1.01870038
 h     -0.85498630     1.67356554    -1.32922178
 h      1.84902481     1.55336303    -0.79217446
 o      2.43592697    -1.15222360     0.13893328
 h      3.15681092    -0.51187717     0.01623776
 c     -2.34470221    -0.66411793    -0.71585026
 h     -2.29329602     0.22458887    -1.45746906
 h     -2.17105574    -1.61001773    -1.20414068
 h     -3.31900995    -0.63581490    -0.46939367
 h     -0.46460404     1.03730884     1.64551722
          17

 c      1.33541033    -0.39272077     0.10453834
 c      0.03156380    -0.90802598     0.46650864
 c     -1.13348011    -0.19222162     0.14899999
 c     -1.02773874     1.43981544     0.82071397
 c     -0.45303021     1.19603983    -0.46591205
 c      1.10540812     0.89003244    -0.39579502
 h      0.06954331    -1.98695081     0.63656075
 h     -1.99182144     1.87394255     1.02808715
 h     -0.85335804     1.64165626    -1.29705843
 h      1.86716570     1.58636977    -0.77881256
 o      2.45039629    -1.16080936     0.13201161
 h      3.13636204    -0.45403501     0.00663995
 c     -2.33858614    -0.66071211    -0.71916201
 h     -2.27692726     0.21862173    -1.45713589
 h     -2.16774352    -1.63987779    -1.24963098
 h     -3.32030585    -0.67508511    -0.44076971
 h     -0.43168679     1.06590004     1.60907625
          17

 c      1.34579996    -0.39165586     0.10554475
 c      0.01301279    -0.91811619     0.48269111
 c     -1.14089678    -0.19017818     0.14285509
 c     -1.02282012     1.44493557     0.82031603
 c     -0.46341663     1.20310717    -0.47309643
 c      1.09751832     0.88387028    -0.38432533
 h      0.08096392    -1.92624126     0.60960716
 h     -1.97940334     1.87520749     1.03737718
 h     -0.86188912     1.61673770    -1.28722899
 h      1.88292277     1.61951626    -0.76252526
 o      2.46469024    -1.16805493     0.12528607
 h      3.11765648    -0.40828084    -0.00237040
 c     -2.32980546    -0.65636206    -0.72409405
 h     -2.26642916     0.19676830    -1.45482379
 h     -2.16137989    -1.66161252    -1.29134196
 h     -3.34745556    -0.71409084    -0.39369924
 h     -0.39263424     1.10344335     1.58687153
          17

 c      1.35423577    -0.38985903     0.10630694
 c     -0.00479092    -0.92671833     0.49713184
 c     -1.14747092    -0.18717132     0.13578563
 c     -1.01813033     1.44874389     0.81915380
 c     -0.47063200     1.20776444    -0.47652705
 c      1.08968635     0.87803395    -0.37338937
 h      0.08604961    -1.89657547     0.59159319
 h     -1.97272965     1.88099412     1.04735439
 h     -0.88589565     1.60442348    -1.31130704
 h      1.88906707     1.64555504    -0.74039022
 o      2.47885377    -1.17341095     0.11870418
 h      3.09998580    -0.38027201    -0.01018900
 c     -2.32007922    -0.65215393    -0.73022044
 h     -2.26350729     0.16390336    -1.45324976
 h     -2.15291693    -1.66793849    -1.32400064
 h     -3.38060697    -0.75175779    -0.33642499
 h     -0.34657997     1.14825398     1.58076077
          17

 c      1.36023373    -0.38780773     0.10708533
 c     -0.02154688    -0.93172722     0.50933895
 c     -1.15287985    -0.18339316     0.12810159
 c     -1.01359449     1.45126199     0.81743432
 c     -0.47483675     1.21020697    -0.47676023
 c      1.08234777     0.87314812    -0.36331491
 h      0.08550455    -1.91951716     0.58493446
 h     -1.97146894     1.89095525     1.05809053
 h     -0.92155281     1.60111679    -1.36214709
 h      1.88176831     1.66018633    -0.71132916
 o      2.49273929    -1.17656553     0.11225438
 h      3.08498582    -0.37218020    -0.01676780
 c     -2.31099120    -0.64915314    -0.73667934
 h     -2.26931833     0.12784967    -1.45731178
 h     -2.14279664    -1.65603762    -1.34441152
 h     -3.40245715    -0.78599774    -0.27787816
 h     -0.29650636     1.20019138     1.58766511
          17

 c      1.36352146    -0.38594183     0.10808728
 c     -0.03687281    -0.93374610     0.51920672
 c     -1.15687645    -0.17896632     0.12006961
 c     -1.00909651     1.45259793     0.81574589
 c     -0.47671773     1.21103403    -0.47542827
 c      1.07568627     0.86957671    -0.35427725
 h      0.07836701    -1.98535578     0.58831109
 h     -1.97319212     1.90362318     1.06889717
 h     -0.95912284     1.59881234    -1.42097039
 h      1.86029425     1.66199573    -0.67577872
 o      2.50602391    -1.17748816     0.10597079
 h      3.07631050    -0.38214510    -0.02263317
 c     -2.30352700    -0.64821315    -0.74249960
 h     -2.28461239     0.09749359    -1.47269218
 h     -2.13102672    -1.62689371    -1.35134682
 h     -3.40321858    -0.81480578    -0.22511359
 h     -0.24834277     1.25947637     1.60131283
          17

 c      1.36399646    -0.38464789     0.10945973
 c     -0.05028082    -0.93504841     0.52680084
 c     -1.15930140    -0.17392692     0.11187641
 c     -1.00457182     1.45300326     0.81476444
 c     -0.47691747     1.21069012    -0.47403199
 c      1.06964140     0.86740469    -0.34631204
 h      0.06222084    -2.06520843     0.59919412
 h     -1.97450470     1.91694770     1.07858798
 h     -0.98981422     1.59154161    -1.47107615
 h      1.82683575     1.65244884    -0.63540131
 o      2.51823449    -1.17643348     0.09993379
 h      3.07915993    -0.40430556    -0.02885830
 c     -2.29817389    -0.64959636    -0.74690409
 h     -2.30994156     0.07880068    -1.50234085
 h     -2.11710918    -1.58522449    -1.34573990
 h     -3.37918542    -0.83686967    -0.18292978
 h     -0.20846836     1.32534695     1.61509529
          17

 c      1.36171819    -0.38424088     0.11128370
 c     -0.06141227    -0.93751562     0.53219603
 c     -1.16005281    -0.16825002     0.10363079
 c     -1.00003811     1.45283643     0.81502447
 c     -0.47584378     1.20935216    -0.47351300
 c      1.06387913     0.86639014    -0.33931785
 h      0.03584563    -2.13500380     0.61554777
 h     -1.97237474     1.92893952     1.08587718
 h     -1.00816132     1.57662178    -1.50231994
 h      1.78674541     1.63628263    -0.59292921
 o      2.52881171    -1.17385827     0.09425829
 h      3.09913877    -0.43019779    -0.03685467
 c     -2.29511943    -0.65265654    -0.74953052
 h     -2.34547039     0.07155349    -1.54311674
 h     -2.09979919    -1.53981869    -1.33124349
 h     -3.33084369    -0.85173605    -0.15409573
 h     -0.18174445     1.39568568     1.62396363
          17

 c      1.35690951    -0.38494786     0.11357304
 c     -0.07009783    -0.94214336     0.53545378
 c     -1.15905514    -0.16187396     0.09539009
 c     -0.99556787     1.45247580     0.81680728
 c     -0.47372336     1.20701571    -0.47431476
 c      1.05778147     0.86593911    -0.33307716
 h     -0.00030159    -2.18105073     0.63589365
 h     -1.96506818     1.93815914     1.08971463
 h     -1.01154555     1.55363142    -1.51003748
 h      1.74857348     1.62173160    -0.55186312
 o      2.53728641    -1.17016809     0.08905288
 h      3.13942667    -0.45285418    -0.04770804
 c     -2.29437337    -0.65597044    -0.75036859
 h     -2.39038532     0.07056066    -1.58666754
 h     -2.07688463    -1.50301875    -1.31442052
 h     -3.26230809    -0.85991168    -0.13923302
 h     -0.17070267     1.46743468     1.62511298
          17

 c      1.34993075    -0.38690629     0.11628236
 c     -0.07631310    -0.94928781     0.53663156
 c     -1.15624376    -0.15471766     0.08719215
 c     -0.99125599     1.45223993     0.82010553
 c     -0.47066813     1.20357107    -0.47648594
 c      1.05060397     0.86526243    -0.32734366
 h     -0.04471783    -2.19701137     0.65909345
 h     -1.95258953     1.94398610     1.08947387
 h     -0.99953220     1.52355592    -1.49368079
 h      1.72218817     1.61872300    -0.51549433
 o      2.54352799    -1.16542137     0.08436103
 h      3.19712229    -0.47152995    -0.06126415
 c     -2.29566938    -0.65795492    -0.74968010
 h     -2.44273091     0.06956436    -1.62363079
 h     -2.04568543    -1.48689843    -1.30268566
 h     -3.18219807    -0.86315667    -0.13587332
 h     -0.17537903     1.53720495     1.61804837
          17

 c      1.34122091    -0.39019002     0.11932503
 c     -0.08013331    -0.95888911     0.53579067
 c     -1.15156439    -0.14669026     0.07907557
 c     -0.98721627     1.45233095     0.82462789
 c     -0.46668052     1.19882449    -0.47968930
 c      1.04190365     0.86385135    -0.32199375
 h     -0.09533494    -2.18122722     0.68426034
 h     -1.93674354     1.94671364     1.08499581
 h     -0.97386844     1.48858261    -1.45678816
 h      1.71377969     1.63342989    -0.48527083
 o      2.54780418    -1.15935326     0.08014686
 h      3.26288889    -0.49124509    -0.07597588
 c     -2.29812189    -0.65764554    -0.74830400
 h     -2.49988529     0.06381977    -1.64683105
 h     -2.00510706    -1.49590313    -1.29940269
 h     -3.10518262    -0.86505872    -0.13668648
 h     -0.19331120     1.60183211     1.60450217
          17

 c      1.33123623    -0.39483544     0.12259201
 c     -0.08170432    -0.97052492     0.53299416
 c     -1.14498827    -0.13771101     0.07108410
 c     -0.98360547     1.45279793     0.82982977
 c     -0.46158210     1.19248490    -0.48310065
 c      1.03192310     0.86192434    -0.31709726
 h     -0.14977694    -2.13609956     0.71082955
 h     -1.92087628     1.94747291     1.07650454
 h     -0.93923874     1.45241734    -1.40844603
 h      1.72147064     1.66305653    -0.46010930
 o      2.55055679    -1.15169127     0.07634411
 h      3.32507530    -0.51761587    -0.08978184
 c     -2.30010568    -0.65501694    -0.74783371
 h     -2.55906528     0.05074396    -1.65218097
 h     -1.95776355    -1.52335204    -1.30124236
 h     -3.05068381    -0.87123495    -0.12909117
 h     -0.21963230     1.65890383     1.58832449
          17

 c      1.32041179    -0.40085571     0.12596159
 c     -0.08119969    -0.98330531     0.52827973
 c     -1.13653524    -0.12772778     0.06325657
 c     -0.98064950     1.45352958     0.83500123
 c     -0.45492279     1.18414947    -0.48529979
 c      1.02143705     0.86025201    -0.31280599
 h     -0.20571326    -2.06938301     0.73896420
 h     -1.90915833     1.94792956     1.06439650
 h     -0.90409223     1.42066039    -1.36501504
 h      1.73728782     1.69778327    -0.43772992
 o      2.55214656    -1.14237415     0.07290802
 h      3.37402113    -0.55320259    -0.10101506
 c     -2.30015168    -0.65069363    -0.74973914
 h     -2.61765809     0.02985459    -1.63864258
 h     -1.90915067    -1.55696914    -1.30175997
 h     -3.03259021    -0.88705405    -0.10210945
 h     -0.24766228     1.70720731     1.57501933
          17

 c      1.30914843    -0.40823366     0.12929763
 c     -0.07873232    -0.99569356     0.52158958
 c     -1.12629957    -0.11673431     0.05561506
 c     -0.97862374     1.45431324     0.83945263
 c     -0.44610176     1.17340659    -0.48457294
 c      1.01131198     0.85959920    -0.30920815
 h     -0.26177664    -1.99647181     0.77049498
 h     -1.90530956     1.94969195     1.04894562
 h     -0.87896121     1.39985688    -1.34713166
 h      1.75259957     1.72708522    -0.41625601
 o      2.55272424    -1.13157877     0.06983886
 h      3.40407903    -0.59694897    -0.10881797
 c     -2.29819461    -0.64574392    -0.75400241
 h     -2.67360562     0.00275135    -1.60825524
 h     -1.86500226    -1.58578079    -1.29592542
 h     -3.04655987    -0.91311060    -0.05802042
 h     -0.27058594     1.74674542     1.57035015
          17

 c      1.29781799    -0.41690627     0.13244338
 c     -0.07423392    -1.00563000     0.51270250
 c     -1.11447634    -0.10478581     0.04816123
 c     -0.97776645     1.45497470     0.84277815
 c     -0.43497090     1.16016941    -0.48013901
 c      1.00227006     0.86038397    -0.30627452
 h     -0.31893090    -1.93931642     0.80987931
 h     -1.91108439     1.95359813     1.03007504
 h     -0.86925854     1.39387472    -1.36582408
 h      1.76125215     1.74356244    -0.39471509
 o      2.55217879    -1.11967266     0.06719037
 h      3.41430303    -0.64484249    -0.11327870
 c     -2.29519019    -0.64148310    -0.75917304
 h     -2.72603272    -0.02687394    -1.56616440
 h     -1.82973700    -1.60259017    -1.28153030
 h     -3.07543251    -0.94508313    -0.01025108
 h     -0.28408917     1.77793927     1.57797112
          17

 c      1.28678331    -0.42674106     0.13521505
 c     -0.06755020    -1.01162286     0.50142595
 c     -1.10137772    -0.09200925     0.04088584
 c     -0.97819290     1.45551581     0.84502554
 c     -0.42230195     1.14494327    -0.47313269
 c      0.99486835     0.86262532    -0.30387296
 h     -0.37944728    -1.91409261     0.86207660
 h     -1.92537988     1.95930400     1.00738750
 h     -0.86975890     1.40102089    -1.41104222
 h      1.76009647     1.74362494    -0.37288411
 o      2.55010205    -1.10716282     0.06507687
 h      3.40892842    -0.69066904    -0.11553269
 c     -2.29192545    -0.63910924    -0.76345459
 h     -2.77587723    -0.05364662    -1.52000642
 h     -1.80618427    -1.60379779    -1.25873593
 h     -3.10317190    -0.97782573     0.02840504
 h     -0.28823765     1.80046966     1.59752468
          17

 c      1.27642259    -0.43751144     0.13739927
 c     -0.05894074    -1.01405362     0.48814082
 c     -1.08742650    -0.07861970     0.03379663
 c     -0.97989888     1.45611587     0.84660139
 c     -0.40928414     1.12863137    -0.46566040
 c      0.98950863     0.86599969    -0.30180664
 h     -0.44130110    -1.91616554     0.92602715
 h     -1.94464500     1.96548840     0.98047266
 h     -0.87042790     1.41646313    -1.46230607
 h      1.74877391     1.72719548    -0.35104947
 o      2.54580378    -1.09462876     0.06367301
 h      3.39720302    -0.72706078    -0.11775095
 c     -2.28866852    -0.63942132    -0.76536565
 h     -2.82549126    -0.07201087    -1.47772504
 h     -1.79559588    -1.58896513    -1.22946235
 h     -3.11974458    -1.00765273     0.05069507
 h     -0.28685145     1.81296898     1.62497138
          17

 c      1.26713238    -0.44889377     0.13876348
 c     -0.04922853    -1.01454082     0.47387344
 c     -1.07312868    -0.06495986     0.02695677
 c     -0.98282488     1.45699995     0.84800302
 c     -0.39688554     1.11223799    -0.45952130
 c      0.98638929     0.86988555    -0.29985060
 h     -0.49675493    -1.92744371     0.99340741
 h     -1.96427967     1.97050720     0.94926616
 h     -0.86359115     1.43569487    -1.50303742
 h      1.72978588     1.69766348    -0.32981624
 o      2.53853186    -1.08259377     0.06317362
 h      3.39015595    -0.74761286    -0.12251360
 c     -2.28550378    -0.64257547    -0.76399858
 h     -2.87640990    -0.07885177    -1.44406930
 h     -1.79738847    -1.56096659    -1.19716879
 h     -3.12001142    -1.03245715     0.05411528
 h     -0.28514267     1.81379139     1.65473085
          17

 c      1.25929903    -0.46048687     0.13907733
 c     -0.03935982    -1.01452564     0.45975418
 c     -1.05904395    -0.05152906     0.02050754
 c     -0.98689475     1.45829836     0.84959386
 c     -0.38568241     1.09676303    -0.45587836
 c      0.98541295     0.87337639    -0.29778181
 h     -0.53767990    -1.93258471     1.05461721
 h     -1.98011026     1.97305807     0.91423580
 h     -0.84539951     1.45558130    -1.52389877
 h      1.70889632     1.66214666    -0.30991303
 o      2.52796517    -1.07135657     0.06369440
 h      3.39316609    -0.74973000    -0.13126005
 c     -2.28275611    -0.64791249    -0.75904777
 h     -2.92677952    -0.07523287    -1.41864929
 h     -1.80855579    -1.52667711    -1.16699845
 h     -3.10214006    -1.05133118     0.03942143
 h     -0.28766876     1.80191389     1.68174710
          17

 c      1.25325295    -0.47184117     0.13813489
 c     -0.03011312    -1.01484917     0.44667619
 c     -1.04576371    -0.03896446     0.01465744
 c     -0.99201339     1.45997151     0.85150640
 c     -0.37590438     1.08317958    -0.45538857
 c      0.98615124     0.87534766    -0.29540907
 h     -0.55879373    -1.92354977     1.10259110
 h     -1.98936343     1.97259365     0.87635346
 h     -0.81484130     1.47419359    -1.52103321
 h      1.69491773     1.63099583    -0.29193151
 o      2.51453775    -1.06094889     0.06519860
 h      3.40115528    -0.73547434    -0.14314591
 c     -2.28105843    -0.65404617    -0.75060142
 h     -2.97149058    -0.06531420    -1.39770318
 h     -1.82332617    -1.49711468    -1.14582331
 h     -3.06711148    -1.06445176     0.01008030
 h     -0.29738449     1.77735986     1.70257966
          17

 c      1.24921863    -0.48249758     0.13577390
 c     -0.02206351    -1.01589265     0.43526187
 c     -1.03388708    -0.02797431     0.00964342
 c     -0.99805492     1.46179338     0.85363263
 c     -0.36750175     1.07238203    -0.45832758
 c      0.98805800     0.87475612    -0.29259843
 h     -0.55763436    -1.89765303     1.13311716
 h     -1.99110296     1.96947937     0.83693093
 h     -0.77288363     1.49066504    -1.49449327
 h      1.69684297     1.61445204    -0.27609115
 o      2.49916233    -1.05128181     0.06754697
 h      3.40310149    -0.70928348    -0.15584389
 c     -2.28094402    -0.65930713    -0.73901552
 h     -3.00477949    -0.05377236    -1.37723013
 h     -1.83466218    -1.48431562    -1.14097866
 h     -3.01941315    -1.07351697    -0.02717894
 h     -0.31540581     1.74122664     1.71579973
          17

 c      1.24725980    -0.49203131     0.13189141
 c     -0.01558601    -1.01772380     0.42590062
 c     -1.02398143    -0.01923215     0.00567892
 c     -1.00486444     1.46336913     0.85564866
 c     -0.36019737     1.06506572    -0.46458321
 c      0.99095972     0.87117170    -0.28926997
 h     -0.53389475    -1.85561253     1.14436156
 h     -1.98628495     1.96497759     0.79739855
 h     -0.72226733     1.50550188    -1.44814496
 h      1.71800016     1.61646432    -0.26233431
 o      2.48276743    -1.04230099     0.07059640
 h      3.38937541    -0.67542761    -0.16711365
 c     -2.28217190    -0.66246367    -0.72516237
 h     -3.02252452    -0.04401696    -1.35464120
 h     -1.83856740    -1.49354686    -1.15670424
 h     -2.96840650    -1.08282407    -0.06118693
 h     -0.34101864     1.69553483     1.72214018
          17

 c      1.24722763    -0.50008530     0.12645210
 c     -0.01081067    -1.02012036     0.41873144
 c     -1.01652291    -0.01325299     0.00289671
 c     -1.01227698     1.46418195     0.85705279
 c     -0.35351305     1.06153432    -0.47351427
 c      0.99531520     0.86502099    -0.28536839
 h     -0.48933871    -1.80109014     1.13702930
 h     -1.97748302     1.96107292     0.75908346
 h     -0.66778681     1.52155330    -1.39097302
 h      1.75299834     1.63183914    -0.25071243
 o      2.46607856    -1.03404940     0.07425422
 h      3.35519684    -0.63690704    -0.17567203
 c     -2.28343581    -0.66315298    -0.71063716
 h     -3.02311856    -0.03766681    -1.32889097
 h     -1.83714974    -1.51821437    -1.19096753
 h     -2.92790376    -1.09994529    -0.07686623
 h     -0.37182227     1.64295157     1.72450701
          17

 c      1.24872824    -0.50638445     0.11948751
 c     -0.00752810    -1.02247339     0.41351798
 c     -1.01183037    -0.01028930     0.00129825
 c     -1.02014007     1.46367735     0.85723770
 c     -0.34679505     1.06149155    -0.48379661
 c      1.00186053     0.85721249    -0.28085888
 h     -0.42852457    -1.74172812     1.11576764
 h     -1.96818361     1.96008177     0.72305591
 h     -0.61634752     1.54538237    -1.33841683
 h      1.79180289     1.65066570    -0.24148433
 o      2.44958613    -1.02668345     0.07849474
 h      3.30116470    -0.59510929    -0.18146676
 c     -2.28319034    -0.66174017    -0.69707771
 h     -3.00751546    -0.03462054    -1.30019505
 h     -1.83600803    -1.54515486    -1.23687258
 h     -2.90909739    -1.13232172    -0.06218443
 h     -0.40426644     1.58633434     1.72750726
          17

 c      1.25112766    -0.51073891     0.11108811
 c     -0.00510345    -1.02362419     0.40942429
 c     -1.01002366    -0.01029685     0.00073529
 c     -1.02831394     1.46137784     0.85563711
 c     -0.33937246     1.06406892    -0.49369257
 c      1.01112227     0.84865929    -0.27575629
 h     -0.35982502    -1.69112207     1.09177539
 h     -1.96162926     1.96402608     0.69013486
 h     -0.57513530     1.58657278    -1.30890067
 h      1.82538727     1.66400303    -0.23486952
 o      2.43356741    -1.02048618     0.08336507
 h      3.23293064    -0.54950771    -0.18578267
 c     -2.28089935    -0.65932203    -0.68495596
 h     -2.97914773    -0.03311316    -1.26995580
 h     -1.84005872    -1.56264511    -1.28651502
 h     -2.91020735    -1.17939407    -0.01878229
 h     -0.43491258     1.52816421     1.73593451
          17

 c      1.25360793    -0.51303816     0.10138837
 c     -0.00262508    -1.02194747     0.40499353
 c     -1.01103053    -0.01299321     0.00094595
 c     -1.03664246     1.45698099     0.85193033
 c     -0.33092000     1.06847864    -0.50214942
 c      1.02322567     0.84009077    -0.27014999
 h     -0.29416027    -1.66816044     1.08312701
 h     -1.95956746     1.97391940     0.66108314
 h     -0.54726527     1.65058328    -1.31106592
 h      1.84812740     1.66618635    -0.23085382
 o      2.41816955    -1.01585825     0.08897306
 h      3.15982865    -0.49767526    -0.19106284
 c     -2.27697121    -0.65754146    -0.67352715
 h     -2.94373627    -0.02974709    -1.24074451
 h     -1.85199112    -1.56344810    -1.33326354
 h     -2.91905325    -1.23175099     0.03960501
 h     -0.46213384     1.47023534     1.75233023
          17

 c      1.25527865    -0.51323614     0.09054481
 c      0.00043265    -1.01636197     0.39912649
 c     -1.01462068    -0.01794430     0.00161834
 c     -1.04494041     1.45038021     0.84616524
 c     -0.32161585     1.07476196    -0.50955392
 c      1.03791016     0.83205160    -0.26420753
 h     -0.23798168    -1.68569216     1.10340079
 h     -1.96159629     1.98929847     0.63683592
 h     -0.53000888     1.73093188    -1.33540671
 h      1.85789708     1.65489528    -0.22914869
 o      2.40364043    -1.01319426     0.09541398
 h      3.09092070    -0.43706670    -0.19973108
 c     -2.27188801    -0.65791568    -0.66178035
 h     -2.90831416    -0.02008576    -1.21570682
 h     -1.87248456    -1.54448944    -1.37228253
 h     -2.92406392    -1.27869307     0.09826357
 h     -0.48697034     1.41393199     1.77526050
          17

 c      1.25532128    -0.51135268     0.07871867
 c      0.00374999    -1.00760900     0.39247322
 c     -1.02043198    -0.02460521     0.00243364
 c     -1.05303338     1.44161237     0.83867782
 c     -0.31184272     1.08347647    -0.51687978
 c      1.05457213     0.82492126    -0.25816144
 h     -0.18845926    -1.73588118     1.14539117
 h     -1.96552694     2.00828191     0.61851653
 h     -0.51855494     1.81374076    -1.36481356
 h      1.85577482     1.63088152    -0.22922289
 o      2.39059524    -1.01260815     0.10263681
 h      3.02988707    -0.36912474    -0.21199961
 c     -2.26598516    -0.66135365    -0.64905119
 h     -2.87891617    -0.00048046    -1.19688801
 h     -1.90067771    -1.50605386    -1.40058021
 h     -2.91867316    -1.31284933     0.14705427
 h     -0.51224849     1.36074454     1.79996654
          17

 c      1.25313225    -0.50753167     0.06608499
 c      0.00676070    -0.99754872     0.38673813
 c     -1.02798641    -0.03235157     0.00309256
 c     -1.06080938     1.43079437     0.82989882
 c     -0.30192658     1.09499442    -0.52473617
 c      1.07227638     0.81889428    -0.25228805
 h     -0.14055443    -1.79825172     1.18927682
 h     -1.96845715     2.02811472     0.60717954
 h     -0.50923205     1.88660829    -1.38623239
 h      1.84611301     1.59807103    -0.23036690
 o      2.37992059    -1.01376792     0.11039370
 h      2.97482879    -0.30148663    -0.22498000
 c     -2.25971785    -0.66795377    -0.63515687
 h     -2.85805628     0.02943819    -1.18325233
 h     -1.93442794    -1.45145069    -1.41731864
 h     -2.90041547    -1.33042477     0.18031165
 h     -0.54083895     1.31240633     1.82069999
          17

 c      1.24844550    -0.50211333     0.05284972
 c      0.00913387    -0.98777285     0.38325202
 c     -1.03671535    -0.04053158     0.00334273
 c     -1.06822914     1.41807977     0.82020348
 c     -0.29209462     1.10929034    -0.53322700
 c      1.08977561     0.81394966    -0.24688507
 h     -0.09243343    -1.85546180     1.21933349
 h     -1.96786395     2.04588287     0.60347210
 h     -0.49995099     1.94167480    -1.39277955
 h      1.83666060     1.56373994    -0.23178433
 o      2.37234166    -1.01607100     0.11835441
 h      2.92318772    -0.24470588    -0.23447260
 c     -2.25379187    -0.67700348    -0.62024373
 h     -2.84444635     0.06593844    -1.17048331
 h     -1.97043526    -1.38703890    -1.42459325
 h     -2.86948250    -1.33039844     0.19565998
 h     -0.57443561     1.27061875     1.83280802
          17

 c      1.24138500    -0.49566735     0.03925957
 c      0.01073431    -0.97924188     0.38265388
 c     -1.04599858    -0.04851672     0.00299969
 c     -1.07530135     1.40363255     0.80984844
 c     -0.28250408     1.12603203    -0.54212840
 c      1.10565483     0.80992887    -0.24224908
 h     -0.04475625    -1.89722091     1.22757256
 h     -1.96231365     2.05912363     0.60739728
 h     -0.48974913     1.97510085    -1.38206403
 h      1.83739271     1.53738905    -0.23273375
 o      2.36813237    -1.01892065     0.12623969
 h      2.87515086    -0.20754371    -0.23715003
 c     -2.24898860    -0.68719338    -0.60450412
 h     -2.83514527     0.10304905    -1.15300441
 h     -2.00455521    -1.32188364    -1.42825438
 h     -2.82819086    -1.31422215     0.19358289
 h     -0.61316158     1.23670554     1.83378347
          17

 c      1.23241669    -0.48897009     0.02560097
 c      0.01151719    -0.97243885     0.38509071
 c     -1.05520724    -0.05573487     0.00195833
 c     -1.08205394     1.38761110     0.79895419
 c     -0.27326096     1.14467745    -0.55101940
 c      1.11873368     0.80686786    -0.23865529
 h      0.00079661    -1.91841240     1.21134423
 h     -1.95176525     2.06623973     0.61822934
 h     -0.47847842     1.98633764    -1.35489581
 h      1.85631819     1.52654726    -0.23267101
 o      2.36710530    -1.02187994     0.13387608
 h      2.83379725    -0.19458708    -0.23150736
 c     -2.24584900    -0.69695316    -0.58812043
 h     -2.82772609     0.13509071    -1.12616552
 h     -2.03276393    -1.26575344    -1.43706713
 h     -2.78140022    -1.28637381     0.17817463
 h     -0.65563268     1.21136547     1.82362507
          17

 c      1.22222457    -0.48292148     0.01218617
 c      0.01149645    -0.96752180     0.39038744
 c     -1.06374015    -0.06168856     0.00019816
 c     -1.08851705     1.37016065     0.78749883
 c     -0.26441047     1.16447232    -0.55929472
 c      1.12856563     0.80540439    -0.23634540
 h      0.04220286    -1.91737880     1.17133878
 h     -1.93759055     2.06673122     0.63454930
 h     -0.46682318     1.97836467    -1.31522494
 h      1.89400932     1.53142264    -0.23128029
 o      2.36872393    -1.02474562     0.14120832
 h      2.80415502    -0.20550224    -0.21805820
 c     -2.24436754    -0.70479826    -0.57171687
 h     -2.82112101     0.15805439    -1.08723616
 h     -2.05277629    -1.22511370    -1.45808138
 h     -2.73748194    -1.25557009     0.15888766
 h     -0.69916477     1.19453056     1.80492920
          17

 c      1.21157756    -0.47838996    -0.00067927
 c      0.01074939    -0.96435431     0.39809111
 c     -1.07105136    -0.06597128    -0.00221758
 c     -1.09471562     1.35141382     0.77532652
 c     -0.25589600     1.18434723    -0.56608355
 c      1.13550060     0.80669533    -0.23551550
 h      0.07735656    -1.89571423     1.11111045
 h     -1.92237501     2.06123635     0.65437597
 h     -0.45663349     1.95897893    -1.27110694
 h      1.94308286     1.54480333    -0.22841675
 o      2.37221581    -1.02761800     0.14831304
 h      2.79243370    -0.23457561    -0.19943149
 c     -2.24391111    -0.70956970    -0.55687697
 h     -2.81559313     0.16994166    -1.03552886
 h     -2.06502029    -1.20036462    -1.49080521
 h     -2.70810662    -1.23486481     0.15097416
 h     -0.74010005     1.18534885     1.78270474
          17

 c      1.20125103    -0.47601051    -0.01273977
 c      0.00940679    -0.96239339     0.40740819
 c     -1.07667239    -0.06829234    -0.00515226
 c     -1.10066310     1.33149799     0.76221540
 c     -0.24751624     1.20283393    -0.57019259
 c      1.14025834     0.81183194    -0.23629188
 h      0.10437561    -1.85978036     1.03790402
 h     -1.90945065     2.05129473     0.67539089
 h     -0.45130392     1.94184502    -1.23542113
 h      1.99326038     1.55743866    -0.22409736
 o      2.37666497    -1.03092473     0.15539900
 h      2.80523478    -0.27105254    -0.18019094
 c     -2.24372498    -0.71073857    -0.54553493
 h     -2.81257537     0.17088098    -0.97231638
 h     -2.07180021    -1.18764530    -1.52735869
 h     -2.70292709    -1.23607629     0.16834872
 h     -0.77441354     1.18239517     1.76340896
          17

 c      1.19201490    -0.47601463    -0.02382233
 c      0.00759201    -0.96045915     0.41710151
 c     -1.08023216    -0.06850449    -0.00841580
 c     -1.10635411     1.31055376     0.74805591
 c     -0.23899140     1.21839039    -0.57041055
 c      1.14353417     0.82135592    -0.23870594
 h      0.12231779    -1.82366887     0.96400900
 h     -1.90209338     2.03872505     0.69524148
 h     -0.45503023     1.94279261    -1.22243458
 h      2.03588108     1.56244215    -0.21851889
 o      2.38117115    -1.03519716     0.16270684
 h      2.84740906    -0.30334021    -0.16509679
 c     -2.24377729    -0.70895989    -0.53836672
 h     -2.81470632     0.16340988    -0.90071779
 h     -2.07575712    -1.18237114    -1.55806717
 h     -2.72069354    -1.25966126     0.21001331
 h     -0.79869086     1.18416859     1.75266877
          17

 c      1.18463452    -0.47817304    -0.03384081
 c      0.00533568    -0.95670837     0.42560915
 c     -1.08148684    -0.06662415    -0.01180347
 c     -1.11177080     1.28878281     0.73309068
 c     -0.23025651     1.23040509    -0.56639773
 c      1.14585324     0.83512578    -0.24268400
 h      0.13202351    -1.80978695     0.90553498
 h     -1.90253603     2.02471886     0.71183899
 h     -0.46956906     1.96810305    -1.23750593
 h      2.06540745     1.55647375    -0.21204160
 o      2.38517964    -1.04053826     0.17027552
 h      2.91748658    -0.32786070    -0.15536917
 c     -2.24471230    -0.70587657    -0.53451846
 h     -2.82580866     0.15242188    -0.82516955
 h     -2.07908610    -1.18090655    -1.57566918
 h     -2.75018265    -1.29510830     0.26070367
 h     -0.81113466     1.18960621     1.75237656
          17

 c      1.17982347    -0.48187480    -0.04277851
 c      0.00265458    -0.94968805     0.43182066
 c     -1.08036259    -0.06282153    -0.01515928
 c     -1.11691488     1.26652512     0.71801672
 c     -0.22169828     1.23972957    -0.55915537
 c      1.14755884     0.85240786    -0.24805939
 h      0.13501470    -1.83658560     0.87344682
 h     -1.91125604     2.00911176     0.72352876
 h     -0.49165682     2.00819130    -1.27150557
 h      2.07944550     1.53940044    -0.20514381
 o      2.38872902    -1.04642972     0.17785315
 h      3.00492478    -0.35208048    -0.14733785
 c     -2.24711706    -0.70313385    -0.53275261
 h     -2.85000760     0.14368628    -0.75016249
 h     -2.08347431    -1.18075223    -1.57639713
 h     -2.77943709    -1.33095671     0.30465064
 h     -0.81192313     1.19813477     1.75945867
          17

 c      1.17816183    -0.48630243    -0.05066431
 c     -0.00018523    -0.94002197     0.43588814
 c     -1.07698559    -0.05738689    -0.01844285
 c     -1.12183934     1.24431449     0.70383155
 c     -0.21395052     1.24780561    -0.55025365
 c      1.14880608     0.87204712    -0.25460702
 h      0.13037092    -1.89847250     0.86415401
 h     -1.92699803     1.99036687     0.72911096
 h     -0.51542388     2.04757694    -1.30951235
 h      2.07873152     1.51382771    -0.19833900
 o      2.39224077    -1.05222307     0.18511721
 h      3.09452849    -0.38626313    -0.13601673
 c     -2.25130728    -0.70169868    -0.53210763
 h     -2.88946825     0.14060946    -0.67882692
 h     -2.09017711    -1.18051545    -1.55989346
 h     -2.80028948    -1.35983454     0.33219675
 h     -0.80272105     1.20926824     1.76759541
          17

 c      1.18001940    -0.49063266    -0.05754026
 c     -0.00272729    -0.92987080     0.43865482
 c     -1.07166503    -0.05071328    -0.02175593
 c     -1.12664695     1.22285083     0.69157002
 c     -0.20758340     1.25578303    -0.54103301
 c      1.14951255     0.89263975    -0.26208722
 h      0.11564510    -1.97162280     0.86622536
 h     -1.94748025     1.96630502     0.72782296
 h     -0.53582485     2.07475221    -1.33973840
 h      2.06749584     1.48483438    -0.19204864
 o      2.39614211    -1.05755884     0.19187510
 h      3.17284366    -0.43627822    -0.11835042
 c     -2.25754445    -0.70166314    -0.53185056
 h     -2.94214309     0.14162036    -0.61274397
 h     -2.09997934    -1.18007737    -1.52923152
 h     -2.80813386    -1.37820739     0.33912999
 h     -0.78587897     1.22227518     1.77019914
          17

 c      1.18552323    -0.49417645    -0.06343006
 c     -0.00457074    -0.92117611     0.44076664
 c     -1.06483017    -0.04329650    -0.02532334
 c     -1.13145612     1.20290659     0.68211012
 c     -0.20299095     1.26433459    -0.53241760
 c      1.14932234     0.91269489    -0.27028230
 h      0.08988172    -2.03417995     0.87061069
 h     -1.97030282     1.93506412     0.71936159
 h     -0.54971931     2.08385766    -1.35535375
 h      2.05358688     1.45950158    -0.18644001
 o      2.40067219    -1.06240498     0.19809411
 h      3.23106260    -0.50266609    -0.09374817
 c     -2.26613822    -0.70243215    -0.53122666
 h     -3.00207196     0.14130041    -0.55307713
 h     -2.11307439    -1.18084995    -1.49108706
 h     -2.80085907    -1.38515632     0.32489164
 h     -0.76383464     1.23616938     1.76251414
          17

 c      1.19457282    -0.49643564    -0.06832108
 c     -0.00541465    -0.91507040     0.44249059
 c     -1.05695233    -0.03571455    -0.02944726
 c     -1.13636364     1.18521410     0.67607587
 c     -0.20040135     1.27374880    -0.52498590
 c      1.14773588     0.93083986    -0.27901088
 h      0.05395844    -2.07298326     0.87250433
 h     -1.99364823     1.89580953     0.70392538
 h     -0.55567582     2.07324809    -1.35343852
 h      2.04671529     1.44532291    -0.18138566
 o      2.40582210    -1.06696430     0.20386707
 h      3.26560735    -0.58196655    -0.06359163
 c     -2.27731151    -0.70308370    -0.52939458
 h     -3.06201472     0.13393286    -0.50138791
 h     -2.12903039    -1.18567927    -1.45517500
 h     -2.77836139    -1.38183270     0.29185060
 h     -0.73877171     1.24990134     1.74245446
          17

 c      1.20687924    -0.49710526    -0.07216017
 c     -0.00502026    -0.91202819     0.44382552
 c     -1.04847621    -0.02857354    -0.03444960
 c     -1.14142405     1.17036037     0.67378565
 c     -0.19990502     1.28400062    -0.51902415
 c      1.14451623     0.94610031    -0.28809952
 h      0.00975880    -2.08175239     0.86988728
 h     -2.01666614     1.84905329     0.68223295
 h     -0.55375448     2.04446773    -1.33424288
 h      2.05355709     1.44715766    -0.17683322
 o      2.41127393    -1.07160172     0.20938719
 h      3.27880799    -0.66781864    -0.03088131
 c     -2.29099824    -0.70264779    -0.52573941
 h     -3.11587272     0.11596281    -0.45944586
 h     -2.14709695    -1.19762088    -1.43148213
 h     -2.74276702    -1.37192200     0.24586230
 h     -0.71238665     1.26260103     1.71079229
          17

 c      1.22200934    -0.49604928    -0.07485920
 c     -0.00320173    -0.91205710     0.44459645
 c     -1.03977454    -0.02242952    -0.04061138
 c     -1.14665286     1.15870049     0.67521133
 c     -0.20144760     1.29473049    -0.51448539
 c      1.14009529     0.95809563    -0.29732796
 h     -0.04039213    -2.05887537     0.86240189
 h     -2.03956661     1.79662181     0.65549752
 h     -0.54571960     2.00239076    -1.30160300
 h      2.07286614     1.46479835    -0.17346482
 o      2.41631702    -1.07678615     0.21493425
 h      3.28012122    -0.75187861    -0.00004556
 c     -2.30668212    -0.70025650    -0.52046206
 h     -3.15977692     0.08654949    -0.42864954
 h     -2.16689739    -1.21742403    -1.42536608
 h     -2.69901095    -1.36304636     0.19763515
 h     -0.68564445     1.27381679     1.67115443
          17

 c      1.23942329    -0.49326235    -0.07630963
 c      0.00016131    -0.91474378     0.44448583
 c     -1.03112830    -0.01770821    -0.04812294
 c     -1.15205508     1.15031103     0.67996291
 c     -0.20476780     1.30515076    -0.51085524
 c      1.13547722     0.96694145    -0.30642170
 h     -0.09401117    -2.00693304     0.85108808
 h     -2.06339694     1.74129818     0.62536100
 h     -0.53570357     1.95626489    -1.26444762
 h      2.09638586     1.49381928    -0.17280489
 o      2.41991802    -1.08296660     0.22082664
 h      3.28510569    -0.82587827     0.02384003
 c     -2.32340164    -0.69520694    -0.51486457
 h     -3.19234773     0.04722856    -0.40955932
 h     -2.18888306    -1.24181022    -1.43461502
 h     -2.65434428    -1.36753994     0.16261671
 h     -0.65855643     1.28370685     1.62975556
          17

 c      1.25850230    -0.48882561    -0.07640674
 c      0.00512836    -0.91914740     0.44300726
 c     -1.02272403    -0.01464414    -0.05706131
 c     -1.15766227     1.14501360     0.68735757
 c     -0.20934994     1.31402656    -0.50707006
 c      1.13175181     0.97297891    -0.31510941
 h     -0.14887457    -1.93409057     0.83890769
 h     -2.08941744     1.68617125     0.59382753
 h     -0.53054766     1.91992193    -1.23766660
 h      2.11424744     1.52848199    -0.17656803
 o      2.42129473    -1.09034876     0.22728390
 h      3.30658014    -0.88543145     0.03733056
 c     -2.34011871    -0.68725814    -0.51060857
 h     -3.21483882     0.00154043    -0.40163137
 h     -2.21395281    -1.26477354    -1.45187946
 h     -2.61435160    -1.39741898     0.15429851
 h     -0.63027898     1.29305711     1.59430494
          17

 c      1.27857240    -0.48286770    -0.07507648
 c      0.01177208    -0.92362980     0.43944213
 c     -1.01466512    -0.01326019    -0.06739793
 c     -1.16353104     1.14247209     0.69662321
 c     -0.21461837     1.32011059    -0.50195569
 c      1.12973380     0.97657635    -0.32317844
 h     -0.20410059    -1.85636798     0.83181979
 h     -2.11818272     1.63391886     0.56324056
 h     -0.53737004     1.90676260    -1.23691651
 h      2.11903017     1.56382630    -0.18600836
 o      2.42068880    -1.09880961     0.23429641
 h      3.34257369    -0.93170275     0.04080327
 c     -2.35615335    -0.67739031    -0.50836993
 h     -3.23140840    -0.04517461    -0.40313628
 h     -2.24273411    -1.28036974    -1.46924724
 h     -2.57829696    -1.45248506     0.17266365
 h     -0.60001447     1.30294243     1.57163060
          17

 c      1.29894973    -0.47553450    -0.07229664
 c      0.02029853    -0.92603865     0.43287854
 c     -1.00700507    -0.01339213    -0.07902853
 c     -1.16966682     1.14232099     0.70716414
 c     -0.22044552     1.32306563    -0.49535003
 c      1.12986644     0.97805066    -0.33049436
 h     -0.26160874    -1.79599042     0.83879130
 h     -2.14881472     1.58634716     0.53623303
 h     -0.55756013     1.91911270    -1.26542608
 h      2.10692685     1.59637992    -0.20167470
 o      2.41919096    -1.10812131     0.24169705
 h      3.37887790    -0.96797094     0.03735632
 c     -2.37097427    -0.66775686    -0.50766608
 h     -3.24887172    -0.08639365    -0.41131980
 h     -2.27520310    -1.28447533    -1.48087253
 h     -2.54214280    -1.51846930     0.20485658
 h     -0.56861284     1.31406761     1.56489415
          17

 c      1.31901550    -0.46695677    -0.06811345
 c      0.03088657    -0.92490963     0.42268254
 c     -0.99979108    -0.01473681    -0.09181263
 c     -1.17593431     1.14424995     0.71867856
 c     -0.22729447     1.32363656    -0.48842269
 c      1.13223547     0.97764662    -0.33699958
 h     -0.32420860    -1.76785714     0.86673105
 h     -2.17901657     1.54439322     0.51554027
 h     -0.58509945     1.94637991    -1.31017749
 h      2.07759454     1.62428597    -0.22341203
 o      2.41792264    -1.11814351     0.24931842
 h      3.40138873    -0.99642816     0.03022902
 c     -2.38391765    -0.66047208    -0.50774953
 h     -3.27439834    -0.11631464    -0.42296380
 h     -2.31064398    -1.27527692    -1.48364458
 h     -2.50410935    -1.57885061     0.23698520
 h     -0.53948057     1.32626785     1.57263072
          17

 c      1.33828116    -0.45723060    -0.06264096
 c      0.04311027    -0.92069453     0.40917755
 c     -0.99309249    -0.01690906    -0.10559236
 c     -1.18206090     1.14799390     0.73104653
 c     -0.23572799     1.32278512    -0.48262576
 c      1.13657550     0.97552923    -0.34270659
 h     -0.38864817    -1.76541346     0.91262036
 h     -2.20582635     1.50850236     0.50368309
 h     -0.61217191     1.97533690    -1.35417710
 h      2.03392755     1.64746839    -0.25047293
 o      2.41759959    -1.12882357     0.25705804
 h      3.40235730    -1.01788889     0.02161051
 c     -2.39451925    -0.65673231    -0.50802969
 h     -3.31098042    -0.13255622    -0.43519862
 h     -2.34774920    -1.25326912    -1.47730230
 h     -2.46522076    -1.62237737     0.26001643
 h     -0.51763400     1.33861389     1.59040415
          17

 c      1.35640878    -0.44643699    -0.05603196
 c      0.05592542    -0.91490703     0.39343552
 c     -0.98699823    -0.01951460    -0.12018988
 c     -1.18771530     1.15328552     0.74415623
 c     -0.24605042     1.32112601    -0.47893187
 c      1.14228296     0.97176254    -0.34768140
 h     -0.44523106    -1.77052614     0.96558123
 h     -2.22660549     1.47899931     0.50262478
 h     -0.63326699     1.99679126    -1.38541036
 h      1.98189413     1.66794355    -0.28169402
 o      2.41846072    -1.14013911     0.26488159
 h      3.38104061    -1.03238826     0.01241468
 c     -2.40287856    -0.65671083    -0.50798325
 h     -3.35461407    -0.13709828    -0.44592173
 h     -2.38481837    -1.22116565    -1.46461318
 h     -2.42773435    -1.64328573     0.26932643
 h     -0.50779642     1.34990011     1.61327295
          17

 c      1.37318667    -0.43469358    -0.04843463
 c      0.06827346    -0.90875765     0.37655058
 c     -0.98160775    -0.02220267    -0.13540331
 c     -1.19258178     1.15982082     0.75781504
 c     -0.25827515     1.31890610    -0.47777814
 c      1.14850071     0.96631119    -0.35201688
 h     -0.48455778    -1.76912987     1.01491342
 h     -2.23979610     1.45624726     0.51350244
 h     -0.64556012     2.00593930    -1.39762246
 h      1.92974304     1.68980510    -0.31581537
 o      2.42026194    -1.15206270     0.27283080
 h      3.34358766    -1.03949300     0.00202157
 c     -2.40952145    -0.65987435    -0.50703035
 h     -3.39667878    -0.13433746    -0.45358766
 h     -2.42009341    -1.18361655    -1.45143905
 h     -2.39410692    -1.63967357     0.26314078
 h     -0.51299647     1.35907745     1.63735695
          17

 c      1.38849051    -0.42219757    -0.03996415
 c      0.07938717    -0.90285677     0.35933803
 c     -0.97702529    -0.02468718    -0.15101809
 c     -1.19639446     1.16725705     0.77173828
 c     -0.27220235     1.31612408    -0.47920614
 c      1.15435644     0.95915771    -0.35580096
 h     -0.50077790    -1.75440738     1.05334883
 h     -2.24532035     1.44063952     0.53648431
 h     -0.64823048     2.00115312    -1.38881990
 h      1.88556726     1.71777555    -0.35188493
 o      2.42228914    -1.16455839     0.28105012
 h      3.30289963    -1.03826907    -0.01218873
 c     -2.41500942    -0.66535159    -0.50457288
 h     -3.42852067    -0.12857846    -0.45690840
 h     -2.45217173    -1.14622204    -1.44577796
 h     -2.36661712    -1.61262488     0.24178510
 h     -0.53401778     1.36546546     1.66043040
          17

 c      1.40223780    -0.40924441    -0.03069493
 c      0.08877967    -0.89740405     0.34236105
 c     -0.97335671    -0.02674984    -0.16682125
 c     -1.19895095     1.17522790     0.78555937
 c     -0.28747612     1.31259947    -0.48293594
 c      1.15929916     0.95057821    -0.35910818
 h     -0.49122987    -1.72444136     1.07667252
 h     -2.24467051     1.43253179     0.57074354
 h     -0.64208211     1.98340546    -1.36050974
 h      1.85367843     1.75387737    -0.38940865
 o      2.42361735    -1.17758245     0.28976180
 h      3.27484127    -1.02740259    -0.03438256
 c     -2.41970701    -0.67217424    -0.50029822
 h     -3.44415258    -0.12283583    -0.45477948
 h     -2.48023494    -1.11348327    -1.45459774
 h     -2.34715453    -1.56666050     0.20804861
 h     -0.56933306     1.36880970     1.68209431
          17

 c      1.41434836    -0.39622260    -0.02066780
 c      0.09618682    -0.89235177     0.32599819
 c     -0.97070923    -0.02824353    -0.18260640
 c     -1.20012650     1.18336497     0.79883524
 c     -0.30358763     1.30795509    -0.48832966
 c      1.16325193     0.94135505    -0.36203935
 h     -0.45561990    -1.68026978     1.08295228
 h     -2.24067797     1.43215697     0.61454669
 h     -0.62968209     1.95671870    -1.31821393
 h      1.83297443     1.79481673    -0.42792450
 o      2.42381382    -1.19101647     0.29905715
 h      3.26744942    -1.00653522    -0.06683452
 c     -2.42378367    -0.67930258    -0.49468343
 h     -3.44082113    -0.11867385    -0.44633405
 h     -2.50381185    -1.08678757    -1.47938641
 h     -2.33679476    -1.51165370     0.16872548
 h     -0.61528532     1.36925394     1.70380784
          17

 c      1.42473332    -0.38358882    -0.00990535
 c      0.10156747    -0.88744702     0.31044292
 c     -0.96919736    -0.02911289    -0.19817015
 c     -1.19989104     1.19132935     0.81106599
 c     -0.31984558     1.30153755    -0.49428973
 c      1.16643076     0.93264200    -0.36476365
 h     -0.39590690    -1.62539739     1.07256234
 h     -2.23682920     1.43950256     0.66547408
 h     -0.61575309     1.92933436    -1.27276727
 h      1.81911250     1.83329134    -0.46647389
 o      2.42339879    -1.20454900     0.30865003
 h      3.27366098    -0.97831620    -0.10590867
 c     -2.42730916    -0.68540231    -0.48927846
 h     -3.41883112    -0.11627739    -0.43102059
 h     -2.52237147    -1.06458716    -1.51465675
 h     -2.33510779    -1.46514717     0.13650058
 h     -0.66663984     1.36720566     1.72857824
          17

 c      1.43330667    -0.37183045     0.00156889
 c      0.10516952    -0.88216635     0.29559992
 c     -0.96895511    -0.02943173    -0.21330125
 c     -1.19831730     1.19885646     0.82178503
 c     -0.33540779     1.29243517    -0.49931444
 c      1.16907422     0.92560762    -0.36750607
 h     -0.31690828    -1.56659323     1.04940808
 h     -2.23606731     1.45414352     0.72073695
 h     -0.60676407     1.91374362    -1.23987270
 h      1.80772931     1.86168839    -0.50361944
 o      2.42331523    -1.21769723     0.31798860
 h      3.27942511    -0.94801168    -0.14378553
 c     -2.43024171    -0.68893049    -0.48622590
 h     -3.38153977    -0.11429621    -0.40864131
 h     -2.53535011    -1.04450683    -1.55125150
 h     -2.34010747    -1.44916383     0.12751695
 h     -0.71775427     1.36303647     1.75977309
          17

 c      1.43999589    -0.36140515     0.01370385
 c      0.10758855    -0.87560037     0.28089409
 c     -0.97014088    -0.02944285    -0.22776508
 c     -1.19556957     1.20580611     0.83074475
 c     -0.34953237     1.27997526    -0.50215055
 c      1.17131624     0.92115313    -0.37049355
 h     -0.22693223    -1.51536818     1.02317514
 h     -2.23946044     1.47507692     0.77745211
 h     -0.60792130     1.92112097    -1.23275705
 h      1.79606092     1.87472982    -0.53783600
 o      2.42425505    -1.22995366     0.32655163
 h      3.27414770    -0.92112823    -0.17312765
 c     -2.43220038    -0.68938923    -0.48682523
 h     -3.33555925    -0.10946901    -0.37923689
 h     -2.54250924    -1.02492569    -1.58074124
 h     -2.35033688    -1.47392471     0.14854464
 h     -0.76411793     1.35667827     1.79894025
          17

 c      1.44475043    -0.35265391     0.02638763
 c      0.10961275    -0.86654586     0.26526183
 c     -0.97292445    -0.02957391    -0.24128963
 c     -1.19188474     1.21218133     0.83808568
 c     -0.36192431     1.26461145    -0.50280108
 c      1.17317833     0.91977678    -0.37389900
 h     -0.13614887    -1.48726470     1.00946061
 h     -2.24557658     1.50068175     0.83275064
 h     -0.61905672     1.95112501    -1.25060182
 h      1.78317934     1.87039237    -0.56788681
 o      2.42647691    -1.24089296     0.33399911
 h      3.25357497    -0.90183263    -0.18939767
 c     -2.43238805    -0.68823802    -0.49062343
 h     -3.29001989    -0.09683820    -0.34278027
 h     -2.54418210    -1.00520615    -1.59768494
 h     -2.36638641    -1.52655229     0.18812086
 h     -0.80324446     1.34743670     1.84394071
          17

 c      1.44755785    -0.34571269     0.03941906
 c      0.11171042    -0.85429625     0.24798724
 c     -0.97745850    -0.03039060    -0.25357150
 c     -1.18755019     1.21808641     0.84430456
 c     -0.37266687     1.24794775    -0.50241353
 c      1.17458168     0.92151863    -0.37780008
 h     -0.05088307    -1.49317763     1.01997417
 h     -2.25112786     1.52890115     0.88378742
 h     -0.63552883     1.99155262    -1.27986443
 h      1.76988373     1.85010592    -0.59311971
 o      2.42985633    -1.25022155     0.34020655
 h      3.21909899    -0.89235793    -0.19132902
 c     -2.43007655    -0.68753073    -0.49637603
 h     -3.25310879    -0.07193118    -0.29916009
 h     -2.54130367    -0.98541825    -1.59999249
 h     -2.38878482    -1.58553389     0.22837860
 h     -0.83423707     1.33427610     1.88925279
          17

 c      1.44845830    -0.34047631     0.05250985
 c      0.11381167    -0.83962942     0.22990042
 c     -0.98384119    -0.03247484    -0.26431436
 c     -1.18285737     1.22364958     0.85002801
 c     -0.38187693     1.23183396    -0.50223442
 c      1.17533323     0.92594485    -0.38215202
 h      0.02875716    -1.52824082     1.04842993
 h     -2.25241003     1.55760387     0.92784230
 h     -0.65253287     2.02841033    -1.30624698
 h      1.75873143     1.81887519    -0.61375732
 o      2.43392448    -1.25781671     0.34528832
 h      3.17723886    -0.89251305    -0.18127199
 c     -2.42517750    -0.68844094    -0.50291367
 h     -3.22706050    -0.03455725    -0.24924131
 h     -2.53533633    -0.96619274    -1.58888262
 h     -2.41657580    -1.63490585     0.25645679
 h     -0.85675394     1.31632152     1.92821899
          17

 c      1.44753997    -0.33664804     0.06532761
 c      0.11580131    -0.82434288     0.21284858
 c     -0.99206976    -0.03630194    -0.27326937
 c     -1.17803478     1.22896006     0.85578031
 c     -0.38957027     1.21776079    -0.50306533
 c      1.17510826     0.93219163    -0.38677640
 h      0.10302829    -1.57706083     1.07661296
 h     -2.24662503     1.58497575     0.96256222
 h     -0.66703813     2.05200227    -1.32069279
 h      1.75403206     1.78503512    -0.63112211
 o      2.43787507    -1.26376617     0.34962917
 h      3.13958876    -0.89905536    -0.16572311
 c     -2.41830372    -0.69101505    -0.50910445
 h     -3.20721923     0.00962625    -0.19621446
 h     -2.52817708    -0.94870075    -1.56902408
 h     -2.44776809    -1.66593428     0.26564623
 h     -0.87036423     1.29316616     1.95530518
          17

 c      1.44494096    -0.33383227     0.07754204
 c      0.11775453    -0.81014873     0.19839099
 c     -1.00199660    -0.04216077    -0.28024921
 c     -1.17319186     1.23403651     0.86185325
 c     -0.39570973     1.20672725    -0.50526501
 c      1.17350819     0.93917033    -0.39139617
 h      0.16969755    -1.62591180     1.08943984
 h     -2.23261740     1.60981695     0.98623563
 h     -0.67761211     2.05730117    -1.31907692
 h      1.76095478     1.75837947    -0.64739922
 o      2.44070121    -1.26833597     0.35381636
 h      3.12061799    -0.90615928    -0.15422619
 c     -2.41033275    -0.69463792    -0.51373140
 h     -3.18658218     0.05203119    -0.14521812
 h     -2.52204207    -0.93450517    -1.54827996
 h     -2.48002571    -1.67481008     0.25337687
 h     -0.87443478     1.26490217     1.96727864
          17

 c      1.44086968    -0.33161040     0.08884635
 c      0.11979301    -0.79829041     0.18741823
 c     -1.01329804    -0.05011233    -0.28512199
 c     -1.16829162     1.23881822     0.86825844
 c     -0.40027700     1.19924437    -0.50885846
 c      1.17027822     0.94599588    -0.39575442
 h      0.22554924    -1.66652330     1.07914697
 h     -2.21110545     1.63171393     0.99800054
 h     -0.68393826     2.04293441    -1.30077840
 h      1.78285769     1.74578883    -0.66444173
 o      2.44169331    -1.27172545     0.35828244
 h      3.12965250    -0.90932513    -0.15358897
 c     -2.40201726    -0.69854285    -0.51569287
 h     -3.16014990     0.08503091    -0.10158763
 h     -2.51918894    -0.92500449    -1.53575617
 h     -2.51106843    -1.66108508     0.21993262
 h     -0.86823476     1.23200609     1.96353882
          17

 c      1.43561800    -0.32958166     0.09896167
 c      0.12196311    -0.78960873     0.18031100
 c     -1.02546182    -0.05998240    -0.28779964
 c     -1.16315363     1.24316865     0.87471967
 c     -0.40330103     1.19531526    -0.51357790
 c      1.16557570     0.95238470    -0.39976043
 h      0.26765388    -1.69488073     1.04325600
 h     -2.18459551     1.65110470     0.99796490
 h     -0.68668181     2.01089367    -1.26817829
 h      1.81814190     1.74709606    -0.68220083
 o      2.44096925    -1.27377650     0.36289671
 h      3.16243612    -0.91005210    -0.16131094
 c     -2.39389480    -0.70204781    -0.51447215
 h     -3.12617833     0.10381032    -0.06946442
 h     -2.52133978    -0.92047163    -1.53757023
 h     -2.53896764    -1.62765751     0.16843114
 h     -0.85103914     1.19518618     1.94610313
          17

 c      1.42953940    -0.32737182     0.10764394
 c      0.12420537    -0.78464637     0.17711070
 c     -1.03779671    -0.07139473    -0.28823039
 c     -1.15748970     1.24689601     0.88070322
 c     -0.40482210     1.19436545    -0.51881133
 c      1.15998270     0.95860047    -0.40350644
 h      0.29373575    -1.70980214     0.98247369
 h     -2.15695419     1.66920012     0.98721767
 h     -0.68782204     1.96738665    -1.22732587
 h      1.86020067     1.75597588    -0.69860007
 o      2.43924725    -1.27409967     0.36713646
 h      3.20493649    -0.91384392    -0.16836788
 c     -2.38632847    -0.70449575    -0.51059301
 h     -3.08576387     0.10664212    -0.05121334
 h     -2.52902738    -0.91939630    -1.55303017
 h     -2.56268056    -1.58235381     0.10586387
 h     -0.82220474     1.15521578     1.91930861
          17

 c      1.42300676    -0.32463129     0.11469810
 c      0.12636030    -0.78366807     0.17758014
 c     -1.04947176    -0.08383929    -0.28639727
 c     -1.15097676     1.24979521     0.88552147
 c     -0.40479992     1.19517404    -0.52351590
 c      1.15423467     0.96505731    -0.40714572
 h      0.30229716    -1.71258624     0.89990078
 h     -2.13244335     1.68763825     0.96769519
 h     -0.69132153     1.92418003    -1.18910378
 h      1.90067736     1.76463731    -0.71098114
 o      2.43723663    -1.27239220     0.37054053
 h      3.24331651    -0.92510616    -0.16659104
 c     -2.37946775    -0.70499708    -0.50567311
 h     -3.04232700     0.09485452    -0.04721086
 h     -2.54143609    -0.91895021    -1.57537108
 h     -2.58308975    -1.54040065     0.04430403
 h     -0.78134460     1.11281872     1.88885024
          17

 c      1.41637329    -0.32104824     0.11999736
 c      0.12817195    -0.78656628     0.18116820
 c     -1.05957933    -0.09675534    -0.28231832
 c     -1.14334844     1.25170086     0.88853915
 c     -0.40306892     1.19606640    -0.52634275
 c      1.14895939     0.97202231    -0.41078007
 h      0.29294973    -1.70797788     0.80134337
 h     -2.11418906     1.70779325     0.94191340
 h     -0.70305612     1.89720273    -1.16799455
 h      1.93252160     1.76727373    -0.71740309
 o      2.43535376    -1.26854962     0.37289294
 h      3.26863436    -0.94529779    -0.15174717
 c     -2.37314679    -0.70245271    -0.50190001
 h     -3.00148820     0.07307816    -0.05561491
 h     -2.55687430    -0.91616041    -1.59614300
 h     -2.60370357    -1.52317178    -0.00112018
 h     -0.72882609     1.06878031     1.85979264
          17

 c      1.40994294    -0.31638786     0.12350516
 c      0.12928312    -0.79265555     0.18694113
 c     -1.06720630    -0.10959609    -0.27604385
 c     -1.13444911     1.25251962     0.88940819
 c     -0.39957107     1.19578145    -0.52636238
 c      1.14456958     0.97953111    -0.41441737
 h      0.26702170    -1.70635309     0.69597947
 h     -2.10272248     1.72996732     0.91268184
 h     -0.72751479     1.89727724    -1.17383066
 h      1.95124077     1.76098271    -0.71707182
 o      2.43369052    -1.26263900     0.37421041
 h      3.27736821    -0.97328124    -0.12344120
 c     -2.36706098    -0.69664028    -0.50094328
 h     -2.97105772     0.04945355    -0.07214937
 h     -2.57338632    -0.90877425    -1.60885576
 h     -2.62780767    -1.54470024    -0.02171690
 h     -0.66660135     1.02440584     1.83429002
          17

 c      1.40394797    -0.31054778     0.12529104
 c      0.12927574    -0.80057015     0.19368100
 c     -1.07152209    -0.12185296    -0.26765338
 c     -1.12421241     1.25222500     0.88814949
 c     -0.39476154     1.19441568    -0.52388337
 c      1.14124798     0.98739603    -0.41796670
 h      0.22771876    -1.72463926     0.59510880
 h     -2.09568390     1.75301551     0.88290161
 h     -0.76268327     1.91966693    -1.20232754
 h      1.95512950     1.74559131    -0.71030753
 o      2.43200400    -1.25486113     0.37471144
 h      3.27153333    -1.00585430    -0.08468220
 c     -2.36123634    -0.68933827    -0.50316347
 h     -2.95993964     0.03419272    -0.09073693
 h     -2.58912884    -0.89558845    -1.61025174
 h     -2.65326157    -1.59667704    -0.02275142
 h     -0.59870208     0.98197769     1.81092147
          17

 c      1.39854439    -0.30359194     0.12551655
 c      0.12784013    -0.80895776     0.20042345
 c     -1.07191370    -0.13305429    -0.25726117
 c     -1.11260369     1.25083898     0.88501103
 c     -0.38950834     1.19299425    -0.52006190
 c      1.13893852     0.99522016    -0.42124302
 h      0.17856117    -1.77800748     0.50603337
 h     -2.08899466     1.77471188     0.85539976
 h     -0.80107691     1.94932561    -1.23961426
 h      1.94540662     1.72349299    -0.69845504
 o      2.42966905    -1.24552182     0.37480371
 h      3.25941637    -1.03815797    -0.04168861
 c     -2.35612971    -0.68309479    -0.50802941
 h     -2.97422604     0.03453349    -0.10626005
 h     -2.60256360    -0.87654016    -1.60029586
 h     -2.67410971    -1.65783441    -0.01574435
 h     -0.53062658     0.94461503     1.78636318
          17

 c      1.39383455    -0.29572701     0.12438505
 c      0.12489124    -0.81794423     0.20694810
 c     -1.06812702    -0.14277694    -0.24502827
 c     -1.09958708     1.24842350     0.88026284
 c     -0.38462621     1.19246454    -0.51598097
 c      1.13731822     1.00240288    -0.42397841
 h      0.12199212    -1.86285278     0.42694831
 h     -2.07856902     1.79254383     0.83272976
 h     -0.83512597     1.97266366    -1.27291242
 h      1.92652358     1.69970153    -0.68383835
 o      2.42573502    -1.23496901     0.37501010
 h      3.25472947    -1.06470410    -0.00264181
 c     -2.35251579    -0.67934959    -0.51458859
 h     -3.01222758     0.04907196    -0.11791565
 h     -2.61266596    -0.85266750    -1.58209526
 h     -2.68555510    -1.71023499    -0.00955264
 h     -0.46793178     0.91554725     1.75772134
          17

 c      1.38987806    -0.28724555     0.12208958
 c      0.12040509    -0.82907943     0.21333484
 c     -1.06033231    -0.15069185    -0.23117409
 c     -1.08512815     1.24507463     0.87408540
 c     -0.38064603     1.19333706    -0.51231712
 c      1.13580198     1.00818153    -0.42585384
 h      0.06109807    -1.95777212     0.35292871
 h     -2.06157126     1.80443772     0.81697796
 h     -0.85977914     1.98157510    -1.29439844
 h      1.90604142     1.68155291    -0.66954843
 o      2.41940801    -1.22345668     0.37571048
 h      3.26915317    -1.08168663     0.02653560
 c     -2.35127347    -0.67816591    -0.52161174
 h     -3.06471449     0.06898967    -0.12871188
 h     -2.61917779    -0.82584677    -1.56181617
 h     -2.68536660    -1.74346646    -0.00906710
 h     -0.41498496     0.89736898     1.72388343
          17

 c      1.38665804    -0.27848330     0.11879783
 c      0.11435906    -0.84383055     0.21944142
 c     -1.04909693    -0.15661112    -0.21598319
 c     -1.06921351     1.24091443     0.86655197
 c     -0.37781790     1.19574946    -0.50940360
 c      1.13371490     1.01180860    -0.42657942
 h      0.00028312    -2.04144562     0.28237310
 h     -2.03699813     1.80920982     0.80964054
 h     -0.87246326     1.97246704    -1.30048235
 h      1.89258475     1.67682014    -0.65864739
 o      2.41078348    -1.21105151     0.37686789
 h      3.30103690    -1.08867240     0.04660497
 c     -2.35298785    -0.67894957    -0.52782924
 h     -3.12036506     0.08453955    -0.14201509
 h     -2.62264328    -0.79825390    -1.54777251
 h     -2.67325099    -1.75282345    -0.01657181
 h     -0.37426006     0.89158493     1.68581943
          17

 c      1.38404853    -0.26980865     0.11466735
 c      0.10684709    -0.86288052     0.22493011
 c     -1.03529757    -0.16049286    -0.19979873
 c     -1.05187626     1.23608415     0.85764429
 c     -0.37616372     1.19956901    -0.50732789
 c      1.13069312     1.01290538    -0.42602713
 h     -0.05609873    -2.10095154     0.21660206
 h     -2.00581278     1.80677844     0.81158114
 h     -0.87259824     1.94493554    -1.29070906
 h      1.89119119     1.68971534    -0.65271281
 o      2.40079410    -1.19772817     0.37815820
 h      3.33642367    -1.08715101     0.06294666
 c     -2.35775607    -0.68099738    -0.53224792
 h     -3.17002550     0.08908729    -0.15953473
 h     -2.62381786    -0.77166543    -1.54770448
 h     -2.65026041    -1.73758845    -0.03267734
 h     -0.34598189     0.89838776     1.64642779
          17

 c      1.38182647    -0.26162471     0.10986340
 c      0.09812359    -0.88623488     0.22941546
 c     -1.01999996    -0.16241263    -0.18299527
 c     -1.03322441     1.23074304     0.84726919
 c     -0.37548785     1.20442168    -0.50594671
 c      1.12699671     1.01173492    -0.42431486
 h     -0.10458826    -2.13061840     0.15792976
 h     -1.97083033     1.79819672     0.82304804
 h     -0.86160160     1.90144655    -1.26763716
 h      1.89966454     1.71771203    -0.65088550
 o      2.39048047    -1.18349331     0.37929081
 h      3.36053397    -1.07845343     0.08042284
 c     -2.36528647    -0.68361119    -0.53450486
 h     -3.20783697     0.07955484    -0.18126041
 h     -2.62256915    -0.74701217    -1.56474098
 h     -2.61866829    -1.70090504    -0.05639341
 h     -0.32792952     0.91657827     1.61029453
          17

 c      1.37971360    -0.25436764     0.10456514
 c      0.08855397    -0.91344041     0.23253329
 c     -1.00433038    -0.16252843    -0.16593659
 c     -1.01346555     1.22506615     0.83529343
 c     -0.37532087     1.20964249    -0.50481066
 c      1.12333378     1.00906751    -0.42174047
 h     -0.14269244    -2.12957847     0.10868536
 h     -1.93627947     1.78545355     0.84374446
 h     -0.84356600     1.84802429    -1.23784154
 h      1.91053026     1.75306532    -0.65063171
 o      2.38056189    -1.16840882     0.38013026
 h      3.36438092    -1.06324544     0.10141412
 c     -2.37502923    -0.68592106    -0.53508487
 h     -3.23099101     0.05569010    -0.20596517
 h     -2.61738413    -0.72462130    -1.59528084
 h     -2.58215593    -1.65129600    -0.08445779
 h     -0.31559776     0.94374230     1.58320620
          17

 c      1.37741981    -0.24848472     0.09895699
 c      0.07854107    -0.94366711     0.23396328
 c     -0.98935837    -0.16106952    -0.14893271
 c     -0.99289681     1.21923980     0.82165355
 c     -0.37483939     1.21422754    -0.50305907
 c      1.12042921     1.00579740    -0.41864476
 h     -0.16888170    -2.10091005     0.07078024
 h     -1.90679673     1.77086387     0.87292310
 h     -0.82614955     1.79500359    -1.21329954
 h      1.91596128     1.78710569    -0.64927061
 o      2.37136842    -1.15257630     0.38067858
 h      3.34569408    -1.04170059     0.12610069
 c     -2.38618198    -0.68663542    -0.53521055
 h     -3.23957449     0.01961897    -0.23155266
 h     -2.60618595    -0.70484004    -1.63114536
 h     -2.54576618    -1.60484424    -0.11042075
 h     -0.30337892     0.97693653     1.57080189
          17

 c      1.37466886    -0.24440165     0.09321179
 c      0.06849122    -0.97561931     0.23346081
 c     -0.97600251    -0.15835036    -0.13220708
 c     -0.97184101     1.21346218     0.80659035
 c     -0.37296474     1.21704327    -0.49958764
 c      1.11876749     1.00266688    -0.41532347
 h     -0.18296182    -2.05277384     0.04519724
 h     -1.88577687     1.75603989     0.90939799
 h     -0.81941976     1.75479713    -1.20971873
 h      1.91076822     1.81316123    -0.64486039
 o      2.36283838    -1.13613414     0.38104641
 h      3.30888731    -1.01354207     0.15294662
 c     -2.39770477    -0.68420880    -0.53642427
 h     -3.23700370    -0.02401804    -0.25513520
 h     -2.58750361    -0.68829736    -1.66365073
 h     -2.51447298    -1.58321509    -0.12565292
 h     -0.28710742     1.01380642     1.57602214
          17

 c      1.37120583    -0.24248169     0.08747077
 c      0.05885555    -1.00729335     0.23093835
 c     -0.96497255    -0.15479717    -0.11588350
 c     -0.95059774     1.20798077     0.79090985
 c     -0.36891189     1.21754741    -0.49392349
 c      1.11855642     1.00015518    -0.41199441
 h     -0.18703009    -2.00138069     0.03099068
 h     -1.87376086     1.74094816     0.95135127
 h     -0.82948630     1.73363032    -1.23670412
 h      1.89299120     1.82745282    -0.63637180
 o      2.35448811    -1.11927750     0.38143755
 h      3.26554073    -0.97778334     0.17899023
 c     -2.40845973    -0.67803542    -0.53985262
 h     -3.23081491    -0.06774234    -0.27297828
 h     -2.56098136    -0.67566169    -1.68636192
 h     -2.49033279    -1.60004707    -0.12548657
 h     -0.26644219     1.05320515     1.59671148
          17

 c      1.36679179    -0.24297468     0.08182336
 c      0.05020704    -1.03583250     0.22657289
 c     -0.95676174    -0.15095607    -0.10000369
 c     -0.92950316     1.20314778     0.77601597
 c     -0.36272702     1.21629294    -0.48710162
 c      1.11976206     0.99843693    -0.40878611
 h     -0.18640326    -1.97292079     0.02416618
 h     -1.86812798     1.72389096     0.99607726
 h     -0.85234294     1.72563034    -1.28775832
 h      1.86367711     1.82920841    -0.62362257
 o      2.34552777    -1.10228448     0.38210365
 h      3.23262757    -0.93246039     0.20064240
 c     -2.41727999    -0.66955211    -0.54562558
 h     -3.23216989    -0.10218545    -0.28079554
 h     -2.52729473    -0.66728698    -1.69596555
 h     -2.47216881    -1.64712040    -0.11495039
 h     -0.24456312     1.09457939     1.62592075
          17

 c      1.36119376    -0.24595788     0.07628984
 c      0.04309459    -1.05840101     0.22070558
 c     -0.95167902    -0.14744305    -0.08457283
 c     -0.90901433     1.19939862     0.76361585
 c     -0.35496494     1.21432095    -0.48110729
 c      1.12211624     0.99735217    -0.40573592
 h     -0.18744923    -1.99371644     0.01925067
 h     -1.86448820     1.70255273     1.04008548
 h     -0.87804687     1.71963533    -1.34647714
 h      1.82676554     1.82085823    -0.60724080
 o      2.33546856    -1.08546874     0.38321432
 h      3.22297339    -0.87562616     0.21588135
 c     -2.42314863    -0.66110881    -0.55314724
 h     -3.25088589    -0.12024800    -0.27532574
 h     -2.48789637    -0.66307592    -1.69219392
 h     -2.45852849    -1.70355699    -0.10396547
 h     -0.22557176     1.13703890     1.65497257
          17

 c      1.35418610    -0.25129514     0.07081490
 c      0.03754624    -1.07437003     0.21337615
 c     -0.94988752    -0.14483939    -0.06960491
 c     -0.88967611     1.19714629     0.75530005
 c     -0.34613575     1.21242463    -0.47777745
 c      1.12510943     0.99638658    -0.40279866
 h     -0.19104112    -2.06510400     0.01523004
 h     -1.85867536     1.67525460     1.07969535
 h     -0.89794326     1.70735922    -1.39820677
 h      1.78903487     1.80831771    -0.58863023
 o      2.32487730    -1.06900881     0.38474355
 h      3.23323832    -0.80822922     0.22617264
 c     -2.42579127    -0.65420049    -0.56146864
 h     -3.28738280    -0.12222248    -0.25694602
 h     -2.44475378    -0.66255072    -1.67772228
 h     -2.44891637    -1.75151878    -0.10030969
 h     -0.21228802     1.17910952     1.67653051
          17

 c      1.34556550    -0.25866976     0.06528182
 c      0.03307653    -1.08555926     0.20427152
 c     -0.95142453    -0.14359521    -0.05513990
 c     -0.87199064     1.19668113     0.75219771
 c     -0.33659596     1.21098910    -0.47831187
 c      1.12805885     0.99474355    -0.39988073
 h     -0.19214594    -2.16103590     0.01622194
 h     -1.84815875     1.64166240     1.11177343
 h     -0.90688022     1.68489763    -1.43394050
 h      1.75919337     1.80030859    -0.56965219
 o      2.31511834    -1.05287538     0.38656330
 h      3.24765569    -0.73507965     0.23496701
 c     -2.42582628    -0.64915226    -0.56936671
 h     -3.33168155    -0.11506938    -0.23029543
 h     -2.40003673    -0.66497144    -1.65812393
 h     -2.44327574    -1.78056000    -0.10803820
 h     -0.20550314     1.21897126     1.68606445
          17

 c      1.33517524    -0.26767819     0.05954331
 c      0.02923161    -1.09409194     0.19319140
 c     -0.95620158    -0.14399511    -0.04123166
 c     -0.85629119     1.19811745     0.75474619
 c     -0.32666673     1.21009499    -0.48319047
 c      1.13036106     0.99165483    -0.39692360
 h     -0.18622442    -2.25335242     0.02567093
 h     -1.83267446     1.60290214     1.13428557
 h     -0.90260411     1.65141657    -1.44951734
 h      1.74485250     1.80491274    -0.55171378
 o      2.30748741    -1.03696085     0.38859681
 h      3.25121747    -0.66228138     0.24509796
 c     -2.42418438    -0.64572583    -0.57553545
 h     -3.37096597    -0.10681962    -0.20183218
 h     -2.35573569    -0.66942384    -1.64103926
 h     -2.44154146    -1.78600291    -0.12844432
 h     -0.20403391     1.25480116     1.68221757
          17

 c      1.32293378    -0.27793818     0.05345928
 c      0.02577724    -1.10132590     0.18019804
 c     -0.96399952    -0.14615715    -0.02792869
 c     -0.84269233     1.20137212     0.76258232
 c     -0.31671150     1.20961638    -0.49219323
 c      1.13184478     0.98687741    -0.39400126
 h     -0.17154885    -2.32407328     0.04428578
 h     -1.81438726     1.56138473     1.14662689
 h     -0.88509282     1.60808230    -1.44458569
 h      1.74830787     1.82400932    -0.53470647
 o      2.30280247    -1.02119249     0.39085320
 h      3.23565672    -0.59486130     0.25800335
 c     -2.42161856    -0.64356028    -0.57894594
 h     -3.39560978    -0.10303252    -0.17731775
 h     -2.31341554    -0.67484863    -1.63357258
 h     -2.44352700    -1.76729266    -0.16088310
 h     -0.20486412     1.28509823     1.66689628
          17

 c      1.30886764    -0.28915519     0.04692491
 c      0.02261243    -1.10794570     0.16552391
 c     -0.97446980    -0.15006108    -0.01526206
 c     -0.83112995     1.20617086     0.77457126
 c     -0.30707758     1.20926846    -0.50442700
 c      1.13285561     0.98087192    -0.39131736
 h     -0.14830482    -2.36402163     0.07097019
 h     -1.79769219     1.52044220     1.14973419
 h     -0.85667311     1.55775383    -1.42277996
 h      1.76544202     1.85130033    -0.51706924
 o      2.30137361    -1.00556379     0.39339518
 h      3.19947775    -0.53580667     0.27400122
 c     -2.41856674    -0.64222580    -0.57922462
 h     -3.40049342    -0.10637808    -0.16080628
 h     -2.27442561    -0.67998203    -1.63861658
 h     -2.44895067    -1.72787172    -0.20295012
 h     -0.20323828     1.30898325     1.64526693
          17

 c      1.29314235    -0.30114319     0.03988558
 c      0.01968533    -1.11422873     0.14948703
 c     -0.98714592    -0.15559257    -0.00324790
 c     -0.82146669     1.21209411     0.78902234
 c     -0.29791923     1.20861414    -0.51833212
 c      1.13395714     0.97443213    -0.38909815
 h     -0.11763948    -2.36952230     0.10377276
 h     -1.78827818     1.48372874     1.14583258
 h     -0.82295223     1.50516888    -1.39319950
 h      1.78910735     1.87660606    -0.49699932
 o      2.30301994    -0.99015756     0.39630567
 h      3.14729925    -0.48538758     0.29260346
 c     -2.41514703    -0.64106131    -0.57681961
 h     -3.38445629    -0.11718120    -0.15451290
 h     -2.24037728    -0.68330958    -1.65323217
 h     -2.45752282    -1.67657926    -0.25023545
 h     -0.19317257     1.32640079     1.62504102
          17

 c      1.27608237    -0.31380282     0.03233652
 c      0.01695886    -1.12017658     0.13245375
 c     -1.00146641    -0.16259587     0.00810089
 c     -0.81359130     1.21868406     0.80414243
 c     -0.28902531     1.20709747    -0.53173628
 c      1.13561130     0.96823168    -0.38750553
 h     -0.08125453    -2.34083240     0.14034347
 h     -1.79097225     1.45438954     1.13763923
 h     -0.79364042     1.45677007    -1.37166605
 h      1.81281160     1.89101567    -0.47337402
 o      2.30706168    -0.97521026     0.39966681
 h      3.08975479    -0.44009033     0.31271495
 c     -2.41116310    -0.63898130    -0.57282031
 h     -3.34997330    -0.13370514    -0.15879257
 h     -2.21318386    -0.68321646    -1.67080565
 h     -2.46915105    -1.62945177    -0.29630807
 h     -0.16928387     1.33795240     1.61388913
          17

 c      1.25817315    -0.32707091     0.02430877
 c      0.01440584    -1.12548525     0.11482038
 c     -1.01680397    -0.17091750     0.01876368
 c     -0.80742630     1.22558448     0.81861727
 c     -0.27997268     1.20424613    -0.54235565
 c      1.13805736     0.96262264    -0.38661631
 h     -0.04132238    -2.28259113     0.17821141
 h     -1.80694356     1.43437027     1.12731572
 h     -0.77997709     1.41850218    -1.37637350
 h      1.83223425     1.88907865    -0.44588461
 o      2.31243989    -0.96115210     0.40353609
 h      3.04162758    -0.39227801     0.33302817
 c     -2.40608962    -0.63467403    -0.56854230
 h     -3.30362456    -0.15193923    -0.17187916
 h     -2.19456458    -0.67827998    -1.68457631
 h     -2.48418384    -1.60727060    -0.33438267
 h     -0.13001035     1.34422011     1.61528045
          17

 c      1.24004943    -0.34085190     0.01584684
 c      0.01200396    -1.12936194     0.09697330
 c     -1.03249193    -0.18042063     0.02871040
 c     -0.80286486     1.23260804     0.83190763
 c     -0.27082426     1.20002708    -0.54904131
 c      1.14131894     0.95761299    -0.38643430
 h     -0.00040326    -2.20620407     0.21533788
 h     -1.83244379     1.42434328     1.11598489
 h     -0.78628959     1.39180897    -1.41397924
 h      1.84537956     1.86896557    -0.41480989
 o      2.31821224    -0.94838678     0.40790171
 h      3.01426485    -0.33428664     0.35289469
 c     -2.39910303    -0.62770330    -0.56504405
 h     -3.25682292    -0.16529636    -0.18952926
 h     -2.18554211    -0.66750270    -1.68984542
 h     -2.50297978    -1.62263874    -0.36125497
 h     -0.07967269     1.34520139     1.62637403
          17

 c      1.22247551    -0.35495273     0.00699035
 c      0.00969672    -1.13031123     0.07918262
 c     -1.04784690    -0.19095814     0.03790751
 c     -0.79975676     1.23967662     0.84401004
 c     -0.26251580     1.19487679    -0.55240391
 c      1.14521693     0.95289412    -0.38691497
 h      0.03907519    -2.13274153     0.25143018
 h     -1.86043695     1.42416195     1.10411057
 h     -0.80549298     1.37332418    -1.47220582
 h      1.85252248     1.83223015    -0.38074525
 o      2.32415135    -0.93681291     0.41266148
 h      3.00648036    -0.26666190     0.37285875
 c     -2.38935767    -0.61947087    -0.56287859
 h     -3.22434549    -0.16563719    -0.20565413
 h     -2.18618426    -0.65044848    -1.68467202
 h     -2.52455803    -1.66757937    -0.37899352
 h     -0.02673976     1.34054735     1.64051847
          17

 c      1.20631411    -0.36904429    -0.00223261
 c      0.00731563    -1.12649225     0.06148847
 c     -1.06220250    -0.20231639     0.04632841
 c     -0.79794610     1.24672332     0.85502528
 c     -0.25623958     1.18933548    -0.55376894
 c      1.14934210     0.94787747    -0.38800010
 h      0.07592269    -2.08927731     0.28927201
 h     -1.88355186     1.43332566     1.09210309
 h     -0.82632449     1.35896255    -1.53170674
 h      1.85633463     1.78370886    -0.34432474
 o      2.33060732    -0.92578712     0.41768462
 h      3.00719473    -0.19912245     0.39380199
 c     -2.37662558    -0.61217412    -0.56211079
 h     -3.21701923    -0.14743390    -0.21553734
 h     -2.19551952    -0.62731572    -1.66999699
 h     -2.54646161    -1.72183379    -0.39145671
 h      0.01989045     1.33015398     1.65126210
          17

 c      1.19248519    -0.38266283    -0.01180227
 c      0.00460963    -1.11738024     0.04392546
 c     -1.07496054    -0.21416845     0.05397285
 c     -0.79728722     1.25364478     0.86491556
 c     -0.25283606     1.18383026    -0.55415987
 c      1.15304617     0.94176529    -0.38965675
 h      0.11001904    -2.08970242     0.33188135
 h     -1.89621177     1.45119104     1.08061049
 h     -0.84033880     1.34622775    -1.57764159
 h      1.86185094     1.73111580    -0.30589385
 o      2.33791513    -0.91460960     0.42287499
 h      3.00536018    -0.14289271     0.41600306
 c     -2.36192625    -0.60717281    -0.56225068
 h     -3.23274756    -0.11261823    -0.21952787
 h     -2.21161290    -0.59886312    -1.64973257
 h     -2.56605016    -1.76750975    -0.40137062
 h      0.05339400     1.31442841     1.65444840
          17

 c      1.18190182    -0.39527230    -0.02169534
 c      0.00147714    -1.10489250     0.02701743
 c     -1.08564292    -0.22606947     0.06088394
 c     -0.79763296     1.26029980     0.87346175
 c     -0.25268281     1.17867041    -0.55410512
 c      1.15556035     0.93374995    -0.39190352
 h      0.13974813    -2.12108885     0.37627525
 h     -1.89548567     1.47703790     1.07051857
 h     -0.84310534     1.33407647    -1.60171847
 h      1.87518446     1.68311704    -0.26526675
 o      2.34613117    -0.90285530     0.42817561
 h      2.99468630    -0.10531008     0.43913091
 c     -2.34722715    -0.60471469    -0.56241232
 h     -3.25858843    -0.06941086    -0.22177207
 h     -2.23193730    -0.56611092    -1.63033243
 h     -2.58129678    -1.79371963    -0.41014080
 h      0.06979596     1.29421600     1.64847747
          17

 c      1.17537270    -0.40638812    -0.03186493
 c     -0.00199458    -1.09187727     0.01162704
 c     -1.09391759    -0.23750622     0.06714472
 c     -0.79882402     1.26651992     0.88029286
 c     -0.25578535     1.17407700    -0.55376116
 c      1.15630952     0.92337868    -0.39478451
 h      0.16190792    -2.16020640     0.41490591
 h     -1.88124951     1.51014225     1.06285714
 h     -0.83326761     1.32233164    -1.60065475
 h      1.90013090     1.64542941    -0.22207579
 o      2.35504898    -0.89044007     0.43354853
 h      2.97377346    -0.08856363     0.46260749
 c     -2.33450344    -0.60452099    -0.56176554
 h     -3.28069360    -0.02682202    -0.22609928
 h     -2.25401366    -0.52996833    -1.61884383
 h     -2.59092110    -1.79534239    -0.41841073
 h      0.06801477     1.27061877     1.63400763
          17

 c      1.17349591    -0.41568676    -0.04222886
 c     -0.00565744    -1.08058115    -0.00151658
 c     -1.09960558    -0.24795846     0.07285403
 c     -0.80069975     1.27211751     0.88491009
 c     -0.26185714     1.17018602    -0.55299721
 c      1.15523341     0.91083826    -0.39827592
 h      0.17383160    -2.19015731     0.44115086
 h     -1.85610140     1.54991693     1.05870260
 h     -0.81189952     1.31138045    -1.57514210
 h      1.93469616     1.61774213    -0.17690264
 o      2.36424302    -0.87763162     0.43895384
 h      2.94560862    -0.08934695     0.48597120
 c     -2.32518615    -0.60617769    -0.55993243
 h     -3.28981634     0.00855012    -0.23421832
 h     -2.27593648    -0.49117323    -1.61941990
 h     -2.59442013    -1.77147153    -0.42639617
 h      0.04991388     1.24479450     1.61378409
          17

 c      1.17657249    -0.42305993    -0.05267134
 c     -0.00930759    -1.07240065    -0.01196254
 c     -1.10268466    -0.25694021     0.07809193
 c     -0.80314490     1.27689635     0.88670017
 c     -0.27033204     1.16702853    -0.55135715
 c      1.15275555     0.89684220    -0.40222504
 h      0.17410251    -2.20235081     0.45110257
 h     -1.82496978     1.59608528     1.05906557
 h     -0.78266792     1.30218938    -1.53030287
 h      1.97164398     1.59512655    -0.13199106
 o      2.37307796    -0.86508781     0.44432584
 h      2.91749657    -0.09815597     0.50928106
 c     -2.32007904    -0.60912839    -0.55715145
 h     -3.28162506     0.03284884    -0.24599962
 h     -2.29636284    -0.45074395    -1.63070598
 h     -2.59227057    -1.72521083    -0.43396682
 h      0.02045348     1.21770388     1.59262701
          17

 c      1.18456276    -0.42861354    -0.06305239
 c     -0.01263465    -1.06807464    -0.01948892
 c     -1.10328944    -0.26402986     0.08288572
 c     -0.80615850     1.28068550     0.88498841
 c     -0.28032078     1.16450112    -0.54791751
 c      1.14944874     0.88227750    -0.40640103
 h      0.16226145    -2.19382142     0.44308779
 h     -1.79394598     1.64868807     1.06470760
 h     -0.75255956     1.29654526    -1.47739747
 h      2.00243578     1.57206488    -0.09061903
 o      2.38079446    -0.85378698     0.44955351
 h      2.89976225    -0.10040794     0.53347574
 c     -2.31939561    -0.61247066    -0.55412328
 h     -3.25568087     0.04451192    -0.26011903
 h     -2.31414787    -0.41045223    -1.64681748
 h     -2.58642554    -1.66501203    -0.44057371
 h     -0.01270521     1.18979187     1.57704887
          17

 c      1.19709649    -0.43263159    -0.07321911
 c     -0.01522712    -1.06782287    -0.02405502
 c     -1.10169403    -0.26890294     0.08718684
 c     -0.80986686     1.28340349     0.87922725
 c     -0.29062959     1.16235280    -0.54124481
 c      1.14575923     0.86796190    -0.41058831
 h      0.13852868    -2.16553366     0.41714738
 h     -1.76806023     1.70760618     1.07583573
 h     -0.73185179     1.29724267    -1.43448571
 h      2.02041762     1.54504349    -0.05597678
 o      2.38687596    -0.84453695     0.45451526
 h      2.90004277    -0.08436302     0.55991870
 c     -2.32273240    -0.61477068    -0.55169096
 h     -3.21495679     0.04419724    -0.27439522
 h     -2.32818807    -0.37273382    -1.66077855
 h     -2.58096716    -1.60674858    -0.44510824
 h     -0.04137723     1.16086319     1.57354431
          17

 c      1.21353146    -0.43552239    -0.08301632
 c     -0.01665795    -1.07133333    -0.02581258
 c     -1.09826420    -0.27137139     0.09087003
 c     -0.81439028     1.28511607     0.86935001
 c     -0.30010267     1.16026601    -0.53000260
 c      1.14191909     0.85456316    -0.41464381
 h      0.10381898    -2.12263578     0.37513797
 h     -1.74894306     1.77155191     1.09171798
 h     -0.73022677     1.30731041    -1.41963495
 h      2.02188440     1.51310433    -0.03044454
 o      2.39150022    -0.83729117     0.45919530
 h      2.91623861    -0.05210781     0.58865585
 c     -2.32905363    -0.61426302    -0.55060415
 h     -3.16620733     0.03538066    -0.28576008
 h     -2.33756470    -0.34016875    -1.66729352
 h     -2.58181166    -1.57239681    -0.44601924
 h     -0.06095443     1.13062427     1.58527506
          17

 c      1.23303649    -0.43776665    -0.09229499
 c     -0.01660745    -1.07759236    -0.02517005
 c     -1.09338630    -0.27141681     0.09376032
 c     -0.81967977     1.28603241     0.85606108
 c     -0.30826425     1.15807697    -0.51429214
 c      1.13795833     0.84257174    -0.41851414
 h      0.05991905    -2.07658431     0.32139726
 h     -1.73432630     1.83728559     1.11046376
 h     -0.74917792     1.32764664    -1.43567134
 h      2.00613359     1.47760262    -0.01524447
 o      2.39539861    -0.83129389     0.46373075
 h      2.93871531    -0.01716062     0.61768096
 c     -2.33693719    -0.61000340    -0.55138051
 h     -3.12057003     0.02525001    -0.29003755
 h     -2.34171982    -0.31491947    -1.66381236
 h     -2.59340418    -1.57784779    -0.44238727
 h     -0.07310349     1.09969856     1.60954809
          17

 c      1.25467218    -0.43986615    -0.10092093
 c     -0.01492647    -1.08471366    -0.02282098
 c     -1.08740981    -0.26919267     0.09567506
 c     -0.82555246     1.28645021     0.84074716
 c     -0.31539258     1.15588908    -0.49596049
 c      1.13371318     0.83226344    -0.42224257
 h      0.00923179    -2.04731799     0.26295067
 h     -1.71991779     1.89997315     1.12926241
 h     -0.78088677     1.35575631    -1.46702551
 h      1.97551677     1.44198781    -0.01016959
 o      2.39934929    -0.82579445     0.46832069
 h      2.95814341     0.00713844     0.64431745
 c     -2.34508665    -0.60314974    -0.55418538
 h     -3.09210900     0.02396381    -0.28220612
 h     -2.34054405    -0.29829009    -1.65061129
 h     -2.61451001    -1.61751792    -0.43536095
 h     -0.08377111     1.06995331     1.63910578
          17

 c      1.27745940    -0.44227880    -0.10878821
 c     -0.01154252    -1.09047358    -0.01948726
 c     -1.08064102    -0.26498330     0.09646085
 c     -0.83185281     1.28669335     0.82510333
 c     -0.32188861     1.15390853    -0.47737268
 c      1.12880735     0.82365177    -0.42598303
 h     -0.04667103    -2.05739252     0.20641809
 h     -1.70187539     1.95449414     1.14503497
 h     -0.81546031     1.38759732    -1.49430769
 h      1.93566452     1.41176410    -0.01328589
 o      2.40392941    -0.82039156     0.47313940
 h      2.96913663     0.01330769     0.66653046
 c     -2.35280394    -0.59602941    -0.55874121
 h     -3.09092235     0.03910906    -0.25852033
 h     -2.33441898    -0.29045877    -1.63060156
 h     -2.63975740    -1.67028894    -0.42757094
 h     -0.09901770     1.04379139     1.66582651
          17

 c      1.30044364    -0.44533119    -0.11583812
 c     -0.00640368    -1.09412452    -0.01541034
 c     -1.07337467    -0.25914160     0.09601720
 c     -0.83853462     1.28705765     0.81079489
 c     -0.32788168     1.15227619    -0.46052990
 c      1.12268279     0.81647638    -0.42999555
 h     -0.10750792    -2.11144836     0.15217202
 h     -1.67826610     1.99672414     1.15510681
 h     -0.84572679     1.41956706    -1.50428537
 h      1.89515115     1.39414029    -0.02093069
 o      2.40948516    -0.81504918     0.47830206
 h      2.97036640     0.00001821     0.68341198
 c     -2.36033536    -0.59013363    -0.56420682
 h     -3.11485243     0.06842008    -0.22004440
 h     -2.32421383    -0.29036750    -1.60910944
 h     -2.66397969    -1.71626644    -0.42142459
 h     -0.12258259     1.02329813     1.68344696
          17

 c      1.32274844    -0.44916090    -0.12206510
 c      0.00027907    -1.09711604    -0.01046264
 c     -1.06591343    -0.25204729     0.09429409
 c     -0.84563409     1.28776534     0.79924728
 c     -0.33325036     1.15102747    -0.44692683
 c      1.11480694     0.81033050    -0.43455287
 h     -0.17102636    -2.18835778     0.09608796
 h     -1.64945054     2.02430208     1.15765591
 h     -0.86762673     1.44909072    -1.49060046
 h      1.86305915     1.39625714    -0.02887333
 o      2.41611885    -0.81007342     0.48384093
 h      2.96435335    -0.02830632     0.69545048
 c     -2.36856477    -0.58570859    -0.56926563
 h     -3.15175326     0.10139679    -0.17305624
 h     -2.31117754    -0.29586616    -1.59314847
 h     -2.68381197    -1.74315817    -0.41843174
 h     -0.15547865     1.00978196     1.68852157
          17

 c      1.34360639    -0.45372371    -0.12749779
 c      0.00798735    -1.10134587    -0.00468995
 c     -1.05854963    -0.24410113     0.09126895
 c     -0.85319331     1.28892359     0.79148114
 c     -0.33777174     1.15011148    -0.43757519
 c      1.10507880     0.80496697    -0.43972905
 h     -0.23217555    -2.26181165     0.03636254
 h     -1.61803432     2.03705201     1.15197644
 h     -0.87942532     1.47457200    -1.45200442
 h      1.84410751     1.42147409    -0.03497095
 o      2.42364649    -0.80612061     0.48967223
 h      2.95773696    -0.06138705     0.70488485
 c     -2.37827685    -0.58246231    -0.57259543
 h     -3.18877896     0.12732083    -0.12553726
 h     -2.29676265    -0.30441376    -1.58921121
 h     -2.69747025    -1.74522751    -0.41927372
 h     -0.19629671     1.00358375     1.68059172
          17

 c      1.36238067    -0.45883147    -0.13217012
 c      0.01612970    -1.10792799     0.00161564
 c     -1.05153650    -0.23571578     0.08692816
 c     -0.86118253     1.29048424     0.78793863
 c     -0.34123223     1.14940783    -0.43292847
 c      1.09407979     0.80055130    -0.44525896
 h     -0.28569025    -2.31456491    -0.02549682
 h     -1.58879124     2.03731315     1.13864263
 h     -0.88136568     1.49544643    -1.39150305
 h      1.83556382     1.46644330    -0.04101140
 o      2.43163946    -0.80408813     0.49559789
 h      2.96025630    -0.08487218     0.71548268
 c     -2.38980153    -0.57997320    -0.57339005
 h     -3.21719297     0.13941950    -0.08423248
 h     -2.28258024    -0.31422040    -1.59980636
 h     -2.70438840    -1.72153242    -0.42392345
 h     -0.24142257     1.00392713     1.66238786
          17

 c      1.37858246    -0.46418919    -0.13610000
 c      0.02417516    -1.11718850     0.00806697
 c     -1.04507268    -0.22729059     0.08126089
 c     -0.86946272     1.29222439     0.78834724
 c     -0.34343424     1.14870248    -0.43271564
 c      1.08282580     0.79755708    -0.45067490
 h     -0.32751901    -2.33839722    -0.08654065
 h     -1.56843738     2.03006363     1.11950714
 h     -0.87614772     1.51270575    -1.31694744
 h      1.82998660     1.52259085    -0.05123836
 o      2.43976397    -0.80462140     0.50144205
 h      2.97911718    -0.08826316     0.73023905
 c     -2.40300812    -0.57767321    -0.57159351
 h     -3.23246957     0.13484223    -0.05376168
 h     -2.27054489    -0.32485770    -1.62151208
 h     -2.70517119    -1.67555238    -0.43163524
 h     -0.28511955     1.00876678     1.64018487
          17

 c      1.39187632    -0.46943631    -0.13927892
 c      0.03167404    -1.12895406     0.01427111
 c     -1.03929904    -0.21918495     0.07425962
 c     -0.87782187     1.29379827     0.79177049
 c     -0.34409592     1.14760444    -0.43581188
 c      1.07233039     0.79645246    -0.45555154
 h     -0.35488986    -2.33080575    -0.14358638
 h     -1.56456988     2.02208057     1.09721737
 h     -0.87002528     1.52995764    -1.24222453
 h      1.82018698     1.58024566    -0.06953335
 o      2.44822461    -0.80753297     0.50725124
 h      3.01181608    -0.07418357     0.74812552
 c     -2.41736739    -0.57472474    -0.56775082
 h     -3.23334453     0.11375421    -0.03663397
 h     -2.26285664    -0.33671795    -1.64679505
 h     -2.70187628    -1.61631520    -0.44083787
 h     -0.32010444     1.01492964     1.62346778
          17

 c      1.40208032    -0.47420407    -0.14166444
 c      0.03826527    -1.14272812     0.01986073
 c     -1.03430350    -0.21170056     0.06592556
 c     -0.88606221     1.29489508     0.79702600
 c     -0.34280333     1.14549910    -0.44044370
 c      1.06338198     0.79750209    -0.45962203
 h     -0.36616646    -2.29311158    -0.19371736
 h     -1.58297312     2.01913937     1.07397504
 h     -0.87271956     1.55386650    -1.18567252
 h      1.80176360     1.63150991    -0.09803608
 o      2.45762415    -0.81200726     0.51324457
 h      3.04820668    -0.05498119     0.76477326
 c     -2.43198694    -0.56994634    -0.56270504
 h     -3.22146096     0.07901553    -0.03318179
 h     -2.26164110    -0.35007525    -1.66768435
 h     -2.69832396    -1.55993061    -0.44910212
 h     -0.33973918     1.01920040     1.62209924
          17

 c      1.40916271    -0.47817311    -0.14317234
 c      0.04371569    -1.15770646     0.02452260
 c     -1.03012632    -0.20508012     0.05628176
 c     -0.89404700     1.29541118     0.80337804
 c     -0.33939127     1.14184118    -0.44510587
 c      1.05653022     0.80072771    -0.46277100
 h     -0.36108804    -2.23045573    -0.23470626
 h     -1.62413977     2.02226194     1.05027108
 h     -0.89208099     1.59054916    -1.16068518
 h      1.77333380     1.67118573    -0.13714759
 o      2.46845783    -0.81723422     0.51958966
 h      3.07838582    -0.04243474     0.77591742
 c     -2.44566567    -0.56209416    -0.55738932
 h     -3.20196347     0.03663749    -0.04097137
 h     -2.26853564    -0.36459347    -1.67832452
 h     -2.69930840    -1.52726443    -0.45366141
 h     -0.34176473     1.02037316     1.64073321
          17

 c      1.41323434    -0.48111150    -0.14367269
 c      0.04801810    -1.17263337     0.02807085
 c     -1.02676837    -0.19950503     0.04538814
 c     -0.90167918     1.29546490     0.81088019
 c     -0.33460004     1.13674189    -0.44955882
 c      1.05212088     0.80592675    -0.46499417
 h     -0.34172580    -2.15366160    -0.26592301
 h     -1.68220002     2.02678802     1.02509044
 h     -0.92568508     1.63851632    -1.16495046
 h      1.73612357     1.69689770    -0.18592817
 o      2.48087219    -0.82269211     0.52629197
 h      3.09656475    -0.04316449     0.77915214
 c     -2.45709374    -0.55093710    -0.55270991
 h     -3.18462933    -0.00361119    -0.05385076
 h     -2.28444972    -0.37930689    -1.67590199
 h     -2.70739410    -1.53188755    -0.45287265
 h     -0.33020367     1.02033081     1.67542118
          17

 c      1.41453471    -0.48288245    -0.14299539
 c      0.05153879    -1.18555629     0.03060019
 c     -1.02420472    -0.19508807     0.03334655
 c     -0.90889596     1.29526438     0.81998927
 c     -0.32990491     1.13094945    -0.45445512
 c      1.05028158     0.81267802    -0.46637199
 h     -0.31408751    -2.08227549    -0.29012790
 h     -1.74766188     2.02552046     0.99739840
 h     -0.96236928     1.68874770    -1.18506848
 h      1.69373548     1.70929671    -0.24242427
 o      2.49465993    -0.82816324     0.53319667
 h      3.10139385    -0.05846015     0.77405055
 c     -2.46515741    -0.53816776    -0.54940997
 h     -3.18313220    -0.02964501    -0.06236343
 h     -2.30945211    -0.39281654    -1.66084173
 h     -2.72016307    -1.56765176    -0.44724633
 h     -0.31281793     1.02262715     1.71674612
          17

 c      1.41341080    -0.48342922    -0.14094390
 c      0.05503067    -1.19391316     0.03260980
 c     -1.02239904    -0.19186264     0.02028676
 c     -0.91568205     1.29497469     0.83101283
 c     -0.32672588     1.12524606    -0.46035418
 c      1.05085897     0.82032643    -0.46705061
 h     -0.28819004    -2.04371284    -0.31481153
 h     -1.81109097     2.01237415     0.96719405
 h     -0.99103296     1.73159524    -1.20822838
 h      1.65209392     1.71250567    -0.30399889
 o      2.50929384    -0.83373450     0.54001492
 h      3.09584707    -0.08445723     0.76200330
 c     -2.46935337    -0.52627488    -0.54770754
 h     -3.20779314    -0.03335876    -0.05884282
 h     -2.34271687    -0.40357505    -1.63698008
 h     -2.73255962    -1.61542901    -0.43844059
 h     -0.29718685     1.03038817     1.75527731
          17

 c      1.41029583    -0.48273802    -0.13731573
 c      0.05907010    -1.19590786     0.03460523
 c     -1.02130892    -0.18977915     0.00634649
 c     -0.92206042     1.29465359     0.84388754
 c     -0.32602787     1.12012265    -0.46738989
 c      1.05340107     0.82799876    -0.46720274
 h     -0.27145422    -2.05726392    -0.34722049
 h     -1.86519467     1.98396444     0.93557467
 h     -1.00473835     1.76060371    -1.22645193
 h      1.61892081     1.71405333    -0.36794155
 o      2.52395123    -0.83982985     0.54635263
 h      3.08734757    -0.11185220     0.74606288
 c     -2.47033354    -0.51675137    -0.54681375
 h     -3.25541869    -0.01722772    -0.04436207
 h     -2.38264290    -0.41014138    -1.61159422
 h     -2.74049408    -1.65742692    -0.42793628
 h     -0.28870088     1.04538175     1.78443945
          17

 c      1.40568177    -0.48080886    -0.13192705
 c      0.06335556    -1.19223731     0.03626035
 c     -1.02088739    -0.18870193    -0.00834623
 c     -0.92807274     1.29424077     0.85821153
 c     -0.32830241     1.11578591    -0.47537666
 c      1.05729138     0.83480725    -0.46695748
 h     -0.26054884    -2.11389189    -0.38413331
 h     -1.90541609     1.93963768     0.90434723
 h     -1.00040437     1.77260162    -1.23579886
 h      1.60169590     1.72248927    -0.43244006
 o      2.53764560    -0.84711610     0.55178656
 h      3.08621791    -0.12763499     0.73005543
 c     -2.46959862    -0.50989550    -0.54522897
 h     -3.31150823     0.00886806    -0.02690415
 h     -2.42736924    -0.41138249    -1.59396167
 h     -2.74178931    -1.68243336    -0.41669506
 h     -0.29025735     1.06803296     1.80098149
          17

 c      1.40007303    -0.47766048    -0.12463307
 c      0.06716805    -1.18512277     0.03665296
 c     -1.02108046    -0.18843306    -0.02367549
 c     -0.93376555     1.29357559     0.87332381
 c     -0.33362230     1.11224044    -0.48393677
 c      1.06204079     0.84029156    -0.46636505
 h     -0.24695609    -2.18753193    -0.41461837
 h     -1.93005170     1.88104767     0.87560807
 h     -0.97785654     1.76703014    -1.23517227
 h      1.60412082     1.74203507    -0.49706209
 o      2.54964033    -0.85602310     0.55602949
 h      3.09950254    -0.12286872     0.71620934
 c     -2.46856134    -0.50550803    -0.54169572
 h     -3.36114248     0.03537027    -0.01407326
 h     -2.47541874    -0.40672515    -1.59117328
 h     -2.73573928    -1.68497204    -0.40525126
 h     -0.30241079     1.09765942     1.80477815
          17

 c      1.39394474    -0.47334942    -0.11534190
 c      0.07005866    -1.17650156     0.03506958
 c     -1.02182300    -0.18874445    -0.03952832
 c     -0.93917882     1.29242017     0.88834587
 c     -0.34165817     1.10931417    -0.49252837
 c      1.06748584     0.84472463    -0.46547615
 h     -0.22514796    -2.25613805    -0.42973535
 h     -1.94047099     1.81177695     0.85138104
 h     -0.93961650     1.74586001    -1.22610781
 h      1.62403062     1.76877990    -0.56172874
 o      2.55987036    -0.86619447     0.55904619
 h      3.12444380    -0.10145032     0.70344363
 c     -2.46813082    -0.50325380    -0.53586449
 h     -3.39436613     0.05615345    -0.00994374
 h     -2.52565259    -0.39642396    -1.60332241
 h     -2.72267420    -1.66384686    -0.39379396
 h     -0.32336178     1.13267645     1.79883080
          17

 c      1.38772426    -0.46796942    -0.10401899
 c      0.07191763    -1.16758979     0.03120863
 c     -1.02303473    -0.18940458    -0.05578603
 c     -0.94432836     1.29047714     0.90220062
 c     -0.35165825     1.10660273    -0.50037483
 c      1.07368180     0.84886157    -0.46444124
 h     -0.19341340    -2.30659064    -0.42510795
 h     -1.94145230     1.73700317     0.83330271
 h     -0.89144808     1.71434171    -1.21364086
 h      1.65524502     1.79336616    -0.62531029
 o      2.56874390    -0.87670410     0.56093810
 h      3.15152844    -0.07657794     0.68914494
 c     -2.46879330    -0.50265332    -0.52828672
 h     -3.40610081     0.06817104    -0.01548281
 h     -2.57648364    -0.38160628    -1.62325049
 h     -2.70385699    -1.62185224    -0.38215878
 h     -0.34884383     1.17086088     1.78939190
          17

 c      1.38178417    -0.46163261    -0.09068825
 c      0.07283707    -1.15908529     0.02506204
 c     -1.02462079    -0.19020376    -0.07232622
 c     -0.94917167     1.28741845     0.91370393
 c     -0.36246422     1.10339612    -0.50636400
 c      1.08068257     0.85343986    -0.46349361
 h     -0.15225097    -2.33213571    -0.39959711
 h     -1.94100636     1.66275374     0.82232950
 h     -0.84275304     1.68190961    -1.20753355
 h      1.69096513     1.80656431    -0.68556013
 o      2.57665439    -0.88667481     0.56178333
 h      3.17202223    -0.06078969     0.67156719
 c     -2.47071841    -0.50294559    -0.51995636
 h     -3.39498271     0.07063373    -0.02952211
 h     -2.62552358    -0.36401773    -1.64120287
 h     -2.68166196    -1.56683302    -0.36969149
 h     -0.37263328     1.20988719     1.78521460
          17

 c      1.37643236    -0.45444987    -0.07543347
 c      0.07302139    -1.15135702     0.01680874
 c     -1.02647686    -0.19098345    -0.08903213
 c     -0.95357221     1.28295135     0.92185246
 c     -0.37276154     1.09883105    -0.50919013
 c      1.08844162     0.85889250    -0.46286167
 h     -0.10330225    -2.33003293    -0.35402529
 h     -1.94840744     1.59440021     0.81865635
 h     -0.80434013     1.66048920    -1.22076751
 h      1.72574656     1.80239368    -0.73993382
 o      2.58376762    -0.89556151     0.56159608
 h      3.18120527    -0.06138415     0.65035494
 c     -2.47372830    -0.50296390    -0.51192373
 h     -3.36295766     0.06478162    -0.04918280
 h     -2.67006392    -0.34567419    -1.64926845
 h     -2.65976127    -1.51324718    -0.35496793
 h     -0.38876724     1.24812068     1.79438882
          17

 c      1.37189903    -0.44651472    -0.05840197
 c      0.07275296    -1.14448933     0.00677981
 c     -1.02849483    -0.19167683    -0.10579794
 c     -0.95734689     1.27692829     0.92623657
 c     -0.38168472     1.09254526    -0.50811461
 c      1.09682273     0.86529357    -0.46269776
 h     -0.04896992    -2.30094786    -0.29068153
 h     -1.96987881     1.53500514     0.82218538
 h     -0.78187942     1.65700499    -1.26085548
 h      1.75599736     1.77860756    -0.78629282
 o      2.59001250    -0.90317111     0.56034726
 h      3.17847309    -0.08008669     0.62614848
 c     -2.47723647    -0.50132747    -0.50517223
 h     -3.31588920     0.05436617    -0.06967945
 h     -2.70770302    -0.32857425    -1.64307976
 h     -2.64255377    -1.48059887    -0.33574621
 h     -0.39502085     1.28496008     1.81926450
          17

 c      1.36832302    -0.43790128    -0.03980556
 c      0.07238463    -1.13817725    -0.00453297
 c     -1.03056265    -0.19233687    -0.12252844
 c     -0.96046512     1.26943665     0.92719580
 c     -0.38917186     1.08522575    -0.50373651
 c      1.10561209     0.87239499    -0.46304095
 h      0.00768015    -2.25012631    -0.21330465
 h     -2.00460417     1.48487499     0.83311306
 h     -0.77198415     1.66701498    -1.32097059
 h      1.78003738     1.73636292    -0.82334716
 o      2.59509004    -0.90965616     0.55798908
 h      3.16720216    -0.11315325     0.60015141
 c     -2.48030816    -0.49739978    -0.50054838
 h     -3.26456363     0.04647357    -0.08383881
 h     -2.73672572    -0.31444086    -1.62187167
 h     -2.63310332    -1.48303577    -0.31023379
 h     -0.39423405     1.32011524     1.85426677
          17

 c      1.36574642    -0.42866575    -0.01991871
 c      0.07231610    -1.13151005    -0.01648532
 c     -1.03255922    -0.19312987    -0.13913893
 c     -0.96319860     1.26075856     0.92552819
 c     -0.39552223     1.07814374    -0.49753587
 c      1.11448468     0.87966987    -0.46379545
 h      0.06320257    -2.18996964    -0.12688434
 h     -2.04523290     1.44276614     0.85178173
 h     -0.76741669     1.67996564    -1.38524809
 h      1.79831594     1.68001017    -0.85105721
 o      2.59846168    -0.91553191     0.55448018
 h      3.15495490    -0.15111965     0.57370886
 c     -2.48190145    -0.49232334    -0.49854243
 h     -3.22348391     0.05094019    -0.08260648
 h     -2.75635241    -0.30444332    -1.58827810
 h     -2.63135127    -1.51660171    -0.27940938
 h     -0.39179523     1.35270781     1.88941900
          17

 c      1.36412729    -0.41884663     0.00092828
 c      0.07290970    -1.12291637    -0.02840445
 c     -1.03434901    -0.19428992    -0.15555690
 c     -0.96601832     1.25123742     0.92210569
 c     -0.40091865     1.07243248    -0.49095412
 c      1.12295133     0.88635682    -0.46470947
 h      0.11475020    -2.14090077    -0.03611142
 h     -2.08219167     1.40733204     0.87800865
 h     -0.76273425     1.68720788    -1.43935805
 h      1.81381406     1.61693376    -0.87109904
 o      2.59942556    -0.92156663     0.54982208
 h      3.15228441    -0.18061474     0.54772881
 c     -2.48139330    -0.48824729    -0.49896480
 h     -3.20328947     0.07512637    -0.05897257
 h     -2.76704584    -0.29894454    -1.54828943
 h     -2.63525778    -1.56332267    -0.24700503
 h     -0.39244112     1.38123365     1.91530288
          17

 c      1.36337598    -0.40845731     0.02236084
 c      0.07439023    -1.11098702    -0.03981359
 c     -1.03578810    -0.19604800    -0.17171703
 c     -0.96938628     1.24118146     0.91766808
 c     -0.40535911     1.06885735    -0.48504534
 c      1.13036334     0.89157000    -0.46538043
 h      0.16113622    -2.12210649     0.05727430
 h     -2.10753389     1.37770179     0.91072593
 h     -0.75527194     1.68422176    -1.47430898
 h      1.83195180     1.55657954    -0.88699752
 o      2.59747457    -0.92829458     0.54408711
 h      3.16704862    -0.19223381     0.52226368
 c     -2.47917483    -0.48654368    -0.50066508
 h     -3.20147895     0.11648590    -0.01397150
 h     -2.77083285    -0.29733161    -1.51100756
 h     -2.64273159    -1.60516960    -0.21715610
 h     -0.39884447     1.40403657     1.92557401
          17

 c      1.36339550    -0.39748812     0.04398126
 c      0.07693876    -1.09600926    -0.05033863
 c     -1.03675084    -0.19855491    -0.18754682
 c     -0.97362246     1.23083153     0.91275201
 c     -0.40875315     1.06785970    -0.48050373
 c      1.13609027     0.89456479    -0.46536286
 h      0.20154950    -2.13379157     0.15311070
 h     -2.11659334     1.35343907     0.94809330
 h     -0.74428987     1.66972727    -1.48576712
 h      1.85859596     1.50759231    -0.90298164
 o      2.59274181    -0.93546531     0.53738520
 h      3.19733222    -0.18940319     0.49705519
 c     -2.47632133    -0.48738182    -0.50181181
 h     -3.20576678     0.16385143     0.04340633
 h     -2.77114814    -0.29812531    -1.48695223
 h     -2.65219942    -1.63044996    -0.19293580
 h     -0.41152707     1.41970479     1.91738876
          17

 c      1.36409535    -0.38594451     0.06540151
 c      0.08084136    -1.07986665    -0.05932612
 c     -1.03714626    -0.20184032    -0.20295209
 c     -0.97885957     1.22035155     0.90765051
 c     -0.41100202     1.06960677    -0.47772101
 c      1.13987893     0.89508026    -0.46439730
 h      0.23368170    -2.15810066     0.24776097
 h     -2.10836111     1.33437237     0.98780675
 h     -0.73028856     1.64473025    -1.47298395
 h      1.89593079     1.47394897    -0.92133170
 o      2.58589052    -0.94226806     0.52980690
 h      3.23318367    -0.18477939     0.47239172
 c     -2.47380144    -0.49037653    -0.50078949
 h     -3.20463966     0.20550234     0.10223909
 h     -2.77148313    -0.29975038    -1.48363478
 h     -2.66253098    -1.63353633    -0.17614235
 h     -0.42905155     1.42731415     1.89127483
          17

 c      1.36538421    -0.37389155     0.08627049
 c      0.08637207    -1.06448510    -0.06591898
 c     -1.03689895    -0.20582359    -0.21781372
 c     -0.98503778     1.20981215     0.90235511
 c     -0.41201968     1.07397997    -0.47675774
 c      1.14207014     0.89343794    -0.46256455
 h      0.25496415    -2.17669539     0.33458754
 h     -2.08562404     1.32048554     1.02746548
 h     -0.71485058     1.61233312    -1.43880042
 h      1.93985288     1.45381131    -0.94057040
 o      2.57763814    -0.94796394     0.52142405
 h      3.26419324    -0.19007694     0.44901769
 c     -2.47227064    -0.49497305    -0.49694905
 h     -3.19166278     0.23348235     0.15377536
 h     -2.77339291    -0.30168386    -1.50055606
 h     -2.67299933    -1.61347919    -0.16738178
 h     -0.44802584     1.42664137     1.85120922
          17

 c      1.36716373    -0.36146284     0.10628378
 c      0.09364820    -1.05109694    -0.06935386
 c     -1.03592183    -0.21034872    -0.23199719
 c     -0.99191275     1.19916829     0.89649750
 c     -0.41169378     1.08051601    -0.47721669
 c      1.14338805     0.89029121    -0.46018265
 h      0.26403831    -2.17880217     0.40735840
 h     -2.05507168     1.31192841     1.06502525
 h     -0.70094526     1.57829351    -1.39096628
 h      1.98222754     1.44237368    -0.95671922
 o      2.56850120    -0.95216239     0.51231786
 h      3.28359776    -0.21159935     0.42763316
 c     -2.47215431    -0.50045670    -0.49066998
 h     -3.16469005     0.24366499     0.19220593
 h     -2.77601981    -0.30473041    -1.52918223
 h     -2.68341766    -1.57363134    -0.16599008
 h     -0.46299830     1.41837280     1.80475742
          17

 c      1.36932612    -0.34884077     0.12518113
 c      0.10260498    -1.04031205    -0.06907635
 c     -1.03410819    -0.21522551    -0.24536621
 c     -0.99908425     1.18826215     0.88939453
 c     -0.40981300     1.08835826    -0.47809606
 c      1.14455865     0.88633514    -0.45759997
 h      0.26081924    -2.16011929     0.46165676
 h     -2.02659755     1.30907578     1.09928580
 h     -0.69341582     1.55171091    -1.34388467
 h      2.01508821     1.43513837    -0.96579949
 o      2.55875565    -0.95481798     0.50259608
 h      3.28896863    -0.25030360     0.40858823
 c     -2.47360434    -0.50587857    -0.48291191
 h     -3.12441291     0.23491046     0.21432359
 h     -2.77753225    -0.31016484    -1.55813920
 h     -2.69448451    -1.52246709    -0.16971392
 h     -0.46691709     1.40402708     1.76214092
          17

 c      1.37175276    -0.33623276     0.14274066
 c      0.11301471    -1.03231207    -0.06473661
 c     -1.03133768    -0.22027358    -0.25779696
 c     -1.00606814     1.17690909     0.88037945
 c     -0.40607290     1.09640041    -0.47798787
 c      1.14608515     0.88217862    -0.45507978
 h      0.24611044    -2.12052803     0.49492296
 h     -2.01037931     1.31245436     1.13003667
 h     -0.69841730     1.54361086    -1.31653217
 h      2.03303470     1.42929097    -0.96523882
 o      2.54842576    -0.95619344     0.49240373
 h      3.28241857    -0.30245067     0.39168235
 c     -2.47638172    -0.51002923    -0.47483027
 h     -3.07374170     0.20886306     0.21947156
 h     -2.77656899    -0.31885970    -1.57797428
 h     -2.70820839    -1.47448782    -0.17441409
 h     -0.45334233     1.38511146     1.73256937
          17

 c      1.37431711    -0.32385387     0.15877292
 c      0.12450078    -1.02693030    -0.05619034
 c     -1.02748273    -0.22536183    -0.26918729
 c     -1.01241545     1.16506241     0.86938121
 c     -0.40035613     1.10386594    -0.47612857
 c      1.14819359     0.87832005    -0.45277153
 h      0.22137570    -2.06326033     0.50652017
 h     -2.01177820     1.32234314     1.15730039
 h     -0.71963890     1.56048357    -1.32047952
 h      2.03377795     1.42381868    -0.95415673
 o      2.53724304    -0.95684396     0.48193542
 h      3.27124289    -0.35992709     0.37594045
 c     -2.47981351    -0.51175185    -0.46762605
 h     -3.01808957     0.17070798     0.21032211
 h     -2.77274115    -0.33094556    -1.58293503
 h     -2.72763346    -1.44758453    -0.17486927
 h     -0.42034871     1.36173594     1.71874864
          17

 c      1.37689370    -0.31191385     0.17311729
 c      0.13654813    -1.02358271    -0.04356845
 c     -1.02241059    -0.23041677    -0.27946117
 c     -1.01782985     1.15289781     0.85719798
 c     -0.39309473     1.11085565    -0.47339741
 c      1.15083795     0.87513505    -0.45070335
 h      0.18869756    -1.99581993     0.49852433
 h     -2.02804770     1.33816000     1.18007425
 h     -0.75376343     1.59814017    -1.34828712
 h      2.01812452     1.41939517    -0.93332107
 o      2.52468826    -0.95751741     0.47143685
 h      3.26721575    -0.41191326     0.35957995
 c     -2.48294030    -0.51091999    -0.46241761
 h     -2.96614542     0.13058901     0.19452666
 h     -2.76658302    -0.34578602    -1.57108042
 h     -2.75454613    -1.45294037    -0.16786928
 h     -0.37262786     1.33234343     1.71520957
          17

 c      1.37936189    -0.30060606     0.18564185
 c      0.14854335    -1.02107057    -0.02742553
 c     -1.01599371    -0.23538445    -0.28856831
 c     -1.02218195     1.14071141     0.84510028
 c     -0.38510329     1.11800404    -0.47158335
 c      1.15369265     0.87284537    -0.44877133
 h      0.15060834    -1.93235381     0.47734058
 h     -2.05057322     1.35826989     1.19611048
 h     -0.79245677     1.64586602    -1.38176074
 h      1.99008541     1.41843455    -0.90516246
 o      2.51038305    -0.95880963     0.46115411
 h      3.28038755    -0.45045678     0.34084807
 c     -2.48481661    -0.50922879    -0.46006377
 h     -2.92949990     0.10346865     0.18534323
 h     -2.75942409    -0.36208017    -1.54424527
 h     -2.78663261    -1.48557445    -0.15499849
 h     -0.31910461     1.29512139     1.71279366
          17

 c      1.38159919    -0.29009799     0.19624888
 c      0.15988911    -1.01750301    -0.00881422
 c     -1.00814732    -0.24017721    -0.29647740
 c     -1.02540739     1.12876974     0.83424244
 c     -0.37714968     1.12585359    -0.47215662
 c      1.15615202     0.87148862    -0.44674155
 h      0.10921644    -1.89466173     0.45437953
 h     -2.06983858     1.38046826     1.20298137
 h     -0.82765290     1.69381913    -1.40571755
 h      1.95686550     1.42517666    -0.87367998
 o      2.49470366    -0.96079247     0.45123671
 h      3.30943560    -0.47644375     0.31958967
 c     -2.48485740    -0.50917562    -0.46077438
 h     -2.91767824     0.10227340     0.19547856
 h     -2.75336982    -0.37807315    -1.50841389
 h     -2.81844358    -1.52968900    -0.14081847
 h     -0.26894683     1.24931431     1.70376802
          17

 c      1.38348294    -0.28051860     0.20488665
 c      0.17013784    -1.01112541     0.01117879
 c     -0.99888675    -0.24463478    -0.30316734
 c     -1.02740103     1.11723872     0.82535518
 c     -0.36978942     1.13465642    -0.47589939
 c      1.15744991     0.87096080    -0.44431784
 h      0.06511915    -1.90280279     0.44041937
 h     -2.07866776     1.40262869     1.19913246
 h     -0.85377896     1.73548208    -1.41178606
 h      1.92751949     1.44503050    -0.84358900
 o      2.47875629    -0.96316685     0.44172125
 h      3.34202838    -0.49709235     0.29744076
 c     -2.48321640    -0.51211836    -0.46333973
 h     -2.93034938     0.12625820     0.22460877
 h     -2.75132242    -0.39181880    -1.47394184
 h     -2.84464322    -1.57010195    -0.12945169
 h     -0.22924046     1.19546052     1.68382022
          17

 c      1.38491808    -0.27193708     0.21155845
 c      0.17884713    -1.00207252     0.03231720
 c     -0.98837595    -0.24851419    -0.30862373
 c     -1.02797909     1.10617404     0.81869501
 c     -0.36339390     1.14442534    -0.48301815
 c      1.15700178     0.87123021    -0.44132121
 h      0.01938190    -1.95499367     0.43518912
 h     -2.07318025     1.42312448     1.18430117
 h     -0.86762128     1.76718984    -1.39689525
 h      1.90907280     1.48205270    -0.81819849
 o      2.46374130    -0.96568360     0.43260958
 h      3.36462498    -0.51903339     0.27643169
 c     -2.48058850    -0.51792146    -0.46541067
 h     -2.95837275     0.16192082     0.25928284
 h     -2.75653653    -0.40151492    -1.45334064
 h     -2.86158220    -1.59699982    -0.12335726
 h     -0.20437871     1.13505571     1.65196703
          17

 c      1.38586094    -0.26436404     0.21631916
 c      0.18534525    -0.99234555     0.05501894
 c     -0.97692767    -0.25152294    -0.31284471
 c     -1.02689945     1.09552806     0.81408530
 c     -0.35818687     1.15498127    -0.49328693
 c      1.15478232     0.87264614    -0.43787091
 h     -0.02360200    -2.02801330     0.43000867
 h     -2.05284445     1.44104492     1.15953167
 h     -0.86789976     1.78751117    -1.36172165
 h      1.90218146     1.53534139    -0.79731316
 o      2.45053395    -0.96830252     0.42392328
 h      3.36870637    -0.54545439     0.25797374
 c     -2.47766132    -0.52589814    -0.46506764
 h     -2.99176628     0.19484804     0.28534386
 h     -2.77098630    -0.40611110    -1.45468190
 h     -2.86731261    -1.60565389    -0.12349584
 h     -0.19602416     1.07014928     1.61006401
          17

 c      1.38630231    -0.25778159     0.21925515
 c      0.18893674    -0.98402360     0.07949393
 c     -0.96496217    -0.25337205    -0.31585579
 c     -1.02391006     1.08516244     0.81095965
 c     -0.35421472     1.16592772    -0.50609534
 c      1.15130972     0.87599026    -0.43433723
 h     -0.05830017    -2.09781373     0.41842791
 h     -2.02049020     1.45639022     1.12708113
 h     -0.85539705     1.79738944    -1.31040528
 h      1.90134911     1.59825059    -0.77772233
 o      2.43958280    -0.97115455     0.41571505
 h      3.35200336    -0.57636289     0.24257423
 c     -2.47498707    -0.53531190    -0.46185084
 h     -3.02347428     0.21563870     0.29435814
 h     -2.79340745    -0.40594004    -1.47531752
 h     -2.86132976    -1.59541318    -0.12960995
 h     -0.20291624     1.00296513     1.56260054
          17

 c      1.38622523    -0.25217103     0.22045498
 c      0.18917303    -0.97840604     0.10555085
 c     -0.95296616    -0.25380973    -0.31772586
 c     -1.01881533     1.07487318     0.80840597
 c     -0.35124754     1.17655403    -0.52040726
 c      1.14726669     0.88216413    -0.43110757
 h     -0.08076121    -2.14903011     0.39882777
 h     -1.98224863     1.47031689     1.09024597
 h     -0.83380756     1.80123632    -1.25137571
 h      1.89939662     1.66166165    -0.75573061
 o      2.43087577    -0.97448951     0.40807580
 h      3.31872222    -0.60914591     0.22966445
 c     -2.47298890    -0.54536511    -0.45653777
 h     -3.04916039     0.21969290     0.28323125
 h     -2.81953145    -0.40260231    -1.50406390
 h     -2.84458932    -1.56956703    -0.14028090
 h     -0.22048152     0.93544264     1.51669945
          17

 c      1.38556558    -0.24752032     0.21998371
 c      0.18592479    -0.97607946     0.13275994
 c     -0.94146361    -0.25263808    -0.31857537
 c     -1.01155229     1.06445875     0.80529916
 c     -0.34867397     1.18572339    -0.53473378
 c      1.14319824     0.89184130    -0.42841039
 h     -0.08903429    -2.17384368     0.37255005
 h     -1.94658592     1.48513958     1.05286348
 h     -0.81073184     1.80839349    -1.19803795
 h      1.89102688     1.71759830    -0.72892377
 o      2.42388933    -0.97865488     0.40115448
 h      3.28014901    -0.63877213     0.21727911
 c     -2.47182556    -0.55508497    -0.45039022
 h     -3.06640757     0.20591071     0.25256042
 h     -2.84430323    -0.39821231    -1.52876881
 h     -2.81982271    -1.53615885    -0.15277811
 h     -0.24111344     0.86864279     1.48149758
          17

 c      1.38419206    -0.24381826     0.21787221
 c      0.17935955    -0.97712409     0.16057500
 c     -0.93098539    -0.24972738    -0.31856943
 c     -1.00222818     1.05382558     0.80063321
 c     -0.34562013     1.19201884    -0.54743967
 c      1.13943395     0.90529593    -0.42626831
 h     -0.08274139    -2.16946785     0.34232735
 h     -1.92141452     1.50344016     1.01831423
 h     -0.79623030     1.83173934    -1.16562062
 h      1.87379982     1.76089139    -0.69648623
 o      2.41769476    -0.98404095     0.39515909
 h      3.25291917    -0.65872444     0.20209900
 c     -2.47126374    -0.56328920    -0.44470865
 h     -3.07456315     0.17615750     0.20580722
 h     -2.86359648    -0.39479475    -1.54099184
 h     -2.79166034    -1.50859877    -0.16300978
 h     -0.25676760     0.80265692     1.46569522
          17

 c      1.38191163    -0.24104001     0.21412162
 c      0.16990086    -0.98119194     0.18837393
 c     -0.92202955    -0.24503541    -0.31789334
 c     -0.99105495     1.04304335     0.79399335
 c     -0.34154995     1.19455146    -0.55763601
 c      1.13611641     0.92236211    -0.42451846
 h     -0.06283600    -2.13730255     0.31160924
 h     -1.91001735     1.52615859     0.98848628
 h     -0.79590497     1.87861696    -1.16116625
 h      1.84791570     1.78954416    -0.65890108
 o      2.41156291    -0.99087296     0.39024986
 h      3.24953652    -0.66456096     0.18126289
 c     -2.47071040    -0.56891197    -0.44070175
 h     -3.07541212     0.13567966     0.14941298
 h     -2.87470621    -0.39404613    -1.53682450
 h     -2.76531683    -1.50263252    -0.16650649
 h     -0.26388259     0.73802060     1.47339836
          17

 c      1.37850301    -0.23914258     0.20872210
 c      0.15819348    -0.98741613     0.21546567
 c     -0.91502004    -0.23861857    -0.31671973
 c     -0.97827725     1.03229258     0.78579161
 c     -0.33674917     1.19374171    -0.56574203
 c      1.13322134     0.94244012    -0.42285591
 h     -0.03173908    -2.08417968     0.28429871
 h     -1.90929108     1.55122239     0.96361714
 h     -0.80541576     1.94195017    -1.17728975
 h      1.81599473     1.80489574    -0.61761324
 o      2.40571133    -0.99896409     0.38635501
 h      3.26661492    -0.65805710     0.15539302
 c     -2.46940961    -0.57189496    -0.43933975
 h     -3.07441453     0.09391405     0.09324298
 h     -2.87629572    -0.39724510    -1.51646547
 h     -2.74330405    -1.52678966    -0.16110639
 h     -0.26592430     0.67767630     1.50163810
          17

 c      1.37377426    -0.23808844     0.20168424
 c      0.14507245    -0.99416698     0.24112409
 c     -0.91028124    -0.23062549    -0.31518296
 c     -0.96422369     1.02179195     0.77700489
 c     -0.33189021     1.19080568    -0.57279663
 c      1.13053626     0.96452274    -0.42089160
 h      0.00642994    -2.02544795     0.26433999
 h     -1.91219393     1.57432287     0.94304008
 h     -0.81573892     2.00631496    -1.20039434
 h      1.78307396     1.81191409    -0.57472476
 o      2.40104832    -1.00780491     0.38318124
 h      3.28879518    -0.64566836     0.12841747
 c     -2.46659421    -0.57376505    -0.44111704
 h     -3.08081859     0.06349809     0.04953092
 h     -2.86838590    -0.40515815    -1.48406254
 h     -2.72368768    -1.57462257    -0.14888987
 h     -0.27007885     0.62679254     1.54248534
          17

 c      1.36762288    -0.23788036     0.19307156
 c      0.13145942    -0.99895238     0.26469733
 c     -0.90803223    -0.22128462    -0.31336698
 c     -0.94935854     1.01177153     0.76873148
 c     -0.32746153     1.18686424    -0.57968196
 c      1.12766120     0.98728120    -0.41822812
 h      0.04656796    -1.98646029     0.25465237
 h     -1.91156933     1.59093991     0.92595852
 h     -0.81995179     2.05833652    -1.21976096
 h      1.75623291     1.81894715    -0.53251795
 o      2.39835108    -1.01684356     0.38039713
 h      3.30160167    -0.63380166     0.10458618
 c     -2.46165639    -0.57663858    -0.44575308
 h     -3.10283360     0.05401583     0.02777641
 h     -2.85258383    -0.41789601    -1.44791849
 h     -2.70275225    -1.63029872    -0.13440615
 h     -0.28243625     0.59062435     1.58710082
          17

 c      1.36007662    -0.23856759     0.18301655
 c      0.11809969    -0.99941392     0.28573965
 c     -0.90839351    -0.21088395    -0.31130938
 c     -0.93423357     1.00245869     0.76190994
 c     -0.32365591     1.18266855    -0.58695545
 c      1.12415679     1.00932935    -0.41455339
 h      0.08530979    -1.99137921     0.25602545
 h     -1.90243492     1.59784110     0.91178954
 h     -0.81467159     2.08992729    -1.22935850
 h      1.74260975     1.83523311    -0.49266834
 o      2.39791101    -1.02562296     0.37774478
 h      3.29714730    -0.62658931     0.08668468
 c     -2.45459347    -0.58166936    -0.45193310
 h     -3.13933284     0.06390074     0.02845605
 h     -2.83228336    -0.43478081    -1.42008391
 h     -2.67791385    -1.67892662    -0.12184608
 h     -0.30588969     0.57281175     1.62824863
          17

 c      1.35129692    -0.24022573     0.17171682
 c      0.10543279    -0.99539475     0.30396674
 c     -0.91140100    -0.19972945    -0.30901519
 c     -0.91940081     0.99405916     0.75720423
 c     -0.32046958     1.17867323    -0.59492429
 c      1.11986900     1.02969876    -0.40970945
 h      0.12234339    -2.03933436     0.26816305
 h     -1.88267459     1.59365562     0.90020883
 h     -0.79914193     2.09746907    -1.22666434
 h      1.74552814     1.86562042    -0.45561753
 o      2.39955285    -1.03381324     0.37506847
 h      3.27420754    -0.62564008     0.07565493
 c     -2.44602505    -0.58881099    -0.45775881
 h     -3.17997596     0.08226170     0.04415325
 h     -2.81186537    -0.45458600    -1.41320035
 h     -2.64822716    -1.71087984    -0.11393101
 h     -0.34020283     0.57483147     1.66111636
          17

 c      1.34154151    -0.24294438     0.15942014
 c      0.09386025    -0.98885631     0.31914889
 c     -0.91700520    -0.18811071    -0.30646165
 c     -0.90533965     0.98674256     0.75494763
 c     -0.31778910     1.17510765    -0.60369022
 c      1.11515174     1.04815327    -0.40366412
 h      0.15711267    -2.10546333     0.29110889
 h     -1.85315001     1.57901412     0.89110278
 h     -0.77449405     2.08087261    -1.21170684
 h      1.76192748     1.90685181    -0.42092173
 o      2.40269563    -1.04124226     0.37233241
 h      3.23773406    -0.62991485     0.07042291
 c     -2.43675665    -0.59748942    -0.46185005
 h     -3.21335509     0.09760400     0.06580225
 h     -2.79415880    -0.47643917    -1.43357709
 h     -2.61387855    -1.72164650    -0.11193646
 h     -0.38259243     0.59598704     1.68357601
          17

 c      1.33111589    -0.24682004     0.14640598
 c      0.08384729    -0.98183948     0.33115278
 c     -0.92504794    -0.17628966    -0.30358934
 c     -0.89240442     0.98062848     0.75509362
 c     -0.31540231     1.17193349    -0.61311953
 c      1.11069360     1.06496312    -0.39642163
 h      0.18745828    -2.16458625     0.32451052
 h     -1.81780354     1.55665153     0.88450946
 h     -0.74373290     2.04379616    -1.18703747
 h      1.78438702     1.95010274    -0.38820607
 o      2.40637919    -1.04794180     0.36964653
 h      3.19883258    -0.63530503     0.06758609
 c     -2.42757611    -0.60699616    -0.46405612
 h     -3.23178467     0.10222745     0.08622145
 h     -2.77836460    -0.50048538    -1.47605100
 h     -2.57577994    -1.71100201    -0.11586334
 h     -0.42816059     0.63350580     1.69656125
          17

 c      1.32034579    -0.25192830     0.13296390
 c      0.07579067    -0.97558221     0.33995593
 c     -0.93524391    -0.16449871    -0.30029619
 c     -0.88079112     0.97576961     0.75718463
 c     -0.31293655     1.16869297    -0.62275363
 c      1.10716162     1.08044411    -0.38797984
 h      0.21096811    -2.20128216     0.36716335
 h     -1.78361493     1.53137776     0.88053693
 h     -0.71234727     1.99514763    -1.15856173
 h      1.80520669     1.98633718    -0.35758391
 o      2.40942293    -1.05412869     0.36724206
 h      3.17249982    -0.63520793     0.06189632
 c     -2.41912729    -0.61654910    -0.46519502
 h     -3.23154466     0.09220492     0.10061427
 h     -2.76135772    -0.52732103    -1.52754859
 h     -2.53540057    -1.68297024    -0.12442459
 h     -0.47035005     0.68283769     1.70451302
          17

 c      1.30957202    -0.25828577     0.11937003
 c      0.06993459    -0.97065087     0.34560841
 c     -0.94718046    -0.15294705    -0.29644360
 c     -0.87055269     0.97214691     0.76043755
 c     -0.30979453     1.16437244    -0.63174220
 c      1.10498797     1.09469794    -0.37834625
 h      0.22577920    -2.20822981     0.41732672
 h     -1.75950172     1.50930965     0.87920742
 h     -0.68882859     1.95055310    -1.13631876
 h      1.81880985     2.00936609    -0.32947196
 o      2.41097334    -1.05996209     0.36528270
 h      3.16906621    -0.62464011     0.04936620
 c     -2.41175725    -0.62523800    -0.46639743
 h     -3.21203301     0.06645747     0.10622676
 h     -2.74036233    -0.55713990    -1.57469403
 h     -2.49463163    -1.64652312    -0.13484528
 h     -0.50197121     0.73858156     1.71482048
          17

 c      1.29915781    -0.26582324     0.10586670
 c      0.06635506    -0.96718808     0.34820335
 c     -0.96033111    -0.14184229    -0.29187376
 c     -0.86171928     0.96971823     0.76408905
 c     -0.30530429     1.15772687    -0.63907943
 c      1.10432709     1.10756466    -0.36756741
 h      0.23067047    -2.18331245     0.47308099
 h     -1.75304257     1.49571621     0.88021699
 h     -0.68268530     1.92858573    -1.13193518
 h      1.82228843     2.01642723    -0.30429416
 o      2.41107689    -1.06521369     0.36362011
 h      3.18511164    -0.60562548     0.03123732
 c     -2.40546824    -0.63202415    -0.46874553
 h     -3.17547315     0.02639763     0.10224412
 h     -2.71414277    -0.58951066    -1.60798043
 h     -2.45538486    -1.61554376    -0.14286144
 h     -0.51719451     0.79619588     1.73459778
          17

 c      1.28949446    -0.27438503     0.09265219
 c      0.06496690    -0.96501424     0.34786098
 c     -0.97407776    -0.13141757    -0.28643012
 c     -0.85449732     0.96854145     0.76790679
 c     -0.29927255     1.14845053    -0.64437270
 c      1.10507846     1.11864140    -0.35574858
 h      0.22504696    -2.12849778     0.53262625
 h     -1.76607273     1.49232889     0.88278540
 h     -0.69776182     1.93708255    -1.14995083
 h      1.81533955     2.00799139    -0.28227318
 o      2.41042406    -1.06935496     0.36186398
 h      3.20745265    -0.58575976     0.01288494
 c     -2.39993736    -0.63611835    -0.47316525
 h     -3.12752387    -0.02361021     0.09032493
 h     -2.68291481    -0.62352516    -1.62235592
 h     -2.41882988    -1.60469115    -0.14396609
 h     -0.51368137     0.85333384     1.76550702
          17

 c      1.28099429    -0.28374822     0.07987999
 c      0.06552871    -0.96356798     0.34469664
 c     -0.98773962    -0.12193124    -0.27997348
 c     -0.84934019     0.96887058     0.77236603
 c     -0.29233407     1.13785087    -0.64827610
 c      1.10689668     1.12729319    -0.34306429
 h      0.20908254    -2.05061261     0.59482207
 h     -1.79333102     1.49673490     0.88588486
 h     -0.72800315     1.96510767    -1.18283812
 h      1.80031350     1.98772586    -0.26328670
 o      2.40968838    -1.07191140     0.35964830
 h      3.22357538    -0.57240054    -0.00044387
 c     -2.39447883    -0.63780978    -0.48031516
 h     -3.07847926    -0.07537332     0.07575692
 h     -2.64798990    -0.65797007    -1.61680598
 h     -2.38500951    -1.62021009    -0.13634669
 h     -0.49303916     0.90930782     1.80171058
          17

 c      1.27407150    -0.29365033     0.06766120
 c      0.06764563    -0.96174584     0.33873122
 c     -1.00060895    -0.11361957    -0.27239022
 c     -0.84677732     0.97109215     0.77826745
 c     -0.28548040     1.12780979    -0.65182488
 c      1.10918065     1.13266591    -0.32976469
 h      0.18397833    -1.96328847     0.66042298
 h     -1.82576700     1.50452333     0.88874409
 h     -0.76293621     1.99478423    -1.21853372
 h      1.78232063     1.96253244    -0.24676715
 o      2.40923135    -1.07263545     0.35676316
 h      3.22632031    -0.56973478    -0.00576170
 c     -2.38801063    -0.63880207    -0.49047305
 h     -3.04301916    -0.11747068     0.06781069
 h     -2.61155998    -0.69153664    -1.59437720
 h     -2.35365250    -1.65501381    -0.12260863
 h     -0.45935193     0.96356237     1.83347984
          17

 c      1.26912521    -0.30381713     0.05606561
 c      0.07080964    -0.95794083     0.32976588
 c     -1.01199238    -0.10662935    -0.26359752
 c     -0.84719399     0.97556325     0.78624942
 c     -0.27954200     1.11975545    -0.65576961
 c      1.11113589     1.13378400    -0.31616848
 h      0.15177481    -1.88664046     0.73376990
 h     -1.85476973     1.51172010     0.89116859
 h     -0.79381972     2.01294053    -1.24789233
 h      1.76853261     1.94161038    -0.23173132
 o      2.40908426    -1.07151862     0.35316786
 h      3.21418762    -0.57845369    -0.00256869
 c     -2.37949410    -0.64116258    -0.50327163
 h     -3.03405759    -0.14072139     0.07525867
 h     -2.57658508    -0.72321143    -1.56291529
 h     -2.32505234    -1.69523688    -0.10772272
 h     -0.41740026     1.01497381     1.85203855
          17

 c      1.26653333    -0.31398098     0.04512101
 c      0.07453296    -0.95092403     0.31753297
 c     -1.02125900    -0.10095846    -0.25355486
 c     -0.85073569     0.98249302     0.79655785
 c     -0.27507908     1.11448705    -0.66045632
 c      1.11203191     1.12985996    -0.30262577
 h      0.11396511    -1.83719321     0.82119559
 h     -1.87435139     1.51589292     0.89353296
 h     -0.81509347     2.01289514    -1.26593097
 h      1.76540371     1.93303735    -0.21712901
 o      2.40895596    -1.06878579     0.34898927
 h      3.19123162    -0.59577938     0.00717286
 c     -2.36880398    -0.64591464    -0.51713913
 h     -3.05249814    -0.14591832     0.09735104
 h     -2.54655543    -0.75279793    -1.53553488
 h     -2.29992920    -1.72872804    -0.09617017
 h     -0.37158611     1.06204445     1.85195145
          17

 c      1.26664850    -0.32388280     0.03481555
 c      0.07841923    -0.94118386     0.30243620
 c     -1.02789684    -0.09642980    -0.24227926
 c     -0.85731792     0.99189807     0.80903100
 c     -0.27244050     1.11231261    -0.66591468
 c      1.11158007     1.12074023    -0.28945840
 h      0.07076435    -1.81246994     0.92221871
 h     -1.88161632     1.51628904     0.89662380
 h     -0.82381226     1.99275007    -1.27081027
 h      1.77454344     1.93876837    -0.20244092
 o      2.40821863    -1.06490161     0.34452590
 h      3.16733580    -0.61537519     0.01896459
 c     -2.35678626    -0.65289891    -0.52958821
 h     -3.08736306    -0.14232947     0.12316895
 h     -2.52470604    -0.78104965    -1.52758160
 h     -2.27897622    -1.74805074    -0.09082480
 h     -0.32545203     1.10330175     1.83146322
          17

 c      1.26976415    -0.33327654     0.02511042
 c      0.08200766    -0.93055341     0.28586263
 c     -1.03155634    -0.09271956    -0.22985163
 c     -0.86666384     1.00359070     0.82315987
 c     -0.27178853     1.11314089    -0.67192058
 c      1.11005204     1.10705096    -0.27693251
 h      0.02325891    -1.79533379     1.02545214
 h     -1.87674105     1.51373223     0.90149001
 h     -0.81924581     1.95428776    -1.26318690
 h      1.79147356     1.95312072    -0.18791741
 o      2.40603844    -1.06048967     0.34018513
 h      3.15625256    -0.62871246     0.02674110
 c     -2.34454536    -0.66157397    -0.53872565
 h     -3.12568662    -0.13948698     0.14059293
 h     -2.51245301    -0.80861001    -1.54756330
 h     -2.26264698    -1.75013805    -0.09293563
 h     -0.28138599     1.13762734     1.79219822
          17

 c      1.27603891    -0.34193978     0.01595301
 c      0.08474457    -0.92072965     0.26945770
 c     -1.03206907    -0.08941892    -0.21641920
 c     -0.87832869     1.01717312     0.83815901
 c     -0.27303801     1.11645826    -0.67797419
 c      1.10799596     1.08986118    -0.26528767
 h     -0.02561015    -1.77075048     1.11669043
 h     -1.86308415     1.51057239     0.90935301
 h     -0.80328168     1.90324286    -1.24652982
 h      1.80889719     1.96672728    -0.17418557
 o      2.40191862    -1.05602451     0.33625284
 h      3.16721637    -0.63014157     0.02653802
 c     -2.33305675    -0.67151517    -0.54431333
 h     -3.15816806    -0.14334633     0.14177532
 h     -2.50831412    -0.83445782    -1.58980374
 h     -2.25110007    -1.73565314    -0.10226314
 h     -0.24028163     1.16451081     1.73879019
          17

 c      1.28540699    -0.34969179     0.00728327
 c      0.08616109    -0.91271081     0.25453841
 c     -1.02946677    -0.08609229    -0.20219868
 c     -0.89171635     1.03204218     0.85305916
 c     -0.27573346     1.12122425    -0.68321250
 c      1.10590224     1.07027270    -0.25477335
 h     -0.07229728    -1.73152863     1.18550431
 h     -1.84723613     1.51061022     0.92154209
 h     -0.78158629     1.85061380    -1.22828576
 h      1.82049089     1.97121187    -0.16176945
 o      2.39629509    -1.05152954     0.33266791
 h      3.19577810    -0.62186570     0.02011722
 c     -2.32306575    -0.68235196    -0.54736681
 h     -3.17944804    -0.15660496     0.12326840
 h     -2.50887035    -0.85615017    -1.63937474
 h     -2.24415684    -1.70904763    -0.11705408
 h     -0.20127604     1.18421050     1.67822921
          17

 c      1.29751369    -0.35641560    -0.00096432
 c      0.08601864    -0.90692275     0.24201202
 c     -1.02400565    -0.08232385    -0.18747860
 c     -0.90612666     1.04745723     0.86687003
 c     -0.27900175     1.12587852    -0.68638783
 c      1.10406688     1.04922565    -0.24565560
 h     -0.11364926    -1.67628478     1.22605497
 h     -1.83797570     1.51852715     0.93938442
 h     -0.76409400     1.81280502    -1.22041802
 h      1.82249913     1.96126664    -0.15090233
 o      2.39029043    -1.04675707     0.32915352
 h      3.22788074    -0.61111534     0.01290711
 c     -2.31501873    -0.69349599    -0.54925146
 h     -3.18719027    -0.17968509     0.08482153
 h     -2.51053209    -0.87140381    -1.68187137
 h     -2.24122846    -1.67908267    -0.13387307
 h     -0.16216279     1.19769514     1.61838046
          17

 c      1.31170252    -0.36207754    -0.00885994
 c      0.08435478    -0.90341804     0.23245939
 c     -1.01617236    -0.07776155    -0.17261333
 c     -0.92089269     1.06273598     0.87882593
 c     -0.28194398     1.12894193    -0.68629210
 c      1.10259994     1.02745469    -0.23819740
 h     -0.14718631    -1.60702451     1.23610367
 h     -1.84285824     1.53820751     0.96396606
 h     -0.76060198     1.80494422    -1.23486072
 h      1.81383574     1.93492532    -0.14153658
 o      2.38504279    -1.04155144     0.32548839
 h      3.25050707    -0.60426449     0.00968245
 c     -2.30901590    -0.70406395    -0.55124182
 h     -3.18179136    -0.21114142     0.02871259
 h     -2.51043257    -0.87899889    -1.70788341
 h     -2.24130945    -1.65831881    -0.14781125
 h     -0.12110927     1.20622911     1.56561040
          17

 c      1.32705761    -0.36673489    -0.01647810
 c      0.08146412    -0.90198111     0.22616806
 c     -1.00665536    -0.07215571    -0.15800454
 c     -0.93557883     1.07751892     0.88859513
 c     -0.28446160     1.13017333    -0.68268886
 c      1.10145892     1.00547535    -0.23263205
 h     -0.17120414    -1.52815575     1.21666706
 h     -1.86348133     1.57036812     0.99568749
 h     -0.77132329     1.82774598    -1.27297835
 h      1.79591302     1.89349194    -0.13337910
 o      2.38139313    -1.03597937     0.32160886
 h      3.25650345    -0.60458658     0.01290717
 c     -2.30474278    -0.71324866    -0.55438399
 h     -3.16702608    -0.24745169    -0.04021756
 h     -2.50651004    -0.87881694    -1.71310579
 h     -2.24327107    -1.65885946    -0.15417413
 h     -0.07903096     1.21081462     1.52290871
          17

 c      1.34248844    -0.37053486    -0.02389525
 c      0.07786171    -0.90212840     0.22303503
 c     -0.99628694    -0.06537677    -0.14407639
 c     -0.95004363     1.09186452     0.89627798
 c     -0.28730609     1.13065536    -0.67648731
 c      1.10043511     0.98356051    -0.22915552
 h     -0.18516021    -1.44676162     1.17315292
 h     -1.89402441     1.61164526     1.03378160
 h     -0.78636900     1.86686088    -1.32359428
 h      1.77270002     1.84172419    -0.12586582
 o      2.37984000    -1.03030919     0.31759970
 h      3.24498438    -0.61235107     0.02281340
 c     -2.30136207    -0.72103202    -0.55931698
 h     -3.15123135    -0.28260898    -0.11435435
 h     -2.49734692    -0.87164876    -1.69766478
 h     -2.24645036    -1.68459425    -0.15158363
 h     -0.04036665     1.21207548     1.49023051
          17

 c      1.35684607    -0.37371407    -0.03118344
 c      0.07427535    -0.90303005     0.22231008
 c     -0.98597266    -0.05740850    -0.13124690
 c     -0.96428639     1.10608116     0.90221222
 c     -0.29125865     1.13169033    -0.66886873
 c      1.09911635     0.96173648    -0.22793887
 h     -0.19067887    -1.37365705     1.11829045
 h     -1.92492860     1.65625319     1.07626901
 h     -0.79525394     1.90598450    -1.37298309
 h      1.75073537     1.78789133    -0.11808233
 o      2.38050386    -1.02497758     0.31367471
 h      3.22134888    -0.62501438     0.03758703
 c     -2.29755836    -0.72842471    -0.56608108
 h     -3.14695631    -0.30875281    -0.18432388
 h     -2.48206682    -0.85912054    -1.66620744
 h     -2.25090462    -1.72801465    -0.14319493
 h     -0.01130894     1.21056674     1.46638525
          17

 c      1.36906250    -0.37660810    -0.03839621
 c      0.07165674    -0.90348427     0.22234904
 c     -0.97661634    -0.04833835    -0.11988564
 c     -0.97827907     1.12049361     0.90676767
 c     -0.29669706     1.13417703    -0.66070832
 c      1.09694694     0.93990768    -0.22913322
 h     -0.19278883    -1.32370164     1.07481917
 h     -1.94752688     1.69839855     1.12045328
 h     -0.79186884     1.93415958    -1.41137368
 h      1.73802769     1.74232237    -0.10880059
 o      2.38306117    -1.02056501     0.31016030
 h      3.19753195    -0.63718531     0.05345013
 c     -2.29209590    -0.73670148    -0.57393878
 h     -3.16500834    -0.31962692    -0.24275588
 h     -2.46039864    -0.84369236    -1.62873812
 h     -2.25700568    -1.77606377    -0.13426925
 h      0.00271442     1.20700807     1.45049128
          17

 c      1.37829924    -0.37965142    -0.04555870
 c      0.07096513    -0.90232446     0.22120390
 c     -0.96904730    -0.03835558    -0.11025634
 c     -0.99191918     1.13531059     0.91022618
 c     -0.30363682     1.13861074    -0.65252196
 c      1.09349982     0.91822772    -0.23283542
 h     -0.19829067    -1.31099626     1.06817838
 h     -1.95630142     1.73368802     1.16353729
 h     -0.77406308     1.94572368    -1.43339199
 h      1.74063615     1.71295554    -0.09694995
 o      2.38686032    -1.01769727     0.30742096
 h      3.18925738    -0.64183446     0.06566977
 c     -2.28469842    -0.74645430    -0.58129315
 h     -3.20475096    -0.31525378    -0.28820194
 h     -2.43280802    -0.82834289    -1.60056190
 h     -2.26492861    -1.81713783    -0.12939168
 h     -0.00139700     1.20228444     1.44241918
          17

 c      1.38407344    -0.38334645    -0.05267183
 c      0.07250251    -0.89937211     0.21858763
 c     -0.96396610    -0.02775070    -0.10246434
 c     -1.00506047     1.15058968     0.91272993
 c     -0.31186142     1.14520660    -0.64454498
 c      1.08881512     0.89750780    -0.23901787
 h     -0.20848771    -1.33768246     1.10297002
 h     -1.94922292     1.75955554     1.20306341
 h     -0.74232177     1.93880875    -1.43702241
 h      1.75858396     1.70022258    -0.08248837
 o      2.39150713    -1.01675825     0.30566061
 h      3.20597269    -0.63469854     0.07160465
 c     -2.27615491    -0.75747340    -0.58630401
 h     -3.25374087    -0.30162532    -0.32378197
 h     -2.40011855    -0.81559110    -1.59749951
 h     -2.27443441    -1.84376841    -0.13143745
 h     -0.02385260     1.19731836     1.44272774
          17

 c      1.38630298    -0.38821366    -0.05971222
 c      0.07572618    -0.89558885     0.21632509
 c     -0.96190459    -0.01690782    -0.09643567
 c     -1.01754863     1.16623646     0.91426080
 c     -0.32098825     1.15393409    -0.63675429
 c      1.08340251     0.87914063    -0.24749796
 h     -0.21707707    -1.39195809     1.15755898
 h     -1.92756238     1.77537708     1.23721052
 h     -0.69912948     1.91475491    -1.42326737
 h      1.78578773     1.69723328    -0.06678690
 o      2.39741852    -1.01763018     0.30477033
 h      3.24159356    -0.61833185     0.07302109
 c     -2.26761723    -0.76922331    -0.58813209
 h     -3.29722024    -0.28599958    -0.35316909
 h     -2.36243515    -0.80648991    -1.62523815
 h     -2.28490836    -1.85262190    -0.14152408
 h     -0.06187967     1.19289410     1.45254476
          17

 c      1.38525755    -0.39473356    -0.06662010
 c      0.07988825    -0.89212402     0.21640646
 c     -0.96319470    -0.00628190    -0.09194494
 c     -1.02921558     1.18200448     0.91462943
 c     -0.33047040     1.16443705    -0.62878878
 c      1.07790673     0.86455746    -0.25798470
 h     -0.21740935    -1.45895330     1.20732354
 h     -1.89583135     1.78264614     1.26508455
 h     -0.64900630     1.87874752    -1.39700410
 h      1.81411623     1.69499888    -0.05202621
 o      2.40543103    -1.01985344     0.30445818
 h      3.28059031    -0.59942435     0.07388557
 c     -2.26004179    -0.78109323    -0.58752515
 h     -3.32450380    -0.27388741    -0.37885502
 h     -2.31913157    -0.80095991    -1.67392199
 h     -2.29552618    -1.84418353    -0.15908401
 h     -0.11000166     1.18945386     1.47346377
          17

 c      1.38145176    -0.40326284    -0.07330079
 c      0.08439011    -0.88975629     0.21997093
 c     -0.96795754     0.00363892    -0.08867811
 c     -1.03980475     1.19750023     0.91349175
 c     -0.33959704     1.17590431    -0.61979791
 c      1.07284303     0.85475389    -0.27013740
 h     -0.20619009    -1.52728321     1.23702122
 h     -1.86170250     1.78514090     1.28702496
 h     -0.59862743     1.84112067    -1.36873739
 h      1.83690764     1.68668445    -0.04036868
 o      2.41610348    -1.02293843     0.30444279
 h      3.30937402    -0.58384389     0.07723585
 c     -2.25395935    -0.79232412    -0.58610571
 h     -3.32981296    -0.26861466    -0.40222412
 h     -2.27031009    -0.79888007    -1.72634178
 h     -2.30547149    -1.82295122    -0.18184069
 h     -0.16117585     1.18692644     1.50717506
          17

 c      1.37552371    -0.41394081    -0.07964759
 c      0.08876848    -0.88889212     0.22743190
 c     -0.97611098     0.01236595    -0.08628855
 c     -1.04886567     1.21223341     0.91046394
 c     -0.34760951     1.18713352    -0.60846011
 c      1.06854360     0.85009683    -0.28359043
 h     -0.18280730    -1.58938696     1.23959894
 h     -1.83499081     1.78846351     1.30459181
 h     -0.55564524     1.81660384    -1.35451007
 h      1.85015059     1.66887286    -0.03351124
 o      2.42948371    -1.02650325     0.30451677
 h      3.32067594    -0.57474395     0.08430001
 c     -2.24946119    -0.80192287    -0.58548338
 h     -3.31141891    -0.27164652    -0.42394792
 h     -2.21741440    -0.80043257    -1.76788925
 h     -2.31416551    -1.79778421    -0.20582135
 h     -0.20923095     1.18472547     1.55438687
          17

 c      1.36813380    -0.42663236    -0.08556921
 c      0.09264132    -0.88969440     0.23875883
 c     -0.98738869     0.01942528    -0.08442457
 c     -1.05579907     1.22577492     0.90538979
 c     -0.35402004     1.19720881    -0.59370997
 c      1.06519078     0.85031429    -0.29796284
 h     -0.14819420    -1.64045952     1.21302730
 h     -1.82453589     1.79802276     1.31951623
 h     -0.52504613     1.81650167    -1.36765595
 h      1.85251161     1.64140461    -0.03251643
 o      2.44515416    -1.03030945     0.30454730
 h      3.31359518    -0.57246240     0.09471901
 c     -2.24625834    -0.80877791    -0.58690729
 h     -3.27127836    -0.28266131    -0.44422693
 h     -2.16271515    -0.80588195    -1.78977148
 h     -2.32140824    -1.78074360    -0.22596098
 h     -0.25157815     1.18204919     1.61320066
          17

 c      1.35990050    -0.44093649    -0.09100651
 c      0.09570588    -0.89215919     0.25361310
 c     -1.00136304     0.02437701    -0.08273776
 c     -1.06018086     1.23799124     0.89862870
 c     -0.35882902     1.20637930    -0.57587825
 c      1.06281741     0.85457442    -0.31288547
 h     -0.10431836    -1.67794307     1.15874653
 h     -1.83382972     1.81588385     1.33159988
 h     -0.50652065     1.83835134    -1.40561577
 h      1.84532750     1.60709444    -0.03766087
 o      2.46228542    -1.03430180     0.30447955
 h      3.29342797    -0.57434204     0.10673157
 c     -2.24369943    -0.81214717    -0.59115770
 h     -3.21572447    -0.29909070    -0.46284116
 h     -2.10869139    -0.81534758    -1.78835756
 h     -2.32718431    -1.78213468    -0.23801247
 h     -0.28979860     1.17835462     1.67836081
          17

 c      1.35136780    -0.45625269    -0.09593418
 c      0.09777636    -0.89608473     0.27133573
 c     -1.01746258     0.02687454    -0.08089054
 c     -1.06207574     1.24912864     0.89106724
 c     -0.36228458     1.21571479    -0.55649429
 c      1.06124745     0.86161750    -0.32805098
 h     -0.05416423    -1.70211037     1.08177457
 h     -1.85938236     1.83946049     1.33763461
 h     -0.49712503     1.86949718    -1.45216661
 h      1.83282584     1.57156766    -0.04821394
 o      2.47967612    -1.03865569     0.30434301
 h      3.27157982    -0.57432649     0.11727537
 c     -2.24074172    -0.81234124    -0.59843553
 h     -3.15686686    -0.31529916    -0.47906984
 h     -2.05762241    -0.82870997    -1.76419795
 h     -2.33115102    -1.80349784    -0.24097393
 h     -0.32753708     1.17364340     1.74244652
          17

 c      1.34299391    -0.47186927    -0.10035083
 c      0.09882279    -0.90090849     0.29084140
 c     -1.03498836     0.02674353    -0.07856233
 c     -1.06199965     1.25962984     0.88379457
 c     -0.36460852     1.22610964    -0.53711996
 c      1.06005964     0.86994208    -0.34325145
 h     -0.00183929    -1.71807066     0.99191031
 h     -1.89358168     1.86358687     1.33290431
 h     -0.49444005     1.89812393    -1.49085649
 h      1.82197214     1.54263069    -0.06236292
 o      2.49599158    -1.04371369     0.30421100
 h      3.26221301    -0.56421935     0.12278867
 c     -2.23602507    -0.81082538    -0.60835015
 h     -3.11229100    -0.32268526    -0.49174474
 h     -2.01120472    -0.84566056    -1.72193397
 h     -2.33253055    -1.83638728    -0.23733037
 h     -0.36798390     1.16839753     1.79806210
          17

 c      1.33515362    -0.48703886    -0.10426569
 c      0.09894471    -0.90549696     0.31058830
 c     -1.05314124     0.02402514    -0.07544704
 c     -1.06067767     1.26989273     0.87774190
 c     -0.36596045     1.23790887    -0.51881095
 c      1.05872393     0.87809344    -0.35834593
 h      0.04786847    -1.73834596     0.90413489
 h     -1.92860274     1.88338968     1.31347843
 h     -0.49709012     1.91733659    -1.51115451
 h      1.82056590     1.52810015    -0.07783232
 o      2.51040091    -1.04964970     0.30406798
 h      3.27249405    -0.53919630     0.12144213
 c     -2.22848912    -0.80935209    -0.61997230
 h     -3.09778416    -0.31360584    -0.50009833
 h     -1.96996343    -0.86591782    -1.67109461
 h     -2.33063089    -1.86857950    -0.23083333
 h     -0.41266105     1.16334032     1.83950561
          17

 c      1.32816294    -0.50103116    -0.10768762
 c      0.09822467    -0.90837870     0.32901783
 c     -1.07107010     0.01897732    -0.07125336
 c     -1.05885705     1.28015172     0.87349482
 c     -0.36648202     1.25100350    -0.50215348
 c      1.05696299     0.88504497    -0.37313793
 h      0.09112933    -1.78031200     0.83362717
 h     -1.95850691     1.89571613     1.27734651
 h     -0.50436927     1.92427783    -1.50798384
 h      1.83300952     1.53200041    -0.09344594
 o      2.52302488    -1.05613210     0.30370925
 h      3.29560724    -0.50315927     0.11476884
 c     -2.21845128    -0.80883374    -0.63182063
 h     -3.11471840    -0.28844634    -0.50541499
 h     -1.93253175    -0.88958414    -1.62659362
 h     -2.32522981    -1.89003217    -0.22452652
 h     -0.46131648     1.15921737     1.86353445
          17

 c      1.32230912    -0.51317829    -0.11061807
 c      0.09660759    -0.90899495     0.34547509
 c     -1.08793940     0.01204567    -0.06572364
 c     -1.05721938     1.29046486     0.87123571
 c     -0.36631989     1.26499342    -0.48739206
 c      1.05504935     0.89042551    -0.38727628
 h      0.12635184    -1.85143310     0.78518887
 h     -1.97978160     1.89933924     1.22448466
 h     -0.51601391     1.91880265    -1.48024590
 h      1.85698499     1.55207603    -0.11032175
 o      2.53448373    -1.06250740     0.30283636
 h      3.31777501    -0.46561339     0.10610447
 c     -2.20761906    -0.80911029    -0.64217391
 h     -3.14935031    -0.25612087    -0.51118380
 h     -1.89585422    -0.91733329    -1.60534472
 h     -2.31658425    -1.89487544    -0.22012810
 h     -0.51217952     1.15663595     1.86970863
          17

 c      1.31784274    -0.52293329    -0.11303953
 c      0.09403128    -0.90850787     0.36030507
 c     -1.10298783     0.00380276    -0.05866253
 c     -1.05633983     1.30074193     0.87072485
 c     -0.36560776     1.27927633    -0.47446278
 c      1.05367462     0.89436476    -0.40031863
 h      0.15275486    -1.93914431     0.75223428
 h     -1.99137577     1.89478580     1.15655311
 h     -0.53222712     1.90302977    -1.43039278
 h      1.88507014     1.58150675    -0.13111988
 o      2.54526782    -1.06818545     0.30119686
 h      3.32802472    -0.43526045     0.09831474
 c     -2.19780020    -0.80961232    -0.65004699
 h     -3.18508098    -0.22697155    -0.52110833
 h     -1.85792213    -0.94963196    -1.61630306
 h     -2.30537886    -1.88125552    -0.21807977
 h     -0.56219885     1.15592432     1.86074538
          17

 c      1.31493278    -0.52992156    -0.11489702
 c      0.09054878    -0.90868187     0.37396959
 c     -1.11555577    -0.00513798    -0.04995560
 c     -1.05665082     1.31078026     0.87129669
 c     -0.36440929     1.29304167    -0.46291027
 c      1.05356412     0.89716124    -0.41187893
 h      0.16927313    -2.02324713     0.72703771
 h     -1.99474714     1.88417928     1.07654011
 h     -0.55395529     1.88178388    -1.36529089
 h      1.90917368     1.61265972    -0.15832913
 o      2.55553751    -1.07280120     0.29863192
 h      3.32123874    -0.41720677     0.09300434
 c     -2.18996654    -0.80989107    -0.65591060
 h     -3.21022893    -0.20816298    -0.53759658
 h     -1.82090515    -0.98518348    -1.65303348
 h     -2.29271889    -1.85100253    -0.21764186
 h     -0.60730451     1.15699943     1.84287833
          17

 c      1.31363126    -0.53394512    -0.11609018
 c      0.08629159    -0.91077800     0.38661389
 c     -1.12509967    -0.01420392    -0.03957215
 c     -1.05839430     1.32030063     0.87194390
 c     -0.36263433     1.30521788    -0.45176587
 c      1.05521742     0.89907403    -0.42171458
 h      0.17513728    -2.08859242     0.70557713
 h     -1.99376826     1.87099330     0.98828861
 h     -0.58342362     1.86336275    -1.29757165
 h      1.92344904     1.63947998    -0.19332115
 o      2.56514605    -1.07623358     0.29507559
 h      3.29777187    -0.41256291     0.09051456
 c     -2.18430256    -0.80963146    -0.66116947
 h     -3.21862523    -0.20333945    -0.56160630
 h     -1.78984373    -1.02085664    -1.69994551
 h     -2.28010825    -1.80967479    -0.21686886
 h     -0.64304294     1.15935491     1.82543345
          17

 c      1.31386806    -0.53495387    -0.11648003
 c      0.08143001    -0.91540247     0.39813362
 c     -1.13120935    -0.02292159    -0.02755884
 c     -1.06158497     1.32898714     0.87162627
 c     -0.35998551     1.31456052    -0.43969648
 c      1.05883891     0.90026879    -0.42973993
 h      0.17018350    -2.12695631     0.68662823
 h     -1.99382207     1.85932212     0.89582043
 h     -0.62435195     1.85850936    -1.24405011
 h      1.92502205     1.65815041    -0.23629464
 o      2.57366511    -1.07862441     0.29055531
 h      3.26307480    -0.41811700     0.08990720
 c     -2.18060346    -0.80844785    -0.66726837
 h     -3.20828554    -0.21343996    -0.59304418
 h     -1.76916177    -1.05323622    -1.74254777
 h     -2.26934890    -1.76641040    -0.21257407
 h     -0.66600939     1.16245590     1.81820722
          17

 c      1.31546913    -0.53301156    -0.11590306
 c      0.07615534    -0.92269078     0.40830303
 c     -1.13362525    -0.03095126    -0.01403047
 c     -1.06605319     1.33654266     0.86977795
 c     -0.35612815     1.32017830    -0.42585104
 c      1.06435528     0.90081354    -0.43600398
 h      0.15472297    -2.13510598     0.67030447
 h     -1.99950963     1.85243935     0.80277976
 h     -0.67971909     1.87423838    -1.21619169
 h      1.91384212     1.66709023    -0.28654073
 o      2.58039983    -1.08041140     0.28519677
 h      3.22750229    -0.42583749     0.08887985
 c     -2.17846025    -0.80590674    -0.67528875
 h     -3.18079691    -0.23707229    -0.63113141
 h     -1.76117493    -1.07974301    -1.77136574
 h     -2.26226580    -1.73200335    -0.20089453
 h     -0.67579042     1.16661214     1.82657081
          17

 c      1.31819161    -0.52826723    -0.11418790
 c      0.07065850    -0.93242597     0.41684679
 c     -1.13225277    -0.03809455     0.00083485
 c     -1.07161211     1.34276655     0.86659418
 c     -0.35111217     1.32215653    -0.41077094
 c      1.07144573     0.90065612    -0.44065046
 h      0.12941495    -2.11357143     0.65736140
 h     -2.01197020     1.85132956     0.71260119
 h     -0.74687296     1.90658911    -1.20974816
 h      1.89251352     1.66697846    -0.34274852
 o      2.58455299    -1.08222237     0.27918819
 h      3.20374150    -0.42465247     0.08434440
 c     -2.17723165    -0.80193234    -0.68579628
 h     -3.14187423    -0.27021225    -0.67464959
 h     -1.76622514    -1.09886260    -1.78155945
 h     -2.26022528    -1.71405666    -0.17929267
 h     -0.67573141     1.17352796     1.84821932
          17

 c      1.32176414    -0.52093971    -0.11116991
 c      0.06510967    -0.94400066     0.42346216
 c     -1.12717365    -0.04427464     0.01679357
 c     -1.07822403     1.34761603     0.86277027
 c     -0.34544823     1.32129701    -0.39590321
 c      1.07955898     0.89958928    -0.44386984
 h      0.09525515    -2.06708845     0.64911245
 h     -2.02828350     1.85447071     0.62915089
 h     -0.81702870     1.94379188    -1.21040122
 h      1.86620609     1.66089269    -0.40336004
 o      2.58569402    -1.08442034     0.27264491
 h      3.19933761    -0.40782854     0.07459634
 c     -2.17594607    -0.79724223    -0.69868359
 h     -3.10249250    -0.30569762    -0.72221300
 h     -1.78300635    -1.11010355    -1.77200682
 h     -2.26376025    -1.71228837    -0.14910348
 h     -0.67140404     1.18567715     1.87529291
          17

 c      1.32592498    -0.51131729    -0.10669999
 c      0.05965213    -0.95622576     0.42780614
 c     -1.11864853    -0.04950100     0.03353129
 c     -1.08599214     1.35119029     0.85903386
 c     -0.33972757     1.31840342    -0.38253310
 c      1.08796193     0.89726799    -0.44584740
 h      0.05355870    -2.00682391     0.64777721
 h     -2.04356473     1.85901942     0.55680516
 h     -0.88023851     1.97472444    -1.20585894
 h      1.84202942     1.65399055    -0.46707426
 o      2.58412778    -1.08666182     0.26548504
 h      3.21068551    -0.38011488     0.06128974
 c     -2.17337136    -0.79318258    -0.71312980
 h     -3.07802499    -0.33403107    -0.77267644
 h     -1.80850309    -1.11417552    -1.74529639
 h     -2.27268461    -1.71951829    -0.11564264
 h     -0.66828306     1.20513619     1.89913572
          17

 c      1.33044346    -0.49977844    -0.10064925
 c      0.05444550    -0.96713061     0.42946695
 c     -1.10709682    -0.05382458     0.05066426
 c     -1.09503309     1.35365181     0.85589660
 c     -0.33436563     1.31399172    -0.37141216
 c      1.09591333     0.89336777    -0.44672115
 h      0.00557073    -1.95282895     0.65707114
 h     -2.05354541     1.86221682     0.49976160
 h     -0.92881405     1.99233118    -1.18981679
 h      1.82693545     1.65171295    -0.53332538
 o      2.58059154    -1.08816205     0.25751383
 h      3.22761228    -0.35353834     0.04806411
 c     -2.16865899    -0.79089398    -0.72773175
 h     -3.08086369    -0.34758751    -0.82522773
 h     -1.83758994    -1.11354117    -1.70880686
 h     -2.28647096    -1.72693510    -0.08559007
 h     -0.67040596     1.23293430     1.91338948
          17

 c      1.33512757    -0.48680636    -0.09291862
 c      0.04975369    -0.97438228     0.42802926
 c     -1.09305453    -0.05728728     0.06775116
 c     -1.10537105     1.35515560     0.85362316
 c     -0.32958568     1.30833189    -0.36284643
 c      1.10295481     0.88788226    -0.44660260
 h     -0.04841481    -1.92949249     0.68177893
 h     -2.05596110     1.86217160     0.46122542
 h     -0.95784736     1.99315379    -1.16069779
 h      1.82435125     1.65643462    -0.60205104
 o      2.57575939    -1.08823813     0.24858207
 h      3.24106865    -0.33873051     0.03800277
 c     -2.16227586    -0.79051855    -0.74072016
 h     -3.10972854    -0.34581507    -0.87833837
 h     -1.86292926    -1.11300132    -1.67588797
 h     -2.30446680    -1.72791524    -0.06453683
 h     -0.68008223     1.26901551     1.91488749
          17

 c      1.33982976    -0.47296961    -0.08345717
 c      0.04589032    -0.97697497     0.42344950
 c     -1.07713891    -0.05986714     0.08431527
 c     -1.11689589     1.35580260     0.85226961
 c     -0.32546531     1.30153017    -0.35683067
 c      1.10907600     0.88132391    -0.44567591
 h     -0.10830887    -1.94635052     0.72369181
 h     -2.05089305     1.85813117     0.44284131
 h     -0.96488062     1.97637381    -1.12003863
 h      1.83231076     1.66530100    -0.67251817
 o      2.57005491    -1.08653610     0.23864795
 h      3.24604710    -0.34132795     0.03265879
 c     -2.15582817    -0.79128445    -0.75035070
 h     -3.15055203    -0.33422371    -0.92896193
 h     -1.87657818    -1.11891715    -1.66333085
 h     -2.32596618    -1.71894564    -0.05599638
 h     -0.69799177     1.31247301     1.90363849
          17

 c      1.34444946    -0.45887087    -0.07227331
 c      0.04293389    -0.97620872     0.41642920
 c     -1.06002458    -0.06144701     0.09988229
 c     -1.12935512     1.35560413     0.85171988
 c     -0.32193702     1.29354355    -0.35309788
 c      1.11456744     0.87458900    -0.44426535
 h     -0.17085497    -1.98721805     0.77725965
 h     -2.04078622     1.85060248     0.44430555
 h     -0.94998138     1.94358866    -1.07194183
 h      1.84523592     1.67188061    -0.74248752
 o      2.56364552    -1.08304296     0.22777529
 h      3.24168366    -0.36184269     0.03208814
 c     -2.15082175    -0.79231195    -0.75574279
 h     -3.18743070    -0.31905453    -0.97361247
 h     -1.87395692    -1.13535859    -1.68085523
 h     -2.35030430    -1.69932753    -0.06121177
 h     -0.72327199     1.36185839     1.88273122
          17

 c      1.34891358    -0.44510211    -0.05942670
 c      0.04074506    -0.97416520     0.40809991
 c     -1.04241606    -0.06183383     0.11402542
 c     -1.14235144     1.35445081     0.85172469
 c     -0.31871015     1.28410944    -0.35107107
 c      1.11974494     0.86863631    -0.44278773
 h     -0.22985667    -2.02822731     0.83290800
 h     -2.03044963     1.84144822     0.46306311
 h     -0.91668864     1.89954350    -1.02365292
 h      1.85723196     1.66970003    -0.80865600
 o      2.55644056    -1.07807635     0.21612430
 h      3.23132409    -0.39587995     0.03497666
 c     -2.14787809    -0.79319899    -0.75760759
 h     -3.20912402    -0.30447142    -1.00963080
 h     -1.85659543    -1.16021167    -1.72152814
 h     -2.37701796    -1.67096463    -0.07905959
 h     -0.75358493     1.41554570     1.85814287
          17

 c      1.35314707    -0.43220684    -0.04501629
 c      0.03923889    -0.97236730     0.39952744
 c     -1.02502280    -0.06080535     0.12639134
 c     -1.15535405     1.35210183     0.85198267
 c     -0.31514469     1.27262985    -0.34976263
 c      1.12478740     0.86424779    -0.44165025
 h     -0.27947105    -2.05322042     0.88237298
 h     -2.02668879     1.83373378     0.49435707
 h     -0.87349917     1.85347373    -0.98675688
 h      1.86408286     1.65451026    -0.86770511
 o      2.54807271    -1.07227456     0.20394201
 h      3.22285395    -0.43435561     0.03877347
 c     -2.14685891    -0.79384408    -0.75769540
 h     -3.20953807    -0.29245157    -1.03554013
 h     -1.82982305    -1.18720310    -1.76813664
 h     -2.40607648    -1.63846573    -0.10592198
 h     -0.78547734     1.47212849     1.83770386
          17

 c      1.35705206    -0.42063468    -0.02918008
 c      0.03848643    -0.97166067     0.39155226
 c     -1.00853241    -0.05816884     0.13670228
 c     -1.16777643     1.34827160     0.85229150
 c     -0.31029872     1.25822740    -0.34784148
 c      1.12970982     0.86191509    -0.44116390
 h     -0.31563938    -2.05464938     0.92023576
 h     -2.03658885     1.83075013     0.53225299
 h     -0.83330383     1.81860119    -0.97648565
 h      1.86374761     1.62487951    -0.91711688
 o      2.53801175    -1.06644620     0.19151592
 h      3.22696121    -0.46599772     0.04043446
 c     -2.14723079    -0.79402377    -0.75777243
 h     -3.18663752    -0.28326279    -1.05099484
 h     -1.79909700    -1.21043532    -1.80510124
 h     -2.43813319    -1.60899487    -0.13587151
 h     -0.81542163     1.53055041     1.82834982
          17

 c      1.36049247    -0.41069520    -0.01210280
 c      0.03866490    -0.97243791     0.38481387
 c     -0.99356999    -0.05383027     0.14475196
 c     -1.17919085     1.34287262     0.85270915
 c     -0.30355465     1.24039757    -0.34432781
 c      1.13438992     0.86178184    -0.44147939
 h     -0.33592255    -2.03047884     0.94344538
 h     -2.06394092     1.83396301     0.57170741
 h     -0.80591309     1.80475652    -1.00380244
 h      1.85632062     1.58211208    -0.95569815
 o      2.52602451    -1.06114037     0.17905969
 h      3.25000998    -0.48431800     0.03825480
 c     -2.14823889    -0.79336200    -0.75912425
 h     -3.14193047    -0.27560912    -1.05679482
 h     -1.76852558    -1.22620590    -1.82285029
 h     -2.47438328    -1.59058134    -0.16206828
 h     -0.84123722     1.58954191     1.83243542
          17

 c      1.36327349    -0.40253000     0.00597964
 c      0.03998647    -0.97476170     0.37977945
 c     -0.98064641    -0.04785911     0.15041044
 c     -1.18957811     1.33625216     0.85358434
 c     -0.29537320     1.21987961    -0.33959762
 c      1.13858402     0.86361357    -0.44253613
 h     -0.33917918    -1.98230353     0.95084679
 h     -2.10613350     1.84132239     0.61003605
 h     -0.78889709     1.80839235    -1.06391179
 h      1.84406391     1.53012262    -0.98404895
 o      2.51265484    -1.05632566     0.16663626
 h      3.28670422    -0.49277262     0.03307114
 c     -2.14898073    -0.79171238    -0.76233439
 h     -3.08086090    -0.26628692    -1.05509838
 h     -1.74083284    -1.23278070    -1.81712004
 h     -2.51540519    -1.58818820    -0.17981275
 h     -0.86266676     1.64672846     1.84631210
          17

 c      1.36512608    -0.39611619     0.02478846
 c      0.04267225    -0.97833067     0.37670862
 c     -0.97011393    -0.04052064     0.15363876
 c     -1.19932574     1.32913233     0.85541246
 c     -0.28686116     1.19832426    -0.33512154
 c      1.14191471     0.86682187    -0.44403280
 h     -0.32571880    -1.91535790     0.94345660
 h     -2.15518159     1.84802834     0.64629692
 h     -0.77231834     1.81653663    -1.13949082
 h      1.83149036     1.47518491    -1.00499566
 o      2.49900282    -1.05168265     0.15423424
 h      3.32375020    -0.49996966     0.02694514
 c     -2.14848258    -0.78955783    -0.76715128
 h     -3.01351023    -0.24956853    -1.04968370
 h     -1.71751778    -1.22990397    -1.78768380
 h     -2.55956862    -1.60020636    -0.18910238
 h     -0.88058441     1.69857570     1.86280276
          17

 c      1.36572134    -0.39130065     0.04402167
 c      0.04700406    -0.98230359     0.37552463
 c     -0.96214955    -0.03226878     0.15450678
 c     -1.20896862     1.32230305     0.85863597
 c     -0.27891084     1.17734785    -0.33238447
 c      1.14390013     0.87058987    -0.44546039
 h     -0.29817839    -1.84032220     0.92585396
 h     -2.20187558     1.84901183     0.67985890
 h     -0.74858128     1.81772520    -1.21336770
 h      1.82479776     1.42488851    -1.02342924
 o      2.48614987    -1.04702820     0.14186603
 h      3.34881681    -0.51261128     0.02144902
 c     -2.14583371    -0.78792563    -0.77261800
 h     -2.95336126    -0.21745446    -1.04556405
 h     -1.69869682    -1.21874362    -1.73803005
 h     -2.60302145    -1.61941118    -0.19377692
 h     -0.89587711     1.74130859     1.87488514
          17

 c      1.36472343    -0.38785190     0.06337639
 c      0.05343536    -0.98507411     0.37561577
 c     -0.95677445    -0.02370853     0.15320842
 c     -1.21894804     1.31635917     0.86350774
 c     -0.27199455     1.15818956    -0.33241179
 c      1.14414053     0.87413115    -0.44627471
 h     -0.26284101    -1.77597375     0.90845986
 h     -2.23903816     1.84074152     0.70974890
 h     -0.71479821     1.80568683    -1.27402325
 h      1.82957514     1.38566006    -1.04447626
 o      2.47485859    -1.04242910     0.12958775
 h      3.35484655    -0.53332078     0.01721598
 c     -2.14065417    -0.78769336    -0.77744129
 h     -2.91081355    -0.16339020    -1.04686170
 h     -1.68244905    -1.20237431    -1.67611165
 h     -2.64139864    -1.63711130    -0.19851390
 h     -0.90887556     1.77187624     1.87784454
          17

 c      1.36187597    -0.38550168     0.08256147
 c      0.06254014    -0.98448934     0.37588530
 c     -0.95390380    -0.01553080     0.15006187
 c     -1.22950847     1.31159050     0.87003565
 c     -0.26631159     1.14176546    -0.33580711
 c      1.14262660     0.87697544    -0.44618939
 h     -0.22890244    -1.74698591     0.90697733
 h     -2.26266268     1.82172014     0.73471146
 h     -0.67127210     1.77823664    -1.31509213
 h      1.84722196     1.35990305    -1.07014869
 o      2.46549211    -1.03815320     0.11748487
 h      3.34072810    -0.56107235     0.01410308
 c     -2.13373139    -0.78870274    -0.78032007
 h     -2.88506948    -0.08904581    -1.05404680
 h     -1.66386676    -1.18640235    -1.61528633
 h     -2.67130469    -1.64633388    -0.20673490
 h     -0.91925440     1.78848975     1.86984579
          17

 c      1.35710945    -0.38395436     0.10129290
 c      0.07442743    -0.97936555     0.37572961
 c     -0.95340841    -0.00841881     0.14548133
 c     -1.24067774     1.30796115     0.87796981
 c     -0.26193127     1.12874033    -0.34286438
 c      1.13986737     0.87903147    -0.44532346
 h     -0.20151856    -1.76681979     0.93093862
 h     -2.27199545     1.79235272     0.75343542
 h     -0.62014596     1.73587055    -1.33398327
 h      1.87348661     1.34558669    -1.09761590
 o      2.45795061    -1.03462565     0.10566446
 h      3.31170573    -0.59159638     0.01133650
 c     -2.12676063    -0.78963846    -0.78012526
 h     -2.86606876    -0.00547204    -1.06443613
 h     -1.63546184    -1.17815413    -1.57218274
 h     -2.69083226    -1.64294111    -0.22000993
 h     -0.92604938     1.79089200     1.85192132
          17

 c      1.35063167    -0.38288122     0.11928363
 c      0.08827209    -0.97087283     0.37606068
 c     -0.95514667    -0.00294840     0.13992768
 c     -1.25226879     1.30511218     0.88680233
 c     -0.25884863     1.11950906    -0.35358538
 c      1.13666178     0.88039665    -0.44402868
 h     -0.17643866    -1.82210588     0.97169893
 h     -2.26952963     1.75475887     0.76472526
 h     -0.56493212     1.68130222    -1.33155643
 h      1.90099862     1.33865097    -1.12120682
 o      2.45160689    -1.03240789     0.09425615
 h      3.27998283    -0.61753919     0.00758846
 c     -2.12113192    -0.78895250    -0.77640888
 h     -2.84361301     0.07364361    -1.07511710
 h     -1.59203949    -1.18236023    -1.55752047
 h     -2.69970578    -1.62572634    -0.23810012
 h     -0.92762807     1.78056149     1.82792630
          17

 c      1.34294510    -0.38193409     0.13624856
 c      0.10288202    -0.96125992     0.37844496
 c     -0.95894317     0.00047700     0.13386064
 c     -1.26388700     1.30238509     0.89579296
 c     -0.25696303     1.11408810    -0.36756085
 c      1.13376287     0.88116330    -0.44262148
 h     -0.14689555    -1.88779225     1.01256737
 h     -2.26105627     1.71261797     0.76760781
 h     -0.51063272     1.61995257    -1.31332841
 h      1.92282231     1.33539999    -1.13556984
 o      2.44548518    -1.03209064     0.08339464
 h      3.26184155    -0.63018550     0.00136740
 c     -2.11696247    -0.78571779    -0.77001024
 h     -2.81199335     0.13760249    -1.08438393
 h     -1.53721509    -1.19666813    -1.56722996
 h     -2.69950147    -1.59642305    -0.25903633
 h     -0.92169048     1.76074112     1.80426860
          17

 c      1.33478745    -0.38075694     0.15191723
 c      0.11719851    -0.95233104     0.38402271
 c     -0.96454804     0.00164605     0.12769493
 c     -1.27496634     1.29893546     0.90408626
 c     -0.25603256     1.11198131    -0.38373331
 c      1.13167998     0.88135284    -0.44124666
 h     -0.10944073    -1.94480106     1.04146384
 h     -2.25504305     1.67071858     0.76145126
 h     -0.46392570     1.56088881    -1.29200220
 h      1.93433250     1.33343117    -1.13737175
 o      2.43899259    -1.03397564     0.07315479
 h      3.26647275    -0.62480191    -0.00787965
 c     -2.11325779    -0.77953084    -0.76260822
 h     -2.76969102     0.17996220    -1.09164474
 h     -1.48156267    -1.21401210    -1.58763070
 h     -2.69390437    -1.55979826    -0.27921957
 h     -0.90565421     1.73578568     1.78854011
          17

 c      1.32702738    -0.37899586     0.16604507
 c      0.13032009    -0.94520820     0.39336606
 c     -0.97161152     0.00052402     0.12177026
 c     -1.28489832     1.29400363     0.91097455
 c     -0.25570254     1.11220806    -0.40031238
 c      1.13061479     0.88093001    -0.43986890
 h     -0.06370332    -1.98247491     1.05252023
 h     -2.25999058     1.63375672     0.74626225
 h     -0.43232899     1.51625491    -1.28818261
 h      1.93364221     1.33169839    -1.12563674
 o      2.43255633    -1.03782124     0.06350262
 h      3.28643851    -0.60497644    -0.01899408
 c     -2.10866208    -0.77007618    -0.75581250
 h     -2.71801471     0.19803770    -1.09713373
 h     -1.43542690    -1.22790308    -1.60598885
 h     -2.68849180    -1.52313169    -0.29391779
 h     -0.87790986     1.70943760     1.78628821
          17

 c      1.32053918    -0.37634271     0.17842479
 c      0.14147795    -0.94052528     0.40665337
 c     -0.97968595    -0.00278590     0.11635267
 c     -1.29327545     1.28722846     0.91616720
 c     -0.25572090     1.11380926    -0.41559172
 c      1.13044919     0.87983269    -0.43831315
 h     -0.01099468    -1.99590443     1.04398569
 h     -2.27976836     1.60464031     0.72328009
 h     -0.42105263     1.49553393    -1.32050693
 h      1.92162726     1.33045518    -1.10164931
 o      2.42714983    -1.04306512     0.05434918
 h      3.30544869    -0.57906799    -0.03000935
 c     -2.10197406    -0.75715899    -0.75071832
 h     -2.66032031     0.19269277    -1.10192139
 h     -1.40546204    -1.23443188    -1.61441480
 h     -2.68908322    -1.49380907    -0.29876611
 h     -0.83963232     1.68299152     1.79747700
          17

 c      1.31606495    -0.37260389     0.18889824
 c      0.15010491    -0.93853327     0.42377859
 c     -0.98824971    -0.00807688     0.11165904
 c     -1.30007480     1.27871298     0.91978005
 c     -0.25619246     1.11655208    -0.42949809
 c      1.13075202     0.87798490    -0.43630279
 h      0.04641159    -1.98420213     1.01685296
 h     -2.31073311     1.58372718     0.69544479
 h     -0.42959374     1.49773463    -1.38717291
 h      1.90198384     1.33132250    -1.06884949
 o      2.42353111    -1.04916418     0.04562480
 h      3.31045338    -0.55460938    -0.03935520
 c     -2.09243173    -0.74116222    -0.74774151
 h     -2.60195168     0.16903844    -1.10828397
 h     -1.39470567    -1.23193882    -1.60924043
 h     -2.69855234    -1.47515496    -0.29215201
 h     -0.79538332     1.65527319     1.81631243
          17

 c      1.31408106    -0.36776338     0.19737588
 c      0.15594787    -0.93903035     0.44434241
 c     -0.99674234    -0.01503971     0.10787766
 c     -1.30557077     1.26878616     0.92206727
 c     -0.25748343     1.12075615    -0.44345036
 c      1.13082391     0.87530119    -0.43349582
 h      0.10549060    -1.95077828     0.97477495
 h     -2.34409193     1.56973278     0.66694684
 h     -0.45293003     1.51388886    -1.46752114
 h      1.88099721     1.33729136    -1.03255049
 o      2.42199898    -1.05571567     0.03730343
 h      3.29554308    -0.53625366    -0.04624007
 c     -2.07980650    -0.72339088    -0.74656450
 h     -2.55048781     0.13756818    -1.12031399
 h     -1.40330460    -1.22049260    -1.58990789
 h     -2.71479240    -1.46416200    -0.27645204
 h     -0.75154852     1.62434211     1.83473889
          17

 c      1.31471305    -0.36201656     0.20386093
 c      0.15912917    -0.94112916     0.46755832
 c     -1.00460462    -0.02325374     0.10517298
 c     -1.31009607     1.25774649     0.92320027
 c     -0.25994751     1.12663374    -0.45882088
 c      1.12985935     0.87173445    -0.42957738
 h      0.16268728    -1.90571967     0.92495023
 h     -2.37070203     1.56106775     0.64206502
 h     -0.48519266     1.53520614    -1.54035553
 h      1.86606763     1.35205537    -0.99871830
 o      2.42242411    -1.06247155     0.02940208
 h      3.26158008    -0.52555471    -0.05063277
 c     -2.06430122    -0.70578889    -0.74627998
 h     -2.51502193     0.11326235    -1.14390580
 h     -1.42867881    -1.20195938    -1.55870537
 h     -2.73235965    -1.45394200    -0.25655557
 h     -0.71414752     1.58896706     1.84594098
          17

 c      1.31773901    -0.35576692     0.20847039
 c      0.16006028    -0.94300551     0.49219625
 c     -1.01132062    -0.03219850     0.10368384
 c     -1.31388877     1.24575803     0.92320754
 c     -0.26380510     1.13407781    -0.47626766
 c      1.12726445     0.86742944    -0.42445852
 h      0.21485984    -1.86886446     0.87870037
 h     -2.38407254     1.55651653     0.62422898
 h     -0.52152830     1.55605111    -1.59218747
 h      1.86239194     1.37806898    -0.97138813
 o      2.42428704    -1.06936948     0.02197848
 h      3.21577789    -0.52058638    -0.05323960
 c     -2.04662670    -0.68992334    -0.74576675
 h     -2.50234169     0.10842416    -1.18393815
 h     -1.46500643    -1.18072545    -1.52148647
 h     -2.74570644    -1.43787435    -0.23736884
 h     -0.68752563     1.54906730     1.84583261
          17

 c      1.32268065    -0.34957433     0.21143989
 c      0.15920902    -0.94230240     0.51689474
 c     -1.01644720    -0.04127719     0.10351943
 c     -1.31706146     1.23285160     0.92199179
 c     -0.26913952     1.14275760    -0.49584558
 c      1.12294619     0.86290485    -0.41844945
 h      0.26095887    -1.86567158     0.84796582
 h     -2.38113607     1.55537262     0.61562852
 h     -0.55834406     1.57338074    -1.61631580
 h      1.86974735     1.41421506    -0.95042876
 o      2.42672667    -1.07657831     0.01512521
 h      3.17113527    -0.51543913    -0.05545356
 c     -2.02832391    -0.67588519    -0.74417599
 h     -2.51149969     0.12279246    -1.23887951
 h     -1.50282706    -1.16450624    -1.48866297
 h     -2.75109072    -1.41187343    -0.22234800
 h     -0.67390200     1.50558048     1.83322053
          17

 c      1.32893291    -0.34406072     0.21309582
 c      0.15703666    -0.93795326     0.54094987
 c     -1.01962632    -0.04984150     0.10475066
 c     -1.31962107     1.21895246     0.91935087
 c     -0.27590917     1.15223401    -0.51721561
 c      1.11727175     0.85903917    -0.41218220
 h      0.30128734    -1.90646375     0.83644714
 h     -2.36217010     1.55745351     0.61712371
 h     -0.59314892     1.58587750    -1.61067601
 h      1.88289223     1.45558184    -0.93226018
 o      2.42881008    -1.08440081     0.00894132
 h      3.14230831    -0.50209652    -0.05893538
 c     -2.01151876    -0.66247770    -0.74116626
 h     -2.53415220     0.14517766    -1.30006062
 h     -1.53114156    -1.16319162    -1.47347377
 h     -2.74705401    -1.37469653    -0.21313780
 h     -0.67320975     1.46023807     1.80968817
          17

 c      1.33585829    -0.33982208     0.21380354
 c      0.15422083    -0.93124645     0.56448072
 c     -1.02059007    -0.05723766     0.10740432
 c     -1.32149134     1.20389683     0.91499114
 c     -0.28392675     1.16200767    -0.53973392
 c      1.11074725     0.85682662    -0.40634940
 h      0.33386120    -1.97412961     0.83818764
 h     -2.33073755     1.56322855     0.62820389
 h     -0.62458757     1.59368381    -1.57706743
 h      1.89506611     1.49574169    -0.91266720
 o      2.43012229    -1.09286513     0.00347288
 h      3.13620870    -0.47724170    -0.06465362
 c     -1.99788672    -0.64856978    -0.73714508
 h     -2.56036660     0.16382977    -1.35713702
 h     -1.54378374    -1.18304999    -1.48361863
 h     -2.73447409    -1.32759726    -0.20960147
 h     -0.68291931     1.41538632     1.77958765
          17

 c      1.34283736    -0.33736145     0.21390731
 c      0.15156274    -0.92420165     0.58771715
 c     -1.01916836    -0.06288676     0.11145303
 c     -1.32252038     1.18744750     0.90855623
 c     -0.29280442     1.17148733    -0.56239332
 c      1.10375224     0.85711273    -0.40150248
 h      0.35508718    -2.04312370     0.84629286
 h     -2.29359806     1.57403259     0.64700903
 h     -0.65295168     1.59885363    -1.52201100
 h      1.90093103     1.52916173    -0.88881514
 o      2.43104968    -1.10141719    -0.00131716
 h      3.14716314    -0.44729841    -0.07233121
 c     -1.98793141    -0.63403118    -0.73358630
 h     -2.58243122     0.17167047    -1.40221450
 h     -1.54378047    -1.22057645    -1.51318362
 h     -2.71664420    -1.27408243    -0.20987720
 h     -0.69804568     1.37374108     1.74986353
          17

 c      1.34929399    -0.33703388     0.21368687
 c      0.14974151    -0.91821143     0.61066059
 c     -1.01531980    -0.06637908     0.11678980
 c     -1.32248975     1.16934647     0.89972375
 c     -0.30185691     1.17990039    -0.58368415
 c      1.09645470     0.86044649    -0.39798410
 h      0.36245976    -2.09537965     0.85700438
 h     -2.25968187     1.59206272     0.67067891
 h     -0.68131367     1.60648367    -1.45857909
 h      1.89761849     1.55237003    -0.85975983
 o      2.43230882    -1.10923064    -0.00550764
 h      3.16397932    -0.42346752    -0.08103761
 c     -1.98127739    -0.61944129    -0.73248250
 h     -2.59542037     0.16601443    -1.43061191
 h     -1.53875239    -1.26539150    -1.54784222
 h     -2.69914186    -1.21964527    -0.21054685
 h     -0.71208601     1.33788255     1.72876231
          17

 c      1.35470454    -0.33900687     0.21333522
 c      0.14924821    -0.91395110     0.63314977
 c     -1.00916887    -0.06756124     0.12318964
 c     -1.32117755     1.14947600     0.88841715
 c     -0.31004729     1.18625171    -0.60165632
 c      1.08883318     0.86702361    -0.39592846
 h      0.35508723    -2.12139091     0.86889871
 h     -2.23690493     1.61944095     0.69633912
 h     -0.71638877     1.62535019    -1.40592699
 h      1.88476640     1.56426834    -0.82626260
 o      2.43444318    -1.11564601    -0.00917108
 h      3.17775462    -0.41465717    -0.08993222
 c     -1.97722893    -0.60542304    -0.73544077
 h     -2.59672440     0.14723840    -1.44045937
 h     -1.53500776    -1.30739761    -1.57479902
 h     -2.68874178    -1.17071673    -0.20732499
 h     -0.71956959     1.30946881     1.72258481
          17

 c      1.35860686    -0.34325299     0.21295815
 c      0.15040381    -0.91162509     0.65495602
 c     -1.00101178    -0.06660068     0.13028491
 c     -1.31851482     1.12812391     0.87505777
 c     -0.31629990     1.18966307    -0.61476476
 c      1.08072177     0.87666577    -0.39526954
 h      0.33321475    -2.11735728     0.88169805
 h     -2.22761388     1.65603318     0.72222774
 h     -0.76531169     1.66413526    -1.37967445
 h      1.86444016     1.56624588    -0.79054128
 o      2.43768377    -1.12032209    -0.01235671
 h      3.18410810    -0.42502637    -0.09853614
 c     -1.97509462    -0.59251904    -0.74322134
 h     -2.58587065     0.11820347    -1.43256974
 h     -1.53611420    -1.33984644    -1.58633111
 h     -2.69063582    -1.13227513    -0.19682607
 h     -0.71901415     1.28860557     1.73190060
          17

 c      1.36062440    -0.34957734     0.21259114
 c      0.15337091    -0.91110586     0.67581947
 c     -0.99127749    -0.06401213     0.13757173
 c     -1.31471249     1.10614823     0.86063280
 c     -0.32027090     1.19013615    -0.62310673
 c      1.07184379     0.88882158    -0.39575093
 h      0.29788500    -2.08358652     0.89575067
 h     -2.22705841     1.69778795     0.74765511
 h     -0.82712646     1.72262417    -1.37759733
 h      1.84115218     1.56226285    -0.75606072
 o      2.44196038    -1.12323525    -0.01508634
 h      3.18302301    -0.45398932    -0.10679137
 c     -1.97435221    -0.58145226    -0.75555867
 h     -2.56507989     0.08463464    -1.41102516
 h     -1.54357426    -1.35917796    -1.57912326
 h     -2.70520404    -1.10538320    -0.17884103
 h     -0.71329587     1.27395479     1.75099176
          17

 c      1.36050963    -0.35766373     0.21222043
 c      0.15814446    -0.91189736     0.69543626
 c     -0.98045786    -0.06062164     0.14443880
 c     -1.31018968     1.08484284     0.84648000
 c     -0.32250871     1.18863956    -0.62808122
 c      1.06185145     0.90263197    -0.39697370
 h      0.25089764    -2.02496270     0.91208178
 h     -2.22703256     1.73785833     0.77195402
 h     -0.89140501     1.79052059    -1.38355720
 h      1.82146626     1.55841837    -0.72705297
 o      2.44689428    -1.12467230    -0.01734558
 h      3.17887618    -0.49631416    -0.11516052
 c     -1.97455790    -0.57328324    -0.77114632
 h     -2.54044665     0.05609023    -1.38424553
 h     -1.55746454    -1.36441398    -1.55320259
 h     -2.72770501    -1.08721439    -0.15688652
 h     -0.70709130     1.26348168     1.77126944
          17

 c      1.35819255    -0.36712840     0.21179974
 c      0.16454948    -0.91293413     0.71341050
 c     -0.96903346    -0.05745587     0.15022347
 c     -1.30540377     1.06561975     0.83396473
 c     -0.32378106     1.18636002    -0.63106117
 c      1.05046228     0.91713546    -0.39851771
 h      0.19476984    -1.95337456     0.93294333
 h     -2.22046911     1.76938399     0.79391081
 h     -0.94646800     1.85579045    -1.38273636
 h      1.81208978     1.56106721    -0.70736324
 o      2.45178700    -1.12520404    -0.01907259
 h      3.18046482    -0.54251810    -0.12474923
 c     -1.97513208    -0.56922082    -0.78789261
 h     -2.52211141     0.04575428    -1.36466835
 h     -1.57655306    -1.35724096    -1.51168129
 h     -2.75133664    -1.07342741    -0.13632129
 h     -0.70427191     1.25521229     1.78507936
          17

 c      1.35381619    -0.37756604     0.21125582
 c      0.17230855    -0.91239914     0.72919957
 c     -0.95741822    -0.05556580     0.15429451
 c     -1.30074483     1.04972997     0.82423681
 c     -0.32466360     1.18422742    -0.63288868
 c      1.03774095     0.93158990    -0.40010004
 h      0.13195096    -1.88999890     0.96263689
 h     -2.20350311     1.78740343     0.81193199
 h     -0.98439849     1.90976154    -1.36713093
 h      1.81625790     1.57352219    -0.69883652
 o      2.45579831    -1.12548958    -0.02017257
 h      3.19814009    -0.58198032    -0.13703322
 c     -1.97562775    -0.56993015    -0.80359848
 h     -2.51933355     0.06491281    -1.36303524
 h     -1.59791176    -1.34303076    -1.46132520
 h     -2.77032707    -1.06029430    -0.12208142
 h     -0.70681458     1.24766738     1.78758730
          17

 c      1.34774521    -0.38856375     0.21047910
 c      0.18118918    -0.90830277     0.74220472
 c     -0.94595157    -0.05581479     0.15614020
 c     -1.29648715     1.03805620     0.81807688
 c     -0.32553837     1.18286505    -0.63397450
 c      1.02430079     0.94567574    -0.40165457
 h      0.06306629    -1.85877436     1.00685888
 h     -2.17563734     1.78953768     0.82441123
 h     -1.00114304     1.94738734    -1.33403716
 h      1.83120729     1.59398877    -0.70054641
 o      2.45847744    -1.12585770    -0.02059484
 h      3.23562416    -0.60966244    -0.15263611
 c     -1.97648591    -0.57452848    -0.81680572
 h     -2.53149870     0.11283183    -1.37935809
 h     -1.61639890    -1.33222664    -1.41316803
 h     -2.78119869    -1.04549346    -0.11748417
 h     -0.71469554     1.24004381     1.77722120
          17

 c      1.34055446    -0.39967595     0.20929977
 c      0.19089717    -0.90032290     0.75224525
 c     -0.93494361    -0.05869144     0.15543210
 c     -1.29274205     1.03093732     0.81578319
 c     -0.32667191     1.18264550    -0.63444818
 c      1.01116031     0.95938238    -0.40326701
 h     -0.01200901    -1.86512211     1.06762350
 h     -2.13956518     1.77628259     0.83000678
 h     -0.99552624     1.96643090    -1.28405301
 h      1.84976379     1.61713901    -0.70969428
 o      2.46014258    -1.12612484    -0.02040925
 h      3.28446697    -0.62904887    -0.17016121
 c     -1.97895083    -0.58065699    -0.82690253
 h     -2.54835884     0.17601004    -1.40405844
 h     -1.62551317    -1.33892177    -1.38051929
 h     -2.78287531    -1.02811061    -0.12390051
 h     -0.72598016     1.23229712     1.75573344
          17

 c      1.33299566    -0.41040800     0.20747462
 c      0.20063592    -0.89036135     0.75991988
 c     -0.92472543    -0.06422816     0.15206831
 c     -1.28939767     1.02803288     0.81709987
 c     -0.32821065     1.18369273    -0.63421355
 c      0.99939629     0.97275119    -0.40505888
 h     -0.08905831    -1.88948388     1.13916135
 h     -2.10131583     1.75144809     0.82778710
 h     -0.96894687     1.96735945    -1.22029334
 h      1.86417968     1.63735333    -0.72312758
 o      2.46151850    -1.12593172    -0.01976505
 h      3.33016188    -0.64668888    -0.18691167
 c     -1.98393734    -0.58611529    -0.83396036
 h     -2.55918717     0.23843173    -1.42726374
 h     -1.62158383    -1.37185912    -1.37156544
 h     -2.77663782    -1.00849662    -0.14065978
 h     -0.73686163     1.22518807     1.72828300
          17

 c      1.32591937    -0.42025196     0.20470956
 c      0.20920124    -0.88068722     0.76619015
 c     -0.91565830    -0.07205243     0.14618345
 c     -1.28607794     1.02830843     0.82125293
 c     -0.33006686     1.18577578    -0.63291373
 c      0.98988339     0.98571649    -0.40711742
 h     -0.16018746    -1.90869762     1.21236249
 h     -2.07033000     1.72242409     0.81726682
 h     -0.92613281     1.95450001    -1.14871964
 h      1.86877434     1.65073526    -0.73827454
 o      2.46319873    -1.12506362    -0.01879716
 h      3.36079098    -0.66688182    -0.20043055
 c     -1.99125181    -0.59023815    -0.83890124
 h     -2.55756466     0.28838169    -1.44306160
 h     -1.60790360    -1.42481245    -1.38315949
 h     -2.76626141    -0.98827067    -0.16487595
 h     -0.74197639     1.22021549     1.70303376
          17

 c      1.32015319    -0.42875145     0.20071214
 c      0.21545698    -0.87277665     0.77188397
 c     -0.90810761    -0.08153018     0.13810269
 c     -1.28221116     1.03029879     0.82720012
 c     -0.33173528     1.18809831    -0.62985619
 c      0.98318614     0.99806444    -0.40947615
 h     -0.21823645    -1.90887454     1.27980183
 h     -2.05772420     1.69864967     0.79832612
 h     -0.87668396     1.93848205    -1.07900781
 h      1.86077828     1.65562019    -0.75344405
 o      2.46543969    -1.12350513    -0.01757726
 h      3.37026608    -0.69062227    -0.20929234
 c     -1.99982788    -0.59349671    -0.84313546
 h     -2.54102534     0.31911531    -1.44895831
 h     -1.59212904    -1.48180827    -1.40551465
 h     -2.75797222    -0.97032656    -0.19145500
 h     -0.73580069     1.21920862     1.68896954
          17

 c      1.31636571    -0.43555704     0.19525377
 c      0.21860470    -0.86733844     0.77754029
 c     -0.90239952    -0.09193055     0.12826037
 c     -1.27732345     1.03274681     0.83408645
 c     -0.33226624     1.18920785    -0.62407651
 c      0.97954200     1.00943001    -0.41210893
 h     -0.25843983    -1.88444621     1.33673868
 h     -2.07073653     1.68659158     0.77125833
 h     -0.83504064     1.93738397    -1.02389134
 h      1.84040808     1.65251774    -0.76789790
 o      2.46814181    -1.12140175    -0.01609786
 h      3.35861890    -0.71613732    -0.21334865
 c     -2.00835786    -0.59648641    -0.84793127
 h     -2.50969969     0.32769116    -1.44471629
 h     -1.58116265    -1.52838591    -1.42975070
 h     -2.75926804    -0.95826903    -0.21409547
 h     -0.71549993     1.22347283     1.69146953
          17

 c      1.31495016    -0.44045973     0.18822700
 c      0.21827069    -0.86456059     0.78340095
 c     -0.89878114    -0.10255230     0.11713471
 c     -1.27140704     1.03521118     0.84155652
 c     -0.33089069     1.18774488    -0.61487808
 c      0.97889219     1.01928929    -0.41491201
 h     -0.27817800    -1.83484916     1.38057077
 h     -2.10658273     1.68467215     0.73746886
 h     -0.81323442     1.96804239    -0.99299978
 h      1.81087818     1.64405086    -0.78196331
 o      2.47083267    -1.11904147    -0.01425759
 h      3.33232404    -0.73919288    -0.21396636
 c     -2.01577934    -0.59966197    -0.85401841
 h     -2.46558943     0.31438655    -1.43192604
 h     -1.57927326    -1.55573148    -1.45028821
 h     -2.77569527    -0.95478635    -0.22803210
 h     -0.68332428     1.23301111     1.70878466
          17

 c      1.31596281    -0.44339312     0.17967930
 c      0.21452667    -0.86422910     0.78940707
 c     -0.89739882    -0.11278812     0.10521613
 c     -1.26489800     1.03795982     0.84960947
 c     -0.32799194     1.18395097    -0.60253643
 c      0.98093404     1.02696323    -0.41768115
 h     -0.27669564    -1.76293912     1.41060335
 h     -2.15378135     1.68508399     0.70018430
 h     -0.80977245     2.02825561    -0.98468057
 h      1.77827806     1.63484058    -0.79717376
 o      2.47267051    -1.11684615    -0.01185110
 h      3.30437803    -0.75332269    -0.21422576
 c     -2.02156924    -0.60359887    -0.86135020
 h     -2.41254632     0.28326450    -1.41433758
 h     -1.58837096    -1.55995621    -1.46432341
 h     -2.80712573    -0.95981258    -0.23310026
 h     -0.64573800     1.24657947     1.73346221
          17

 c      1.31912849    -0.44439987     0.16981027
 c      0.20789231    -0.86570129     0.79514592
 c     -0.89829208    -0.12214574     0.09299315
 c     -1.25832652     1.04140153     0.85826512
 c     -0.32479324     1.17952644    -0.58800341
 c      0.98519434     1.03169555    -0.42013317
 h     -0.25555268    -1.67531411     1.42882554
 h     -2.19936177     1.67989367     0.66384252
 h     -0.81321524     2.09826631    -0.98930688
 h      1.75047276     1.63073297    -0.81605306
 o      2.47272688    -1.11526636    -0.00862606
 h      3.29003423    -0.75167327    -0.21809431
 c     -2.02570110    -0.60921360    -0.86909903
 h     -2.35654126     0.24361768    -1.39863180
 h     -1.60849971    -1.54096194    -1.47111482
 h     -2.84754509    -0.97043610    -0.23374315
 h     -0.61019688     1.26240108     1.75690534
          17

 c      1.32391194    -0.44357284     0.15892845
 c      0.19934662    -0.86777602     0.79970521
 c     -0.90139602    -0.13025501     0.08093975
 c     -1.25209799     1.04574367     0.86738730
 c     -0.32234980     1.17612107    -0.57214112
 c      0.99122083     1.03285356    -0.42201656
 h     -0.21995671    -1.58404343     1.44215113
 h     -2.23367434     1.66435426     0.63283602
 h     -0.81355215     2.15838374    -0.99798505
 h      1.73409974     1.63662262    -0.84089274
 o      2.47071768    -1.11449962    -0.00446687
 h      3.29542313    -0.73169687    -0.22759385
 c     -2.02838531    -0.61764067    -0.87591472
 h     -2.30513428     0.21024081    -1.39440094
 h     -1.63787917    -1.50242994    -1.47192735
 h     -2.88868028    -0.98259975    -0.23596673
 h     -0.58266540     1.27881597     1.77261098
          17

 c      1.32964089    -0.44100422     0.14738438
 c      0.19027681    -0.86866071     0.80150413
 c     -0.90655265    -0.13687768     0.06950911
 c     -1.24647207     1.05094814     0.87666715
 c     -0.32121750     1.17470247    -0.55548100
 c      0.99885111     1.03018833    -0.42328470
 h     -0.17964451    -1.50746357     1.46513328
 h     -2.25126956     1.63701179     0.61073017
 h     -0.80562524     2.19646057    -1.00528090
 h      1.73084387     1.65350560    -0.87171078
 o      2.46738744    -1.11431465     0.00047452
 h      3.31141594    -0.69801222    -0.24074511
 c     -2.03005535    -0.62950353    -0.88038719
 h     -2.26464442     0.19760729    -1.41047740
 h     -1.67244119    -1.45303931    -1.47083588
 h     -2.92348490    -0.99275770    -0.24460044
 h     -0.56676722     1.29459168     1.77712877
          17

 c      1.33565724    -0.43675593     0.13548946
 c      0.18200129    -0.86665125     0.79870856
 c     -0.91353160    -0.14190043     0.05912029
 c     -1.24159705     1.05678585     0.88565835
 c     -0.32154161     1.17566044    -0.53829443
 c      1.00825531     1.02391925    -0.42416872
 h     -0.14456023    -1.46277584     1.51583602
 h     -2.25037758     1.59889581     0.59998258
 h     -0.78782762     2.20680266    -1.00845740
 h      1.73674790     1.67754605    -0.90530720
 o      2.46389463    -1.11426383     0.00590706
 h      3.32295898    -0.65884030    -0.25352026
 c     -2.03157197    -0.64378623    -0.88162472
 h     -2.23666522     0.20819623    -1.44766583
 h     -1.70543769    -1.40757765    -1.47597480
 h     -2.94755456    -0.99865086    -0.26226070
 h     -0.56375699     1.30904050     1.76997993
          17

 c      1.34143179    -0.43085671     0.12345675
 c      0.17490005    -0.86156628     0.79083680
 c     -0.92206006    -0.14529500     0.05012948
 c     -1.23751793     1.06287580     0.89381279
 c     -0.32316755     1.17899004    -0.52068237
 c      1.01966420     1.01455619    -0.42505297
 h     -0.11523445    -1.44985388     1.59746377
 h     -2.23266520     1.55297032     0.60177016
 h     -0.76074094     2.18818155    -1.00662128
 h      1.74540480     1.70228803    -0.93665645
 o      2.46114766    -1.11395091     0.01157811
 h      3.31911162    -0.62146965    -0.26254966
 c     -2.03398087    -0.65797287    -0.87947972
 h     -2.21897301     0.23051353    -1.49721800
 h     -1.72906328    -1.38333941    -1.49825402
 h     -2.95933984    -0.99945038    -0.28928112
 h     -0.57257295     1.32210339     1.75351229
          17

 c      1.34658701    -0.42333632     0.11140417
 c      0.16856836    -0.85469321     0.77934100
 c     -0.93184206    -0.14706514     0.04280127
 c     -1.23412869     1.06869010     0.90052590
 c     -0.32569963     1.18433854    -0.50260600
 c      1.03309456     1.00266637    -0.42628601
 h     -0.08441057    -1.45225842     1.69158644
 h     -2.20375586     1.50398974     0.61569443
 h     -0.72668935     2.14330943    -1.00062958
 h      1.75138853     1.72152308    -0.96103445
 o      2.45962493    -1.11312056     0.01733686
 h      3.29553963    -0.59060458    -0.26607513
 c     -2.03777840    -0.66998089    -0.87466954
 h     -2.20903660     0.25002916    -1.54763599
 h     -1.73944650    -1.38833866    -1.54297348
 h     -2.96025871    -0.99566286    -0.32382192
 h     -0.58981157     1.33444344     1.73286584
          17

 c      1.35086096    -0.41428384     0.09940459
 c      0.16269626    -0.84732345     0.76606363
 c     -0.94255878    -0.14722686     0.03730291
 c     -1.23106754     1.07356423     0.90522093
 c     -0.32851972     1.19090829    -0.48383733
 c      1.04826739     0.98875567    -0.42807256
 h     -0.04692246    -1.45426530     1.77607300
 h     -2.17409265     1.45838621     0.63946707
 h     -0.69003959     2.07991605    -0.99391768
 h      1.75168008     1.73081190    -0.97523304
 o      2.45939806    -1.11166659     0.02313936
 h      3.25392715    -0.56807707    -0.26405389
 c     -2.04253626    -0.67939084    -0.86898237
 h     -2.20534968     0.25674839    -1.58996466
 h     -1.73945647    -1.41442097    -1.60207056
 h     -2.95497470    -0.98906777    -0.36199978
 h     -0.61004496     1.34741815     1.71552830
          17

 c      1.35407942    -0.40389239     0.08752985
 c      0.15727798    -0.84017791     0.75226592
 c     -0.95387348    -0.14583155     0.03370666
 c     -1.22766184     1.07681887     0.90748529
 c     -0.33080440     1.19732632    -0.46384021
 c      1.06466073     0.97324816    -0.43045373
 h     -0.00189657    -1.44719921     1.83629801
 h     -2.15807444     1.42327690     0.66927389
 h     -0.65765693     2.01233642    -0.99407344
 h      1.74570728     1.72788644    -0.97787772
 o      2.46015194    -1.10965750     0.02905447
 h      3.20159580    -0.55237580    -0.25832020
 c     -2.04728139    -0.68669396    -0.86462332
 h     -2.20709119     0.24583312    -1.61873662
 h     -1.73469049    -1.44695040    -1.66039340
 h     -2.95111385    -0.98255070    -0.39847489
 h     -0.62729868     1.36259199     1.70948321
          17

 c      1.35614800    -0.39248324     0.07587480
 c      0.15245166    -0.83354252     0.73864686
 c     -0.96544727    -0.14300651     0.03199546
 c     -1.22321648     1.07808872     0.90720594
 c     -0.33167431     1.20186741    -0.44178550
 c      1.08159481     0.95649393    -0.43332320
 h      0.04916380    -1.42758045     1.86482554
 h     -2.16786148     1.40367831     0.70177349
 h     -0.63774778     1.95912452    -1.01284351
 h      1.73505923     1.71275179    -0.96943081
 o      2.46122225    -1.10737496     0.03526890
 h      3.15096122    -0.53810152    -0.25272774
 c     -2.05105384    -0.69239467    -0.86331530
 h     -2.21366160     0.21628242    -1.63141636
 h     -1.72942032    -1.47482506    -1.70528857
 h     -2.95698980    -0.97931086    -0.42802924
 h     -0.63783686     1.38058191     1.71967356
          17

 c      1.35705353    -0.38052079     0.06456913
 c      0.14837891    -0.82745827     0.72555903
 c     -0.97695961    -0.13899023     0.03208271
 c     -1.21765864     1.07766211     0.90463561
 c     -0.33063712     1.20353642    -0.41719825
 c      1.09829092     0.93877213    -0.43644920
 h      0.10382532    -1.39485805     1.85888938
 h     -2.20375215     1.39952498     0.73637520
 h     -0.63487829     1.93072441    -1.05879073
 h      1.72329520     1.68788480    -0.95218712
 o      2.46183258    -1.10522030     0.04201987
 h      3.11583420    -0.51768058    -0.25208507
 c     -2.05336378    -0.69692683    -0.86589752
 h     -2.22451911     0.17025496    -1.62811440
 h     -1.72586494    -1.49222390    -1.72931130
 h     -2.97695951    -0.98134158    -0.44785159
 h     -0.64225379     1.39992195     1.74506411
          17

 c      1.35687373    -0.36862290     0.05377914
 c      0.14520656    -0.82181501     0.71311491
 c     -0.98813221    -0.13413826     0.03383718
 c     -1.21171840     1.07639690     0.90042092
 c     -0.32793133     1.20297693    -0.39090620
 c      1.11389520     0.92030397    -0.43950767
 h      0.15931271    -1.35041752     1.81919854
 h     -2.25316942     1.40632389     0.77431161
 h     -0.64564515     1.91918847    -1.12636269
 h      1.71569944     1.65835540    -0.93014549
 o      2.46160770    -1.10333273     0.04938968
 h      3.10320130    -0.48774876    -0.25880191
 c     -2.05441465    -0.70088515    -0.87227070
 h     -2.23935636     0.11339985    -1.61203467
 h     -1.72471501    -1.49718257    -1.72927335
 h     -3.00801027    -0.98839642    -0.45865831
 h     -0.64455014     1.41720011     1.77935058
          17

 c      1.35578232    -0.35756985     0.04370416
 c      0.14306420    -0.81635521     0.70113243
 c     -0.99875483    -0.12888255     0.03709731
 c     -1.20639739     1.07528536     0.89551828
 c     -0.32416171     1.20159899    -0.36474096
 c      1.12752174     0.90134579    -0.44216851
 h      0.21278421    -1.29768546     1.75058855
 h     -2.29997009     1.41863548     0.81595171
 h     -0.66239108     1.90857647    -1.19934774
 h      1.71837983     1.63103374    -0.90825271
 o      2.46084139    -1.10129235     0.05715707
 h      3.10880494    -0.45410600    -0.27037260
 c     -2.05485536    -0.70513612    -0.88150073
 h     -2.25864168     0.05573900    -1.59047134
 h     -1.72554986    -1.49052154    -1.70524455
 h     -3.04167204    -0.99860803    -0.46341140
 h     -0.64930919     1.42843892     1.81447967
          17

 c      1.35403467    -0.34830096     0.03456849
 c      0.14203533    -0.81060244     0.68890879
 c     -1.00869924    -0.12366468     0.04167329
 c     -1.20252007     1.07512766     0.89097095
 c     -0.31981040     1.20046643    -0.34052812
 c      1.13841651     0.88242311    -0.44426658
 h      0.26188039    -1.24313221     1.66467656
 h     -2.33185472     1.43232862     0.85998126
 h     -0.67861384     1.88779791    -1.26235070
 h      1.73608400     1.61190819    -0.89052707
 o      2.46012717    -1.09840300     0.06494155
 h      3.12294260    -0.42728183    -0.28154232
 c     -2.05531816    -0.71067286    -0.89199015
 h     -2.28421505     0.01130199    -1.57482987
 h     -1.72685364    -1.47581457    -1.66052769
 h     -3.06885637    -1.00990219    -0.46524174
 h     -0.65968030     1.43042976     1.84367870
          17

 c      1.35193515    -0.34186730     0.02659990
 c      0.14204776    -0.80377785     0.67492943
 c     -1.01791367    -0.11887214     0.04735558
 c     -1.20063638     1.07643137     0.88770033
 c     -0.31512758     1.20011281    -0.31964891
 c      1.14619831     0.86459332    -0.44597376
 h      0.30609056    -1.19748123     1.58334536
 h     -2.34196877     1.44496793     0.90405254
 h     -0.69034271     1.85244942    -1.30534749
 h      1.76946773     1.60250062    -0.87792215
 o      2.45993601    -1.09412130     0.07242145
 h      3.13734962    -0.41572185    -0.28771822
 c     -2.05625424    -0.71803072    -0.90189119
 h     -2.31855062    -0.00717427    -1.57610892
 h     -1.72561681    -1.46023857    -1.60249382
 h     -3.08304041    -1.02088019    -0.46630323
 h     -0.67683319     1.42130920     1.86271764
          17

 c      1.34980591    -0.33929480     0.01997634
 c      0.14276070    -0.79498792     0.65717406
 c     -1.02640363    -0.11478254     0.05393152
 c     -1.20104656     1.07941779     0.88637610
 c     -0.31022014     1.20072656    -0.30303840
 c      1.15094993     0.84940132    -0.44777189
 h      0.34803360    -1.17382918     1.53527244
 h     -2.32813766     1.45555926     0.94548793
 h     -0.69555661     1.80242631    -1.32307832
 h      1.81434772     1.59896391    -0.86813727
 o      2.46049396    -1.08822041     0.07942313
 h      3.14742463    -0.42326773    -0.28635769
 c     -2.05819565    -0.72642484    -0.90983936
 h     -2.36151622     0.00224812    -1.59628391
 h     -1.71688032    -1.45524696    -1.54299152
 h     -3.08109940    -1.03100981    -0.46752180
 h     -0.70010931     1.40058538     1.87013261
          17

 c      1.34796383    -0.34135165     0.01474291
 c      0.14384614    -0.78404262     0.63495465
 c     -1.03422121    -0.11151736     0.06119360
 c     -1.20379338     1.08404074     0.88732660
 c     -0.30515282     1.20229811    -0.29123657
 c      1.15307355     0.83842123    -0.45020355
 h      0.39002697    -1.17832306     1.53428200
 h     -2.29231190     1.46440302     0.98169955
 h     -0.69362001     1.74012450    -1.31389402
 h      1.86385637     1.59499775    -0.85762059
 o      2.46179436    -1.08080010     0.08593422
 h      3.15227646    -0.44916018    -0.27715547
 c     -2.06186000    -0.73388170    -0.91538775
 h     -2.40836533     0.02897652    -1.62691664
 h     -1.69485698    -1.47345407    -1.49481956
 h     -3.06320284    -1.04050832    -0.46864751
 h     -0.72721793     1.36898535     1.86728322
          17

 c      1.34669351    -0.34830412     0.01074172
 c      0.14547762    -0.77198464     0.61015401
 c     -1.04146091    -0.10902846     0.06894177
 c     -1.20858647     1.08998326     0.89046125
 c     -0.29999050     1.20466672    -0.28435223
 c      1.15309369     0.83272275    -0.45361493
 h      0.42816108    -1.20384291     1.56444512
 h     -2.24097782     1.47331411     1.01053747
 h     -0.68525439     1.66989461    -1.27975074
 h      1.91121831     1.58528265    -0.84354215
 o      2.46359706    -1.07227883     0.09211076
 h      3.15488616    -0.48829218    -0.26216434
 c     -2.06755254    -0.73881494    -0.91906705
 h     -2.45238038     0.05874216    -1.65719301
 h     -1.65758007    -1.51880615    -1.46308999
 h     -3.03276971    -1.05026074    -0.46826342
 h     -0.75433343     1.32824456     1.85848703
          17

 c      1.34622147    -0.35978211     0.00759124
 c      0.14802944    -0.76032606     0.58547976
 c     -1.04824043    -0.10713971     0.07699280
 c     -1.21468675     1.09664543     0.89524075
 c     -0.29474560     1.20748732    -0.28190125
 c      1.15154283     0.83257684    -0.45804040
 h      0.45558001    -1.23837320     1.60021299
 h     -2.18610331     1.48618226     1.03078172
 h     -0.67320140     1.59840789    -1.22786506
 h      1.95132979     1.56709032    -0.82455409
 o      2.46541903    -1.06335820     0.09827584
 h      3.16232672    -0.53179276    -0.24581039
 c     -2.07459188    -0.74109036    -0.92216012
 h     -2.48807525     0.08061107    -1.67952346
 h     -1.61059932    -1.58070851    -1.44223587
 h     -2.99640526    -1.06190564    -0.46375037
 h     -0.77640440     1.28069996     1.85072137
          17

 c      1.34670745    -0.37481015     0.00471518
 c      0.15159973    -0.75032980     0.56294737
 c     -1.05467562    -0.10561962     0.08517510
 c     -1.22089664     1.10320795     0.90082388
 c     -0.28923464     1.21017648    -0.28255678
 c      1.14890506     0.83745345    -0.46322430
 h      0.46778802    -1.27276561     1.62393773
 h     -2.14430332     1.50913948     1.04262286
 h     -0.66355565     1.53522306    -1.17373207
 h      1.98128979     1.54046680    -0.80075122
 o      2.46668464    -1.05483886     0.10483118
 h      3.18350291    -0.56993580    -0.23352178
 c     -2.08162540    -0.74141341    -0.92594871
 h     -2.51217560     0.08825437    -1.69002427
 h     -1.56339143    -1.64248297    -1.42388261
 h     -2.96271628    -1.07777480    -0.45165076
 h     -0.78831918     1.22853606     1.85170574
          17

 c      1.34823231    -0.39199095     0.00142214
 c      0.15595518    -0.74289620     0.54378346
 c     -1.06085403    -0.10424693     0.09330815
 c     -1.22599513     1.10890759     0.90651137
 c     -0.28298450     1.21200910    -0.28418414
 c      1.14556130     0.84622116    -0.46872117
 h      0.46322668    -1.30159696     1.62677649
 h     -2.12994587     1.54830191     1.04723762
 h     -0.66621205     1.49155954    -1.14118750
 h      2.00056827     1.50792744    -0.77340725
 o      2.46719757    -1.04725458     0.11202390
 h      3.22197762    -0.59791411    -0.22807388
 c     -2.08738135    -0.74051999    -0.93114881
 h     -2.52338641     0.07899802    -1.68756427
 h     -1.52410309    -1.69089707    -1.40291849
 h     -2.93890029    -1.09998834    -0.42912507
 h     -0.78714508     1.17313415     1.86587783
          17

 c      1.35076530    -0.40976989    -0.00298073
 c      0.16065656    -0.73864229     0.52868880
 c     -1.06680692    -0.10284976     0.10118242
 c     -1.22956574     1.11347737     0.91224147
 c     -0.27562532     1.21258317    -0.28504196
 c      1.14172949     0.85742528    -0.47401325
 h      0.44216667    -1.32199666     1.60538074
 h     -2.14406740     1.60450771     1.04520116
 h     -0.68950618     1.47475530    -1.14882202
 h      2.01108320     1.47400158    -0.74468537
 o      2.46751146    -1.04070621     0.11979166
 h      3.27045866    -0.61827467    -0.22722900
 c     -2.09119225    -0.73909253    -0.93772562
 h     -2.52214300     0.05318153    -1.67333826
 h     -1.49783377    -1.71832666    -1.37779265
 h     -2.92659021    -1.12869887    -0.39629037
 h     -0.77397463     1.11547172     1.89108144
          17

 c      1.35413327    -0.42668850    -0.00907643
 c      0.16518718    -0.73795456     0.51798546
 c     -1.07249305    -0.10130572     0.10855333
 c     -1.23214756     1.11724700     0.91855000
 c     -0.26768088     1.21226227    -0.28547504
 c      1.13744711     0.86955481    -0.47861117
 h      0.40595201    -1.33291723     1.55989407
 h     -2.17344602     1.67109250     1.03613040
 h     -0.73053497     1.48298884    -1.19022064
 h      2.01690971     1.44446612    -0.71725241
 o      2.46861794    -1.03512032     0.12791406
 h      3.31573137    -0.63632824    -0.22629261
 c     -2.09299745    -0.73796833    -0.94489458
 h     -2.51080302     0.01442782    -1.65125318
 h     -1.48700553    -1.72153911    -1.34916193
 h     -2.92131686    -1.16117510    -0.35722581
 h     -0.75334226     1.05725829     1.91982170
          17

 c      1.35802158    -0.44156048    -0.01725717
 c      0.16904461    -0.74096431     0.51159926
 c     -1.07780685    -0.09950682     0.11515216
 c     -1.23450342     1.12073684     0.92604778
 c     -0.26040103     1.21182938    -0.28719479
 c      1.13265141     0.88127660    -0.48213876
 h      0.35682844    -1.33529630     1.49383178
 h     -2.20155811     1.73816821     1.02009264
 h     -0.77728577     1.50904076    -1.24225696
 h      2.02299009     1.42497667    -0.69366964
 o      2.47139982    -1.03049206     0.13622191
 h      3.34673708    -0.65565052    -0.22159669
 c     -2.09293353    -0.73819890    -0.95127619
 h     -2.49418038    -0.02953898    -1.62877255
 h     -1.49184560    -1.70067596    -1.31898083
 h     -2.91630834    -1.19293373    -0.31824337
 h     -0.73081965     1.00134259     1.94365207
          17

 c      1.36201645    -0.45355705    -0.02767631
 c      0.17178793    -0.74742558     0.50889064
 c     -1.08259992    -0.09732514     0.12070583
 c     -1.23710151     1.12430640     0.93504360
 c     -0.25496112     1.21195639    -0.29155971
 c      1.12737213     0.89162320    -0.48439265
 h      0.29811891    -1.33333238     1.41572412
 h     -2.21647776     1.79718792     0.99829317
 h     -0.81837482     1.54612699    -1.28526432
 h      2.03267280     1.41928469    -0.67567898
 o      2.47635513    -1.02690707     0.14466429
 h      3.35800938    -0.67716417    -0.21172669
 c     -2.09103359    -0.74083934    -0.95515427
 h     -2.47946712    -0.06722103    -1.61672209
 h     -1.51019221    -1.65949239    -1.29025281
 h     -2.90625704    -1.21961489    -0.28531258
 h     -0.71106309     0.95116221     1.95644204
          17

 c      1.36567310    -0.46222960    -0.04022123
 c      0.17307530    -0.75651419     0.50841145
 c     -1.08670175    -0.09460292     0.12496160
 c     -1.24008055     1.12808300     0.94547919
 c     -0.25215699     1.21306441    -0.29914266
 c      1.12190933     0.90007877    -0.48534794
 h      0.23413452    -1.33672795     1.34166529
 h     -2.21198103     1.84241752     0.97274791
 h     -0.84667527     1.58939683    -1.30834846
 h      2.04551232     1.42804434    -0.66385218
 o      2.48350910    -1.02449085     0.15330135
 h      3.35019067    -0.69958777    -0.19758178
 c     -2.08743222    -0.74630808    -0.95494702
 h     -2.47357186    -0.08804978    -1.62495737
 h     -1.53636878    -1.60702855    -1.26733002
 h     -2.88866626    -1.23815095    -0.26256264
 h     -0.69709024     0.91001565     1.95534185
          17

 c      1.36859658    -0.46748732    -0.05451791
 c      0.17277623    -0.76682654     0.50805013
 c     -1.08993827    -0.09115659     0.12770122
 c     -1.24336287     1.13201370     0.95699316
 c     -0.25244725     1.21536900    -0.30997448
 c      1.11681162     0.90652351    -0.48510506
 h      0.16869420    -1.36070883     1.29353104
 h     -2.18631902     1.87081897     0.94581903
 h     -0.85859679     1.63544393    -1.30686913
 h      2.05737087     1.44907433    -0.65782103
 o      2.49236109    -1.02338697     0.16230099
 h      3.33035852    -0.71971567    -0.18247319
 c     -2.08291172    -0.75350226    -0.94986994
 h     -2.47827254    -0.09043235    -1.65438803
 h     -1.55974317    -1.55961299    -1.25649979
 h     -2.86371093    -1.24718902    -0.25183582
 h     -0.69022055     0.88056285     1.94061781
          17

 c      1.37052207    -0.46953314    -0.06999466
 c      0.17107181    -0.77725408     0.50635622
 c     -1.09215318    -0.08678722     0.12874257
 c     -1.24673032     1.13591098     0.96898517
 c     -0.25601216     1.21893054    -0.32377323
 c      1.11266379     0.91109689    -0.48381943
 h      0.10322043    -1.41592025     1.28376326
 h     -2.14136807     1.88193232     0.91988622
 h     -0.85301000     1.68184933    -1.28005639
 h      2.06266699     1.47866169    -0.65676240
 o      2.50190857    -1.02375420     0.17193455
 h      3.31165115    -0.73271327    -0.17208153
 c     -2.07885313    -0.75997832    -0.94013701
 h     -2.48929754    -0.08268200    -1.69534161
 h     -1.56660347    -1.53762596    -1.26527872
 h     -2.83388563    -1.24722292    -0.25260958
 h     -0.69009020     0.86448756     1.91538850
          17

 c      1.37135818    -0.46876771    -0.08599226
 c      0.16817260    -0.78811450     0.50380360
 c     -1.09321859    -0.08129943     0.12794666
 c     -1.24983142     1.13944725     0.98066024
 c     -0.26273954     1.22365328    -0.34001420
 c      1.10986206     0.91407403    -0.48165534
 h      0.03909080    -1.49530743     1.30123155
 h     -2.08271501     1.87836882     0.89702524
 h     -0.83098943     1.72728809    -1.23035499
 h      2.05671627     1.51284392    -0.65974539
 o      2.51100900    -1.02568959     0.18246663
 h      3.30805241    -0.73384605    -0.17255499
 c     -2.07603518    -0.76387375    -0.92678726
 h     -2.50067004    -0.07527621    -1.73493238
 h     -1.55013325    -1.55029268    -1.29721100
 h     -2.80394018    -1.24073195    -0.26187303
 h     -0.69453412     0.86220261     1.88553183
          17

 c      1.37115032    -0.46570711    -0.10184507
 c      0.16405486    -0.80053533     0.50170043
 c     -1.09302916    -0.07453212     0.12523856
 c     -1.25213910     1.14209103     0.99110143
 c     -0.27213878     1.22920141    -0.35785792
 c      1.10848842     0.91578923    -0.47877019
 h     -0.01980629    -1.58135564     1.32465449
 h     -2.02029167     1.86687631     0.87850405
 h     -0.79645414     1.77248675    -1.16425935
 h      2.03697153     1.54819087    -0.66589280
 o      2.51913126    -1.02903008     0.19387504
 h      3.32327824    -0.72217117    -0.18582427
 c     -2.07373313    -0.76524088    -0.91165740
 h     -2.50801816    -0.07536152    -1.76305144
 h     -1.51789117    -1.58534922    -1.34622202
 h     -2.78074600    -1.23224103    -0.27415720
 h     -0.69952305     0.87266623     1.85936668
          17

 c      1.37000898    -0.46093892    -0.11690596
 c      0.15863680    -0.81531904     0.50084833
 c     -1.09150685    -0.06638548     0.12061660
 c     -1.25293603     1.14305648     0.99944865
[truncated: 34,518 more chars]
