# Supplementary material for: Photochemical permutation of meta-substituted phenols
Source: Nat Commun. 2025 Aug 13;16:7502. doi: 10.1038/s41467-025-62549-5 (PMC12350626; doi:10.1038/s41467-025-62549-5)
Supplement: Supplementary file 3 — Source Data [file 41467_2025_62549_MOESM3_ESM.zip › Source data/NAMD_trajectories/trajectory100.xyz]

          17

 c      1.17083601    -0.45114507    -0.00235806
 c     -0.10593421    -1.06001166    -0.06761670
 c     -1.24144260    -0.28233634     0.01491079
 c     -1.17324375     1.19244534    -0.04429309
 c      0.19423536     1.79605814     0.03254621
 c      1.35459121     1.05874270     0.04514493
 h     -0.26816261    -2.11002423     0.28830809
 h     -1.66780172     1.57754978    -1.07356757
 h      0.23417984     2.82616296     0.04782683
 h      2.46128566     1.35340125     0.06511387
 o      2.21898760    -1.16603496    -0.02743941
 h      3.25946823    -0.82276227     0.04028599
 c     -2.59147690    -0.83201791     0.03456283
 h     -2.62451861    -1.95244218     0.26920571
 h     -3.24024206    -0.32197376     0.85142801
 h     -3.02618851    -0.53224288    -0.96247373
 h     -1.84109299     1.54902980     0.75573364
          17

 c      1.16873293    -0.45375098    -0.00834333
 c     -0.10025864    -1.05570582    -0.06554422
 c     -1.24452253    -0.28654546     0.01119866
 c     -1.16903807     1.19900603    -0.04118177
 c      0.19709484     1.80037859     0.03086270
 c      1.35588062     1.06176823     0.04300666
 h     -0.28626566    -2.13161673     0.29591194
 h     -1.67683209     1.57955275    -1.04094049
 h      0.24298664     2.83325666     0.04077310
 h      2.44239658     1.36475244     0.05998998
 o      2.21888842    -1.16806721    -0.02374042
 h      3.20310076    -0.84005794     0.04931700
 c     -2.58973775    -0.83666808     0.03209301
 h     -2.63222874    -1.95287561     0.25723694
 h     -3.25669686    -0.34188190     0.86048050
 h     -3.02286684    -0.55431136    -0.94690404
 h     -1.85124021     1.56173548     0.77603905
          17

 c      1.16715273    -0.45279717    -0.01459185
 c     -0.09491929    -1.05289980    -0.06192829
 c     -1.24778620    -0.29004992     0.00721530
 c     -1.16562173     1.20634160    -0.03893780
 c      0.19954725     1.80335309     0.02931990
 c      1.35708739     1.06191585     0.04074008
 h     -0.29635796    -2.14187581     0.29398914
 h     -1.68168486     1.57845816    -0.99535033
 h      0.25304963     2.86307711     0.03365791
 h      2.41117529     1.37932461     0.05583986
 o      2.22149621    -1.17167931    -0.01999085
 h      3.11862958    -0.85854193     0.05688979
 c     -2.58866680    -0.84200955     0.03107098
 h     -2.63942414    -1.94274285     0.23898231
 h     -3.26466220    -0.36536446     0.85714642
 h     -3.02427677    -0.57794076    -0.93143618
 h     -1.85846715     1.57748563     0.79233781
          17

 c      1.16636014    -0.44852277    -0.02105873
 c     -0.09030461    -1.05181313    -0.05678134
 c     -1.25097596    -0.29266189     0.00303489
 c     -1.16319076     1.21422678    -0.03687530
 c      0.20162054     1.80585547     0.02789661
 c      1.35763366     1.05914297     0.03832426
 h     -0.29712443    -2.13812863     0.28217567
 h     -1.68416307     1.57656091    -0.94262918
 h      0.26386988     2.90455034     0.02623939
 h      2.37510950     1.39823896     0.05285407
 o      2.22477362    -1.17731277    -0.01632032
 h      3.03673260    -0.86816161     0.06518844
 c     -2.58822679    -0.84791966     0.03166419
 h     -2.64527978    -1.92661633     0.21587576
 h     -3.26399350    -0.39128778     0.84215116
 h     -3.03242727    -0.60113262    -0.92078984
 h     -1.85972562     1.59420503     0.80237391
          17

 c      1.16663863    -0.44133688    -0.02768684
 c     -0.08667874    -1.05228327    -0.05024047
 c     -1.25387909    -0.29424329    -0.00127858
 c     -1.16165515     1.22230859    -0.03418895
 c      0.20337778     1.80889590     0.02654950
 c      1.35679848     1.05346625     0.03574038
 h     -0.28817557    -2.12152887     0.26137203
 h     -1.68798595     1.57728122    -0.89174556
 h      0.27477851     2.94428921     0.01850807
 h      2.34336858     1.42306001     0.05116807
 o      2.22537701    -1.18587037    -0.01303247
 h      3.00790211    -0.85040045     0.07911236
 c     -2.58827244    -0.85408316     0.03366590
 h     -2.64914291    -1.91179013     0.18991460
 h     -3.25645904    -0.41745026     0.81854425
 h     -3.04814102    -0.62240927    -0.91782448
 h     -1.85339707     1.61038427     0.80562052
          17

 c      1.16819543    -0.43168638    -0.03440618
 c     -0.08417415    -1.05375998    -0.04256589
 c     -1.25635289    -0.29470388    -0.00566590
 c     -1.16068056     1.23015923    -0.03008745
 c      0.20488581     1.81315852     0.02521687
 c      1.35402135     1.04504405     0.03297501
 h     -0.27016777    -2.09720226     0.23368233
 h     -1.69816463     1.58454308    -0.85309627
 h      0.28518823     2.97207491     0.01065290
 h      2.32308204     1.45475752     0.05082163
 o      2.22233291    -1.19753243    -0.01026855
 h      3.04562327    -0.79858626     0.10089326
 c     -2.58858130    -0.86011089     0.03642211
 h     -2.65054659    -1.90648841     0.16315097
 h     -3.24588862    -0.44064264     0.79173955
 h     -3.07044785    -0.64111046    -0.92225518
 h     -1.83933992     1.62513305     0.80322141
          17

 c      1.17115233    -0.42003135    -0.04113794
 c     -0.08278939    -1.05529922    -0.03412483
 c     -1.25832907    -0.29400589    -0.01006133
 c     -1.15991765     1.23743636    -0.02416829
 c      0.20619646     1.81889067     0.02382935
 c      1.34924657     1.03432101     0.03002539
 h     -0.24482464    -2.07437086     0.20220588
 h     -1.71831349     1.60090169    -0.83385598
 h      0.29470495     2.98227640     0.00295677
 h      2.31537692     1.49204626     0.05170464
 o      2.21846023    -1.21080822    -0.00769991
 h      3.10394673    -0.73334060     0.12521570
 c     -2.58887882    -0.86581889     0.03895780
 h     -2.64912359    -1.91630616     0.13708418
 h     -3.23779227    -0.45703373     0.76890285
 h     -3.09678922    -0.65725110    -0.93103420
 h     -1.81883037     1.63819726     0.79779999
          17

 c      1.17558402    -0.40694506    -0.04779849
 c     -0.08240812    -1.05571857    -0.02532224
 c     -1.25980289    -0.29216685    -0.01438137
 c     -1.15927929     1.24405286    -0.01676714
 c      0.20733211     1.82593513     0.02232013
 c      1.34297289     1.02209502     0.02690335
 h     -0.21448740    -2.06463346     0.17020807
 h     -1.74746817     1.62555964    -0.83352272
 h      0.30317070     2.97361780    -0.00429393
 h      2.31523355     1.53073071     0.05353194
 o      2.21597466    -1.22419247    -0.00499600
 h      3.14618527    -0.67525177     0.14667169
 c     -2.58893185    -0.87143963     0.04030578
 h     -2.64451417    -1.94087524     0.11246556
 h     -3.23754723    -0.46338945     0.75674369
 h     -3.12389896    -0.67113035    -0.93997316
 h     -1.79440440     1.64996071     0.79311397
          17

 c      1.18150459    -0.39316652    -0.05430231
 c     -0.08288264    -1.05409191    -0.01647297
 c     -1.26081729    -0.28925546    -0.01852165
 c     -1.15895105     1.25016449    -0.00881688
 c      0.20827411     1.83375324     0.02063264
 c      1.33595550     1.00941460     0.02363428
 h     -0.18104732    -2.07630747     0.13963469
 h     -1.78032292     1.65467722    -0.84498266
 h      0.31072322     2.94906289    -0.01088807
 h      2.31531297     1.56505016     0.05589671
 o      2.21567104    -1.23672176    -0.00199349
 h      3.15771589    -0.63556498     0.16246634
 c     -2.58873640    -0.87747448     0.03988329
 h     -2.63644254    -1.97405113     0.08970384
 h     -3.24731509    -0.45894628     0.75810369
 h     -3.14873368    -0.68302592    -0.94530871
 h     -1.76945552     1.66133175     0.79340947
          17

 c      1.18883530    -0.37957422    -0.06056558
 c     -0.08409539    -1.05033503    -0.00772786
 c     -1.26145465    -0.28537898    -0.02236465
 c     -1.15918253     1.25601970    -0.00133932
 c      0.20894388     1.84141615     0.01872618
 c      1.32889799     0.99740223     0.02025277
 h     -0.14530992    -2.10779951     0.11034416
 h     -1.81053181     1.68360540    -0.85945109
 h      0.31790796     2.91612740    -0.01677246
 h      2.30967902     1.58970213     0.05837197
 o      2.21762742    -1.24777435     0.00136585
 h      3.13528583    -0.61965183     0.17145733
 c     -2.58860591    -0.88433334     0.03766010
 h     -2.62489102    -2.00737370     0.06930950
 h     -3.26433003    -0.44633562     0.77028520
 h     -3.16904753    -0.69307262    -0.94452481
 h     -1.74736777     1.67332109     0.80231305
          17

 c      1.19737545    -0.36713110    -0.06651205
 c     -0.08590022    -1.04518796     0.00084198
 c     -1.26183215    -0.28067123    -0.02579202
 c     -1.16017893     1.26187516     0.00495509
 c      0.20919125     1.84765384     0.01658100
 c      1.32232063     0.98711399     0.01679848
 h     -0.10778354    -2.14805169     0.08126859
 h     -1.83321787     1.70859478    -0.86987029
 h      0.32576499     2.88658895    -0.02211873
 h      2.29530890     1.60111682     0.06059464
 o      2.22158160    -1.25695201     0.00507767
 h      3.08157602    -0.62934204     0.17352107
 c     -2.58899911    -0.89214962     0.03399843
 h     -2.61016845    -2.03348360     0.05197576
 h     -3.28265084    -0.43037714     0.78713037
 h     -3.18363776    -0.70124253    -0.93661193
 h     -1.73033388     1.68632144     0.82145878
          17

 c      1.20678902    -0.35681177    -0.07207983
 c     -0.08805163    -1.03962344     0.00912677
 c     -1.26209309    -0.27528682    -0.02869511
 c     -1.16212952     1.26799476     0.00980114
 c      0.20881896     1.85116411     0.01419486
 c      1.31653874     0.97942891     0.01331237
 h     -0.06966087    -2.18363160     0.05195514
 h     -1.84554292     1.72725437    -0.87167268
 h      0.33560399     2.87320378    -0.02727161
 h      2.27222103     1.59795025     0.06231787
 o      2.22693310    -1.26414496     0.00906384
 h      3.00555993    -0.66222748     0.16978455
 c     -2.59025426    -0.90081555     0.02938563
 h     -2.59285266    -2.04777150     0.03844329
 h     -3.29629019    -0.41603057     0.80241746
 h     -3.19242995    -0.70734533    -0.92212067
 h     -1.71858776     1.69955006     0.84963546
          17

 c      1.21662086    -0.34949691    -0.07722576
 c     -0.09022129    -1.03437839     0.01695353
 c     -1.26239234    -0.26939611    -0.03098237
 c     -1.16522339     1.27462949     0.01331588
 c      0.20766758     1.85125412     0.01156218
 c      1.31165346     0.97492404     0.00983057
 h     -0.03285987    -2.20430817     0.02292847
 h     -1.84643705     1.73843533    -0.86249031
 h      0.34817669     2.88250158    -0.03247401
 h      2.24337736     1.58131019     0.06345636
 o      2.23241351    -1.26983604     0.01309472
 h      2.92785378    -0.70705468     0.16390877
 c     -2.59244541    -0.91005972     0.02428740
 h     -2.57368796    -2.04877665     0.02935917
 h     -3.30104843    -0.40714153     0.81180358
 h     -3.19649140    -0.71102810    -0.90316661
 h     -1.71067944     1.71118972     0.88322243
          17

 c      1.22635955    -0.34583465    -0.08192166
 c     -0.09206158    -1.02983017     0.02411900
 c     -1.26287767    -0.26317654    -0.03258504
 c     -1.16959419     1.28194549     0.01586007
 c      0.20571114     1.84828962     0.00865305
 c      1.30751725     0.97374028     0.00637374
 h      0.00040152    -2.20458709    -0.00468697
 h     -1.83640088     1.74212203    -0.84194072
 h      0.36279866     2.90971892    -0.03759004
 h      2.21474020     1.55495100     0.06414182
 o      2.23568828    -1.27551555     0.01668274
 h      2.88671044    -0.73738903     0.16376990
 c     -2.59537684    -0.91948045     0.01911478
 h     -2.55347317    -2.03818294     0.02517899
 h     -3.29488349    -0.40611051     0.81322764
 h     -3.19791361    -0.71180387    -0.88327511
 h     -1.70447568     1.71912010     0.91761875
          17

 c      1.23555125    -0.34611740    -0.08613659
 c     -0.09326554    -1.02602396     0.03042354
 c     -1.26367212    -0.25679967    -0.03346153
 c     -1.17523129     1.28994133     0.01794290
 c      0.20307182     1.84337612     0.00542314
 c      1.30371222     0.97553061     0.00293452
 h      0.02798977    -2.18346885    -0.02959976
 h     -1.81768714     1.73954425    -0.81186950
 h      0.37752957     2.94256080    -0.04220296
 h      2.19488987     1.52501659     0.06475649
 o      2.23478314    -1.28261805     0.01937099
 h      2.91459223    -0.72886158     0.17675318
 c     -2.59865495    -0.92855282     0.01419929
 h     -2.53292481    -2.02069993     0.02610247
 h     -3.27773313    -0.41391484     0.80675273
 h     -3.19939453    -0.70916855    -0.86679227
 h     -1.69807988     1.72163822     0.94864282
          17

 c      1.24389425    -0.35022965    -0.08981976
 c     -0.09361695    -1.02269131     0.03569641
 c     -1.26485745    -0.25042045    -0.03359928
 c     -1.18189416     1.29838675     0.02021530
 c      0.19995632     1.83770776     0.00184005
 c      1.29970013     0.97959924    -0.00052238
 h      0.04815633    -2.14425964    -0.05068555
 h     -1.79478689     1.73350780    -0.77699347
 h      0.39014261     2.96869376    -0.04592774
 h      2.19270538     1.49832739     0.06582955
 o      2.23111506    -1.29001084     0.02145035
 h      2.98941755    -0.69933069     0.19822258
 c     -2.60179441    -0.93666560     0.00970469
 h     -2.51253599    -2.00343138     0.03203613
 h     -3.25137328    -0.43009583     0.79445751
 h     -3.20338128    -0.70288466    -0.85764208
 h     -1.69030420     1.71783716     0.97330892
          17

 c      1.25120911    -0.35770158    -0.09290851
 c     -0.09301772    -1.01922391     0.03982147
 c     -1.26645762    -0.24417010    -0.03301492
 c     -1.18907044     1.30680381     0.02348466
 c      0.19658007     1.83220276    -0.00210285
 c      1.29525620     0.98521735    -0.00402989
 h      0.05983260    -2.09487520    -0.06729749
 h     -1.77465847     1.72860722    -0.74526880
 h      0.39884731     2.97978879    -0.04858849
 h      2.21241306     1.47907571     0.06768730
 o      2.22720905    -1.29589949     0.02347933
 h      3.07088778    -0.67829820     0.21917409
 c     -2.60431775    -0.94326344     0.00549396
 h     -2.49253378    -1.99395766     0.04257611
 h     -3.21942074    -0.45262643     0.78049741
 h     -3.21101858    -0.69337607    -0.85777647
 h     -1.68077804     1.70770813     0.99008218
          17

 c      1.25735852    -0.36781477    -0.09534977
 c     -0.09150413    -1.01466614     0.04276431
 c     -1.26843226    -0.23815200    -0.03175108
 c     -1.19608499     1.31455633     0.02857058
 c      0.19311674     1.82743119    -0.00638486
 c      1.29082723     0.99186104    -0.00758273
 h      0.06290347    -2.04787430    -0.07956304
 h     -1.76534433     1.73032828    -0.72622408
 h      0.40253714     2.97214504    -0.05024041
 h      2.24977609     1.46679665     0.07008898
 o      2.22455470    -1.29949749     0.02577963
 h      3.13512041    -0.67997498     0.23437949
 c     -2.60580182    -0.94809981     0.00106845
 h     -2.47310610    -1.99705982     0.05696632
 h     -3.18714177    -0.47794140     0.77097617
 h     -3.22159226    -0.68195175    -0.86630663
 h     -1.66991557     1.69211784     0.99895141
          17

 c      1.26220919    -0.37970663    -0.09711223
 c     -0.08922190    -1.00791964     0.04457498
 c     -1.27068726    -0.23243693    -0.02987008
 c     -1.20243724     1.32110965     0.03585929
 c      0.18967163     1.82362244    -0.01095955
 c      1.28736221     0.99914727    -0.01113953
 h      0.05809036    -2.01795028    -0.08837082
 h     -1.77195668     1.74220250    -0.72577848
 h      0.40084866     2.94636580    -0.05114867
 h      2.29427081     1.45811465     0.07230385
 o      2.22384158    -1.30072307     0.02848412
 h      3.17132045    -0.70795059     0.24168778
 c     -2.60589786    -0.95140142    -0.00428261
 h     -2.45480541    -2.01209547     0.07399320
 h     -3.16033756    -0.50177383     0.77270525
 h     -3.23294907    -0.67058480    -0.87999207
 h     -1.65886979     1.67273618     1.00151833
          17

 c      1.26562888    -0.39246200    -0.09818780
 c     -0.08632069    -0.99833411     0.04532092
 c     -1.27309745    -0.22705546    -0.02744820
 c     -1.20810872     1.32628234     0.04488162
 c      0.18626449     1.82063923    -0.01575595
 c      1.28583850     1.00666034    -0.01465312
 h      0.04601100    -2.01486056    -0.09452718
 h     -1.79302517     1.76308609    -0.74130878
 h      0.39425087     2.90739542    -0.05178336
 h      2.33465373     1.44978325     0.07352102
 o      2.22535914    -1.29983669     0.03163024
 h      3.17546625    -0.76090358     0.24052323
 c     -2.60442834    -0.95369547    -0.01110627
 h     -2.43866720    -2.03356717     0.09194010
 h     -3.14294668    -0.52113263     0.79011032
 h     -3.24252045    -0.66135609    -0.89463258
 h     -1.64947132     1.65191483     1.00102947
          17

 c      1.26750180    -0.40519844    -0.09858883
 c     -0.08286057    -0.98629755     0.04498912
 c     -1.27552888    -0.22199140    -0.02457358
 c     -1.21344714     1.33019373     0.05449869
 c      0.18281679     1.81792813    -0.02068160
 c      1.28694277     1.01390601    -0.01809142
 h      0.02633033    -2.03633669    -0.09756383
 h     -1.82197753     1.78813884    -0.76347209
 h      0.38416069     2.86482434    -0.05281596
 h      2.36258886     1.44012049     0.07315692
 o      2.22909129    -1.29732050     0.03518653
 h      3.14858649    -0.83434908     0.23142277
 c     -2.60151055    -0.95544008    -0.01941387
 h     -2.42586128    -2.05423332     0.10876273
 h     -3.13490629    -0.53606753     0.82194074
 h     -3.24822900    -0.65593489    -0.90641530
 h     -1.64398796     1.63239924     1.00194795
          17

 c      1.26776948    -0.41714597    -0.09834255
 c     -0.07887511    -0.97306582     0.04349531
 c     -1.27784909    -0.21718845    -0.02134566
 c     -1.21883551     1.33303657     0.06351321
 c      0.17917007     1.81457996    -0.02563067
 c      1.29097430     1.02036808    -0.02144176
 h     -0.00148656    -2.06993120    -0.09584425
 h     -1.85157803     1.81206054    -0.78218215
 h      0.37280319     2.83195091    -0.05505938
 h      2.37360790     1.42901472     0.07095362
 o      2.23448268    -1.29391784     0.03901034
 h      3.10000274    -0.91959416     0.21664509
 c     -2.59750359    -0.95684989    -0.02865059
 h     -2.41724741    -2.06796569     0.12242068
 h     -3.13266635    -0.54916203     0.86140396
 h     -3.24897202    -0.65529552    -0.91275392
 h     -1.64449365     1.61675618     1.00863173
          17

 c      1.26649453    -0.42770673    -0.09748308
 c     -0.07449607    -0.96005306     0.04078633
 c     -1.27992761    -0.21256939    -0.01787310
 c     -1.22455689     1.33496938     0.07113691
 c      0.17518161     1.80972327    -0.03050095
 c      1.29783150     1.02557179    -0.02471017
 h     -0.03691012    -2.10124451    -0.08780208
 h     -1.87650399     1.83100164    -0.79019194
 h      0.36231478     2.82099430    -0.05929583
 h      2.36709041     1.41756183     0.06698141
 o      2.23983557    -1.29075279     0.04273843
 h      3.05629876    -1.00130992     0.20183295
 c     -2.59279955    -0.95796769    -0.03798726
 h     -2.41313688    -2.07111532     0.13118908
 h     -3.13171141    -0.56342258     0.89972123
 h     -3.24479350    -0.65962678    -0.91267718
 h     -1.65192633     1.60664970     1.02333582
          17

 c      1.26391473    -0.43645238    -0.09604413
 c     -0.06999748    -0.94836094     0.03690290
 c     -1.28163804    -0.20805468    -0.01427027
 c     -1.23083356     1.33612520     0.07714497
 c      0.17087149     1.80318115    -0.03521625
 c      1.30698917     1.02910696    -0.02792291
 h     -0.07814569    -2.11943278    -0.07273603
 h     -1.89368761     1.84280030    -0.78360184
 h      0.35331003     2.83527714    -0.06604044
 h      2.34638123     1.40786289     0.06163015
 o      2.24220495    -1.28910059     0.04580109
 h      3.06270214    -1.06106589     0.19575928
 c     -2.58766435    -0.95875852    -0.04660504
 h     -2.41323280    -2.06287821     0.13387253
 h     -3.12850490    -0.58080369     0.92943302
 h     -3.23690601    -0.66834039    -0.90694400
 h     -1.66544885     1.60241719     1.04487428
          17

 c      1.26041611    -0.44303829    -0.09406494
 c     -0.06578284    -0.93867728     0.03197739
 c     -1.28286478    -0.20357333    -0.01065288
 c     -1.23784815     1.33662063     0.08178424
 c      0.16646962     1.79569101    -0.03973843
 c      1.31746765     1.03061520    -0.03112913
 h     -0.12262805    -2.11839713    -0.05085571
 h     -1.90197651     1.84669053    -0.76134466
 h      0.34455240     2.86659483    -0.07542893
 h      2.31906103     1.40301974     0.05560024
 o      2.24064520    -1.28924438     0.04806243
 h      3.13235765    -1.09621854     0.20029993
 c     -2.58220148    -0.95912321    -0.05382533
 h     -2.41663332    -2.04533694     0.12993432
 h     -3.12106485    -0.60191990     0.94570939
 h     -3.22757455    -0.68015776    -0.89791956
 h     -1.68270229     1.60325358     1.06921024
          17

 c      1.25644432    -0.44715096    -0.09159984
 c     -0.06233830    -0.93130762     0.02620665
 c     -1.28350786    -0.19906620    -0.00713568
 c     -1.24567980     1.33652739     0.08558309
 c      0.16229732     1.78837930    -0.04406213
 c      1.32791931     1.02978366    -0.03439495
 h     -0.16754402    -2.09636793    -0.02304721
 h     -1.90198632     1.84317733    -0.72487304
 h      0.33423978     2.90142520    -0.08731461
 h      2.29616043     1.40692368     0.04982466
 o      2.23781345    -1.29060674     0.05002024
 h      3.22188136    -1.11822471     0.20743024
 c     -2.57639425    -0.95886691    -0.05916248
 h     -2.42186418    -2.02335691     0.11954144
 h     -3.10886488    -0.62628872     0.94643450
 h     -3.21971789    -0.69332773    -0.88906134
 h     -1.70072144     1.60776749     1.09144231
          17

 c      1.25247186    -0.44858847    -0.08870592
 c     -0.06014032    -0.92618664     0.01982239
 c     -1.28348719    -0.19448273    -0.00383270
 c     -1.25420063     1.33582162     0.08921729
 c      0.15862574     1.78217710    -0.04820277
 c      1.33701417     1.02642662    -0.03777639
 h     -0.21025555    -2.05570000     0.00938471
 h     -1.89634959     1.83424775    -0.67833110
 h      0.32120861     2.92795206    -0.10143263
 h      2.28821265     1.42301656     0.04514723
 o      2.23607709    -1.29287229     0.05206529
 h      3.29265723    -1.13387594     0.21090551
 c     -2.57018050    -0.95769621    -0.06239303
 h     -2.42701631    -2.00394453     0.10344140
 h     -3.09268271    -0.65259448     0.93209252
 h     -3.21606738    -0.70602571    -0.88384391
 h     -1.71679746     1.61447195     1.10760914
          17

 c      1.24898638    -0.44734223    -0.08542810
 c     -0.05955449    -0.92283796     0.01305851
 c     -1.28275032    -0.18977767    -0.00085628
 c     -1.26299427     1.33433583     0.09346651
 c      0.15560968     1.77761003    -0.05218716
 c      1.34405012     1.02067644    -0.04127398
 h     -0.24875723    -2.00326304     0.04502560
 h     -1.89013790     1.82372710    -0.62887852
 h      0.30522285     2.93875988    -0.11750422
 h      2.29866672     1.45181663     0.04177381
 o      2.23644556    -1.29595232     0.05434218
 h      3.32701574    -1.14504754     0.20834626
 c     -2.56351710    -0.95532670    -0.06365327
 h     -2.43010386    -1.99432399     0.08256166
 h     -3.07461813    -0.67884247     0.90590713
 h     -3.21803733    -0.71684228    -0.88433870
 h     -1.72893537     1.62204402     1.11555154
          17

 c      1.24645200    -0.44362294    -0.08179690
 c     -0.06074103    -0.92034806     0.00610728
 c     -1.28128165    -0.18491249     0.00168605
 c     -1.27137271     1.33177059     0.09914510
 c      0.15328274     1.77481296    -0.05604651
 c      1.34920741     1.01310256    -0.04481620
 h     -0.28224048    -1.95066746     0.08283652
 h     -1.89051311     1.81705227    -0.58600391
 h      0.28680156     2.93084126    -0.13530215
 h      2.32126846     1.48941170     0.03906647
 o      2.23911148    -1.29977682     0.05686943
 h      3.31943759    -1.15185856     0.19931608
 c     -2.55638683    -0.95172035    -0.06349962
 h     -2.42961083    -1.99869117     0.05746537
 h     -3.05821309    -0.70249357     0.87412204
 h     -3.22495755    -0.72507683    -0.89026367
 h     -1.73598821     1.62942813     1.11506068
          17

 c      1.24526924    -0.43784153    -0.07783294
 c     -0.06361676    -0.91754524    -0.00092408
 c     -1.27911097    -0.17986680     0.00369816
 c     -1.27860838     1.32786650     0.10683233
 c      0.15158266     1.77356802    -0.05980740
 c      1.35314164     1.00457152    -0.04829908
 h     -0.31128872    -1.91212294     0.12269928
 h     -1.90403907     1.81921516    -0.55819864
 h      0.26701712     2.90524916    -0.15472872
 h      2.34498671     1.52905560     0.03599750
 o      2.24376765    -1.30423700     0.05960103
 h      3.27168767    -1.15377915     0.18436859
 c     -2.54875630    -0.94727896    -0.06284510
 h     -2.42490335    -2.01565545     0.02819522
 h     -3.04825297    -0.72081452     0.84559536
 h     -3.23429659    -0.73063107    -0.89924458
 h     -1.73766543     1.63589832     1.10774650
          17

 c      1.24574518    -0.43056220    -0.07355218
 c     -0.06795669    -0.91355879    -0.00799231
 c     -1.27632071    -0.17465778     0.00510570
 c     -1.28433038     1.32270319     0.11647156
 c      0.15038115     1.77329729    -0.06347649
 c      1.35646428     0.99599628    -0.05163440
 h     -0.33669914    -1.89787621     0.16522432
 h     -1.93213289     1.83120268    -0.54799750
 h      0.24736160     2.86723949    -0.17595673
 h      2.36016194     1.56403004     0.03170223
 o      2.24951020    -1.30922178     0.06242092
 h      3.19471411    -1.14934417     0.16514400
 c     -2.54059447    -0.94274658    -0.06269210
 h     -2.41620203    -2.03888516    -0.00522914
 h     -3.04944025    -0.73170462     0.82923607
 h     -3.24270425    -0.73365170    -0.90803142
 h     -1.73451930     1.64113931     1.09680218
          17

 c      1.24806923    -0.42243105    -0.06897106
 c     -0.07358928    -0.90841196    -0.01498817
 c     -1.27304848    -0.16935537     0.00586795
 c     -1.28866479     1.31679355     0.12730489
 c      0.14950354     1.77304906    -0.06702055
 c      1.35953048     0.98817071    -0.05476793
 h     -0.35740911    -1.90729599     0.21021431
 h     -1.96957099     1.84882034    -0.55080154
 h      0.22959346     2.82650967    -0.19965654
 h      2.36105110     1.58934945     0.02569069
 o      2.25434685    -1.31475887     0.06510389
 h      3.11698032    -1.13432093     0.14501345
 c     -2.53202411    -0.93886932    -0.06368269
 h     -2.40423883    -2.06031987    -0.04222945
 h     -3.06373414    -0.73477909     0.82923500
 h     -3.24713907    -0.73422106    -0.91376057
 h     -1.72788789     1.64531666     1.08657701
          17

 c      1.25226779    -0.41408923    -0.06411510
 c     -0.08042933    -0.90292279    -0.02163835
 c     -1.26948186    -0.16408062     0.00598536
 c     -1.29195535     1.31083437     0.13828510
 c      0.14875350     1.77162957    -0.07035701
 c      1.36243639     0.98169960    -0.05767587
 h     -0.37035489    -1.93010965     0.25544998
 h     -2.00815330     1.86562021    -0.55896240
 h      0.21541550     2.79576354    -0.22712815
 h      2.34586580     1.60224991     0.01782607
 o      2.25512498    -1.32121485     0.06736257
 h      3.08641524    -1.09923020     0.12841840
 c     -2.52344733    -0.93612625    -0.06581060
 h     -2.38990895    -2.07315402    -0.08155327
 h     -3.08846520    -0.73170812     0.84222709
 h     -3.24559318    -0.73221314    -0.91470457
 h     -1.71963267     1.64899771     1.08176237
          17

 c      1.25815937    -0.40607526    -0.05902994
 c     -0.08833437    -0.89807886    -0.02757095
 c     -1.26584996    -0.15898931     0.00549955
 c     -1.29448550     1.30545180     0.14852461
 c      0.14795645     1.76807244    -0.07339836
 c      1.36504485     0.97695582    -0.06035576
 h     -0.37250784    -1.95384614     0.29742736
 h     -2.04073185     1.87611500    -0.56580695
 h      0.20595786     2.78534780    -0.25981586
 h      2.31637311     1.60232044     0.00825170
 o      2.25067299    -1.32880445     0.06916461
 h      3.12150137    -1.03813729     0.11595329
 c     -2.51543303    -0.93468508    -0.06859874
 h     -2.37405172    -2.07328995    -0.12152734
 h     -3.11757199    -0.72532542     0.85994164
 h     -3.23739690    -0.72726778    -0.91052650
 h     -1.71153855     1.65276400     1.08610528
          17

 c      1.26538335    -0.39879814    -0.05378025
 c     -0.09699421    -0.89461037    -0.03243381
 c     -1.26241480    -0.15424732     0.00448569
 c     -1.29643647     1.30114023     0.15752171
 c      0.14699832     1.76225375    -0.07616764
 c      1.36697507     0.97403051    -0.06282055
 h     -0.36238836    -1.96901613     0.33276952
 h     -2.06262189     1.87689113    -0.56691608
 h      0.20140875     2.79616314    -0.29795964
 h      2.27790304     1.59178799    -0.00265104
 o      2.24373203    -1.33668511     0.07073280
 h      3.18050413    -0.96324342     0.10434254
 c     -2.50847506    -0.93446657    -0.07146923
 h     -2.35732985    -2.05974601    -0.16039523
 h     -3.14451382    -0.71845794     0.87401658
 h     -3.22327287    -0.71880871    -0.90228258
 h     -1.70455425     1.65661520     1.10102277
          17

 c      1.27348207    -0.39258984    -0.04843992
 c     -0.10592027    -0.89289984    -0.03595794
 c     -1.25945124    -0.15000879     0.00304129
 c     -1.29794166     1.29828864     0.16519287
 c      0.14582126     1.75495705    -0.07887295
 c      1.36758698     0.97268629    -0.06509413
 h     -0.34027091    -1.97036166     0.35902563
 h     -2.07142545     1.86647151    -0.55990776
 h      0.20117920     2.81896906    -0.33969825
 h      2.23950211     1.57585836    -0.01429828
 o      2.23691222    -1.34376696     0.07218315
 h      3.22452122    -0.89116236     0.09204695
 c     -2.50284797    -0.93518662    -0.07394753
 h     -2.34014935    -2.03471858    -0.19663865
 h     -3.16420391    -0.71333514     0.87867239
 h     -3.20519884    -0.70608932    -0.89226919
 h     -1.69840761     1.65962057     1.12501266
          17

 c      1.28194717    -0.38772907    -0.04308883
 c     -0.11450347    -0.89300911    -0.03797956
 c     -1.25721116    -0.14640433     0.00127716
 c     -1.29909271     1.29717140     0.17178360
 c      0.14439750     1.74730322    -0.08183991
 c      1.36606820     0.97240671    -0.06719891
 h     -0.30785861    -1.95659331     0.37496677
 h     -2.06669260     1.84504983    -0.54410445
 h      0.20435019     2.84106243    -0.38184561
 h      2.21280114     1.56211797    -0.02604726
 o      2.23144799    -1.34930981     0.07352326
 h      3.23669403    -0.83294159     0.07923145
 c     -2.49860989    -0.93636644    -0.07570265
 h     -2.32259324    -2.00346949    -0.22928926
 h     -3.17355756    -0.71149904     0.87114137
 h     -3.18597412    -0.68830695    -0.88359777
 h     -1.69189721     1.66015075     1.15437977
          17

 c      1.29023629    -0.38443062    -0.03781299
 c     -0.12209140    -0.89468496    -0.03845905
 c     -1.25588085    -0.14353939    -0.00068675
 c     -1.29987417     1.29788078     0.17775029
 c      0.14271259     1.74023788    -0.08539239
 c      1.36180215     0.97267069    -0.06913145
 h     -0.26794103    -1.93024194     0.38081553
 h     -2.05001873     1.81453272    -0.52060745
 h      0.20997016     2.85224350    -0.42128031
 h      2.20751129     1.55740447    -0.03750353
 o      2.22779711    -1.35287222     0.07472611
 h      3.21271436    -0.79491034     0.06660046
 c     -2.49568419    -0.93737365    -0.07656979
 h     -2.30442962    -1.97357938    -0.25817689
 h     -3.17148639    -0.71385066     0.85137474
 h     -3.16838289    -0.66486078    -0.87934096
 h     -1.68356146     1.65649968     1.18470204
          17

 c      1.29777925    -0.38282838    -0.03270295
 c     -0.12806267    -0.89732732    -0.03750970
 c     -1.25554289    -0.14150013    -0.00272210
 c     -1.30006469     1.30024375     0.18369669
 c      0.14075858     1.73436758    -0.08978238
 c      1.35490351     0.97335235    -0.07084724
 h     -0.22404005    -1.89789278     0.37855992
 h     -2.02562539     1.77886032    -0.49281104
 h      0.21715719     2.84669417    -0.45574976
 h      2.22497402     1.56316537    -0.04873509
 o      2.22603446    -1.35422101     0.07575941
 h      3.15474799    -0.78029487     0.05494816
 c     -2.49393204    -0.93757385    -0.07664006
 h     -2.28536492    -1.95280537    -0.28387970
 h     -3.15897611    -0.72062081     0.82194631
 h     -3.15415173    -0.63576286    -0.88139518
 h     -1.67224150     1.64745435     1.21208397
          17

 c      1.30398212    -0.38295165    -0.02784954
 c     -0.13190269    -0.89999918    -0.03540874
 c     -1.25615533    -0.14036319    -0.00469247
 c     -1.29916500     1.30378449     0.19035922
 c      0.13853101     1.72997184    -0.09516478
 c      1.34631057     0.97478121    -0.07228185
 h     -0.17983147    -1.86995466     0.37202645
 h     -2.00090612     1.74415959    -0.46689809
 h      0.22512887     2.82278794    -0.48413428
 h      2.25696146     1.57463512    -0.06004606
 o      2.22588753    -1.35336102     0.07659769
 h      3.07105335    -0.78886651     0.04496817
 c     -2.49313731    -0.93659465    -0.07639981
 h     -2.26564028    -1.94570177    -0.30713875
 h     -3.13941106    -0.73123692     0.78831486
 h     -3.14330054    -0.60201099    -0.88966042
 h     -1.65735249     1.63258765     1.23381756
          17

 c      1.30823878    -0.38469559    -0.02333641
 c     -0.13327630    -0.90165286    -0.03251551
 c     -1.25755775    -0.14020057    -0.00645690
 c     -1.29648053     1.30781911     0.19850452
 c      0.13602720     1.72702110    -0.10157937
 c      1.33728496     0.97737364    -0.07338395
 h     -0.13832575    -1.85801045     0.36582914
 h     -1.98535612     1.71767572    -0.45087193
 h      0.23325106     2.78279213    -0.50661571
 h      2.29147767     1.58494387    -0.07159851
 o      2.22645326    -1.35075820     0.07724453
 h      2.98054071    -0.81344458     0.03688032
 c     -2.49292252    -0.93452077    -0.07679577
 h     -2.24659146    -1.95128733    -0.32805632
 h     -3.11874749    -0.74426184     0.75889707
 h     -3.13438958    -0.56560775    -0.90212392
 h     -1.63894219     1.61231400     1.24863971
          17

 c      1.30997361    -0.38780790    -0.01922933
 c     -0.13204611    -0.90165708    -0.02905736
 c     -1.25950235    -0.14107112    -0.00787827
 c     -1.29150212     1.31173891     0.20856599
 c      0.13324325     1.72515298    -0.10891904
 c      1.32892296     0.98130950    -0.07412521
 h     -0.10142440    -1.86879247     0.36276063
 h     -1.98606213     1.70465348    -0.45037925
 h      0.24114393     2.73302995    -0.52499416
 h      2.31839010     1.58883656    -0.08332029
 o      2.22574157    -1.34774042     0.07778534
 h      2.91966110    -0.83355614     0.02954892
 c     -2.49277116    -0.93180191    -0.07904051
 h     -2.23051152    -1.96406596    -0.34589084
 h     -3.10434179    -0.75780775     0.74345149
 h     -3.12544692    -0.52914181    -0.91573831
 h     -1.61766462     1.58782086     1.25689411
          17

 c      1.30875772    -0.39190775    -0.01556629
 c     -0.12820774    -0.90022300    -0.02496246
 c     -1.26169444    -0.14299948    -0.00883472
 c     -1.28435300     1.31528699     0.22021179
 c      0.13016608     1.72366323    -0.11689802
 c      1.32196745     0.98646489    -0.07449422
 h     -0.07044276    -1.89937983     0.36178760
 h     -2.00238541     1.70531056    -0.46369875
 h      0.24881935     2.68390232    -0.54300677
 h      2.33138662     1.58370275    -0.09502560
 o      2.22153361    -1.34599425     0.07838881
 h      2.92768789    -0.82349987     0.02043676
 c     -2.49230598    -0.92893509    -0.08408462
 h     -2.21984009    -1.97725808    -0.35961477
 h     -3.10136959    -0.77063224     0.74843013
 h     -3.11490343    -0.49519190    -0.92746964
 h     -1.59472670     1.56092896     1.26067603
          17

 c      1.30445297    -0.39653123    -0.01235602
 c     -0.12183731    -0.89820879    -0.01995776
 c     -1.26382042    -0.14595809    -0.00922938
 c     -1.27572941     1.31850690     0.23241373
 c      0.12677133     1.72167038    -0.12509217
 c      1.31678421     0.99247958    -0.07448946
 h     -0.04672458    -1.93956418     0.35924670
 h     -2.02664781     1.71567885    -0.48239509
 h      0.25665181     2.64789872    -0.56583888
 h      2.32793270     1.56928402    -0.10654938
 o      2.21463342    -1.34513943     0.07905385
 h      2.99382766    -0.79095776     0.00968134
 c     -2.49161239    -0.92621080    -0.09208470
 h     -2.21637523    -1.98545767    -0.36858922
 h     -3.10911704    -0.78298818     0.77211024
 h     -3.10212720    -0.46584221    -0.93507210
 h     -1.57175840     1.53385358     1.26369333
          17

 c      1.29721423    -0.40119354    -0.00958141
 c     -0.11311245    -0.89658316    -0.01378827
 c     -1.26555426    -0.14986881    -0.00899493
 c     -1.26644825     1.32149547     0.24397947
 c      0.12306295     1.71858825    -0.13314485
 c      1.31338238     0.99882968    -0.07411447
 h     -0.03145998    -1.97812209     0.35151540
 h     -2.04970421     1.73089857    -0.49675080
 h      0.26481705     2.63388333    -0.59773054
 h      2.30904965     1.54731017    -0.11782671
 o      2.20771158    -1.34355716     0.07960462
 h      3.07549539    -0.76359932     0.00022804
 c     -2.49118372    -0.92369227    -0.10240904
 h     -2.22091393    -1.98575283    -0.37290329
 h     -3.12172665    -0.79603569     0.80544578
 h     -3.08757734    -0.44238959    -0.93752144
 h     -1.55047430     1.50881861     1.27041096
          17

 c      1.28737973    -0.40544859    -0.00720229
 c     -0.10235573    -0.89608909    -0.00633034
 c     -1.26655958    -0.15462308    -0.00809230
 c     -1.25717502     1.32427999     0.25401611
 c      0.11914846     1.71461247    -0.14104363
 c      1.31141277     1.00487364    -0.07337361
 h     -0.02525553    -2.00669998     0.33641387
 h     -2.06471864     1.74720795    -0.49953331
 h      0.27240680     2.64112907    -0.63873085
 h      2.27954941     1.52142043    -0.12895884
 o      2.20252436    -1.34038613     0.07992145
 h      3.14346850    -0.75696310    -0.00585381
 c     -2.49156798    -0.92130973    -0.11408195
 h     -2.23323173    -1.97791213    -0.37341471
 h     -3.13234311    -0.81063612     0.83759375
 h     -3.07275031    -0.42518842    -0.93518955
 h     -1.53209982     1.48757289     1.28432896
          17

 c      1.27540551    -0.40893310    -0.00515954
 c     -0.09005401    -0.89716669     0.00240269
 c     -1.26650462    -0.16010121    -0.00650773
 c     -1.24840911     1.32683018     0.26214462
 c      0.11525295     1.71061389    -0.14914317
 c      1.31014486     1.00989946    -0.07226501
 h     -0.02797330    -2.02069275     0.31330321
 h     -2.06786849     1.76225563    -0.48673427
 h      0.27740074     2.66034669    -0.68443062
 h      2.24830627     1.49710787    -0.14032300
 o      2.19984678    -1.33544386     0.07996535
 h      3.18371176    -0.77542837    -0.00778411
 c     -2.49311964    -0.91891277    -0.12613896
 h     -2.25220597    -1.96426396    -0.37165987
 h     -3.13600297    -0.82684922     0.86005678
 h     -3.06000101    -0.41359499    -0.92980509
 h     -1.51683614     1.47105102     1.30616546
          17

 c      1.26186416    -0.41139029    -0.00337973
 c     -0.07684840    -0.89997182     0.01228779
 c     -1.26509143    -0.16618018    -0.00425175
 c     -1.24051546     1.32908377     0.26850319
 c      0.11163702     1.70757326    -0.15791004
 c      1.30857995     1.01322617    -0.07077718
 h     -0.03878946    -2.01907143     0.28278499
 h     -2.05796717     1.77489207    -0.45716392
 h      0.27767631     2.68023736    -0.72895546
 h      2.22687718     1.48081413    -0.15263981
 o      2.19991731    -1.32884783     0.07974110
 h      3.19043494    -0.81807523    -0.00550064
 c     -2.49595261    -0.91628194    -0.13775867
 h     -2.27603475    -1.94928658    -0.36967793
 h     -3.13024069    -0.84406322     0.86780746
 h     -3.05218416    -0.40607859    -0.92412013
 h     -1.50376794     1.45939740     1.33336069
          17

 c      1.24746329    -0.41267763    -0.00177855
 c     -0.06350333    -0.90438599     0.02311600
 c     -1.26209308    -0.17272928    -0.00136001
 c     -1.23368643     1.33093283     0.27361152
 c      0.10851016     1.70618953    -0.16769962
 c      1.30589264     1.01443042    -0.06891309
 h     -0.05633764    -2.00437108     0.24643522
 h     -2.03631485     1.78510681    -0.41217244
 h      0.27183607     2.69217043    -0.76756788
 h      2.22438469     1.47723551    -0.16668387
 o      2.20259726    -1.32087316     0.07928072
 h      3.16337840    -0.88085846     0.00058558
 c     -2.49998391    -0.91316673    -0.14833061
 h     -2.30261525    -1.93849270    -0.36969047
 h     -3.11476911    -0.86125679     0.85907668
 h     -3.05201804    -0.40063777    -0.92114525
 h     -1.49128193     1.45225292     1.36134292
          17

 c      1.23305134    -0.41277291    -0.00026265
 c     -0.05085262    -0.91000397     0.03461446
 c     -1.25738971    -0.17959883     0.00210576
 c     -1.22784348     1.33217868     0.27821714
 c      0.10599056     1.70679817    -0.17868279
 c      1.30199212     1.01359806    -0.06675055
 h     -0.07893172    -1.98291977     0.20653878
 h     -2.00709023     1.79429263    -0.35578113
 h      0.25938716     2.69130738    -0.79750784
 h      2.24107023     1.48618423    -0.18253314
 o      2.20720488    -1.31198788     0.07865390
 h      3.11022804    -0.95598000     0.00940575
 c     -2.50498551    -0.90938765    -0.15757325
 h     -2.33006732    -1.93634294    -0.37361569
 h     -3.09120372    -0.87719714     0.83517935
 h     -3.06121237    -0.39553674    -0.92301476
 h     -1.47763528     1.44903294     1.38544221
          17

 c      1.21959495    -0.41176564     0.00126741
 c     -0.03972122    -0.91617301     0.04648743
 c     -1.25099531    -0.18661050     0.00605856
 c     -1.22254716     1.33248337     0.28318923
 c      0.10410285     1.70940870    -0.19084694
 c      1.29754473     1.01129985    -0.06447375
 h     -0.10490730    -1.96437601     0.16559189
 h     -1.97785446     1.80567532    -0.29479437
 h      0.24061487     2.67629299    -0.81798222
 h      2.26812036     1.50265863    -0.19914253
 o      2.21196803    -1.30299536     0.07800426
 h      3.05521214    -1.02966628     0.01865047
 c     -2.51061504    -0.90495872    -0.16568350
 h     -2.35715391    -1.94397338    -0.38258305
 h     -3.06307093    -0.89060501     0.80079910
 h     -3.07971297    -0.39003636    -0.92998156
 h     -1.46133899     1.44906599     1.40226642
          17

 c      1.20811430    -0.40981105     0.00291080
 c     -0.03084888    -0.92222651     0.05848464
 c     -1.24306887    -0.19355799     0.01039043
 c     -1.21705463     1.33139082     0.28937297
 c      0.10279456     1.71372757    -0.20399827
 c      1.29343357     1.00829744    -0.06232794
 h     -0.13289499    -1.95883725     0.12549526
 h     -1.95862654     1.82405325    -0.23763962
 h      0.21644386     2.64903261    -0.83017878
 h      2.29400431     1.52008476    -0.21483670
 o      2.21369062    -1.29495723     0.07755765
 h      3.04469666    -1.08379704     0.02466241
 c     -2.51642989    -0.90011857    -0.17340544
 h     -2.38329320    -1.95847082    -0.39673358
 h     -3.03584290    -0.90037151     0.76436957
 h     -3.10556390    -0.38459244    -0.94023542
 h     -1.44130893     1.45163265     1.41031999
          17

 c      1.19954304    -0.40703534     0.00475546
 c     -0.02486987    -0.92792009     0.07044753
 c     -1.23390357    -0.20022593     0.01498128
 c     -1.21069744     1.32854544     0.29727449
 c      0.10195543     1.71914509    -0.21774485
 c      1.29030859     1.00529131    -0.06055372
 h     -0.16155197    -1.97136157     0.08702930
 h     -1.95744308     1.85328895    -0.19073555
 h      0.18832232     2.61485897    -0.83755302
 h      2.30974623     1.53304757    -0.22805241
 o      2.21061034    -1.28821949     0.07741776
 h      3.10303967    -1.11238644     0.02576413
 c     -2.52193669    -0.89522520    -0.18187384
 h     -2.40822883    -1.97436614    -0.41539980
 h     -3.01617953    -0.90582702     0.73709617
 h     -3.13552544    -0.38036998    -0.95070438
 h     -1.41689408     1.45599014     1.41018053
          17

 c      1.19454414    -0.40347798     0.00686995
 c     -0.02230661    -0.93368297     0.08226767
 c     -1.22389888    -0.20641897     0.01971121
 c     -1.20339694     1.32404121     0.30675123
 c      0.10144098     1.72474597    -0.23149037
 c      1.28846827     1.00282289    -0.05935268
 h     -0.18887691    -1.99852861     0.05039744
 h     -1.97445748     1.89224262    -0.15474038
 h      0.15799771     2.58242079    -0.84599186
 h      2.31047024     1.53820620    -0.23771941
 o      2.20517719    -1.28220734     0.07743705
 h      3.18979180    -1.12555714     0.02436966
 c     -2.52676308    -0.89061178    -0.19212115
 h     -2.43170999    -1.98598589    -0.43747548
 h     -3.00937955    -0.90686720     0.72855293
 h     -3.16604633    -0.37847608    -0.95826952
 h     -1.38788063     1.46143993     1.40444959
          17

 c      1.19341478    -0.39915801     0.00930872
 c     -0.02346597    -0.94034643     0.09380744
 c     -1.21353451    -0.21197915     0.02447261
 c     -1.19569072     1.31846934     0.31711853
 c      0.10110737     1.72948775    -0.24453814
 c      1.28790568     1.00124912    -0.05887719
 h     -0.21220298    -2.03122522     0.01620664
 h     -2.00186548     1.93412958    -0.12552510
 h      0.12705122     2.56163145    -0.86264698
 h      2.29520848     1.53431394    -0.24335529
 o      2.20012523    -1.27657054     0.07748009
 h      3.26166735    -1.13065274     0.02276039
 c     -2.53088647    -0.88650840    -0.20444291
 h     -2.45336071    -1.98914836    -0.46175980
 h     -3.01606610    -0.90375415     0.74031283
 h     -3.19409481    -0.37937359    -0.96072726
 h     -1.35448386     1.46743130     1.39741930
          17

 c      1.19606730    -0.39415708     0.01212083
 c     -0.02829642    -0.94865846     0.10487944
 c     -1.20335129    -0.21678039     0.02917703
 c     -1.18826861     1.31257388     0.32756231
 c      0.10084014     1.73264499    -0.25639845
 c      1.28835103     1.00071904    -0.05922035
 h     -0.22902540    -2.06007912    -0.01430583
 h     -2.02969176     1.97039499    -0.09827862
 h      0.09645709     2.55857595    -0.89234315
 h      2.26669971     1.52220577    -0.24512299
 o      2.19681669    -1.27126457     0.07749442
 h      3.29797608    -1.13011992     0.02191522
 c     -2.53462916    -0.88301981    -0.21823880
 h     -2.47268509    -1.98191715    -0.48719991
 h     -3.03182926    -0.89688518     0.76467433
 h     -3.21765389    -0.38262538    -0.95724598
 h     -1.31723821     1.47362412     1.39422286
          17

 c      1.20206546    -0.38864296     0.01535528
 c     -0.03634070    -0.95901149     0.11527764
 c     -1.19393023    -0.22071420     0.03375584
 c     -1.18163115     1.30695428     0.33746324
 c      0.10052959     1.73420995    -0.26710614
 c      1.28926835     1.00113345    -0.06039635
 h     -0.23772872    -2.07867491    -0.03968571
 h     -2.05023126     1.99418056    -0.06981894
 h      0.06680622     2.57099331    -0.93387061
 h      2.23159595     1.50498623    -0.24395707
 o      2.19576443    -1.26633534     0.07746932
 h      3.29191191    -1.12459842     0.02215300
 c     -2.53838061    -0.88010646    -0.23246471
 h     -2.48912166    -1.96481595    -0.51306315
 h     -3.05034746    -0.88683150     0.79023327
 h     -3.23594338    -0.38688424    -0.94841766
 h     -1.27673149     1.47977677     1.39927582
          17

 c      1.21070955    -0.38285418     0.01906117
 c     -0.04680699    -0.97140032     0.12481409
 c     -1.18585948    -0.22367913     0.03815700
 c     -1.17602858     1.30199780     0.34656365
 c      0.10001950     1.73475661    -0.27716024
 c      1.28986162     1.00213651    -0.06232872
 h     -0.23781753    -2.08433770    -0.05871204
 h     -2.05907938     2.00133418    -0.03872166
 h      0.03895859     2.59002143    -0.98070303
 h      2.20034904     1.48802661    -0.24162611
 o      2.19701337    -1.26183633     0.07741414
 h      3.24435909    -1.11415315     0.02347855
 c     -2.54236112    -0.87757219    -0.24609890
 h     -2.50210932    -1.94079542    -0.53908263
 h     -3.06626142    -0.87442427     0.80738988
 h     -3.24943792    -0.39002955    -0.93606944
 h     -1.23335407     1.48545232     1.41438642
          17

 c      1.22114350    -0.37707666     0.02328454
 c     -0.05870758    -0.98545641     0.13334844
 c     -1.17968627    -0.22558430     0.04234212
 c     -1.17148538     1.29791009     0.35500874
 c      0.09910670     1.73496279    -0.28717185
 c      1.28926409     1.00323573    -0.06488484
 h     -0.22986295    -2.07808761    -0.07071542
 h     -2.05479217     1.99027451    -0.00486591
 h      0.01415777     2.60587378    -1.02511915
 h      2.18477908     1.47767571    -0.24030727
 o      2.20009227    -1.25783283     0.07736169
 h      3.16464302    -1.09815103     0.02552634
 c     -2.54657205    -0.87508092    -0.25832791
 h     -2.51116151    -1.91481643    -0.56554120
 h     -3.07611676    -0.86071358     0.81024360
 h     -3.25961820    -0.38947097    -0.92285470
 h     -1.18733869     1.48978228     1.43776118
          17

 c      1.23244958    -0.37161892     0.02806271
 c     -0.07101166    -1.00047264     0.14081376
 c     -1.17585795    -0.22636895     0.04628547
 c     -1.16778697     1.29471486     0.36325452
 c      0.09758246     1.73530087    -0.29760618
 c      1.28703524     1.00410017    -0.06797942
 h     -0.21535222    -2.06459903    -0.07582716
 h     -2.03872851     1.96192414     0.03082996
 h     -0.00635567     2.61148242    -1.06120482
 h      2.19195435     1.47795520    -0.24137495
 o      2.20354073    -1.25450276     0.07739690
 h      3.07813989    -1.07365858     0.02710507
 c     -2.55086413    -0.87222378    -0.26860065
 h     -2.51595825    -1.89265022    -0.59315223
 h     -3.07827090    -0.84686808     0.79644716
 h     -3.26833516    -0.38268794    -0.91158227
 h     -1.13907076     1.49156063     1.46480925
          17

 c      1.24370416    -0.36676227     0.03341665
 c     -0.08278393    -1.01543913     0.14723429
 c     -1.17466716    -0.22603002     0.04997376
 c     -1.16442081     1.29219539     0.37190875
 c      0.09527188     1.73597357    -0.30870996
 c      1.28358547     1.00481551    -0.07166363
 h     -0.19641103    -2.05188300    -0.07512149
 h     -2.01552309     1.92006360     0.06640238
 h     -0.02169098     2.60324739    -1.08569037
 h      2.21886053     1.48771636    -0.24437265
 o      2.20455129    -1.25235215     0.07769131
 h      3.03232019    -1.03235809     0.02566226
 c     -2.55503522    -0.86864662    -0.27670843
 h     -2.51645446    -1.87874764    -0.62258322
 h     -3.07270848    -0.83407452     0.76684310
 h     -3.27685055    -0.36796484    -0.90438032
 h     -1.08934758     1.48961125     1.49006486
          17

 c      1.25399925    -0.36266904     0.03934306
 c     -0.09330012    -1.02920009     0.15270973
 c     -1.17622058    -0.22464348     0.05340411
 c     -1.16052151     1.28983667     0.38159766
 c      0.09206680     1.73693748    -0.32051495
 c      1.27994108     1.00578588    -0.07608130
 h     -0.17527499    -2.04947041    -0.07035642
 h     -1.99379548     1.87171058     0.09879829
 h     -0.03148699     2.58074709    -1.09791694
 h      2.25472908     1.50189168    -0.24757322
 o      2.20149620    -1.25191227     0.07837746
 h      3.05724101    -0.96624860     0.01931134
 c     -2.55888840    -0.86418541    -0.28290726
 h     -2.51298546    -1.87410207    -0.65375191
 h     -3.06112739    -0.82343743     0.72557846
 h     -3.28500295    -0.34502396    -0.90205569
 h     -1.03939364     1.48313870     1.50888015
          17

 c      1.26251074    -0.35933470     0.04581256
 c     -0.10211377    -1.04082264     0.15733978
 c     -1.18043827    -0.22237329     0.05657991
 c     -1.15497074     1.28690932     0.39284758
 c      0.08795264     1.73791153    -0.33283206
 c      1.27713499     1.00743600    -0.08135886
 h     -0.15365012    -2.06415397    -0.06302816
 h     -1.98525325     1.82608951     0.12441908
 h     -0.03602316     2.54659776    -1.09990929
 h      2.28784635     1.51500274    -0.24933443
 o      2.19696391    -1.25264587     0.07932864
 h      3.11698628    -0.88541457     0.01032879
 c     -2.56220989    -0.85890175    -0.28799155
 h     -2.50630363    -1.87577403    -0.68543482
 h     -3.04722633    -0.81586383     0.68054168
 h     -3.29108949    -0.31516173    -0.90402386
 h     -0.99068515     1.47189160     1.51833984
          17

 c      1.26861529    -0.35665849     0.05277573
 c     -0.10903298    -1.04999195     0.16113099
 c     -1.18707097    -0.21947344     0.05950688
 c     -1.14689105     1.28283778     0.40589417
 c      0.08301662     1.73835515    -0.34521816
 c      1.27585815     1.01001750    -0.08754839
 h     -0.13252325    -2.09552503    -0.05329842
 h     -1.99923853     1.79052442     0.14101583
 h     -0.03631115     2.50660999    -1.09675240
 h      2.30974470     1.52322328    -0.24879065
 o      2.19393110    -1.25356881     0.08036098
 h      3.16875723    -0.80705559     0.00188921
 c     -2.56471464    -0.85298481    -0.29319090
 h     -2.49747834    -1.87853384    -0.71559460
 h     -3.03662248    -0.81198134     0.64298092
 h     -3.29256748    -0.28078989    -0.90879449
 h     -0.94467429     1.45617108     1.51766944
          17

 c      1.27192399    -0.35452662     0.06016819
 c     -0.11403468    -1.05702087     0.16399416
 c     -1.19573066    -0.21627859     0.06219120
 c     -1.13634001     1.27761337     0.42047384
 c      0.07743636     1.73748822    -0.35697649
 c      1.27641795     1.01356511    -0.09462478
 h     -0.11259380    -2.13598899    -0.04003751
 h     -2.03487441     1.76579447     0.14993619
 h     -0.03407072     2.46945863    -1.09656860
 h      2.31601195     1.52472652    -0.24586501
 o      2.19384040    -1.25399450     0.08137537
 h      3.19249956    -0.74267571    -0.00422214
 c     -2.56610459    -0.84660469    -0.29976054
 h     -2.48768244    -1.87720977    -0.74216232
 h     -3.03520904    -0.81221915     0.62407326
 h     -3.28706122    -0.24469489    -0.91463180
 h     -0.90246968     1.43677724     1.50849553
          17

 c      1.27224711    -0.35285174     0.06791192
 c     -0.11719063    -1.06247189     0.16583164
 c     -1.20593279    -0.21317482     0.06464215
 c     -1.12434419     1.27169964     0.43584471
 c      0.07142819     1.73450291    -0.36733700
 c      1.27879100     1.01790799    -0.10249602
 h     -0.09466673    -2.17525242    -0.02190917
 h     -2.08084516     1.74722871     0.15573641
 h     -0.03130892     2.44420535    -1.10835995
 h      2.30595868     1.51949826    -0.24109882
 o      2.19715389    -1.25349416     0.08233365
 h      3.18219215    -0.69851321    -0.00722749
 c     -2.56629917    -0.83980976    -0.30831790
 h     -2.47796714    -1.86833119    -0.76375355
 h     -3.04570949    -0.81702113     0.62821670
 h     -3.27314071    -0.20938137    -0.92007969
 h     -0.86453895     1.41492820     1.49496687
          17

 c      1.26954793    -0.35159305     0.07591578
 c     -0.11863790    -1.06679470     0.16660989
 c     -1.21713372    -0.21056006     0.06687713
 c     -1.11223041     1.26559465     0.45104169
 c      0.06515798     1.72900078    -0.37588829
 c      1.28264412     1.02268295    -0.11100996
 h     -0.07961909    -2.20458483     0.00174713
 h     -2.12326410     1.72972927     0.16351028
 h     -0.02946180     2.43522272    -1.13685350
 h      2.28251655     1.50928366    -0.23553400
 o      2.20382974    -1.25177524     0.08323074
 h      3.13862037    -0.67762704    -0.00689892
 c     -2.56558255    -0.83251413    -0.31848207
 h     -2.46910767    -1.85080333    -0.78006400
 h     -3.06563978    -0.82676575     0.64940428
 h     -3.25069479    -0.17663807    -0.92428487
 h     -0.83054601     1.39209205     1.48332434
          17

 c      1.26390813    -0.35076444     0.08407582
 c     -0.11856905    -1.07018032     0.16637493
 c     -1.22875804    -0.20880731     0.06892587
 c     -1.10109338     1.25960532     0.46516548
 c      0.05869548     1.72127285    -0.38290458
 c      1.28730982     1.02734174    -0.11996070
 h     -0.06819538    -2.21860503     0.03072638
 h     -2.15163168     1.71045812     0.17704670
 h     -0.02891872     2.43895215    -1.17860101
 h      2.25251683     1.49769683    -0.23063770
 o      2.21342215    -1.24868906     0.08409324
 h      3.06810679    -0.67998724    -0.00352169
 c     -2.56443016    -0.82455415    -0.32922673
 h     -2.46154282    -1.82596683    -0.79196719
 h     -3.08938205    -0.84132123     0.67567668
 h     -3.22099059    -0.14728526    -0.92716668
 h     -0.79954810     1.36965429     1.48025484
          17

 c      1.25551213    -0.35043532     0.09227711
 c     -0.11722295    -1.07255524     0.16523683
 c     -1.24021499    -0.20823577     0.07083079
 c     -1.09161784     1.25386977     0.47765181
 c      0.05206001     1.71204733    -0.38913157
 c      1.29180040     1.03119345    -0.12910878
 h     -0.06086044    -2.21553150     0.06414061
 h     -2.16013055     1.68883451     0.19846637
 h     -0.02950053     2.44683745    -1.22445835
 h      2.22637781     1.49001111    -0.22813439
 o      2.22485588    -1.24443268     0.08500957
 h      2.98625451    -0.69944665     0.00163391
 c     -2.56324832    -0.81574574    -0.33943918
 h     -2.45537832    -1.79728025    -0.80140293
 h     -3.11151235    -0.85985352     0.69573585
 h     -3.18650967    -0.12106168    -0.92946130
 h     -0.77071801     1.34851108     1.48999625
          17

 c      1.24465675    -0.35071697     0.10039706
 c     -0.11487150    -1.07361122     0.16334848
 c     -1.25091349    -0.20908644     0.07264483
 c     -1.08404299     1.24842406     0.48845110
 c      0.04528192     1.70204379    -0.39532049
 c      1.29505034     1.03355733    -0.13822823
 h     -0.05773841    -2.19711164     0.10068498
 h     -2.14713884     1.66589813     0.22841232
 h     -0.03111400     2.45052022    -1.26503616
 h      2.21508154     1.49163362    -0.22955881
 o      2.23595962    -1.23998741     0.08619433
 h      2.92526018    -0.71702812     0.00530064
 c     -2.56227594    -0.80593522    -0.34820839
 h     -2.45044765    -1.76949371    -0.81102532
 h     -3.12837332    -0.88102646     0.70193083
 h     -3.15054943    -0.09672080    -0.93258555
 h     -0.74419469     1.32889012     1.51194061
          17

 c      1.23179550    -0.35172875     0.10830796
 c     -0.11180591    -1.07283336     0.16088437
 c     -1.26028628    -0.21149733     0.07442966
 c     -1.07816610     1.24320776     0.49798135
 c      0.03842343     1.69175372    -0.40196796
 c      1.29643596     1.03404939    -0.14717235
 h     -0.05861165    -2.16860572     0.13892974
 h     -2.11501019     1.64397422     0.26621835
 h     -0.03396505     2.44446195    -1.29375535
 h      2.22385203     1.50496909    -0.23560093
 o      2.24393960    -1.23698319     0.08796327
 h      2.92604378    -0.70362081     0.00266557
 c     -2.56161856    -0.79507503    -0.35492656
 h     -2.44646354    -1.74707913    -0.82349656
 h     -3.13819176    -0.90329000     0.69038359
 h     -3.11654895    -0.07248056    -0.93822373
 h     -0.72121783     1.31056394     1.54097435
          17

 c      1.21758647    -0.35354914     0.11587660
 c     -0.10832941    -1.06956257     0.15801473
 c     -1.26782521    -0.21547971     0.07625312
 c     -1.07335334     1.23801875     0.50689771
 c      0.03157637     1.68142582    -0.40927597
 c      1.29610196     1.03278027    -0.15590562
 h     -0.06298125    -2.13830039     0.17767473
 h     -2.07060186     1.62672728     0.30997115
 h     -0.03850929     2.42622212    -1.30735932
 h      2.24807704     1.52730314    -0.24583473
 o      2.24860680    -1.23530618     0.09035334
 h      2.98684488    -0.65872950    -0.00650108
 c     -2.56131043    -0.78330353    -0.35937956
 h     -2.44324413    -1.73225905    -0.84054053
 h     -3.14085726    -0.92511415     0.66046962
 h     -3.08724097    -0.04685689    -0.94764396
 h     -0.70340693     1.29320693     1.57016360
          17

 c      1.20285426    -0.35618114     0.12296647
 c     -0.10474187    -1.06319145     0.15487742
 c     -1.27311674    -0.22090684     0.07818081
 c     -1.06856460     1.23248414     0.51585859
 c      0.02485074     1.67109295    -0.41717282
 c      1.29467793     1.03020805    -0.16446782
 h     -0.07023805    -2.11535866     0.21627267
 h     -2.02572608     1.61926585     0.35671811
 h     -0.04537759     2.39612522    -1.30573308
 h      2.27686774     1.55246729    -0.25915388
 o      2.25221722    -1.23306036     0.09308520
 h      3.06620423    -0.61129205    -0.01723614
 c     -2.56134366    -0.77094708    -0.36184264
 h     -2.44086044    -1.72386638    -0.86229268
 h     -3.13792987    -0.94523478     0.61468346
 h     -3.06397578    -0.01954068    -0.96101048
 h     -0.69189013     1.27658955     1.59341891
          17

 c      1.18847697    -0.35954633     0.12944634
 c     -0.10131657    -1.05352568     0.15157991
 c     -1.27588069    -0.22751874     0.08026452
 c     -1.06259160     1.22613620     0.52534526
 c      0.01836600     1.66057059    -0.42531084
 c      1.29278392     1.02684101    -0.17291973
 h     -0.07987393    -2.10563334     0.25455018
 h     -1.99471957     1.62728556     0.40333675
 h     -0.05535179     2.35715159    -1.29198182
 h      2.29949286     1.57413904    -0.27438246
 o      2.25635641    -1.22896267     0.09594680
 h      3.13329929    -0.58130223    -0.02557678
 c     -2.56163407    -0.75839940    -0.36311045
 h     -2.43957200    -1.71801153    -0.88744761
 h     -3.13294589    -0.96301483     0.55895592
 h     -3.04659877     0.00825709    -0.97710979
 h     -0.68678735     1.26058307     1.60690025
          17

 c      1.17530343    -0.36348974     0.13519696
 c     -0.09829045    -1.04107711     0.14825109
 c     -1.27601085    -0.23494290     0.08253578
 c     -1.05474833     1.21868763     0.53551283
 c      0.01225677     1.64944385    -0.43304902
 c      1.29078558     1.02306796    -0.18131441
 h     -0.09150643    -2.10816059     0.29213440
 h     -1.98647101     1.65397761     0.44799389
 h     -0.06940966     2.31502885    -1.27273186
 h      2.30870885     1.58772081    -0.29059249
 o      2.26162501    -1.22255997     0.09885249
 h      3.17360093    -0.57611000    -0.02958820
 c     -2.56194908    -0.74595508    -0.36440279
 h     -2.43961832    -1.70998076    -0.91404111
 h     -3.13165159    -0.97889392     0.50272467
 h     -3.03392958     0.03429091    -0.99371130
 h     -0.68703552     1.24508898     1.60949494
          17

 c      1.16411916    -0.36779039     0.14011282
 c     -0.09586775    -1.02696772     0.14508853
 c     -1.27360131    -0.24273322     0.08500531
 c     -1.04550314     1.21034800     0.54616290
 c      0.00667633     1.63711657    -0.43950762
 c      1.28877750     1.01912048    -0.18969006
 h     -0.10467319    -2.11611317     0.32784463
 h     -1.99704869     1.69648273     0.49049115
 h     -0.08876245     2.27766057    -1.25758749
 h      2.30120513     1.59072982    -0.30718446
 o      2.26811231    -1.21383842     0.10178829
 h      3.18153873    -0.59652551    -0.02852032
 c     -2.56191657    -0.73372555    -0.36706640
 h     -2.44104481    -1.69597071    -0.94027529
 h     -3.14102847    -0.99443821     0.45698111
 h     -3.02447369     0.05623914    -1.00832732
 h     -0.69043375     1.22998910     1.60294091
          17

 c      1.15562689    -0.37218163     0.14410128
 c     -0.09420578    -1.01253767     0.14234303
 c     -1.26894699    -0.25041218     0.08766519
 c     -1.03614707     1.20176168     0.55687410
 c      0.00176669     1.62304475    -0.44385298
 c      1.28662382     1.01507019    -0.19806546
 h     -0.11869706    -2.12109593     0.35985344
 h     -2.01355608     1.74675829     0.53088999
 h     -0.11463694     2.25243304    -1.25583491
 h      2.27727751     1.58273029    -0.32391455
 o      2.27559542    -1.20305265     0.10478703
 h      3.15724818    -0.63944066    -0.02241472
 c     -2.56125597    -0.72172911    -0.37202911
 h     -2.44364607    -1.67399372    -0.96503409
 h     -3.16587602    -1.01109088     0.42903776
 h     -3.01698871     0.07259180    -1.01896352
 h     -0.69388798     1.21515068     1.59172068
          17

 c      1.15042248    -0.37638150     0.14708040
 c     -0.09337413    -0.99900751     0.14026511
 c     -1.26251873    -0.25749940     0.09048913
 c     -1.02797779     1.19364744     0.56714259
 c     -0.00242633     1.60712635    -0.44579385
 c      1.28397141     1.01081002    -0.20642795
 h     -0.13277213    -2.11669140     0.38630845
 h     -2.02342977     1.79588289     0.56861683
 h     -0.14750005     2.24169910    -1.27062131
 h      2.24080997     1.56540472    -0.34097831
 o      2.28340687    -1.19077611     0.10794861
 h      3.10850803    -0.69688389    -0.01242613
 c     -2.56008744    -0.71008283    -0.37933761
 h     -2.44700741    -1.64411153    -0.98809213
 h     -3.20487454    -1.02811503     0.41774728
 h     -3.01078352     0.08318055    -1.02459794
 h     -0.69389750     1.20044750     1.58231537
          17

 c      1.14896152    -0.38012618     0.14897703
 c     -0.09330911    -0.98731836     0.13906011
 c     -1.25492280    -0.26352827     0.09342972
 c     -1.02186631     1.18656115     0.57653793
 c     -0.00604135     1.58985994    -0.44580109
 c      1.28023715     1.00602644    -0.21471557
 h     -0.14613697    -2.09985536     0.40584657
 h     -2.01883616     1.83690025     0.60267844
 h     -0.18617867     2.24095945    -1.29639877
 h      2.19950418     1.54276503    -0.35917008
 o      2.28994300    -1.17813521     0.11151353
 h      3.05843697    -0.75216474    -0.00199556
 c     -2.55890538    -0.69904433    -0.38828396
 h     -2.45059328    -1.60832462    -1.01014038
 h     -3.25093998    -1.04236293     0.41525755
 h     -3.00580752     0.08932553    -1.02532953
 h     -0.68735873     1.18575244     1.58114883
          17

 c      1.15151483    -0.38317815     0.14972642
 c     -0.09379647    -0.97806930     0.13886049
 c     -1.24684872    -0.26806156     0.09641676
 c     -1.01817615     1.18085183     0.58492957
 c     -0.00939954     1.57205590    -0.44475186
 c      1.27466178     1.00022280    -0.22280752
 h     -0.15821818    -2.07114908     0.41788787
 h     -1.99661630     1.86538383     0.63205268
 h     -0.22797844     2.24225829    -1.32314057
 h      2.16420791     1.52084576    -0.37996948
 o      2.29239980    -1.16684128     0.11590921
 h      3.04990216    -0.77952366     0.00240917
 c     -2.55824586    -0.68886906    -0.39790262
 h     -2.45383795    -1.57019934    -1.03268563
 h     -3.29539921    -1.05019692     0.41276767
 h     -3.00258542     0.09364321    -1.02224643
 h     -0.67258942     1.17093575     1.59144791
          17

 c      1.15809022    -0.38531419     0.14928183
 c     -0.09448816    -0.97147086     0.13970615
 c     -1.23900741    -0.27070524     0.09936415
 c     -1.01678829     1.17666484     0.59262647
 c     -0.01291677     1.55447046    -0.44346264
 c      1.26659712     0.99291199    -0.23056440
 h     -0.16872621    -2.03475935     0.42282122
 h     -1.95733643     1.87929508     0.65592448
 h     -0.26967588     2.23847745    -1.34184744
 h      2.14531087     1.50566012    -0.40515034
 o      2.28943868    -1.15771006     0.12136667
 h      3.10410421    -0.76824744    -0.00262697
 c     -2.55844993    -0.67970089    -0.40732385
 h     -2.45623169    -1.53406515    -1.05771785
 h     -3.33123794    -1.04910985     0.40401489
 h     -3.00197255     0.09950743    -1.01704511
 h     -0.64999157     1.15593986     1.61124101
          17

 c      1.16835558    -0.38632924     0.14763220
 c     -0.09494419    -0.96731483     0.14153077
 c     -1.23206414    -0.27112439     0.10218406
 c     -1.01715449     1.17390964     0.60025325
 c     -0.01702048     1.53764807    -0.44248609
 c      1.25602361     0.98395500    -0.23793955
 h     -0.17771863    -1.99839133     0.42210704
 h     -1.90497039     1.87914875     0.67386949
 h     -0.30838522     2.22516200    -1.34690426
 h      2.14649069     1.49955272    -0.43561272
 o      2.28359798    -1.14973987     0.12755032
 h      3.18321478    -0.73773201    -0.01161384
 c     -2.55963322    -0.67157487    -0.41594274
 h     -2.45743210    -1.50366072    -1.08696114
 h     -3.35405870    -1.03815145     0.38582304
 h     -3.00468967     0.11012143    -1.01139583
 h     -0.62176570     1.14089708     1.63453118
          17

 c      1.18165767    -0.38608281     0.14480866
 c     -0.09468782    -0.96504323     0.14417621
 c     -1.22657194    -0.26906778     0.10480096
 c     -1.01834383     1.17219018     0.60846363
 c     -0.02210189     1.52190641    -0.44209529
 c      1.24378787     0.97371139    -0.24507013
 h     -0.18559138    -1.97213353     0.41805449
 h     -1.84733141     1.86876201     0.68607924
 h     -0.34199122     2.20060361    -1.33621082
 h      2.16190814     1.49957612    -0.47035979
 o      2.27766958    -1.14202407     0.13408861
 h      3.24756755    -0.70662352    -0.01858316
 c     -2.56174249    -0.66445724    -0.42354032
 h     -2.45739078    -1.48067624    -1.12085932
 h     -3.36204231    -1.01780861     0.35771059
 h     -3.01075247     0.12741013    -1.00623562
 h     -0.59094021     1.12617160     1.65441475
          17

 c      1.19710502    -0.38452745     0.14088139
 c     -0.09329509    -0.96402111     0.14746692
 c     -1.22291770    -0.26440119     0.10716007
 c     -1.01909678     1.17074699     0.61771817
 c     -0.02847128     1.50734427    -0.44230373
 c      1.23120579     0.96282245    -0.25223845
 h     -0.19284259    -1.96499430     0.41288535
 h     -1.79635708     1.85604234     0.69356351
 h     -0.36941467     2.16560761    -1.31092403
 h      2.18066047     1.50009802    -0.50693196
 o      2.27323258    -1.13429407     0.14079852
 h      3.27827109    -0.68361709    -0.02062810
 c     -2.56458548    -0.65824243    -0.43036012
 h     -2.45641924    -1.46414699    -1.15795647
 h     -3.35599112    -0.98989662     0.32170797
 h     -3.01912059     0.15128331    -1.00139520
 h     -0.56045744     1.11230654     1.66554730
          17

 c      1.21365784    -0.38170401     0.13595392
 c     -0.09049757    -0.96395393     0.15132323
 c     -1.22129232    -0.25714075     0.10922793
 c     -1.01807700     1.16859504     0.62822313
 c     -0.03629211     1.49382347    -0.44285570
 c      1.21951473     0.95192792    -0.25976518
 h     -0.19958578    -1.97987507     0.40735614
 h     -1.76574638     1.85157446     0.69798966
 h     -0.39097042     2.12354808    -1.27558313
 h      2.19277655     1.49619873    -0.54266412
 o      2.27112621    -1.12661998     0.14761497
 h      3.26923606    -0.67193689    -0.01675672
 c     -2.56778904    -0.65269850    -0.43708290
 h     -2.45512283    -1.45118766    -1.19523431
 h     -3.33976282    -0.95758218     0.28257569
 h     -3.02785762     0.17976529    -0.99584177
 h     -0.53262478     1.09992424     1.66515141
          17

 c      1.23020425    -0.37773961     0.13015883
 c     -0.08623577    -0.96507339     0.15580034
 c     -1.22168775    -0.24747496     0.11098651
 c     -1.01452349     1.16507584     0.63999654
 c     -0.04550549     1.48094487    -0.44320477
 c      1.20960532     0.94154880    -0.26794217
 h     -0.20521681    -2.01148096     0.40032413
 h     -1.76371034     1.86234432     0.70085770
 h     -0.40881516     2.08055657    -1.23840538
 h      2.19190915     1.48509820    -0.57552313
 o      2.27177810    -1.11922619     0.15453813
 h      3.22153721    -0.67203496    -0.00704582
 c     -2.57073161    -0.64742559    -0.44469401
 h     -2.45422900    -1.43844743    -1.22916972
 h     -3.32062451    -0.92528498     0.24792553
 h     -3.03472392     0.20987699    -0.98833520
 h     -0.50878378     1.08960587     1.65322310
          17

 c      1.24561451    -0.37289132     0.12366325
 c     -0.08061231    -0.96787495     0.16100352
 c     -1.22392373    -0.23575671     0.11243132
 c     -1.00883945     1.16041206     0.65292299
 c     -0.05580122     1.46811661    -0.44259381
 c      1.20196880     0.93209237    -0.27701827
 h     -0.20863250    -2.04968645     0.38984147
 h     -1.78645496     1.88525124     0.70283744
 h     -0.42689115     2.04483709    -1.21037593
 h      2.17556258     1.46619702    -0.60440785
 o      2.27513503    -1.11247973     0.16164074
 h      3.14400744    -0.68133209     0.00722005
 c     -2.57261392    -0.64190912    -0.45422234
 h     -2.45439383    -1.42335154    -1.25682939
 h     -3.30790669    -0.89784593     0.22682915
 h     -3.03783684     0.23867864    -0.97803318
 h     -0.48901078     1.08176138     1.63259395
          17

 c      1.25876132    -0.36766307     0.11669949
 c     -0.07375528    -0.97272688     0.16698655
 c     -1.22771212    -0.22245180     0.11359162
 c     -1.00233782     1.15543623     0.66669545
 c     -0.06671823     1.45486053    -0.44041725
 c      1.19667668     0.92390573    -0.28721023
 h     -0.20871897    -2.08450532     0.37446109
 h     -1.82163915     1.90989413     0.70426373
 h     -0.44911919     2.02359553    -1.20099143
 h      2.14483477     1.44086194    -0.62935546
 o      2.28020108    -1.10706872     0.16914473
 h      3.05998173    -0.69071408     0.02224796
 c     -2.57282759    -0.63568929    -0.46628678
 h     -2.45603767    -1.40478533    -1.27662809
 h     -3.30828754    -0.87860858     0.22549533
 h     -3.03611914     0.26402643    -0.96478718
 h     -0.47186831     1.07651981     1.60887994
          17

 c      1.26851314    -0.36297562     0.10962863
 c     -0.06565425    -0.97966947     0.17371257
 c     -1.23274671    -0.20807719     0.11457554
 c     -0.99656978     1.15086712     0.68078142
 c     -0.07781995     1.44127170    -0.43676360
 c      1.19329704     0.91736913    -0.29871822
 h     -0.20465262    -2.10886398     0.35376091
 h     -1.85652835     1.92624847     0.70576869
 h     -0.47601958     2.01858942    -1.21184591
 h      2.10448450     1.41236571    -0.65199861
 o      2.28462657    -1.10425511     0.17751103
 h      3.01316705    -0.67992072     0.03016890
 c     -2.57137240    -0.62851214    -0.48065945
 h     -2.45923105    -1.38334533    -1.28873525
 h     -3.32066006    -0.86777786     0.24254778
 h     -3.02949905     0.28496339    -0.94916740
 h     -0.45453524     1.07368756     1.58968432
          17

 c      1.27383599    -0.36012780     0.10294003
 c     -0.05613476    -0.98840294     0.18105733
 c     -1.23872614    -0.19315522     0.11555215
 c     -0.99287446     1.14699900     0.69461760
 c     -0.08879860     1.42808052    -0.43252220
 c      1.19084604     0.91288133    -0.31167330
 h     -0.19597354    -2.11925402     0.32835996
 h     -1.88206075     1.92833206     0.70826891
 h     -0.50365955     2.02525529    -1.23531150
 h      2.06297938     1.38585338    -0.67599337
 o      2.28679725    -1.10492698     0.18707984
 h      3.03391030    -0.63292568     0.02477113
 c     -2.56877522    -0.62028515    -0.49633477
 h     -2.46368056    -1.36123551    -1.29514651
 h     -3.33712698    -0.86305886     0.26977666
 h     -3.01893405     0.30179305    -0.93236816
 h     -0.43394817     1.07289819     1.58223435
          17

 c      1.27388449    -0.36051349     0.09709032
 c     -0.04467642    -0.99835006     0.18883848
 c     -1.24540613    -0.17784456     0.11661656
 c     -0.99217161     1.14370592     0.70812251
 c     -0.09956584     1.41615042    -0.42902054
 c      1.18793283     0.91062269    -0.32606961
 h     -0.18267153    -2.11571381     0.30022265
 h     -1.89321140     1.91408979     0.71283923
 h     -0.52655555     2.03641339    -1.26000878
 h      2.03118098     1.36769655    -0.70615684
 o      2.28883739    -1.10784107     0.19745639
 h      3.09225264    -0.56769374     0.01184831
 c     -2.56560125    -0.61092533    -0.51209748
 h     -2.46891941    -1.34173682    -1.29932561
 h     -3.34845508    -0.86156238     0.29753334
 h     -3.00631426     0.31586080    -0.91602550
 h     -0.40887875     1.07402542     1.58998673
          17

 c      1.27153901    -0.36175617     0.09158115
 c     -0.03542511    -1.00983033     0.19691236
 c     -1.25128289    -0.16516137     0.11748176
 c     -0.99335783     1.14279282     0.71907126
 c     -0.11173788     1.40666786    -0.42578956
 c      1.18525884     0.90895106    -0.34067977
 h     -0.16489133    -2.10169568     0.26679146
 h     -1.88873247     1.88605382     0.72196290
 h     -0.54250877     2.04281520    -1.28108768
 h      2.01792134     1.36400347    -0.74417235
 o      2.29244130    -1.11117994     0.20807919
 h      3.15075901    -0.50792035    -0.00088551
 c     -2.56277794    -0.60036637    -0.52579032
 h     -2.47238928    -1.32953298    -1.30467003
 h     -3.35194082    -0.86257380     0.31585955
 h     -2.99329493     0.32970433    -0.90200647
 h     -0.37856218     1.07196998     1.61793103
          17

 c      1.26732980    -0.36377325     0.08629091
 c     -0.02883662    -1.02180614     0.20509577
 c     -1.25580746    -0.15557835     0.11795548
 c     -0.99573751     1.14424065     0.72830111
 c     -0.12572003     1.39975252    -0.42320778
 c      1.18285907     0.90755183    -0.35533843
 h     -0.14397079    -2.08489151     0.22983390
 h     -1.87131472     1.84728167     0.73635641
 h     -0.55014140     2.03994304    -1.29352289
 h      2.02328797     1.37486895    -0.78972474
 o      2.29871646    -1.11392482     0.21861817
 h      3.18914845    -0.46766931    -0.00840855
 c     -2.56045929    -0.58872565    -0.53672654
 h     -2.47399565    -1.32579808    -1.31322113
 h     -3.34443373    -0.86455887     0.32035270
 h     -2.98211660     0.34533019    -0.89208116
 h     -0.34820723     1.06754840     1.65697733
          17

 c      1.26188990    -0.36624031     0.08100918
 c     -0.02516689    -1.03306722     0.21324724
 c     -1.25849356    -0.14927053     0.11783898
 c     -0.99821378     1.14771163     0.73671547
 c     -0.14187435     1.39521305    -0.42139866
 c      1.18139994     0.90623458    -0.37013964
 h     -0.12166966    -2.07568981     0.19055737
 h     -1.84789065     1.80404204     0.75669800
 h     -0.55007096     2.02569527    -1.29541119
 h      2.03937417     1.39587154    -0.83798397
 o      2.30794639    -1.11561651     0.22892944
 h      3.19978305    -0.45264352    -0.00847538
 c     -2.55863861    -0.57624539    -0.54473055
 h     -2.47394513    -1.32893740    -1.32453589
 h     -3.32526938    -0.86670610     0.30946194
 h     -2.97440456     0.36381997    -0.88761139
 h     -0.32335732     1.06158818     1.69731082
          17

 c      1.25570408    -0.36878869     0.07549035
 c     -0.02430633    -1.04257238     0.22125705
 c     -1.25899785    -0.14598692     0.11695492
 c     -0.99951193     1.15248015     0.74507401
 c     -0.16043884     1.39257512    -0.42030048
 c      1.18164183     0.90481105    -0.38529018
 h     -0.09954895    -2.08280918     0.14969365
 h     -1.82986883     1.76564244     0.78373917
 h     -0.54464095     2.00031471    -1.28769151
 h      2.05604577     1.42111830    -0.88221973
 o      2.32006943    -1.11611241     0.23897270
 h      3.18116028    -0.46427581    -0.00027950
 c     -2.55717547    -0.56320863    -0.55013017
 h     -2.47270732    -1.33507868    -1.33618018
 h     -3.29587794    -0.86888698     0.28434711
 h     -2.97082386     0.38472907    -0.88925960
 h     -0.30778120     1.05488774     1.73148834
          17

 c      1.24889163    -0.37137037     0.06957570
 c     -0.02562562    -1.04991994     0.22896330
 c     -1.25718918    -0.14498698     0.11518382
 c     -0.99853973     1.15756015     0.75403498
 c     -0.18132906     1.39110862    -0.41974238
 c      1.18393765     0.90315417    -0.40098009
 h     -0.07835447    -2.10757275     0.10850661
 h     -1.82981323     1.74168167     0.81834544
 h     -0.53756993     1.96670823    -1.27419066
 h      2.06558340     1.44561271    -0.91670963
 o      2.33476129    -1.11548716     0.24877944
 h      3.13678618    -0.50049960     0.01571396
 c     -2.55577277    -0.54979748    -0.55367548
 h     -2.47084845    -1.33957396    -1.34521610
 h     -3.25983292    -0.87182041     0.24913991
 h     -2.97107993     0.40610212    -0.89688017
 h     -0.30349474     1.04835724     1.75480209
          17

 c      1.24147487    -0.37426895     0.06331681
 c     -0.02845882    -1.05560638     0.23617799
 c     -1.25311647    -0.14555874     0.11259779
 c     -0.99502646     1.16217784     0.76408891
 c     -0.20361180     1.38998053    -0.41941468
 c      1.18796831     0.90149225    -0.41735118
 h     -0.05822245    -2.14251114     0.06898621
 h     -1.85299278     1.73612327     0.86076093
 h     -0.53334373     1.93112435    -1.26179440
 h      2.06371580     1.46565982    -0.93857806
 o      2.35104318    -1.11410775     0.25846658
 h      3.07896145    -0.55272161     0.03664804
 c     -2.55395292    -0.53600245    -0.55636927
 h     -2.46872041    -1.33852261    -1.34945282
 h     -3.22323741    -0.87731212     0.21109938
 h     -2.97421723     0.42522321    -0.90958458
 h     -0.31145416     1.04298763     1.76456115
          17

 c      1.23372285    -0.37756135     0.05677721
 c     -0.03248992    -1.06056654     0.24270319
 c     -1.24688684    -0.14733909     0.10934622
 c     -0.98977797     1.16637850     0.77552523
 c     -0.22601455     1.38837709    -0.41875746
 c      1.19310050     0.90000660    -0.43435801
 h     -0.03947437    -2.17655098     0.03332410
 h     -1.89239917     1.74407721     0.90953467
 h     -0.53690823     1.90102027    -1.25965921
 h      2.04930618     1.47928007    -0.94726263
 o      2.36680106    -1.11311173     0.26843953
 h      3.03617075    -0.59960152     0.05461240
 c     -2.55112298    -0.52161736    -0.55924455
 h     -2.46628695    -1.32968336    -1.34811359
 h     -3.19413473    -0.88827957     0.17957481
 h     -2.97901357     0.43949150    -0.92595639
 h     -0.33118276     1.03938063     1.76002025
          17

 c      1.22957480    -0.38310787     0.05189201
 c     -0.03350223    -1.05993034     0.24864786
 c     -1.24090754    -0.15204962     0.10580782
 c     -0.98633493     1.17475576     0.78954359
 c     -0.24522925     1.38207444    -0.41624970
 c      1.20128604     0.89907409    -0.45404913
 h     -0.06184060    -2.18895544    -0.00895672
 h     -1.93479104     1.74930208     0.96679821
 h     -0.55201201     1.88065810    -1.26986763
 h      2.02771266     1.49227693    -0.94289213
 o      2.37832638    -1.11431210     0.27832602
 h      3.02633623    -0.62976534     0.06267719
 c     -2.54670392    -0.50624278    -0.56316808
 h     -2.46483399    -1.32441513    -1.34558026
 h     -3.18153212    -0.90509946     0.15939635
 h     -2.98198432     0.44698730    -0.94404991
 h     -0.36349680     1.04055752     1.73709574
          17

 c      1.22792081    -0.38801387     0.04684101
 c     -0.03745022    -1.05841396     0.25242965
 c     -1.23168083    -0.15871407     0.10147179
 c     -0.98304499     1.18474020     0.80552749
 c     -0.26380511     1.37387208    -0.41241295
 c      1.20920187     0.89698628    -0.47324852
 h     -0.08497718    -2.18668995    -0.04286074
 h     -1.97035619     1.75083963     1.02233608
 h     -0.58115195     1.86682529    -1.29807784
 h      1.99941510     1.50041832    -0.92944156
 o      2.38421128    -1.11855525     0.28954268
 h      3.09384476    -0.60658208     0.04739177
 c     -2.54125804    -0.49062553    -0.56810707
 h     -2.46181603    -1.30849729    -1.33854823
 h     -3.18437064    -0.92804378     0.15416821
 h     -2.98473514     0.44795323    -0.96301912
 h     -0.40352855     1.04555668     1.70434149
          17

 c      1.22911098    -0.39207549     0.04156346
 c     -0.04424514    -1.05623696     0.25383409
 c     -1.21940285    -0.16681198     0.09649664
 c     -0.98133187     1.19649116     0.82236376
 c     -0.28161578     1.36414834    -0.40806327
 c      1.21571170     0.89326940    -0.49135741
 h     -0.10796510    -2.16852155    -0.06662561
 h     -1.99208136     1.74506424     1.07288827
 h     -0.62137212     1.85433911    -1.33485147
 h      1.97189364     1.50809683    -0.91128336
 o      2.38730943    -1.12361961     0.30110982
 h      3.18980516    -0.56515167     0.02390383
 c     -2.53517601    -0.47520473    -0.57353198
 h     -2.45660249    -1.28340731    -1.32926075
 h     -3.19806600    -0.95310539     0.15896310
 h     -2.98721520     0.44368757    -0.98197393
 h     -0.44055396     1.05202621     1.67580704
          17

 c      1.23328978    -0.39514086     0.03602208
 c     -0.05360957    -1.05337888     0.25277021
 c     -1.20443950    -0.17581879     0.09102000
 c     -0.98245702     1.21008159     0.83842831
 c     -0.29867606     1.35336441    -0.40414166
 c      1.21968599     0.88741508    -0.50779966
 h     -0.13022942    -2.13663353    -0.07964427
 h     -1.99702715     1.73077916     1.11592264
 h     -0.66839153     1.83740894    -1.36852278
 h      1.95344000     1.52108139    -0.89312354
 o      2.39012216    -1.12773353     0.31215395
 h      3.27190982    -0.53385054     0.00585249
 c     -2.52899138    -0.46050267    -0.57853318
 h     -2.44859309    -1.25263640    -1.32126073
 h     -3.21543530    -0.97449421     0.16618198
 h     -2.98973279     0.43667138    -1.00039468
 h     -0.46117157     1.05645562     1.67005532
          17

 c      1.24037874    -0.39718528     0.03023691
 c     -0.06502134    -1.04959832     0.24928736
 c     -1.18734508    -0.18517236     0.08513495
 c     -0.98689161     1.22538117     0.85263385
 c     -0.31502675     1.34183877    -0.40132279
 c      1.22036837     0.87916283    -0.52222906
 h     -0.15162264    -2.09674210    -0.08267590
 h     -1.98603117     1.70880419     1.14983853
 h     -0.71822717     1.81215834    -1.38999908
 h      1.94916703     1.54332400    -0.87769964
 o      2.39366171    -1.13022943     0.32230022
 h      3.32233748    -0.52335303    -0.00109816
 c     -2.52310972    -0.44692018    -0.58221512
 h     -2.43731163    -1.22100749    -1.31875282
 h     -3.23016821    -0.98717917     0.16941815
 h     -2.99273346     0.42996665    -1.01801023
 h     -0.45711005     1.05624206     1.69797981
          17

 c      1.25010352    -0.39832671     0.02429111
 c     -0.07769679    -1.04447789     0.24359281
 c     -1.16886956    -0.19424585     0.07887775
 c     -0.99369489     1.24184989     0.86541661
 c     -0.33069456     1.32971018    -0.39991813
 c      1.21767234     0.86881030    -0.53466172
 h     -0.17246342    -2.05802590    -0.07792741
 h     -1.96387726     1.68180757     1.17426966
 h     -0.76778790     1.77699876    -1.39412530
 h      1.95759932     1.57347437    -0.86432205
 o      2.39823605    -1.13092694     0.33141281
 h      3.33516258    -0.53635898     0.00482841
 c     -2.51774035    -0.43469334    -0.58393938
 h     -2.42251286    -1.19316116    -1.32536800
 h     -3.23811258    -0.98805321     0.16476943
 h     -2.99643590     0.42636021    -1.03453759
 h     -0.43252278     1.05242897     1.75114338
          17

 c      1.26203993    -0.39880067     0.01831692
 c     -0.09060574    -1.03759438     0.23602780
 c     -1.14995266    -0.20231742     0.07222975
 c     -1.00091113     1.25861581     0.87797046
 c     -0.34568458     1.31696877    -0.39989229
 c      1.21207130     0.85718394    -0.54536924
 h     -0.19342659    -2.03155778    -0.06853053
 h     -1.93970339     1.65419923     1.19060080
 h     -0.81501336     1.73223417    -1.37948090
 h      1.97189821     1.60519360    -0.85014049
 o      2.40385024    -1.12984981     0.33946278
 h      3.30987249    -0.57218017     0.02365409
 c     -2.51293050    -0.42397598    -0.58349093
 h     -2.40435384    -1.17155588    -1.34249322
 h     -3.23730639    -0.97606360     0.15077427
 h     -3.00045526     0.42754611    -1.04938851
 h     -0.39892250     1.04876879     1.81032639
          17

 c      1.27566027    -0.39891693     0.01247287
 c     -0.10253134    -1.02891558     0.22695754
 c     -1.13170109    -0.20855686     0.06512394
 c     -1.00636937     1.27476023     0.89106277
 c     -0.35995878     1.30348610    -0.40088659
 c      1.20422427     0.84530261    -0.55466546
 h     -0.21510942    -2.02586616    -0.05700176
 h     -1.92614227     1.63138171     1.20207280
 h     -0.85905854     1.67972584    -1.34812797
 h      1.98413545     1.63083130    -0.83252559
 o      2.41020707    -1.12721303     0.34652874
 h      3.25128788    -0.62698081     0.05364892
 c     -2.50858503    -0.41489233    -0.58116703
 h     -2.38356528    -1.15539226    -1.36825853
 h     -3.22790999    -0.95216026     0.12825124
 h     -3.00364181     0.43374719    -1.06152872
 h     -0.36669102     1.04891292     1.85941730
          17

 c      1.29036975    -0.39901368     0.00692028
 c     -0.11218179    -1.01923425     0.21664128
 c     -1.11533061    -0.21205631     0.05745625
 c     -1.00834355     1.28959799     0.90486900
 c     -0.37338236     1.28903484    -0.40224682
 c      1.19470907     0.83407970    -0.56278480
 h     -0.23739492    -2.04160237    -0.04363781
 h     -1.93447220     1.61750769     1.21222058
 h     -0.90068930     1.62272248    -1.30566082
 h      1.98829483     1.64448061    -0.81026021
 o      2.41629784    -1.12364306     0.35293454
 h      3.17603231    -0.69025979     0.08912816
 c     -2.50443538    -0.40746429    -0.57772914
 h     -2.36145083    -1.14146703    -1.39817623
 h     -3.21247916    -0.91942772     0.10045386
 h     -3.00427790     0.44396185    -1.06961485
 h     -0.34243463     1.05525221     1.88922450
          17

 c      1.30553527    -0.39940745     0.00179926
 c     -0.11834051    -1.01012767     0.20523652
 c     -1.10203446    -0.21193246     0.04911497
 c     -1.00620895     1.30289701     0.91937955
 c     -0.38566827     1.27332297    -0.40309409
 c      1.18393703     0.82418519    -0.56985929
 h     -0.25922628    -2.07098587    -0.02680639
 h     -1.96668806     1.61281117     1.22197136
 h     -0.94261779     1.56557341    -1.26092962
 h      1.98111522     1.64307535    -0.78353343
 o      2.41953740    -1.12062085     0.35954759
 h      3.12626208    -0.73789989     0.11574915
 c     -2.49999038    -0.40148852    -0.57424485
 h     -2.33965663    -1.12609513    -1.42691151
 h     -3.19636768    -0.88320196     0.07326931
 h     -3.00055128     0.45663425    -1.07234742
 h     -0.32952910     1.06896560     1.89600128
          17

 c      1.32051442    -0.40033337    -0.00280230
 c     -0.12005485    -1.00336057     0.19290544
 c     -1.09276176    -0.20749835     0.04003584
 c     -1.00059356     1.31483549     0.93459478
 c     -0.39642029     1.25608702    -0.40253363
 c      1.17213165     0.81599696    -0.57593238
 h     -0.27902595    -2.10282186    -0.00477155
 h     -2.01330961     1.61383798     1.22897152
 h     -0.98882003     1.51282074    -1.22394722
 h      1.96205978     1.62655316    -0.75356143
 o      2.41666087    -1.11990056     0.36748937
 h      3.15556348    -0.74188534     0.11536079
 c     -2.49457546    -0.39652856    -0.57185556
 h     -2.31984871    -1.10661585    -1.44990684
 h     -3.18716131    -0.85033020     0.05441140
 h     -2.99106338     0.47035929    -1.06884625
 h     -0.32875701     1.09020904     1.88003140
          17

 c      1.33466574    -0.40189210    -0.00688015
 c     -0.11685148    -1.00024889     0.17986076
 c     -1.08796014    -0.19845819     0.03026577
 c     -0.99282774     1.32574167     0.95029915
 c     -0.40536676     1.23724629    -0.40005138
 c      1.15929772     0.80957231    -0.58097859
 h     -0.29522262    -2.12752150     0.02308395
 h     -2.06010475     1.61639468     1.23013466
 h     -1.04176912     1.46765170    -1.20129124
 h      1.93334768     1.59798967    -0.72223063
 o      2.40925111    -1.12069638     0.37629050
 h      3.24164838    -0.71567492     0.09570378
 c     -2.48761331    -0.39212317    -0.57141122
 h     -2.30342797    -1.08201754    -1.46431394
 h     -3.19143860    -0.82658548     0.05022384
 h     -2.97518806     0.48435764    -1.05888586
 h     -0.33813365     1.11807753     1.84566255
          17

 c      1.34735398    -0.40407470    -0.01050656
 c     -0.10886355    -1.00134214     0.16633761
 c     -1.08740693    -0.18503372     0.01999875
 c     -0.98444696     1.33592846     0.96574977
 c     -0.41264588     1.21698955    -0.39581679
 c      1.14520936     0.80461500    -0.58491160
 h     -0.30652293    -2.13918989     0.05619129
 h     -2.09494052     1.61762415     1.22380214
 h     -1.09910487     1.43108752    -1.19245753
 h      1.90017770     1.56379840    -0.69180391
 o      2.40106616    -1.12135138     0.38482196
 h      3.32855288    -0.68737575     0.07549425
 c     -2.47906499    -0.38807523    -0.57305886
 h     -2.29131655    -1.05302169    -1.46943556
 h     -3.20979744    -0.81342816     0.06128957
 h     -2.95323955     0.49865621    -1.04294066
 h     -0.35182282     1.15034772     1.80262326
          17

 c      1.35795994    -0.40683265    -0.01379737
 c     -0.09676987    -1.00641304     0.15256325
 c     -1.09024248    -0.16795164     0.00956269
 c     -0.97706785     1.34567012     0.97956161
 c     -0.41879163     1.19570835    -0.39053283
 c      1.12945419     0.80051939    -0.58760707
 h     -0.31202192    -2.13586159     0.09322410
 h     -2.11013764     1.61632166     1.21005974
 h     -1.15379253     1.40284099    -1.19152916
 h      1.87036209     1.53320290    -0.66452288
 o      2.39418108    -1.12114447     0.39254379
 h      3.38734436    -0.67026221     0.06417372
 c     -2.46954642    -0.38447354    -0.57617791
 h     -2.28382612    -1.02197161    -1.46693753
 h     -3.23573815    -0.80781912     0.08177729
 h     -2.92646094     0.51398771    -1.02206475
 h     -0.35910149     1.18343617     1.76692810
          17

 c      1.36590046    -0.41013233    -0.01688267
 c     -0.08156749    -1.01461600     0.13875221
 c     -1.09519936    -0.14831579    -0.00062911
 c     -0.97213484     1.35513358     0.99013986
 c     -0.42442941     1.17389152    -0.38503821
 c      1.11164056     0.79662405    -0.58896140
 h     -0.31133496    -2.11934165     0.13255970
 h     -2.10247352     1.61260732     1.19023669
 h     -1.19766353     1.38258464    -1.19183304
 h      1.85180991     1.51548808    -0.64202318
 o      2.38948840    -1.11990299     0.39929538
 h      3.40783887    -0.66855533     0.06502405
 c     -2.45997291    -0.38143114    -0.57973999
 h     -2.28064382    -0.99255315    -1.46079140
 h     -3.26000682    -0.80521263     0.10345451
 h     -2.89681908     0.53143538    -0.99765806
 h     -0.34727173     1.21369925     1.75628298
          17

 c      1.37065667    -0.41398349    -0.01988635
 c     -0.06429051    -1.02469139     0.12510913
 c     -1.10090812    -0.12744542    -0.01013515
 c     -0.97005233     1.36418811     0.99683530
 c     -0.43001639     1.15208387    -0.38006288
 c      1.09179511     0.79264741    -0.58894205
 h     -0.30480209    -2.09509579     0.17273102
 h     -2.07321929     1.60770137     1.16642938
 h     -1.22439762     1.37048334    -1.18885428
 h      1.84770747     1.51509175    -0.62494967
 o      2.38736353    -1.11764739     0.40506130
 h      3.38776552    -0.68296128     0.07880728
 c     -2.45118661    -0.37888516    -0.58271063
 h     -2.28100283    -0.96907389    -1.45653591
 h     -3.27495101    -0.80202181     0.11949756
 h     -2.86662751     0.55186658    -0.97119322
 h     -0.31185165     1.24016251     1.77700286
          17

 c      1.37181150    -0.41844587    -0.02291037
 c     -0.04580234    -1.03517749     0.11181680
 c     -1.10615890    -0.10674665    -0.01852463
 c     -0.96960872     1.37238232     1.00046896
 c     -0.43574525     1.13089822    -0.37617024
 c      1.07059079     0.78891073    -0.58757772
 h     -0.29360726    -2.07161300     0.21289315
 h     -2.02894981     1.60396028     1.14129051
 h     -1.23055950     1.36717347    -1.18080663
 h      1.85377218     1.52899838    -0.61321930
 o      2.38784072    -1.11448829     0.40990101
 h      3.32966484    -0.71219403     0.10478516
 c     -2.44379763    -0.37660813    -0.58433379
 h     -2.28408506    -0.95502183    -1.45935925
 h     -3.27605098    -0.79627531     0.12582864
 h     -2.83809627     0.57532746    -0.94399258
 h     -0.26249539     1.26486466     1.81795988
          17

 c      1.36909714    -0.42361926    -0.02602304
 c     -0.02673631    -1.04470263     0.09902195
 c     -1.11006432    -0.08762336    -0.02539488
 c     -0.96862284     1.37915902     1.00235348
 c     -0.44153327     1.11103205    -0.37375735
 c      1.04909705     0.78607710    -0.58491516
 h     -0.27943498    -2.05804357     0.25309192
 h     -1.98240547     1.60501939     1.11791463
 h     -1.21562465     1.37362886    -1.16829771
 h      1.86121015     1.54968187    -0.60653632
 o      2.39038644    -1.11069457     0.41400210
 h      3.24412571    -0.75171350     0.13972135
 c     -2.43813655    -0.37433777    -0.58434847
 h     -2.28948622    -0.95133348    -1.47146866
 h     -3.26188892    -0.78747112     0.12112179
 h     -2.81298479     0.60069570    -0.91712989
 h     -0.21430957     1.29003201     1.86199523
          17

 c      1.36245165    -0.42961939    -0.02925303
 c     -0.00759020    -1.05238954     0.08686740
 c     -1.11212083    -0.07140569    -0.03038773
 c     -0.96486060     1.38400197     1.00344644
 c     -0.44703193     1.09324575    -0.37305370
 c      1.02836894     0.78475452    -0.58099597
 h     -0.26344247    -2.05987220     0.29380931
 h     -1.95048151     1.61543116     1.09930932
 h     -1.18183020     1.39110248    -1.15397952
 h      1.86157416     1.56967183    -0.60459567
 o      2.39315884    -1.10697671     0.41789750
 h      3.16116912    -0.78912732     0.17432259
 c     -2.43422695    -0.37186505    -0.58307504
 h     -2.29733633    -0.95570889    -1.49073757
 h     -3.23402064    -0.77646231     0.10669977
 h     -2.79248905     0.62582175    -0.89146361
 h     -0.17885802     1.31653216     1.89621847
          17

 c      1.35207860    -0.43652630    -0.03260011
 c      0.01112390    -1.05813942     0.07557446
 c     -1.11218486    -0.05926813    -0.03321932
 c     -0.95694062     1.38657151     1.00430849
 c     -0.45166278     1.07828317    -0.37411571
 c      1.00922318     0.78530187    -0.57585613
 h     -0.24529289    -2.07561363     0.33478618
 h     -1.94525394     1.63878519     1.08722271
 h     -1.13392260     1.42114392    -1.14223210
 h      1.84930668     1.58384457    -0.60706444
 o      2.39241465    -1.10473835     0.42265580
 h      3.13945568    -0.80051556     0.19038359
 c     -2.43176281    -0.36899506    -0.58130035
 h     -2.30794936    -0.96371255    -1.51198597
 h     -3.19720539    -0.76559147     0.08670442
 h     -2.77733309     0.64810387    -0.86772148
 h     -0.16231046     1.34408915     1.91361093
          17

 c      1.33847160    -0.44429513    -0.03607407
 c      0.02880467    -1.06250603     0.06547545
 c     -1.11038460    -0.05212166    -0.03372171
 c     -0.94512836     1.38689531     1.00528198
 c     -0.45473952     1.06676245    -0.37685523
 c      0.99217844     0.78780237    -0.56953509
 h     -0.22340588    -2.09809698     0.37432750
 h     -1.96354086     1.67495681     1.08138605
 h     -1.07818623     1.46544716    -1.13825523
 h      1.82218328     1.58980313    -0.61355301
 o      2.38655803    -1.10450558     0.42866705
 h      3.20251862    -0.77630341     0.18069589
 c     -2.43012176    -0.36545791    -0.58004882
 h     -2.32139016    -0.97065219    -1.52957570
 h     -3.15947197    -0.75881905     0.06813854
 h     -2.76793655     0.66519156    -0.84654087
 h     -0.16641088     1.37177114     1.91166368
          17

 c      1.32238244    -0.45270990    -0.03971652
 c      0.04478579    -1.06630619     0.05694728
 c     -1.10699317    -0.05048820    -0.03188414
 c     -0.93102651     1.38535316     1.00648277
 c     -0.45572852     1.05911443    -0.38117054
 c      0.97745757     0.79207572    -0.56207284
 h     -0.19611294    -2.11876768     0.40985768
 h     -1.98978396     1.71987774     1.08023021
 h     -1.02016581     1.52494649    -1.14578342
 h      1.78118364     1.58779161    -0.62366533
 o      2.37906736    -1.10484742     0.43483164
 h      3.29309169    -0.73888663     0.16228031
 c     -2.42853180    -0.36092307    -0.58029421
 h     -2.33728010    -0.97293003    -1.53935639
 h     -3.13039466    -0.76100784     0.05941464
 h     -2.76455531     0.67553757    -0.82844600
 h     -0.18919428     1.39833631     1.89161787
          17

 c      1.30477513    -0.46143302    -0.04357022
 c      0.05839667    -1.07031672     0.05032747
 c     -1.10229920    -0.05440863    -0.02787456
 c     -0.91660162     1.38243128     1.00764233
 c     -0.45451726     1.05562884    -0.38714303
 c      0.96500576     0.79767685    -0.55348843
 h     -0.16254932    -2.13099503     0.43893743
 h     -2.00774937     1.76804135     1.08197447
 h     -0.96230245     1.59796556    -1.16420126
 h      1.73050262     1.58080351    -0.63714696
 o      2.37266946    -1.10465694     0.44031740
 h      3.36554782    -0.70573452     0.14798890
 c     -2.42649234    -0.35520580    -0.58254350
 h     -2.35482163    -0.96860111    -1.53949547
 h     -3.11630537    -0.77544110     0.06613896
 h     -2.76735922     0.67873907    -0.81380582
 h     -0.22474143     1.42256082     1.85903698
          17

 c      1.28675486    -0.47005624    -0.04765977
 c      0.06900702    -1.07513993     0.04586259
 c     -1.09652052    -0.06343514    -0.02202319
 c     -0.90371608     1.37851004     1.00795056
 c     -0.45142843     1.05651093    -0.39506128
 c      0.95450489     0.80390446    -0.54377030
 h     -0.12293427    -2.13130936     0.45996006
 h     -2.00681169     1.81454193     1.08507258
 h     -0.90413272     1.67909493    -1.18809638
 h      1.67747753     1.57470713    -0.65408649
 o      2.36836395    -1.10347229     0.44478649
 h      3.40144666    -0.68386268     0.14258867
 c     -2.42415194    -0.34851294    -0.58647433
 h     -2.37292877    -0.95750482    -1.53066510
 h     -3.11585216    -0.80096136     0.08681720
 h     -2.77647159     0.67569351    -0.80281420
 h     -0.26246397     1.44371046     1.82510986
          17

 c      1.26947374    -0.47814065    -0.05198850
 c      0.07607920    -1.08114195     0.04368138
 c     -1.08979555    -0.07670585    -0.01478280
 c     -0.89400192     1.37376910     1.00613900
 c     -0.44700732     1.06179170    -0.40519194
 c      0.94548104     0.80991077    -0.53288748
 h     -0.07851650    -2.11962916     0.47252566
 h     -1.98231280     1.85574840     1.08822156
 h     -0.84459485     1.76068646    -1.21023608
 h      1.63129388     1.57722594    -0.67504901
 o      2.36634736    -1.10111534     0.44811034
 h      3.39503298    -0.67558073     0.14729878
 c     -2.42214716    -0.34139770    -0.59104872
 h     -2.39041705    -0.94125949    -1.51596253
 h     -3.12171324    -0.83228113     0.11392262
 h     -2.79195952     0.66845960    -0.79545130
 h     -0.28831687     1.46206063     1.80575261
          17

 c      1.25401030    -0.48527164    -0.05653358
 c      0.07924714    -1.08838845     0.04377152
 c     -1.08224311    -0.09307442    -0.00668237
 c     -0.88837348     1.36821478     1.00122372
 c     -0.44182391     1.07120955    -0.41757603
 c      0.93761629     0.81503332    -0.52084332
 h     -0.03140005    -2.09937419     0.47772823
 h     -1.93453964     1.88948066     1.09028356
 h     -0.78373558     1.83535845    -1.22471818
 h      1.59931567     1.59427861    -0.70068180
 o      2.36645782    -1.09753530     0.45024801
 h      3.34634004    -0.68107790     0.16180528
 c     -2.42112314    -0.33445963    -0.59497976
 h     -2.40621172    -0.92305349    -1.50051053
 h     -3.12603318    -0.86307658     0.13884107
 h     -2.81370251     0.65972412    -0.79140724
 h     -0.29165146     1.47849671     1.81324172
          17

 c      1.24123766    -0.49113430    -0.06123289
 c      0.07840263    -1.09658382     0.04595785
 c     -1.07404357    -0.11125950     0.00172284
 c     -0.88635579     1.36181016     0.99350598
 c     -0.43636929     1.08421196    -0.43200301
 c      0.93109521     0.81921159    -0.50778365
 h      0.01576857    -2.07747326     0.47835830
 h     -1.86833958     1.91541305     1.09032117
 h     -0.72300166     1.89754032    -1.22822505
 h      1.58299197     1.62522858    -0.73050085
 o      2.36816700    -1.09282369     0.45125145
 h      3.26145000    -0.69819069     0.18419498
 c     -2.42146850    -0.32812893    -0.59712300
 h     -2.41950497    -0.90687193    -1.49030700
 h     -3.12359401    -0.88836108     0.15519060
 h     -2.84118293     0.65195270    -0.79002787
 h     -0.27355775     1.49263035     1.84470196
          17

 c      1.23171293    -0.49557834    -0.06597225
 c      0.07374411    -1.10511183     0.04991809
 c     -1.06549677    -0.12997291     0.00990219
 c     -0.88628068     1.35445332     0.98432897
 c     -0.43100144     1.10003755    -0.44806409
 c      0.92656849     0.82302019    -0.49405803
 h      0.06036211    -2.06330109     0.47858471
 h     -1.79331440     1.93593875     1.08786800
 h     -0.66483112     1.94409510    -1.22003625
 h      1.57805119     1.66247842    -0.76201406
 o      2.37011643    -1.08742633     0.45140199
 h      3.15999592    -0.71897818     0.20877055
 c     -2.42331684    -0.32265967    -0.59673340
 h     -2.42978311    -0.89592653    -1.49001283
 h     -3.11217049    -0.90517316     0.15953820
 h     -2.87322741     0.64653217    -0.79031521
 h     -0.24428415     1.50215948     1.88475946
          17

 c      1.22561802    -0.49862973    -0.07058958
 c      0.06576189    -1.11331084     0.05529610
 c     -1.05703493    -0.14800641     0.01739059
 c     -0.88608823     1.34578225     0.97499077
 c     -0.42590279     1.11779281    -0.46519428
 c      0.92476184     0.82725820    -0.48013883
 h      0.10039398    -2.06518967     0.48243474
 h     -1.72318902     1.95692399     1.08329073
 h     -0.61223368     1.97456698    -1.20176816
 h      1.57860316     1.69612239    -0.79142342
 o      2.36925554    -1.08260993     0.45149920
 h      3.08915036    -0.72240211     0.22157910
 c     -2.42662946    -0.31822843    -0.59364593
 h     -2.43672212    -0.89097111    -1.50057644
 h     -3.09201479    -0.91255008     0.15115680
 h     -2.90788152     0.64335776    -0.79101783
 h     -0.21433732     1.50444685     1.91784006
          17

 c      1.22275602    -0.50043168    -0.07491191
 c      0.05519333    -1.12090411     0.06188067
 c     -1.04919346    -0.16428245     0.02380912
 c     -0.88402585     1.33523078     0.96625048
 c     -0.42105968     1.13646829    -0.48268643
 c      0.92615250     0.83256080    -0.46649133
 h      0.13453695    -2.08547143     0.49148288
 h     -1.67160530     1.98611697     1.07766691
 h     -0.56847696     1.99149795    -1.17726962
 h      1.58032768     1.71825932    -0.81500852
 o      2.36233512    -1.07996858     0.45250569
 h      3.10061685    -0.68265753     0.20653931
 c     -2.43123318    -0.31497057    -0.58830331
 h     -2.44009048    -0.88993586    -1.51868075
 h     -3.06556077    -0.91158221     0.13190238
 h     -2.94257791     0.64110925    -0.79079784
 h     -0.19051302     1.49766192     1.93403030
          17

 c      1.22261067    -0.50115925    -0.07880185
 c      0.04297686    -1.12816836     0.06966591
 c     -1.04255283    -0.17788383     0.02886773
 c     -0.87931078     1.32254351     0.95844840
 c     -0.41628356     1.15491335    -0.49970226
 c      0.93086246     0.83925283    -0.45350170
 h      0.16144437    -2.11880204     0.50401537
 h     -1.64426155     2.02726911     1.07175605
 h     -0.53674586     2.00070991    -1.15250561
 h      1.58128032     1.72451332    -0.82999395
 o      2.35143565    -1.07861066     0.45381296
 h      3.16347530    -0.61442391     0.17354795
 c     -2.43678746    -0.31289018    -0.58160400
 h     -2.43977796    -0.88922610    -1.53857819
 h     -3.03748139    -0.90575895     0.10640097
 h     -2.97457549     0.63800090    -0.78842138
 h     -0.17611730     1.48085675     1.92878133
          17

 c      1.22447767    -0.50099243    -0.08214933
 c      0.03017965    -1.13565447     0.07873176
 c     -1.03766858    -0.18807414     0.03236045
 c     -0.87232897     1.30820311     0.95170226
 c     -0.41127504     1.17187139    -0.51534696
 c      0.93868833     0.84734905    -0.44145245
 h      0.17940634    -2.15580763     0.51663752
 h     -1.63575104     2.07535888     1.06518951
 h     -0.51966861     2.01059901    -1.13469336
 h      1.58165230     1.71399152    -0.83486389
 o      2.34013427    -1.07674717     0.45433414
 h      3.22416720    -0.54735081     0.14083850
 c     -2.44274819    -0.31175649    -0.57467491
 h     -2.43588415    -0.88541423    -1.55458638
 h     -3.01454727    -0.90116569     0.08197657
 h     -3.00149199     0.63257728    -0.78291936
 h     -0.17187593     1.45377293     1.90151983
          17

 c      1.22757478    -0.50010903    -0.08485195
 c      0.01785246    -1.14380686     0.08909975
 c     -1.03500001    -0.19431376     0.03415921
 c     -0.86409227     1.29314302     0.94588913
 c     -0.40572357     1.18622603    -0.52887305
 c      0.94916256     0.85657362    -0.43050808
 h      0.18675808    -2.18775455     0.52630411
 h     -1.63566893     2.11990744     1.05712959
 h     -0.51876867     2.02896158    -1.12981516
 h      1.58355264     1.68907827    -0.82952029
 o      2.33022618    -1.07348828     0.45357160
 h      3.25776725    -0.49701472     0.11753736
 c     -2.44846129    -0.31116748    -0.56858259
 h     -2.42874794    -0.87624811    -1.56269056
 h     -3.00405608    -0.90520277     0.06688851
 h     -3.02174335     0.62427706    -0.77368502
 h     -0.17622449     1.41679693     1.85518140
          17

 c      1.23111140    -0.49866577    -0.08681438
 c      0.00687138    -1.15276355     0.10067508
 c     -1.03484502    -0.19627031     0.03420669
 c     -0.85572601     1.27820209     0.94050685
 c     -0.39940771     1.19741227    -0.53995824
 c      0.96159326     0.86635960    -0.42069542
 h      0.18239672    -2.20885947     0.53125115
 h     -1.63518948     2.15114664     1.04725196
 h     -0.53397800     2.05800568    -1.13928120
 h      1.59104950     1.65542634    -0.81548634
 o      2.32244579    -1.06854273     0.45139322
 h      3.25642920    -0.46953411     0.10704888
 c     -2.45345870    -0.31087165    -0.56391896
 h     -2.41890014    -0.86095728    -1.56117059
 h     -3.01011475    -0.92269856     0.06603583
 h     -3.03480724     0.61370722    -0.76050895
 h     -0.18474829     1.37104643     1.79684507
          17

 c      1.23433436    -0.49678589    -0.08795334
 c     -0.00216617    -1.16230429     0.11324913
 c     -1.03729377    -0.19382326     0.03250795
 c     -0.84838045     1.26388990     0.93459309
 c     -0.39226025     1.20558562    -0.54878957
 c      0.97511181     0.87588529    -0.41189957
 h      0.16602972    -2.21675200     0.53110196
 h     -1.62896552     2.16273238     1.03601288
 h     -0.56339147     2.09234836    -1.15901972
 h      1.61000960     1.62147842    -0.79586929
 o      2.31710296    -1.06188478     0.44782072
 h      3.21932677    -0.46687010     0.11039134
 c     -2.45772258    -0.31108579    -0.56049490
 h     -2.40698709    -0.84024659    -1.55077053
 h     -3.03056142    -0.95212505     0.07743595
 h     -3.04128808     0.60262276    -0.74355196
 h     -0.18930319     1.31826681     1.73849745
          17

 c      1.23655702    -0.49457401    -0.08819407
 c     -0.00897978    -1.17184453     0.12650889
 c     -1.04221568    -0.18706148     0.02912215
 c     -0.84317065     1.25043729     0.92694038
 c     -0.38437327     1.21132956    -0.55584851
 c      0.98882755     0.88427827    -0.40394525
 h      0.13823592    -2.21245595     0.52676780
 h     -1.61465061     2.15178815     1.02446776
 h     -0.60352886     2.12254946    -1.18220658
 h      1.64653699     1.59607716    -0.77428100
 o      2.31423344    -1.05366918     0.44297364
 h      3.15023845    -0.48812091     0.12703042
 c     -2.46158304    -0.31237713    -0.55750407
 h     -2.39369830    -0.81618767    -1.53469119
 h     -3.05849300    -0.98673782     0.09405847
 h     -3.04273709     0.59354403    -0.72324488
 h     -0.17919014     1.26010920     1.69482187
          17

 c      1.23717757    -0.49215430    -0.08745855
 c     -0.01358353    -1.18044572     0.14003766
 c     -1.04928216    -0.17626929     0.02415511
 c     -0.84065721     1.23789014     0.91684810
 c     -0.37594877     1.21525610    -0.56165451
 c      1.00216011     0.89101268    -0.39678891
 h      0.10041088    -2.20041928     0.52036681
 h     -1.59243216     2.11862061     1.01402639
 h     -0.65008408     2.13990762    -1.20251993
 h      1.70321364     1.58391120    -0.75246987
 o      2.31336480    -1.04437373     0.43714317
 h      3.06109998    -0.52706936     0.15357963
 c     -2.46542663    -0.31525698    -0.55395429
 h     -2.37969981    -0.79190487    -1.51824681
 h     -3.08634744    -1.01896544     0.10847098
 h     -3.04117583     0.58898356    -0.70014165
 h     -0.14778472     1.19733821     1.67475263
          17

 c      1.23570899    -0.48969722    -0.08565866
 c     -0.01621328    -1.18689198     0.15333104
 c     -1.05801204    -0.16189326     0.01775261
 c     -0.84020084     1.22599702     0.90477928
 c     -0.36723900     1.21780765    -0.56664189
 c      1.01512498     0.89615943    -0.39063957
 h      0.05449960    -2.18810444     0.51496594
 h     -1.56531761     2.06714066     1.00633349
 h     -0.69872164     2.13881620    -1.21565047
 h      1.77581174     1.58268679    -0.72883873
 o      2.31280901    -1.03527545     0.43104312
 h      2.98285386    -0.56443231     0.17969914
 c     -2.46955466    -0.31992809    -0.54900317
 h     -2.36561085    -0.77076677    -1.50762977
 h     -3.10837727    -1.04326283     0.11550912
 h     -3.03840459     0.59044932    -0.67479712
 h     -0.09993397     1.13086726     1.67392699
          17

 c      1.23184622    -0.48739171    -0.08271156
 c     -0.01722529    -1.18994440     0.16587247
 c     -1.06782311    -0.14448593     0.01009840
 c     -0.84017097     1.21399017     0.89190243
 c     -0.35849989     1.21922702    -0.57112190
 c      1.02820295     0.90017368    -0.38583176
 h      0.00243838    -2.18378288     0.51369613
 h     -1.53994445     2.00582116     1.00337453
 h     -0.74563353     2.11708948    -1.21948340
 h      1.85470149     1.58564558    -0.69999517
 o      2.30934621    -1.02872505     0.42592897
 h      2.96987093    -0.56366394     0.18629234
 c     -2.47417963    -0.32628296    -0.54219425
 h     -2.35213507    -0.75505688    -1.50746358
 h     -3.12114549    -1.05672771     0.11269799
 h     -3.03542507     0.59766384    -0.64774163
 h     -0.04874431     1.06348729     1.67982932
          17

 c      1.22554810    -0.48535529    -0.07858044
 c     -0.01703924    -1.18879685     0.17727715
 c     -1.07808011    -0.12465744     0.00140507
 c     -0.83869518     1.20065747     0.87924048
 c     -0.34995090     1.21957813    -0.57525954
 c      1.04192400     0.90350663    -0.38262319
 h     -0.05426791    -2.19195318     0.51815515
 h     -1.52658463     1.94747345     1.00767592
 h     -0.78795214     2.07571399    -1.21396389
 h      1.92935603     1.58608008    -0.66330617
 o      2.30241568    -1.02530035     0.42208406
 h      3.03318212    -0.51688351     0.16995849
 c     -2.47941192    -0.33400663    -0.53362751
 h     -2.34033353    -0.74488695    -1.51828514
 h     -3.12338497    -1.05893999     0.09998240
 h     -3.03234404     0.60849643    -0.61955199
 h     -0.00679408     0.99933759     1.68137186
          17

 c      1.21705747    -0.48358065    -0.07329455
 c     -0.01615884    -1.18342840     0.18740506
 c     -1.08814079    -0.10306541    -0.00811370
 c     -0.83433126     1.18490201     0.86741373
 c     -0.34171877     1.21875376    -0.57905398
 c      1.05657998     0.90640973    -0.38111655
 h     -0.11410194    -2.20969275     0.52731987
 h     -1.53522189     1.90432435     1.02189543
 h     -0.82420516     2.01871143    -1.20112584
 h      1.99150212     1.57963365    -0.61795640
 o      2.29548814    -1.02284995     0.41844602
 h      3.11869901    -0.46032626     0.14903227
 c     -2.48519482    -0.34262569    -0.52395877
 h     -2.33172913    -0.73836804    -1.53617594
 h     -3.11603149    -1.05197385     0.07962070
 h     -3.02878076     0.61967786    -0.59092887
 h      0.01788608     0.94235542     1.67229870
          17

 c      1.20684991    -0.48197620    -0.06692353
 c     -0.01520760    -1.17447377     0.19632101
 c     -1.09740199    -0.08043947    -0.01828166
 c     -0.82674974     1.16658484     0.85686754
 c     -0.33376436     1.21647143    -0.58233308
 c      1.07216664     0.90892302    -0.38127752
 h     -0.17467593    -2.22827933     0.53830544
 h     -1.56725460     1.87906885     1.04703445
 h     -0.85486621     1.95305598    -1.18523748
 h      2.03602746     1.56451369    -0.56471961
 o      2.29095491    -1.01997804     0.41439092
 h      3.18817398    -0.41828170     0.13475999
 c     -2.49123116    -0.35146947    -0.51421253
 h     -2.32802056    -0.73286489    -1.55492200
 h     -3.10252637    -1.04071751     0.05630483
 h     -3.02444595     0.62785087    -0.56269524
 h      0.02172649     0.89540544     1.65050769
          17

 c      1.19556273    -0.48041389    -0.05955341
 c     -0.01490503    -1.16278432     0.20415854
 c     -1.10534220    -0.05760534    -0.02898899
 c     -0.81689621     1.14669175     0.84809988
 c     -0.32584456     1.21233030    -0.58479061
 c      1.08840727     0.91091292    -0.38297282
 h     -0.23270623    -2.23814171     0.54810321
 h     -1.61266448     1.86328913     1.08088986
 h     -0.88262441     1.88791569    -1.17247580
 h      2.06097720     1.54113205    -0.50543647
 o      2.28970690    -1.01623969     0.40975799
 h      3.22607080    -0.39947535     0.13059618
 c     -2.49696900    -0.35965216    -0.50553548
 h     -2.33063096    -0.72619058    -1.56868033
 h     -3.08878216    -1.03284106     0.03692973
 h     -3.01957424     0.63046446    -0.53571566
 h      0.00489089     0.85997592     1.61707053
          17

 c      1.18394035    -0.47875098    -0.05127887
 c     -0.01598144    -1.14910228     0.21102825
 c     -1.11155135    -0.03547661    -0.04019857
 c     -0.80636060     1.12663334     0.84154626
 c     -0.31761353     1.20602227    -0.58613162
 c      1.10477358     0.91208895    -0.38599588
 h     -0.28476949    -2.23236671     0.55468558
 h     -1.65739282     1.84588471     1.11913805
 h     -0.91125887     1.83216268    -1.16914444
 h      2.06761339     1.51190709    -0.44254946
 o      2.29192732    -1.01157735     0.40455161
 h      3.22717753    -0.40594519     0.13691496
 c     -2.50175786    -0.36624908    -0.49891517
 h     -2.34039671    -0.71713833    -1.57360535
 h     -3.08139243    -1.03681042     0.02878944
 h     -3.01510183     0.62631407    -0.51077662
 h     -0.02860186     0.83588715     1.57625742
          17

 c      1.17278642    -0.47684854    -0.04220222
 c     -0.01908650    -1.13394459     0.21699057
 c     -1.11573851    -0.01501074    -0.05193276
 c     -0.79686302     1.10772820     0.83727272
 c     -0.30890544     1.19764244    -0.58632925
 c      1.12048972     0.91200358    -0.39009065
 h     -0.32805308    -2.20772923     0.55726226
 h     -1.69034368     1.81937722     1.15740863
 h     -0.94247447     1.79069242    -1.17843596
 h      2.06070441     1.48124222    -0.37861555
 o      2.29742846    -1.00610213     0.39883710
 h      3.19135736    -0.43656951     0.15275499
 c     -2.50521715    -0.37072297    -0.49481931
 h     -2.35745769    -0.70553538    -1.56847341
 h     -3.08348198    -1.05713971     0.03578133
 h     -3.01264138     0.61575837    -0.48846591
 h     -0.06980082     0.82071710     1.53655124
          17

 c      1.16290949    -0.47460693    -0.03243051
 c     -0.02470904    -1.11757729     0.22204639
 c     -1.11772456     0.00285910    -0.06425072
 c     -0.79013469     1.09112978     0.83480506
 c     -0.29996335     1.18779862    -0.58577035
 c      1.13457393     0.91008711    -0.39499618
 h     -0.36085185    -2.16466854     0.55622043
 h     -1.70513108     1.78067173     1.19229403
 h     -0.97329467     1.76293173    -1.19845267
 h      2.04832377     1.45521062    -0.31566309
 o      2.30557876    -1.00014002     0.39276399
 h      3.12475044    -0.48630953     0.17554174
 c     -2.50750082    -0.37324374    -0.49297033
 h     -2.38128917    -0.69215579    -1.55485060
 h     -3.09181913    -1.09075196     0.05576992
 h     -3.01430675     0.60062044    -0.46906389
 h     -0.10448950     0.80943828     1.51109875
          17

 c      1.15505986    -0.47200454    -0.02207473
 c     -0.03310115    -1.09998649     0.22611719
 c     -1.11743693     0.01729342    -0.07722660
 c     -0.78755194     1.07773148     0.83347191
 c     -0.29133195     1.17737931    -0.58509778
 c      1.14605061     0.90579003    -0.40050230
 h     -0.38297707    -2.10734959     0.55312615
 h     -1.69957269     1.73000854     1.22149474
 h     -0.99733911     1.74515375    -1.22381310
 h      2.03957777     1.44007476    -0.25462277
 o      2.31474950    -0.99457142     0.38671198
 h      3.04864047    -0.54076594     0.19887351
 c     -2.50911477    -0.37447659    -0.49251831
 h     -2.41084659    -0.67861241    -1.53700594
 h     -3.09917451    -1.12922932     0.08249141
 h     -3.02235517     0.58367285    -0.45246450
 h     -0.11823121     0.79625836     1.51315459
          17

 c      1.14985939    -0.46910294    -0.01126150
 c     -0.04420955    -1.08083970     0.22901923
 c     -1.11491149     0.02760702    -0.09093031
 c     -0.78924178     1.06779825     0.83331522
 c     -0.28356660     1.16725098    -0.58493465
 c      1.15436780     0.89884518    -0.40644257
 h     -0.39616726    -2.04397061     0.55085154
 h     -1.67544488     1.67033715     1.24391301
 h     -1.00824766     1.73356109    -1.24875767
 h      2.03976061     1.43940390    -0.19572461
 o      2.32143853    -0.99138155     0.38151343
 h      3.01375503    -0.56767566     0.20923136
 c     -2.51056237    -0.37510556    -0.49241842
 h     -2.44483342    -0.66710144    -1.52122769
 h     -3.09871205    -1.16385920     0.10937005
 h     -3.03860628     0.56768033    -0.43818013
 h     -0.10752644     0.77941107     1.54512113
          17

 c      1.14772623    -0.46597694    -0.00016960
 c     -0.05767214    -1.05952604     0.23047104
 c     -1.11029444     0.03333011    -0.10540557
 c     -0.79381054     1.06079725     0.83530343
 c     -0.27705321     1.15810766    -0.58570783
 c      1.15967949     0.88945956    -0.41259799
 h     -0.40412725    -1.98627250     0.55351868
 h     -1.63912939     1.60738786     1.26026449
 h     -1.00189534     1.72569901    -1.26902690
 h      2.04678384     1.45192830    -0.14003354
 o      2.32270459    -0.99224930     0.37786925
 h      3.06284591    -0.54023428     0.19582582
 c     -2.51218396    -0.37555448    -0.49176054
 h     -2.48204726    -0.65977663    -1.51387760
 h     -3.08613262    -1.18848499     0.13160902
 h     -3.06374481     0.55428242    -0.42547482
 h     -0.08255175     0.76270608     1.59514943
          17

 c      1.14882327    -0.46263323     0.01094869
 c     -0.07294792    -1.03546379     0.23020094
 c     -1.10384237     0.03427814    -0.12064748
 c     -0.79912468     1.05569092     0.84031896
 c     -0.27197089     1.15043793    -0.58758054
 c      1.16263968     0.87822963    -0.41865014
 h     -0.41123880    -1.94605383     0.56548215
 h     -1.60258864     1.54984814     1.27419879
 h     -0.97693969     1.72061427    -1.28237559
 h      2.05323407     1.47257956    -0.09025888
 o      2.32131533    -0.99553398     0.37515854
 h      3.15026500    -0.48575714     0.16989475
 c     -2.51417365    -0.37596564    -0.49004582
 h     -2.52157663    -0.65782049    -1.51830303
 h     -3.05976601    -1.19999229     0.14656236
 h     -3.09681791     0.54331198    -0.41357998
 h     -0.05680785     0.75126131     1.64741836
          17

 c      1.15310075    -0.45904308     0.02182339
 c     -0.08953455    -1.00870968     0.22817509
 c     -1.09592955     0.03060825    -0.13660357
 c     -0.80303034     1.05129831     0.84843780
 c     -0.26829653     1.14451144    -0.59044626
 c      1.16398654     0.86589195    -0.42425145
 h     -0.41978873    -1.92834137     0.58892245
 h     -1.58205475     1.50794966     1.29241106
 h     -0.93469556     1.71875716    -1.28862093
 h      2.05137342     1.49536717    -0.04988702
 o      2.32045306    -0.99941616     0.37270352
 h      3.22513445    -0.43502573     0.14401030
 c     -2.51663917    -0.37628660    -0.48734783
 h     -2.56259892    -0.66084533    -1.53269546
 h     -3.02013363    -1.19808900     0.15360927
 h     -3.13525381     0.53301193    -0.40186747
 h     -0.03961843     0.74831004     1.69028186
          17

 c      1.16033557    -0.45520021     0.03221663
 c     -0.10705798    -0.98032768     0.22477400
 c     -1.08706834     0.02283764    -0.15321707
 c     -0.80407266     1.04677930     0.85922061
 c     -0.26580450     1.14035624    -0.59394760
 c      1.16429345     0.85314516    -0.42911816
 h     -0.42846681    -1.92748361     0.62195234
 h     -1.59007951     1.48832350     1.32060649
 h     -0.87894000     1.72201425    -1.28969437
 h      2.03618973     1.51541238    -0.02194844
 o      2.32146831    -1.00315811     0.37025214
 h      3.26608783    -0.40138529     0.12385641
 c     -2.51962071    -0.37632287    -0.48423440
 h     -2.60399378    -0.66720754    -1.55105638
 h     -2.96967267    -1.18529543     0.15417656
 h     -3.17544712     0.52097618    -0.38989869
 h     -0.03538281     0.75495396     1.71732149
          17

 c      1.17013234    -0.45114619     0.04193625
 c     -0.12506629    -0.95204842     0.22071661
 c     -1.07793322     0.01183323    -0.17049578
 c     -0.80226371     1.04209980     0.87242766
 c     -0.26409123     1.13774625    -0.59751501
 c      1.16391297     0.84058364    -0.43307506
 h     -0.43425023    -1.93156492     0.65967035
 h     -1.62524153     1.48860687     1.35706609
 h     -0.81545570     1.73369465    -1.28952235
 h      2.00599993     1.52967215    -0.00836855
 o      2.32478249    -1.00654207     0.36775344
 h      3.26675160    -0.38941547     0.11167649
 c     -2.52305626    -0.37572909    -0.48153500
 h     -2.64424845    -0.67490345    -1.56627101
 h     -2.91255807    -1.16717379     0.15194759
 h     -3.21361600     0.50519346    -0.37736487
 h     -0.04475661     0.77075725     1.72615042
          17

 c      1.18192809    -0.44697227     0.05083441
 c     -0.14279079    -0.92569705     0.21685785
 c     -1.06936640    -0.00121380    -0.18856692
 c     -0.79885162     1.03784576     0.88804133
 c     -0.26269746     1.13626957    -0.60047614
 c      1.16299276     0.82867132    -0.43606277
 h     -0.43495273    -1.92935904     0.69674711
 h     -1.67431859     1.49983472     1.39347720
 h     -0.75061866     1.75774677    -1.29293149
 h      1.96218467     1.53713892    -0.00975173
 o      2.33043896    -1.00954347     0.36523167
 h      3.22705918    -0.40012892     0.10828700
 c     -2.52676471    -0.37403360    -0.48011664
 h     -2.68170442    -0.68231238    -1.57269534
 h     -2.85407919    -1.15195886     0.15265244
 h     -3.24658553     0.48474247    -0.36398396
 h     -0.06525129     0.79409450     1.71789626
          17

 c      1.19502693    -0.44281590     0.05880575
 c     -0.15912005    -0.90288449     0.21405750
 c     -1.06233834    -0.01485732    -0.20768859
 c     -0.79545453     1.03469577     0.90567607
 c     -0.26132800     1.13554632    -0.60230111
 c      1.16148819     0.81770448    -0.43813812
 h     -0.43007054    -1.91367894     0.72907323
 h     -1.72298298     1.51290666     1.42154154
 h     -0.68896310     1.79649152    -1.30294530
 h      1.90898746     1.53911349    -0.02525576
 o      2.33817647    -1.01229019     0.36277367
 h      3.15218218    -0.43156901     0.11324672
 c     -2.53052865    -0.37084528    -0.48063889
 h     -2.71487899    -0.68852595    -1.56731630
 h     -2.79900686    -1.14799404     0.16216207
 h     -3.27233526     0.46008522    -0.34940240
 h     -0.09084705     0.82215533     1.69787555
          17

 c      1.20865492    -0.43886395     0.06579036
 c     -0.17276068    -0.88487664     0.21310857
 c     -1.05783825    -0.02755352    -0.22820431
 c     -0.79366723     1.03318024     0.92424320
 c     -0.25999420     1.13549424    -0.60286121
 c      1.15916648     0.80775867    -0.43947897
 h     -0.42048710    -1.88174359     0.75427859
 h     -1.76126462     1.52151860     1.43634494
 h     -0.63160638     1.84798076    -1.31808056
 h      1.85339266     1.53961842    -0.05250293
 o      2.34710072    -1.01529334     0.36063080
 h      3.05784891    -0.47498357     0.12313359
 c     -2.53421778    -0.36624079    -0.48322296
 h     -2.74273306    -0.69342766    -1.55004653
 h     -2.74972613    -1.15890535     0.18266459
 h     -3.29030052     0.43308284    -0.33312501
 h     -0.11129107     0.85098485     1.67653404
          17

 c      1.22201450    -0.43535236     0.07177903
 c     -0.18249803    -0.87243096     0.21463250
 c     -1.05668558    -0.03790799    -0.25043863
 c     -0.79492512     1.03362428     0.94217550
 c     -0.25892003     1.13637577    -0.60242693
 c      1.15565763     0.79867873    -0.44036594
 h     -0.40802085    -1.83488031     0.77194422
 h     -1.78368294     1.52209054     1.43615257
 h     -0.57737414     1.90589155    -1.33277581
 h      1.80433492     1.54525825    -0.08791135
 o      2.35496198    -1.02005805     0.35949666
 h      2.98195974    -0.50505695     0.12704194
 c     -2.53776591    -0.36094096    -0.48727816
 h     -2.76491123    -0.69772065    -1.52373741
 h     -2.70628706    -1.18097091     0.21042421
 h     -3.30140080     0.40674693    -0.31448872
 h     -0.11374271     0.87641253     1.66747844
          17

 c      1.23434711    -0.43252893     0.07680606
 c     -0.18747309    -0.86556089     0.21890309
 c     -1.05930443    -0.04494405    -0.27455534
 c     -0.79996259     1.03603489     0.95825836
 c     -0.25834753     1.13859015    -0.60142314
 c      1.15063742     0.79024545    -0.44109040
 h     -0.39518041    -1.77863459     0.78404934
 h     -1.78835674     1.51316363     1.42147280
 h     -0.52509136     1.96227104    -1.34055149
 h      1.77010577     1.56297977    -0.12805749
 o      2.35878470    -1.02889408     0.36045495
 h      2.97472173    -0.48341849     0.10755070
 c     -2.54102951    -0.35598198    -0.49173091
 h     -2.78195381    -0.70293367    -1.49393472
 h     -2.66821938    -1.20612828     0.23816964
 h     -3.30766729     0.38460998    -0.29272937
 h     -0.09027145     0.89626767     1.67908578
          17

 c      1.24503968    -0.43058277     0.08092900
 c     -0.18736291    -0.86336708     0.22566171
 c     -1.06556572    -0.04826651    -0.30043134
 c     -0.80816165     1.04002976     0.97233871
 c     -0.25843861     1.14245297    -0.60020479
 c      1.14410523     0.78255739    -0.44181664
 h     -0.38508764    -1.72303480     0.79560943
 h     -1.77691758     1.49521937     1.39463101
 h     -0.47473417     2.01035231    -1.33664396
 h      1.75441233     1.59532921    -0.17161275
 o      2.35953498    -1.04113454     0.36325002
 h      3.02420570    -0.41968079     0.06855978
 c     -2.54376633    -0.35223880    -0.49542872
 h     -2.79531864    -0.71119630    -1.46787904
 h     -2.63566556    -1.22668167     0.25905839
 h     -3.31136254     0.36971125    -0.26723223
 h     -0.04579284     0.91161373     1.70675709
          17

 c      1.25373479    -0.42964447     0.08422600
 c     -0.18237283    -0.86419600     0.23409741
 c     -1.07479677    -0.04802673    -0.32761162
 c     -0.81777715     1.04495231     0.98486478
 c     -0.25927487     1.14809690    -0.59896096
 c      1.13651505     0.77626207    -0.44254030
 h     -0.38118875    -1.68110901     0.81433240
 h     -1.75540707     1.47101164     1.35990146
 h     -0.42737914     2.04587520    -1.31887427
 h      1.75472290     1.63732613    -0.21966549
 o      2.36029185    -1.05411682     0.36664251
 h      3.08387511    -0.35566937     0.02958581
 c     -2.54578375    -0.35020457    -0.49746965
 h     -2.80693629    -0.72445227    -1.45216356
 h     -2.60927756    -1.23760304     0.26869320
 h     -3.31384053     0.36352722    -0.23796577
 h      0.00555183     0.92502643     1.73795641
          17

 c      1.26031623    -0.42981467     0.08679481
 c     -0.17313265    -0.86632944     0.24321151
 c     -1.08595561    -0.04472752    -0.35538006
 c     -0.82661828     1.04999338     0.99603870
 c     -0.26088027     1.15545243    -0.59769554
 c      1.12858738     0.77229338    -0.44320536
 h     -0.38609442    -1.66297649     0.84701640
 h     -1.73545583     1.44596627     1.32362402
 h     -0.38481285     2.06741702    -1.28757765
 h      1.76488278     1.67906581    -0.27377675
 o      2.36264899    -1.06631705     0.36988559
 h      3.12898436    -0.31474884     0.00201935
 c     -2.54711198    -0.35003659    -0.49744415
 h     -2.81830556    -0.74318318    -1.44963068
 h     -2.58977278    -1.23678572     0.26537804
 h     -3.31484928     0.36544880    -0.20587087
 h      0.04978446     0.93861944     1.76167735
          17

 c      1.26482987    -0.43113786     0.08873083
 c     -0.16063000    -0.86884897     0.25244218
 c     -1.09786082    -0.03900257    -0.38290282
 c     -0.83254630     1.05431089     1.00562607
 c     -0.26323511     1.16423688    -0.59623066
 c      1.12102554     0.77142007    -0.44381031
 h     -0.39971411    -1.66833857     0.89362292
 h     -1.73271983     1.42719067     1.29297240
 h     -0.34919611     2.07657524    -1.24541312
 h      1.77869909     1.71075470    -0.33427828
 o      2.36711228    -1.07711053     0.37265299
 h      3.15073533    -0.30537940    -0.00977889
 c     -2.54805038    -0.35167954    -0.49552930
 h     -2.82978822    -0.76559433    -1.45789080
 h     -2.57763828    -1.22482516     0.24992016
 h     -3.31280467     0.37316235    -0.17287942
 h      0.07746833     0.95356231     1.77171587
          17

 c      1.26742216    -0.43355660     0.09010185
 c     -0.14609912    -0.87174774     0.26185648
 c     -1.10937450    -0.03147701    -0.40936205
 c     -0.83424342     1.05735779     1.01331732
 c     -0.26628500     1.17392522    -0.59421809
 c      1.11437636     0.77399739    -0.44440701
 h     -0.41879237    -1.68706154     0.94635111
 h     -1.75801437     1.41943167     1.27244498
 h     -0.32276523     2.07826545    -1.19722261
 h      1.79167338     1.72558282    -0.40010328
 o      2.37372684    -1.08624125     0.37479839
 h      3.14686855    -0.32972286    -0.00455650
 c     -2.54905087    -0.35489633    -0.49237157
 h     -2.84075767    -0.78815897    -1.47099440
 h     -2.57300201    -1.20509565     0.22563784
 h     -3.30576662     0.38363063    -0.14149619
 h      0.08392335     0.97025147     1.76596543
          17

 c      1.26830395    -0.43689542     0.09093906
 c     -0.13079718    -0.87533123     0.27176175
 c     -1.11952038    -0.02271871    -0.43403340
 c     -0.83205688     1.05919539     1.01902798
 c     -0.26995370     1.18375711    -0.59118454
 c      1.10900945     0.77993807    -0.44505914
 h     -0.43866968    -1.70706975     0.99509229
 h     -1.80687382     1.42114729     1.26133524
 h     -0.30748533     2.08056101    -1.14952009
 h      1.80125484     1.72027728    -0.46934920
 o      2.38228130    -1.09365442     0.37627651
 h      3.11870345    -0.38648687     0.01716588
 c     -2.55053684    -0.35920607    -0.48887875
 h     -2.85030956    -0.80700578    -1.48253528
 h     -2.57560239    -1.18402026     0.19849370
 h     -3.29241496     0.39406578    -0.11420487
 h      0.06879423     0.98848554     1.74548391
          17

 c      1.26773830    -0.44088282     0.09124601
 c     -0.11581307    -0.87977422     0.28235770
 c     -1.12755720    -0.01324122    -0.45630797
 c     -0.82772666     1.06029061     1.02269128
 c     -0.27416276     1.19291072    -0.58666977
 c      1.10512003     0.78876836    -0.44581252
 h     -0.45514099    -1.71967808     1.03199806
 h     -1.86301260     1.42664097     1.25605922
 h     -0.30468897     2.09264405    -1.10882670
 h      1.80674598     1.69489753    -0.53985591
 o      2.39219392    -1.09960797     0.37720043
 h      3.07294807    -0.46921080     0.05221051
 c     -2.55276702    -0.36388483    -0.48602638
 h     -2.85785251    -0.81903848    -1.48782295
 h     -2.58483050    -1.17048616     0.17648510
 h     -3.27260865     0.40256331    -0.09297106
 h      0.03636907     1.00757834     1.71452971
          17

 c      1.26605239    -0.44518832     0.09101380
 c     -0.10199156    -0.88503071     0.29365258
 c     -1.13300898    -0.00353127    -0.47568111
 c     -0.82347410     1.06109953     1.02389353
 c     -0.27884165     1.20090657    -0.58046035
 c      1.10270994     0.79968636    -0.44667712
 h     -0.46523361    -1.72041691     1.05261797
 h     -1.91004140     1.43069159     1.25347650
 h     -0.31485727     2.12011872    -1.07883734
 h      1.80939877     1.65270315    -0.60971177
 o      2.40200658    -1.10511685     0.37807377
 h      3.02949877    -0.55925080     0.09108192
 c     -2.55577879    -0.36821040    -0.48459115
 h     -2.86336514    -0.82242613    -1.48468733
 h     -2.59980187    -1.17268918     0.16693315
 h     -3.24753630     0.40841388    -0.07893199
 h     -0.00340580     1.02650030     1.68137909
          17

 c      1.26367239    -0.44944405     0.09022671
 c     -0.08992815    -0.89086338     0.30548193
 c     -1.13565095     0.00592179    -0.49173553
 c     -0.82148660     1.06189055     1.02180497
 c     -0.28392399     1.20796130    -0.57273582
 c      1.10154975     0.81162391    -0.44760668
 h     -0.46737592    -1.70833365     1.05559206
 h     -1.93722806     1.43029209     1.25175325
 h     -0.33755115     2.16088870    -1.05864179
 h      1.81261985     1.59997388    -0.67781421
 o      2.40872168    -1.11243317     0.38006357
 h      3.03164294    -0.61845173     0.11378807
 c     -2.55940458    -0.37190493    -0.48479501
 h     -2.86745774    -0.81672162    -1.47358324
 h     -2.61931284    -1.19287373     0.17219743
 h     -3.21958326     0.41217832    -0.07225300
 h     -0.03524328     1.04420882     1.65823663
          17

 c      1.26112867    -0.45324425     0.08885326
 c     -0.07998255    -0.89684567     0.31750340
 c     -1.13546580     0.01461551    -0.50413427
 c     -0.82336405     1.06273728     1.01563374
 c     -0.28934593     1.21487786    -0.56394883
 c      1.10118562     0.82339163    -0.44848456
 h     -0.46155928    -1.68560411     1.04247326
 h     -1.93968072     1.42433059     1.24996437
 h     -0.37137011     2.20638874    -1.04413855
 h      1.82154845     1.54489064    -0.74435173
 o      2.41019261    -1.12287753     0.38388474
 h      3.10842983    -0.62427872     0.10788782
 c     -2.56333429    -0.37530872    -0.48617673
 h     -2.87136754    -0.80287028    -1.45749558
 h     -2.64171575    -1.22526220     0.18813473
 h     -3.19196207     0.41550241    -0.07215262
 h     -0.04498150     1.06017634     1.65638425
          17

 c      1.25894443    -0.45617586     0.08684963
 c     -0.07226967    -0.90230918     0.32914022
 c     -1.13259244     0.02204728    -0.51262069
 c     -0.82921662     1.06356889     1.00545266
 c     -0.29504632     1.22260002    -0.55458762
 c      1.10113091     0.83397428    -0.44916590
 h     -0.44971927    -1.65783157     1.01807649
 h     -1.91752797     1.41309282     1.24772478
 h     -0.41406558     2.24659276    -1.03090718
 h      1.84086275     1.49458241    -0.81046064
 o      2.40885095    -1.13438217     0.38841021
 h      3.21682104    -0.60911015     0.09069717
 c     -2.56718180    -0.37903500    -0.48785981
 h     -2.87686938    -0.78309137    -1.44161674
 h     -2.66507710    -1.25999954     0.20732540
 h     -3.16808084     0.42057904    -0.07715874
 h     -0.03121899     1.07445135     1.67693901
          17

 c      1.25752165    -0.45790511     0.08419678
 c     -0.06662852    -0.90629348     0.33953098
 c     -1.12727788     0.02774269    -0.51701543
 c     -0.83756690     1.06423625     0.99231224
 c     -0.30096530     1.23185965    -0.54503520
 c      1.10122212     0.84283711    -0.44961857
 h     -0.43609177    -1.63445389     0.99080923
 h     -1.87594499     1.39820412     1.24523375
 h     -0.46289305     2.27377688    -1.01590792
 h      1.87123580     1.45175171    -0.87644445
 o      2.40729816    -1.14516967     0.39262143
 h      3.31216319    -0.60098862     0.07793884
 c     -2.57055946    -0.38353834    -0.48891956
 h     -2.88593293    -0.76035287    -1.43228519
 h     -2.68759399    -1.28815344     0.22298418
 h     -3.15070232     0.42926027    -0.08562378
 h     -0.00642721     1.08695762     1.70947646
          17

 c      1.25712565    -0.45822333     0.08092505
 c     -0.06268942    -0.90767201     0.34765731
 c     -1.11983678     0.03129160    -0.51720792
 c     -0.84622045     1.06449939     0.97743177
 c     -0.30704154     1.24304323    -0.53553756
 c      1.10176958     0.84995153    -0.45005092
 h     -0.42644185    -1.62719537     0.97107568
 h     -1.82603587     1.38295610     1.24379328
 h     -0.51503481     2.28374876    -0.99781452
 h      1.90793282     1.41447587    -0.94008878
 o      2.40665195    -1.15458176     0.39611047
 h      3.37416912    -0.60986689     0.07550127
 c     -2.57318773    -0.38895598    -0.48866749
 h     -2.89994519    -0.73725524    -1.43464773
 h     -2.70788634    -1.30390363     0.23062943
 h     -3.14117640     0.44209508    -0.09631670
 h      0.01435720     1.09718415     1.74087065
          17

 c      1.25792399    -0.45702713     0.07710863
 c     -0.06016815    -0.90566918     0.35281641
 c     -1.11061710     0.03238287    -0.51314767
 c     -0.85290791     1.06398884     0.96160403
 c     -0.31320060     1.25616798    -0.52621574
 c      1.10333751     0.85553249    -0.45085369
 h     -0.42479269    -1.64404331     0.96573941
 h     -1.78466021     1.37238349     1.24637563
 h     -0.56797362     2.27589104    -0.97686600
 h      1.94338931     1.37927258    -0.99720811
 o      2.40724125    -1.16244315     0.39874597
 h      3.39554350    -0.63769056     0.08473999
 c     -2.57499921    -0.39515530    -0.48688052
 h     -2.91871530    -0.71488424    -1.44980548
 h     -2.72508636    -1.30472009     0.22822681
 h     -3.13914557     0.45783382    -0.10872925
 h      0.02102905     1.10444173     1.76157824
          17

 c      1.26002335    -0.45428131     0.07285017
 c     -0.05918327    -0.90044772     0.35509425
 c     -1.09997479     0.03082774    -0.50484327
 c     -0.85585367     1.06233587     0.94521246
 c     -0.31932399     1.27087553    -0.51708487
 c      1.10643095     0.85980091    -0.45243480
 h     -0.42986780    -1.68244487     0.97262999
 h     -1.76847251     1.37151219     1.25665630
 h     -0.61987262     2.25308625    -0.95475775
 h      1.97074856     1.34377954    -1.04354778
 o      2.40904590    -1.16876015     0.40050557
 h      3.37480778    -0.68333740     0.10521149
 c     -2.57614415    -0.40178937    -0.48389119
 h     -2.94007904    -0.69273163    -1.47385320
 h     -2.73888315    -1.29117854     0.21607402
 h     -3.14287145     0.47375636    -0.12291169
 h      0.00915644     1.10806318     1.76647003
          17

 c      1.26347470    -0.45000675     0.06827608
 c     -0.06014643    -0.89296559     0.35516976
 c     -1.08826115     0.02656522    -0.49237112
 c     -0.85470145     1.05950404     0.92864305
 c     -0.32520050     1.28643165    -0.50807474
 c      1.11133125     0.86290568    -0.45510319
 h     -0.43629064    -1.73098015     0.98292272
 h     -1.78190944     1.38144241     1.27525159
 h     -0.67002764     2.22164439    -0.93460998
 h      1.98571164     1.30751075    -1.07616475
 o      2.41173343    -1.17368317     0.40145616
 h      3.31560573    -0.74325788     0.13500147
 c     -2.57686742    -0.40827866    -0.48046799
 h     -2.96059781    -0.66976000    -1.49991792
 h     -2.74964720    -1.26709600     0.19692490
 h     -3.14994001     0.48661377    -0.13903009
 h     -0.02116737     1.10746503     1.75403973
          17

 c      1.26825517    -0.44429196     0.06354213
 c     -0.06338476    -0.88432278     0.35375721
 c     -1.07582552     0.01965920    -0.47588770
 c     -0.85075332     1.05590482     0.91251639
 c     -0.33049484     1.30180651    -0.49906552
 c      1.11806158     0.86492803    -0.45902178
 h     -0.43869586    -1.77698059     0.98778310
 h     -1.81378716     1.39797367     1.29740806
 h     -0.71917542     2.19041687    -0.92065431
 h      1.98696827     1.27161699    -1.09398308
 o      2.41428185    -1.17766178     0.40185319
 h      3.23264627    -0.80894861     0.16910946
 c     -2.57734255    -0.41379093    -0.47760675
 h     -2.97673516    -0.64546943    -1.52121725
 h     -2.75861773    -1.23973274     0.17615575
 h     -3.15796124     0.49364896    -0.15696536
 h     -0.06597343     1.10221189     1.72618093
          17

 c      1.27425320    -0.43729852     0.05883428
 c     -0.06893139    -0.87537504     0.35133891
 c     -1.06303043     0.01029723    -0.45564159
 c     -0.84607789     1.05209766     0.89734820
 c     -0.33480313     1.31594345    -0.48997872
 c      1.12638859     0.86588858    -0.46417955
 h     -0.43386168    -1.81112446     0.98163693
 h     -1.84800571     1.41506487     1.31608755
 h     -0.76893900     2.16789901    -0.91704106
 h      1.97626023     1.23855507    -1.09806189
 o      2.41406567    -1.18180604     0.40237955
 h      3.16627135    -0.86122575     0.19565516
 c     -2.57757122    -0.41735471    -0.47631645
 h     -2.98569756    -0.62026760    -1.53305151
 h     -2.76788106    -1.21881376     0.16101819
 h     -3.16507168     0.49335620    -0.17609768
 h     -0.11725838     1.09213609     1.68899578
          17

 c      1.28126064    -0.42922794     0.05434392
 c     -0.07651217    -0.86669255     0.34818057
 c     -1.05027551    -0.00120765    -0.43199015
 c     -0.84275334     1.04852291     0.88313065
 c     -0.33783186     1.32816456    -0.48093114
 c      1.13580987     0.86574350    -0.47035581
 h     -0.42073814    -1.82814509     0.96218866
 h     -1.87251457     1.42798626     1.32565358
 h     -0.81987873     2.15783904    -0.92575396
 h      1.95853889     1.21189886    -1.09190868
 o      2.40721032    -1.18765702     0.40402603
 h      3.17725299    -0.87433175     0.19800900
 c     -2.57740188    -0.41822566    -0.47730662
 h     -2.98578985    -0.59533924    -1.53355901
 h     -2.77962120    -1.21271205     0.15766083
 h     -3.17024199     0.48591996    -0.19525713
 h     -0.16290307     1.07740383     1.65375114
          17

 c      1.28896059    -0.42026250     0.05022342
 c     -0.08559484    -0.85862178     0.34441087
 c     -1.03802939    -0.01441384    -0.40542506
 c     -0.84249473     1.04547618     0.86941469
 c     -0.33956162     1.33836880    -0.47232635
 c      1.14555790     0.86439944    -0.47710880
 h     -0.39994685    -1.82642364     0.92971864
 h     -1.88091978     1.43397820     1.32291449
 h     -0.86963842     2.15724903    -0.94526301
 h      1.94179804     1.19607375    -1.08152291
 o      2.39446360    -1.19481897     0.40654672
 h      3.25447196    -0.85436890     0.17974151
 c     -2.57663420    -0.41636529    -0.48060806
 h     -2.97652735    -0.57238770    -1.52393059
 h     -2.79470399    -1.22311506     0.16690581
 h     -3.17343792     0.47334865    -0.21277959
 h     -0.18945051     1.05829556     1.63463827
          17

 c      1.29696184    -0.41056875     0.04657776
 c     -0.09541209    -0.85132254     0.34006989
 c     -1.02686293    -0.02875068    -0.37659738
 c     -0.84608544     1.04318434     0.85608685
 c     -0.34019998     1.34681587    -0.46475711
 c      1.15475768     0.86177649    -0.48389229
 h     -0.37344992    -1.80800454     0.88675502
 h     -1.87136831     1.43190868     1.30680010
 h     -0.91346373     2.15914997    -0.97144718
 h      1.93524571     1.19552262    -1.07401718
 o      2.37981824    -1.20173647     0.40890796
 h      3.33663858    -0.82679448     0.15744142
 c     -2.57507576    -0.41252108    -0.48548285
 h     -2.95867001    -0.55341048    -1.50845678
 h     -2.81203038    -1.24395029     0.18335870
 h     -3.17558163     0.45918419    -0.22667504
 h     -0.18999512     1.03482508     1.63984713
          17

 c      1.30486794    -0.40034893     0.04348684
 c     -0.10496264    -0.84474353     0.33511901
 c     -1.01747451    -0.04352290    -0.34632672
 c     -0.85294382     1.04180146     0.84402686
 c     -0.33999749     1.35378506    -0.45880244
 c      1.16281795     0.85795765    -0.49036370
 h     -0.34439338    -1.77933467     0.83817561
 h     -1.84585395     1.42206790     1.27811533
 h     -0.94637755     2.15669525    -0.99968080
 h      1.94478243     1.21287924    -1.07403401
 o      2.36556961    -1.20758354     0.41054983
 h      3.38986541    -0.80556461     0.14029734
 c     -2.57250757    -0.40777439    -0.49074252
 h     -2.93410117    -0.54046315    -1.49414407
 h     -2.82944079    -1.26599590     0.19909032
 h     -3.17816317     0.44760151    -0.23498841
 h     -0.17000180     1.00711298     1.66383862
          17

 c      1.31232003    -0.38986290     0.04101897
 c     -0.11304382    -0.83858375     0.32944959
 c     -1.01069056    -0.05792157    -0.31557534
 c     -0.86150860     1.04131274     0.83455528
 c     -0.33912287     1.35939598    -0.45486239
 c      1.16978950     0.85335866    -0.49666810
 h     -0.31677107    -1.75191917     0.79114306
 h     -1.81071214     1.40642882     1.23985626
 h     -0.96483375     2.14534272    -1.02629792
 h      1.96869901     1.24702412    -1.08043465
 o      2.35263074    -1.21205602     0.41126783
 h      3.40228578    -0.79608522     0.13182177
 c     -2.56870450    -0.40304731    -0.49516370
 h     -2.90524875    -0.53527457    -1.48906546
 h     -2.84490167    -1.28153648     0.20742499
 h     -3.18243397     0.44194790    -0.23638625
 h     -0.14204718     0.97625195     1.69292661
          17

 c      1.31901510    -0.37942072     0.03923767
 c     -0.11837017    -0.83245489     0.32298726
 c     -1.00742226    -0.07105158    -0.28537749
 c     -0.86979966     1.04147791     0.82849405
 c     -0.33763202     1.36358252    -0.45307773
 c      1.17625104     0.84872373    -0.50334848
 h     -0.29434489    -1.74019612     0.75350793
 h     -1.77785388     1.38922288     1.19777089
 h     -0.96730360     2.12323586    -1.04915927
 h      1.99885353     1.29313744    -1.08737599
 o      2.34133352    -1.21505315     0.41100178
 h      3.37125559    -0.80029746     0.13320751
 c     -2.56357746    -0.39887921    -0.49785827
 h     -2.87392069    -0.53866721    -1.49888779
 h     -2.85702781    -1.28606995     0.20438003
 h     -3.18849557     0.44333845    -0.23076934
 h     -0.11768148     0.94428340     1.71506717
          17

 c      1.32470401    -0.36935571     0.03820317
 c     -0.11979658    -0.82645917     0.31595071
 c     -1.00856839    -0.08200294    -0.25673404
 c     -0.87572324     1.04188843     0.82590386
 c     -0.33546758     1.36611882    -0.45331928
 c      1.18286309     0.84492597    -0.51099695
 h     -0.27885028    -1.75384829     0.72984121
 h     -1.76395827     1.37671220     1.15971118
 h     -0.95437507     2.09101521    -1.06784783
 h      2.02584255     1.34481758    -1.08837461
 o      2.33169195    -1.21658066     0.40976939
 h      3.29921977    -0.81829460     0.14439437
 c     -2.55729204    -0.39543256    -0.49856562
 h     -2.84033017    -0.55002700    -1.52329377
 h     -2.86516659    -1.27829036     0.18869194
 h     -3.19494242     0.45026252    -0.21951243
 h     -0.10450772     0.91360228     1.72332729
          17

 c      1.32917077    -0.35999718     0.03796887
 c     -0.11652687    -0.82168965     0.30898028
 c     -1.01484807    -0.08998760    -0.23047804
 c     -0.87776005     1.04225477     0.82649323
 c     -0.33244845     1.36664064    -0.45521807
 c      1.19005875     0.84275267    -0.52001267
 h     -0.26916661    -1.79007041     0.71843368
 h     -1.78223296     1.37408494     1.13179755
 h     -0.92879925     2.05167707    -1.08386656
 h      2.04268714     1.39615231    -1.07901721
 o      2.32325054    -1.21681123     0.40770638
 h      3.19625916    -0.84735419     0.16340663
 c     -2.55019960    -0.39258814    -0.49768719
 h     -2.80343892    -0.56727994    -1.55580973
 h     -2.86945974    -1.25984636     0.16160280
 h     -3.19938152     0.45948944    -0.20512358
 h     -0.10643009     0.88650103     1.71527626
          17

 c      1.33220805    -0.35164077     0.03856740
 c     -0.10823122    -0.81977160     0.30280443
 c     -1.02655731    -0.09452745    -0.20713041
 c     -0.87599024     1.04279593     0.83011336
 c     -0.32826844     1.36466378    -0.45820790
 c      1.19797266     0.84276841    -0.53053330
 h     -0.26256389    -1.83638604     0.71351990
 h     -1.83007452     1.38096192     1.11407497
 h     -0.89540251     2.01035341    -1.10077830
 h      2.04579067     1.44272758    -1.05749573
 o      2.31443508    -1.21635959     0.40524813
 h      3.09059052    -0.87754862     0.18344342
 c     -2.54263468    -0.39001489    -0.49604689
 h     -2.76224367    -0.58749050    -1.58735009
 h     -2.87104246    -1.23536925     0.12677723
 h     -3.19941941     0.46752969    -0.19055437
 h     -0.12409366     0.86486059     1.69210321
          17

 c      1.33361733    -0.34450003     0.03998060
 c     -0.09514433    -0.82192795     0.29779793
 c     -1.04333344    -0.09559088    -0.18680350
 c     -0.87201175     1.04416971     0.83660525
 c     -0.32257280     1.35966123    -0.46160102
 c      1.20646382     0.84523664    -0.54243416
 h     -0.25626022    -1.87955037     0.70947941
 h     -1.89046107     1.39227105     1.10239082
 h     -0.86024558     1.97331792    -1.12363407
 h      2.03475417     1.48200622    -1.02427166
 o      2.30183881    -1.21665480     0.40336383
 h      3.04001468    -0.88606539     0.18927421
 c     -2.53475999    -0.38721149    -0.49460844
 h     -2.71666363    -0.60762858    -1.60999934
 h     -2.87223163    -1.21236303     0.09003718
 h     -3.19350961     0.47178713    -0.17855008
 h     -0.15460548     0.84978124     1.65873515
          17

 c      1.33325623    -0.33863918     0.04209793
 c     -0.07810463    -0.82854074     0.29386681
 c     -1.06407760    -0.09357326    -0.16922095
 c     -0.86792226     1.04708030     0.84529674
 c     -0.31515440     1.35126635    -0.46478465
 c      1.21512407     0.85007232    -0.55533959
 h     -0.24800695    -1.91044918     0.70270746
 h     -1.94495824     1.40301934     1.09317272
 h     -0.82845086     1.94558565    -1.15672577
 h      2.01221003     1.51368402    -0.98171211
 o      2.28357108    -1.21861041     0.40266378
 h      3.07871942    -0.85902126     0.17176371
 c     -2.52656057    -0.38363748    -0.49424086
 h     -2.66763598    -0.62508813    -1.61889210
 h     -2.87615738    -1.19969230     0.05805028
 h     -3.18141698     0.47114423    -0.17123115
 h     -0.19069640     0.84100431     1.62477355
          17

 c      1.33109959    -0.33394498     0.04469772
 c     -0.05842037    -0.83924892     0.29060257
 c     -1.08710012    -0.08913059    -0.15385092
 c     -0.86570782     1.05210071     0.85486968
 c     -0.30616360     1.33951106    -0.46751396
 c      1.22327634     0.85681225    -0.56865482
 h     -0.23612489    -1.92468232     0.69160334
 h     -1.98102438     1.41054225     1.08496713
 h     -0.80171773     1.92817914    -1.20024018
 h      1.98380938     1.54018397    -0.93371950
 o      2.26317513    -1.22087025     0.40227231
 h      3.15483068    -0.81973690     0.14597882
 c     -2.51799627    -0.37904051    -0.49545970
 h     -2.61682470    -0.63794449    -1.61264267
 h     -2.88522376    -1.20361336     0.03548364
 h     -3.16437291     0.46614092    -0.16988224
 h     -0.22080527     0.83640411     1.60444449
          17

 c      1.32724614    -0.33019715     0.04748265
 c     -0.03758246    -0.85321448     0.28748349
 c     -1.11040211    -0.08296895    -0.14006831
 c     -0.86683564     1.05959798     0.86388423
 c     -0.29611273     1.32484942    -0.47003175
 c      1.23004508     0.86464111    -0.58165133
 h     -0.21951387    -1.92200279     0.67619242
 h     -1.99239064     1.41430907     1.07778206
 h     -0.77809759     1.91784234    -1.24908721
 h      1.95765132     1.56672286    -0.88495623
 o      2.24395286    -1.22224483     0.40142431
 h      3.22007862    -0.78933349     0.12549121
 c     -2.50920346    -0.37378929    -0.49822640
 h     -2.56627890    -0.64513372    -1.59330820
 h     -2.89915809    -1.22358215     0.02249018
 h     -3.14500982     0.45888284    -0.17489192
 h     -0.23366317     0.83295835     1.61137359
          17

 c      1.32187601    -0.32715643     0.05012923
 c     -0.01698684    -0.86930421     0.28399305
 c     -1.13196394    -0.07569684    -0.12727288
 c     -0.87160054     1.06952553     0.87176880
 c     -0.28566495     1.30793573    -0.47286882
 c      1.23458090     0.87260284    -0.59363671
 h     -0.19779246    -1.90616379     0.65797312
 h     -1.97788886     1.41534427     1.07231962
 h     -0.75426803     1.90954532    -1.29544789
 h      1.94183575     1.59952852    -0.83928314
 o      2.22744042    -1.22233635     0.39986456
 h      3.25405142    -0.77621638     0.11571976
 c     -2.50054140    -0.36879581    -0.50200770
 h     -2.51812023    -0.64666603    -1.56630273
 h     -2.91488705    -1.25257995     0.01542670
 h     -3.12700798     0.45260852    -0.18586937
 h     -0.22724605     0.82995680     1.64808824
          17

 c      1.31521483    -0.32463117     0.05233164
 c      0.00224432    -0.88615243     0.27964797
 c     -1.14996971    -0.06776502    -0.11494410
 c     -0.87897842     1.08134563     0.87907895
 c     -0.27543917     1.28939755    -0.47654605
 c      1.23642867     0.88002131    -0.60413549
 h     -0.17151532    -1.88518219     0.63994685
 h     -1.94118941     1.41605310     1.06969376
 h     -0.72770329     1.89903123    -1.33218480
 h      1.94021249     1.64162744    -0.79813137
 o      2.21430165    -1.22110739     0.39757005
 h      3.25007638    -0.78271787     0.11822190
 c     -2.49247710    -0.36505573    -0.50601725
 h     -2.47419584    -0.64375491    -1.53997511
 h     -2.92840661    -1.28152415     0.00978513
 h     -3.11428311     0.45074972    -0.20200962
 h     -0.21060448     0.83034322     1.70337791
          17

 c      1.30751254    -0.32251769     0.05383306
 c      0.01932576    -0.90223287     0.27400316
 c     -1.16295880    -0.05946244    -0.10265687
 c     -0.88722485     1.09424824     0.88666566
 c     -0.26594097     1.26973893    -0.48139496
 c      1.23573097     0.88680679    -0.61290599
 h     -0.14217335    -1.87074765     0.62638207
 h     -1.89176085     1.42051723     1.07157864
 h     -0.69745800     1.88389718    -1.35466215
 h      1.95004806     1.68968313    -0.76065935
 o      2.20480464    -1.21865510     0.39460721
 h      3.20755052    -0.80859068     0.13291947
 c     -2.48549013    -0.36324396    -0.50945623
 h     -2.43571918    -0.63848710    -1.52388964
 h     -2.93650170    -1.30297671     0.00221053
 h     -3.10973710     0.45554517    -0.22266010
 h     -0.19551611     0.83794826     1.76182308
          17

 c      1.29904236    -0.32080629     0.05443592
 c      0.03373704    -0.91617518     0.26673473
 c     -1.16992187    -0.05094777    -0.09009310
 c     -0.89431421     1.10732847     0.89499685
 c     -0.25755876     1.24933499    -0.48750485
 c      1.23302771     0.89330353    -0.61979181
 h     -0.11148907    -1.87439870     0.62146187
 h     -1.84566174     1.43484731     1.08043475
 h     -0.66414062     1.86370879    -1.36118286
 h      1.96446766     1.73586106    -0.72559873
 o      2.19884062    -1.21518329     0.39111687
 h      3.13142570    -0.85133904     0.15829989
 c     -2.48002828    -0.36358791    -0.51179156
 h     -2.40315987    -0.63275388    -1.52509581
 h     -2.93737378    -1.31242829    -0.00903595
 h     -3.11411506     0.46683737    -0.24774660
 h     -0.19021445     0.85511403     1.81150149
          17

 c      1.29011958    -0.31956272     0.05399695
 c      0.04506919    -0.92735801     0.25782845
 c     -1.17035485    -0.04229842    -0.07706269
 c     -0.89835510     1.11971387     0.90410854
 c     -0.25055825     1.22844535    -0.49472825
 c      1.22891548     0.89990877    -0.62460460
 h     -0.08016939    -1.90036494     0.62670469
 h     -1.82135409     1.46607995     1.09890771
 h     -0.62974451     1.83992900    -1.35299763
 h      1.97652924     1.77218530    -0.69256313
 o      2.19549210    -1.21114292     0.38740627
 h      3.03874319    -0.90386371     0.18990743
 c     -2.47641610    -0.36594011    -0.51304276
 h     -2.37660160    -0.62705578    -1.54419082
 h     -2.93067730    -1.30836561    -0.02422237
 h     -3.12574735     0.48192389    -0.27766880
 h     -0.19850814     0.88240810     1.84537029
          17

 c      1.28113155    -0.31889504     0.05241481
 c      0.05295784    -0.93619975     0.24767783
 c     -1.16426575    -0.03357187    -0.06352644
 c     -0.89859839     1.13092188     0.91391404
 c     -0.24506215     1.20721608    -0.50269489
 c      1.22386223     0.90683268    -0.62711368
 h     -0.04765643    -1.94195981     0.63950671
 h     -1.82692006     1.51776264     1.12740015
 h     -0.59751842     1.81593011    -1.33429712
 h      1.98140862     1.79319896    -0.66209615
 o      2.19204794    -1.20753903     0.38414597
 h      2.97381035    -0.94961160     0.21723032
 c     -2.47471358    -0.36985597    -0.51381459
 h     -2.35618129    -0.62046026    -1.57502349
 h     -2.91752667    -1.29230720    -0.04223748
 h     -3.14133556     0.49659624    -0.31274812
 h     -0.22062534     0.91904106     1.86042228
          17

 c      1.27254527    -0.31890103     0.04961028
 c      0.05716442    -0.94371480     0.23692296
 c     -1.15212619    -0.02486237    -0.04960452
 c     -0.89605800     1.14120250     0.92443178
 c     -0.24104774     1.18569168    -0.51084496
 c      1.21816063     0.91403859    -0.62708980
 h     -0.01337219    -1.98650143     0.65477943
 h     -1.85229535     1.58586497     1.16205318
 h     -0.57166895     1.79680770    -1.31181128
 h      1.97680005     1.79659307    -0.63520188
 o      2.18464528    -1.20560024     0.38214971
 h      2.99784417    -0.96838864     0.22744039
 c     -2.47462285    -0.37459147    -0.51502812
 h     -2.34208723    -0.61170924    -1.60837748
 h     -2.90061642    -1.26910871    -0.06050623
 h     -3.15716944     0.50660661    -0.35270458
 h     -0.25375358     0.96316580     1.85728054
          17

 c      1.26482519    -0.31959890     0.04550333
 c      0.05765103    -0.95088074     0.22620636
 c     -1.13477669    -0.01633001    -0.03555191
 c     -0.89265005     1.15132201     0.93556629
 c     -0.23840992     1.16391062    -0.51855999
 c      1.21191920     0.92125164    -0.62435691
 h      0.02226978    -2.02230040     0.66755960
 h     -1.87963169     1.66133264     1.19666603
 h     -0.55647699     1.78819262    -1.29301473
 h      1.96279899     1.78314472    -0.61289434
 o      2.17451528    -1.20491009     0.38114150
 h      3.09083131    -0.96714182     0.22541459
 c     -2.47550657    -0.37912458    -0.51761940
 h     -2.33427255    -0.60020758    -1.63588770
 h     -2.88414297    -1.24690745    -0.07503403
 h     -3.17013660     0.50881847    -0.39646755
 h     -0.29200794     1.01203509     1.84083195
          17

 c      1.25831582    -0.32096558     0.04003211
 c      0.05462769    -0.95834232     0.21604524
 c     -1.11331170    -0.00819256    -0.02169688
 c     -0.89021484     1.16209772     0.94675401
 c     -0.23707944     1.14212534    -0.52545714
 c      1.20504813     0.92796869    -0.61882016
 h      0.05783219    -2.04180482     0.67436427
 h     -1.89516357     1.73521724     1.22575374
 h     -0.55468937     1.79355961    -1.28258285
 h      1.94200222     1.75675971    -0.59596476
 o      2.16570895    -1.20448365     0.38045277
 h      3.18821839    -0.96267606     0.22251109
 c     -2.47654101    -0.38237149    -0.52232710
 h     -2.33224981    -0.58630873    -1.65198312
 h     -2.87276988    -1.23510913    -0.08134031
 h     -3.17832752     0.50185788    -0.44227771
 h     -0.32625553     1.06230595     1.82126424
          17

 c      1.25319326    -0.32303832     0.03318920
 c      0.04856674    -0.96637804     0.20680434
 c     -1.08897670    -0.00070574    -0.00836972
 c     -0.89018903     1.17413028     0.95698165
 c     -0.23710637     1.12101979    -0.53163692
 c      1.19723950     0.93347134    -0.61047684
 h      0.09123846    -2.04184703     0.67343148
 h     -1.89182143     1.80092788     1.24562307
 h     -0.56620020     1.81155633    -1.27959165
 h      1.91973261     1.72453665    -0.58488215
 o      2.16036898    -1.20393885     0.37981630
 h      3.25559668    -0.96196974     0.22347560
 c     -2.47698679    -0.38366026    -0.52947167
 h     -2.33500891    -0.57118804    -1.65440663
 h     -2.86929144    -1.23948437    -0.07681630
 h     -3.18134071     0.48641738    -0.48792796
 h     -0.34544826     1.11087800     1.81273689
          17

 c      1.24946690    -0.32597035     0.02503973
 c      0.04016586    -0.97492722     0.19869002
 c     -1.06309638     0.00586006     0.00415134
 c     -0.89332198     1.18769726     0.96545270
 c     -0.23861785     1.10167326    -0.53759891
 c      1.18801012     0.93692291    -0.59942410
 h      0.12017452    -2.02326729     0.66470045
 h     -1.86766397     1.85432433     1.25414757
 h     -0.58832340     1.83628373    -1.27870777
 h      1.90349485     1.69588699    -0.57980412
 o      2.15922193    -1.20318384     0.37917151
 h      3.28066228    -0.96664642     0.22933833
 c     -2.47640359    -0.38313379    -0.53876408
 h     -2.34098007    -0.55666324    -1.64435838
 h     -2.87273345    -1.25787053    -0.06294362
 h     -3.18039667     0.46531380    -0.53103306
 h     -0.34164102     1.15605250     1.82572824
          17

 c      1.24700732    -0.33003050     0.01572405
 c      0.03027143    -0.98359493     0.19173359
 c     -1.03702460     0.01124584     0.01566775
 c     -0.89930941     1.20277443     0.97240004
 c     -0.24170567     1.08528311    -0.54393034
 c      1.17694665     0.93766764    -0.58585034
 h      0.14249019    -1.99095220     0.64995337
 h     -1.82444924     1.89348870     1.25042520
 h     -0.61726671     1.86027918    -1.27392139
 h      1.90016179     1.67920653    -0.58076590
 o      2.16237827    -1.20219304     0.37851161
 h      3.26046078    -0.97655132     0.23983565
 c     -2.47461744    -0.38160891    -0.54933745
 h     -2.34803405    -0.54507059    -1.62663220
 h     -2.87923480    -1.28174217    -0.04468584
 h     -3.17816406     0.44313014    -0.56929550
 h     -0.31580165     1.19751985     1.85767225
          17

 c      1.24558957    -0.33557850     0.00545488
 c      0.01977298    -0.99164536     0.18576886
 c     -1.01209345     0.01524697     0.02607264
 c     -0.90692123     1.21910521     0.97886120
 c     -0.24636433     1.07289123    -0.55106695
 c      1.16411627     0.93565345    -0.57002225
 h      0.15669129    -1.95411962     0.63307141
 h     -1.76733883     1.91907023     1.23479797
 h     -0.64943144     1.87727416    -1.26115665
 h      1.91132510     1.67698522    -0.58782427
 o      2.16955785    -1.20096257     0.37784554
 h      3.19780942    -0.99059439     0.25403693
 c     -2.47156838    -0.38004878    -0.55998531
 h     -2.35362170    -0.53908173    -1.60928087
 h     -2.88454048    -1.30157096    -0.02778106
 h     -3.17800063     0.42511486    -0.60077158
 h     -0.27656615     1.23506743     1.89531192
          17

 c      1.24494481    -0.34302718    -0.00549102
 c      0.00949708    -0.99809481     0.18045498
 c     -0.98955259     0.01777331     0.03534610
 c     -0.91446648     1.23612545     0.98575597
 c     -0.25249884     1.06522484    -0.55920185
 c      1.15023071     0.93154704    -0.55229758
 h      0.16237837    -1.92546835     0.61977000
 h     -1.70555842     1.93547875     1.20918847
 h     -0.68204482     1.88345791    -1.23895862
 h      1.93146796     1.68435924    -0.60072104
 o      2.17983183    -1.19956664     0.37722283
 h      3.10541409    -1.00593949     0.26994820
 c     -2.46726229    -0.37913529    -0.56948842
 h     -2.35521238    -0.54123170    -1.60159272
 h     -2.88558050    -1.31045984    -0.01668185
 h     -3.18246212     0.41532939    -0.62408274
 h     -0.23402051     1.26808644     1.92494269
          17

 c      1.24480875    -0.35278093    -0.01679445
 c      0.00016786    -1.00209596     0.17544032
 c     -0.97050836     0.01890579     0.04352291
 c     -0.92007343     1.25282130     0.99341898
 c     -0.25994472     1.06260973    -0.56826494
 c      1.13633035     0.92637191    -0.53313709
 h      0.15999302    -1.91689801     0.61565735
 h     -1.65275105     1.95216851     1.17717287
 h     -0.71342884     1.87785975    -1.20834001
 h      1.95149528     1.69302666    -0.61840339
 o      2.19074648    -1.19835306     0.37682853
 h      3.01985059    -1.01503864     0.28305684
 c     -2.46180343    -0.37910982    -0.57703525
 h     -2.35103050    -0.55306202    -1.60971082
 h     -2.88081402    -1.30507110    -0.01383786
 h     -3.19172820     0.41491306    -0.63851433
 h     -0.19602574     1.29596899     1.93776282
          17

 c      1.24494628    -0.36513030    -0.02813738
 c     -0.00754206    -1.00355727     0.17065292
 c     -0.95587374     0.01892086     0.05063855
 c     -0.92203933     1.26790721     1.00172385
 c     -0.26845632     1.06490921    -0.57791274
 c      1.12335401     0.92108134    -0.51307400
 h      0.14956642    -1.93236332     0.62274442
 h     -1.62351859     1.98154344     1.14264829
 h     -0.74326992     1.86258517    -1.17258211
 h      1.96330209     1.69571698    -0.63905854
 o      2.19787186    -1.19814710     0.37704614
 h      3.00913733    -1.00300292     0.28563786
 c     -2.45537094    -0.37982278    -0.58257145
 h     -2.34066050    -0.57428300    -1.63252881
 h     -2.87014780    -1.28549129    -0.01959539
 h     -3.20319628     0.42177816    -0.64403862
 h     -0.16763775     1.31840836     1.92994670
          17

 c      1.24513496    -0.38011557    -0.03926638
 c     -0.01302195    -1.00336483     0.16641952
 c     -0.94632770     0.01825786     0.05668072
 c     -0.91962920     1.28063798     1.01041792
 c     -0.27766381     1.07149700    -0.58753213
 c      1.11190343     0.91635178    -0.49266495
 h      0.13005144    -1.96503201     0.63787438
 h     -1.62399039     2.02976657     1.10732678
 h     -0.77296623     1.84297644    -1.13702737
 h      1.96189752     1.68805599    -0.66053199
 o      2.20021495    -1.19921780     0.37791528
 h      3.08788385    -0.96527998     0.27605134
 c     -2.44811019    -0.38085102    -0.58674855
 h     -2.32499203    -0.60271281    -1.66228813
 h     -2.85493543    -1.25513919    -0.03214774
 h     -3.21262013     0.43193344    -0.64130786
 h     -0.15128124     1.33543126     1.90155972
          17

 c      1.24516955    -0.39749158    -0.05001535
 c     -0.01585938    -1.00287802     0.16325552
 c     -0.94227925     0.01743047     0.06157514
 c     -0.91357186     1.29144455     1.01916200
 c     -0.28705853     1.08133751    -0.59631462
 c      1.10218979     0.91253521    -0.47244274
 h      0.10039326    -2.00256686     0.65513756
 h     -1.64633835     2.08945020     1.07082751
 h     -0.80558631     1.82690248    -1.10828565
 h      1.94570928     1.66870061    -0.68078549
 o      2.20203397    -1.20064622     0.37895485
 h      3.18862858    -0.91791714     0.26175721
 c     -2.44001810    -0.38157469    -0.59054159
 h     -2.30561811    -0.63509349    -1.68917691
 h     -2.83806469    -1.22076830    -0.04747642
 h     -3.21579804     0.44128433    -0.63157894
 h     -0.14646260     1.34739419     1.85620693
          17

 c      1.24490094    -0.41682508    -0.06026615
 c     -0.01595298    -1.00330019     0.16160822
 c     -0.94384266     0.01692258     0.06520925
 c     -0.90550265     1.30135859     1.02724105
 c     -0.29611407     1.09327795    -0.60346244
 c      1.09406231     0.90965720    -0.45287010
 h      0.06070429    -2.03371215     0.66904904
 h     -1.67621831     2.14619648     1.03350096
 h     -0.84439040     1.82190206    -1.09211366
 h      1.91648227     1.63914501    -0.69832127
 o      2.20619558    -1.20175417     0.37984530
 h      3.26616409    -0.87360804     0.24789291
 c     -2.43090676    -0.38126921    -0.59488514
 h     -2.28422557    -0.66806207    -1.70530439
 h     -2.82367973    -1.19162692    -0.05981643
 h     -3.20979027     0.44689031    -0.61655657
 h     -0.14882440     1.35507569     1.80153317
          17

 c      1.24424288    -0.43758195    -0.06991385
 c     -0.01354440    -1.00537742     0.16174829
 c     -0.95082744     0.01710472     0.06746969
 c     -0.89729046     1.31118114     1.03345182
 c     -0.30455897     1.10648562    -0.60846494
 c      1.08704224     0.90741635    -0.43429802
 h      0.01242248    -2.05111348     0.67595341
 h     -1.70152803     2.18811246     0.99734984
 h     -0.88975861     1.83080716    -1.09060962
 h      1.87931775     1.60371545    -0.71263665
 o      2.21375519    -1.20226774     0.38045006
 h      3.30380285    -0.83834098     0.23655749
 c     -2.42050494    -0.37936878    -0.60039292
 h     -2.26224236    -0.69875253    -1.70623151
 h     -2.81578021    -1.17627824    -0.06364631
 h     -3.19348142     0.44752988    -0.59821105
 h     -0.14923539     1.35975286     1.74948933
          17

 c      1.24317177    -0.45918293    -0.07884721
 c     -0.00918383    -1.00935498     0.16376476
 c     -0.96274576     0.01819289     0.06826724
 c     -0.89066642     1.32125732     1.03641845
 c     -0.31254774     1.12064922    -0.61120940
 c      1.08037343     0.90521430    -0.41693211
 h     -0.04209831    -2.05156233     0.67416692
 h     -1.71480791     2.20861869     0.96509574
 h     -0.93733066     1.85005559    -1.10136927
 h      1.84244800     1.56935337    -0.72464488
 o      2.22497947    -1.20208668     0.38069759
 h      3.29709541    -0.81488940     0.22856799
 c     -2.40866871    -0.37586971    -0.60708948
 h     -2.24067416    -0.72508352    -1.69110932
 h     -2.81584193    -1.17766792    -0.05696757
 h     -3.16774641     0.44384237    -0.57860003
 h     -0.13573912     1.36295334     1.71354636
          17

 c      1.24172331    -0.48105838    -0.08693491
 c     -0.00364712    -1.01502282     0.16757922
 c     -0.97884459     0.02025289     0.06755049
 c     -0.88660867     1.33160573     1.03533147
 c     -0.32050835     1.13575762    -0.61183547
 c      1.07319000     0.90231652    -0.40085166
 h     -0.10010484    -2.03571532     0.66385419
 h     -1.71258525     2.20563828     0.93926777
 h     -0.97985151     1.87275477    -1.11958228
 h      1.81543419     1.54403132    -0.73649742
 o      2.23975465    -1.20118291     0.38053373
 h      3.24730696    -0.80436564     0.22415663
 c     -2.39550261    -0.37146001    -0.61432311
 h     -2.22001299    -0.74599152    -1.66254674
 h     -2.82171928    -1.19121435    -0.04276023
 h     -3.13538118     0.43819230    -0.55968745
 h     -0.10152902     1.36577495     1.70100298
          17

 c      1.23998440    -0.50270520    -0.09401687
 c      0.00218185    -1.02177096     0.17294823
 c     -0.99816158     0.02323996     0.06532245
 c     -0.88476948     1.34202408     1.03045060
 c     -0.32886286     1.15178698    -0.61053597
 c      1.06488779     0.89819516    -0.38614732
 h     -0.15901559    -2.00806980     0.64700986
 h     -1.69476920     2.18077227     0.92171621
 h     -1.01046048     1.89263734    -1.14057163
 h      1.80486433     1.53305952    -0.74994722
 o      2.25751785    -1.19963403     0.37993182
 h      3.16245256    -0.80554859     0.22273955
 c     -2.38128183    -0.36715040    -0.62099032
 h     -2.20016110    -0.76173732    -1.62651021
 h     -2.82924555    -1.20837808    -0.02672594
 h     -3.10067583     0.43415717    -0.54317844
 h     -0.05238759     1.36852443     1.70756146
          17

 c      1.23807824    -0.52372562    -0.09990633
 c      0.00744923    -1.02866583     0.17947182
 c     -1.01959134     0.02705926     0.06166531
 c     -0.88381154     1.35203110     1.02268450
 c     -0.33786507     1.16856174    -0.60745227
 c      1.05547193     0.89283117    -0.37310610
 h     -0.21709984    -1.97681446     0.62735698
 h     -1.66501290     2.13952840     0.91335083
 h     -1.02458073     1.90586510    -1.16098608
 h      1.81031668     1.53572485    -0.76404080
 o      2.27670805    -1.19787915     0.37899430
 h      3.06601290    -0.81067045     0.22126272
 c     -2.36636016    -0.36378349    -0.62586342
 h     -2.18042312    -0.77409097    -1.59178092
 h     -2.83450821    -1.22128097    -0.01414408
 h     -3.06838301     0.43544750    -0.53046904
 h     -0.00232728     1.37117730     1.72237753
          17

 c      1.23614263    -0.54381644    -0.10441219
 c      0.01144076    -1.03463963     0.18666249
 c     -1.04194765     0.03162440     0.05675988
 c     -0.88206667     1.36074093     1.01294278
 c     -0.34755719     1.18575095    -0.60264331
 c      1.04547867     0.88663558    -0.36221274
 h     -0.27396787    -1.95223058     0.60954569
 h     -1.63202849     2.09241015     0.91395064
 h     -1.02034600     1.91118675    -1.17901099
 h      1.82527147     1.54621320    -0.77493911
 o      2.29396857    -1.19727030     0.37819105
 h      3.00979699    -0.79681758     0.21056109
 c     -2.35119174    -0.36178120    -0.62788928
 h     -2.15977642    -0.78579704    -1.56789511
 h     -2.83495354    -1.22480625    -0.00837328
 h     -3.04218056     0.44435490    -0.52279208
 h      0.03558061     1.37378147     1.73567055
          17

 c      1.23431555    -0.56269000    -0.10739090
 c      0.01356210    -1.03886933     0.19411182
 c     -1.06401346     0.03689324     0.05088689
 c     -0.87782568     1.36688261     1.00188980
 c     -0.35777082     1.20290035    -0.59607245
 c      1.03558287     0.88010123    -0.35395841
 h     -0.32998014    -1.94254666     0.59720988
 h     -1.61009686     2.05484169     0.92231756
 h     -0.99849122     1.90964015    -1.19437388
 h      1.84163169     1.55752665    -0.77808675
 o      2.30644734    -1.19929942     0.37808586
 h      3.03795044    -0.73899827     0.18020933
 c     -2.33636414    -0.36118229    -0.62652847
 h     -2.13759107    -0.79885643    -1.56115156
 h     -2.82954483    -1.21678704    -0.01069075
 h     -3.02342725     0.46051631    -0.52141995
 h      0.05314801     1.37640318     1.74138437
          17

 c      1.23276032    -0.58000253    -0.10878481
 c      0.01319648    -1.04116020     0.20165978
 c     -1.08458148     0.04287178     0.04441090
 c     -0.86981510     1.36934347     0.98988656
 c     -0.36813626     1.21945864    -0.58759792
 c      1.02630406     0.87355102    -0.34867815
 h     -0.38433625    -1.94935267     0.59099915
 h     -1.61348148     2.04105831     0.93745309
 h     -0.96213702     1.90429181    -1.20846624
 h      1.85305086     1.56428389    -0.77014450
 o      2.31661857    -1.20263492     0.37808642
 h      3.11044462    -0.65799102     0.13880192
 c     -2.32253807    -0.36183223    -0.62203421
 h     -2.11437472    -0.81267000    -1.57114257
 h     -2.81871073    -1.19775905    -0.02047277
 h     -3.01109212     0.48094701    -0.52761865
 h      0.04708526     1.37892528     1.73685625
          17

 c      1.23167726    -0.59539238    -0.10859621
 c      0.00967714    -1.04193845     0.20938298
 c     -1.10249910     0.04959295     0.03775185
 c     -0.85821680     1.36816279     0.97695998
 c     -0.37811417     1.23480498    -0.57699281
 c      1.01793968     0.86707614    -0.34649858
 h     -0.43391693    -1.96736359     0.58876060
 h     -1.64382967     2.05249212     0.95976935
 h     -0.91623429     1.89981334    -1.22435022
 h      1.85590731     1.56348479    -0.74960015
 o      2.32745986    -1.20533549     0.37732169
 h      3.17857585    -0.58480144     0.09972525
 c     -2.31033628    -0.36348397    -0.61540717
 h     -2.09171543    -0.82413597    -1.59141994
 h     -2.80443287    -1.17093840    -0.03525127
 h     -3.00274680     0.50127561    -0.54230488
 h      0.01851523     1.38091271     1.72233568
          17

 c      1.23121699    -0.60855223    -0.10685089
 c      0.00245818    -1.04185862     0.21741704
 c     -1.11673466     0.05708361     0.03134777
 c     -0.84488476     1.36460473     0.96292168
 c     -0.38711043     1.24834860    -0.56404610
 c      1.01060211     0.86055637    -0.34733830
 h     -0.47443358    -1.98855646     0.58756007
 h     -1.68763836     2.07685564     0.98967631
 h     -0.86616070     1.90119381    -1.24586971
 h      1.84923994     1.55441243    -0.71666876
 o      2.34015161    -1.20645440     0.37533906
 h      3.22132209    -0.53462728     0.06978645
 c     -2.30024533    -0.36574253    -0.60806437
 h     -2.07149479    -0.82959036    -1.61344242
 h     -2.79039672    -1.14229307    -0.05071988
 h     -2.99576751     0.51721308    -0.56571002
 h     -0.02689764     1.38164117     1.70128344
          17

 c      1.23138948    -0.61926432    -0.10358012
 c     -0.00868508    -1.04144253     0.22581103
 c     -1.12646798     0.06532379     0.02561051
 c     -0.83233216     1.36016286     0.94746902
 c     -0.39466651     1.25973809    -0.54878862
 c      1.00425253     0.85367663    -0.35091557
 h     -0.50233437    -2.00603382     0.58528546
 h     -1.72834770     2.09968636     1.02572951
 h     -0.81561970     1.91129249    -1.27525498
 h      1.83465936     1.53853390    -0.67305750
 o      2.35493176    -1.20564061     0.37194550
 h      3.23216425    -0.51303874     0.05168039
 c     -2.29255512    -0.36804273    -0.60147703
 h     -2.05520574    -0.82652685    -1.62996057
 h     -2.78164719    -1.11979835    -0.06128590
 h     -2.98816507     0.52555401    -0.59728393
 h     -0.07869581     1.38029226     1.68119891
          17

 c      1.23202879    -0.62740405    -0.09881843
 c     -0.02356786    -1.04093704     0.23448442
 c     -1.13118989     0.07419523     0.02087737
 c     -0.82287232     1.35594868     0.93022910
 c     -0.40055768     1.26903560    -0.53173838
 c      0.99870853     0.84593977    -0.35676756
 h     -0.51585973    -2.01558103     0.58110679
 h     -1.75464259     2.11132283     1.06497274
 h     -0.76552448     1.92883107    -1.31057877
 h      1.81637643     1.51949827    -0.62165354
 o      2.37165328    -1.20280437     0.36706692
 h      3.21049658    -0.52130543     0.04625443
 c     -2.28740366    -0.36984234    -0.59683531
 h     -2.04369877    -0.81420401    -1.63640827
 h     -2.78285071    -1.11060007    -0.06203318
 h     -2.97900009     0.52466043    -0.63582238
 h     -0.12331980     1.37617253     1.67310527
          17

 c      1.23281480    -0.63293519    -0.09261009
 c     -0.04161815    -1.04030428     0.24323966
 c     -1.13078551     0.08343050     0.01736575
 c     -0.81801967     1.35267922     0.91117936
 c     -0.40468032     1.27665334    -0.51391992
 c      0.99367775     0.83672424    -0.36431031
 h     -0.51528463    -2.01589483     0.57537572
 h     -1.76109462     2.10707119     1.10393735
 h     -0.71517754     1.94909284    -1.34590204
 h      1.80074388     1.50272604    -0.56588038
 o      2.38989061    -1.19805819     0.36072743
 h      3.16001734    -0.55730201     0.05285077
 c     -2.28493236    -0.37096353    -0.59472516
 h     -2.03714420    -0.79360554    -1.63116559
 h     -2.79542814    -1.11677271    -0.05165360
 h     -2.96854113     0.51464562    -0.67969611
 h     -0.15044724     1.36870949     1.68611342
          17

 c      1.23333646    -0.63590605    -0.08501845
 c     -0.06195568    -1.03924544     0.25178848
 c     -1.12557731     0.09258721     0.01514218
 c     -0.81801855     1.35081571     0.89134783
 c     -0.40686901     1.28311415    -0.49663933
 c      0.98892103     0.82546230    -0.37295024
 h     -0.50284774    -2.00857848     0.56945860
 h     -1.74666367     2.08573699     1.13925507
 h     -0.66421954     1.96657800    -1.37410494
 h      1.79416757     1.49365175    -0.50858418
 o      2.40868814    -1.19192684     0.35315627
 h      3.09268437    -0.61206436     0.06758124
 c     -2.28534968    -0.37171147    -0.59499049
 h     -2.03498745    -0.76730371    -1.61563334
 h     -2.81631825    -1.13382553    -0.03352376
 h     -2.95826131     0.49737876    -0.72708343
 h     -0.16005131     1.35730600     1.71893444
          17

 c      1.23317466    -0.63644801    -0.07613158
 c     -0.08349384    -1.03724001     0.25978342
 c     -1.11630760     0.10107567     0.01412249
 c     -0.82209712     1.35059290     0.87276259
 c     -0.40682244     1.28885673    -0.48122507
 c      0.98454167     0.81192996    -0.38218113
 h     -0.48246406    -1.99804894     0.56557440
 h     -1.71382359     2.04885184     1.16811209
 h     -0.61345548     1.97711816    -1.38962199
 h      1.79943749     1.49463288    -0.45120746
 o      2.42588662    -1.18593220     0.34509181
 h      3.03932332    -0.66044475     0.07849069
 c     -2.28878836    -0.37259869    -0.59688344
 h     -2.03584477    -0.73935459    -1.59435076
 h     -2.83997544    -1.15386124    -0.01356137
 h     -2.95062523     0.47623877    -0.77616485
 h     -0.16029085     1.34158864     1.75982545
          17

 c      1.23200014    -0.63474385    -0.06607616
 c     -0.10508197    -1.03365004     0.26687155
 c     -1.10405067     0.10824454     0.01409860
 c     -0.82909162     1.35193565     0.85756253
 c     -0.40414802     1.29415695    -0.46881912
 c      0.98113211     0.79642229    -0.39157069
 h     -0.45896993    -1.99069702     0.56642143
 h     -1.66888953     2.00093376     1.18898635
 h     -0.56466414     1.97862567    -1.38966047
 h      1.81357986     1.50304010    -0.39431892
 o      2.43813150    -1.18266563     0.33787136
 h      3.04950562    -0.66030115     0.06429156
 c     -2.29516824    -0.37399949    -0.59933899
 h     -2.03749323    -0.71494186    -1.57462325
 h     -2.86117711    -1.16959694     0.00259774
 h     -2.94849164     0.45538916    -0.82524361
 h     -0.15972051     1.32176441     1.79516363
          17

 c      1.22965161    -0.63097584    -0.05503692
 c     -0.12569113    -1.02796436     0.27278573
 c     -1.09007384     0.11350311     0.01477865
 c     -0.83763586     1.35434212     0.84722697
 c     -0.39845687     1.29910677    -0.46018676
 c      0.97954487     0.77962300    -0.40068403
 h     -0.43671023    -1.99231617     0.57432757
 h     -1.62333271     1.95048412     1.20292129
 h     -0.52017690     1.97116623    -1.37448467
 h      1.82992049     1.51282848    -0.33889865
 o      2.44519313    -1.18217662     0.33160766
 h      3.12336345    -0.61053816     0.02365203
 c     -2.30421142    -0.37600371    -0.60130605
 h     -2.03732723    -0.69931668    -1.56447775
 h     -2.87644550    -1.17628286     0.01105350
 h     -2.95408099     0.43848476    -0.87271331
 h     -0.16348976     1.29856848     1.81533172
          17

 c      1.22615258    -0.62532723    -0.04324655
 c     -0.14455116    -1.02013161     0.27745315
 c     -1.07569185     0.11644091     0.01582349
 c     -0.84608006     1.35686443     0.84224498
 c     -0.38946433     1.30358751    -0.45554177
 c      0.98054233     0.76233638    -0.40906577
 h     -0.41815578    -2.00442405     0.59011270
 h     -1.59410242     1.91008273     1.21466576
 h     -0.48254437     1.95701689    -1.34758806
 h      1.84192831     1.51770305    -0.28678979
 o      2.45005752    -1.18190640     0.32502013
 h      3.21030996    -0.55220123    -0.02210293
 c     -2.31550663    -0.37845422    -0.60217980
 h     -2.03353123    -0.69606051    -1.56857868
 h     -2.88431423    -1.17200706     0.01002170
 h     -2.96788723     0.42729128    -0.91684983
 h     -0.17352232     1.27300685     1.81559143
          17

 c      1.22167307    -0.61803703    -0.03094344
 c     -0.16114183    -1.01070495     0.28104006
 c     -1.06214987     0.11690231     0.01686936
 c     -0.85287530     1.35850779     0.84228230
 c     -0.37706276     1.30723037    -0.45445387
 c      0.98461854     0.74531673    -0.41628585
 h     -0.40378979    -2.02269588     0.61256443
 h     -1.59773187     1.89170848     1.23063012
 h     -0.45427452     1.94083865    -1.31591658
 h      1.84549451     1.51312412    -0.24026697
 o      2.45454204    -1.18034140     0.31733686
 h      3.27845362    -0.50985072    -0.05951249
 c     -2.32851606    -0.38103798    -0.60213124
 h     -2.02629116    -0.70580821    -1.58494506
 h     -2.88529955    -1.15761737    -0.00006114
 h     -2.98828198     0.42116764    -0.95564661
 h     -0.18948971     1.24613848     1.79529620
          17

 c      1.21648096    -0.60943344    -0.01834283
 c     -0.17508842    -1.00063338     0.28388666
 c     -1.05054564     0.11499120     0.01753843
 c     -0.85763457     1.35905176     0.84683268
 c     -0.36134546     1.30943038    -0.45592898
 c      0.99196887     0.72921721    -0.42199849
 h     -0.39319841    -2.03935305     0.63907017
 h     -1.63743461     1.89738594     1.25195864
 h     -0.43758401     1.92933559    -1.28928727
 h      1.83940756     1.49689677    -0.20144880
 o      2.45925584    -1.17697035     0.30831944
 h      3.31527284    -0.49197266    -0.08351924
 c     -2.34255969    -0.38332206    -0.60202017
 h     -2.01779698    -0.72657084    -1.60614725
 h     -2.88194217    -1.13676680    -0.01640334
 h     -3.01214160     0.41779432    -0.98697427
 h     -0.20921136     1.21887966     1.75755125
          17

 c      1.21090188    -0.59993648    -0.00562614
 c     -0.18607881    -0.99091996     0.28639773
 c     -1.04178293     0.11103208     0.01745608
 c     -0.86146701     1.35920760     0.85544346
 c     -0.34260088     1.30953251    -0.45875516
 c      1.00250318     0.71458214    -0.42598589
 h     -0.38603802    -2.04692455     0.66673433
 h     -1.69986335     1.91780197     1.27217428
 h     -0.43408081     1.92908553    -1.27725393
 h      1.82519514     1.46923596    -0.17186665
 o      2.46429298    -1.17169806     0.29796512
 h      3.31669768    -0.50036265    -0.09271545
 c     -2.35683921    -0.38475905    -0.60299865
 h     -2.01108881    -0.75510272    -1.62355873
 h     -2.87870092    -1.11577169    -0.03393503
 h     -3.03599863     0.41450190    -1.00902632
 h     -0.22830535     1.19171645     1.70983539
          17

 c      1.20528701    -0.59004769     0.00706202
 c     -0.19385050    -0.98238786     0.28896112
 c     -1.03653860     0.10551245     0.01628258
 c     -0.86606635     1.35990508     0.86718953
 c     -0.32132027     1.30720981    -0.46206544
 c      1.01585075     0.70182157    -0.42818754
 h     -0.38230849    -2.04055207     0.69317085
 h     -1.76684752     1.94119959     1.28368354
 h     -0.44423686     1.94237434    -1.28343959
 h      1.80707535     1.43290571    -0.15210811
 o      2.46950267    -1.16463249     0.28639531
 h      3.28287092    -0.53360297    -0.08754087
 c     -2.37053799    -0.38479626    -0.60610891
 h     -2.00890688    -0.78805916    -1.63060734
 h     -2.88094060    -1.10220456    -0.04639090
 h     -3.05703268     0.40937888    -1.02076816
 h     -0.23967666     1.16425363     1.66451974
          17

 c      1.19998811    -0.58033493     0.01961531
 c     -0.19821555    -0.97556967     0.29189773
 c     -1.03523161     0.09901253     0.01374332
 c     -0.87287195     1.36180613     0.88060709
 c     -0.29822210     1.30270204    -0.46567354
 c      1.03136148     0.69115812    -0.42871909
 h     -0.38226023    -2.01870137     0.71688784
 h     -1.82427376     1.95919505     1.28234747
 h     -0.46666386     1.96480918    -1.30262840
 h      1.79201370     1.39342635    -0.14148808
 o      2.47441682    -1.15613686     0.27389002
 h      3.21929315    -0.58622259    -0.07086031
 c     -2.38302874    -0.38317409    -0.61193565
 h     -2.01311664    -0.82256469    -1.62387640
 h     -2.89241727    -1.10134007    -0.04905974
 h     -3.07365029     0.40188075    -1.02221485
 h     -0.23503859     1.13515991     1.63592604
          17

 c      1.19533952    -0.57140844     0.03196593
 c     -0.19909075    -0.97064471     0.29541999
 c     -1.03799431     0.09213212     0.00964635
 c     -0.88248280     1.36512959     0.89448347
 c     -0.27423092     1.29661646    -0.46983027
 c      1.04816343     0.68261129    -0.42786175
 h     -0.38628402    -1.98324707     0.73753214
 h     -1.86355779     1.96726197     1.26740693
 h     -0.49793549     1.98800701    -1.32462973
 h      1.78910768     1.35859620    -0.13802098
 o      2.47778172    -1.14717164     0.26110009
 h      3.14423839    -0.64318143    -0.05140875
 c     -2.39407468    -0.38022602    -0.62035720
 h     -2.02454002    -0.85647015    -1.60309915
 h     -2.91273316    -1.11248794    -0.04165855
 h     -3.08573359     0.39302880    -1.01451895
 h     -0.21085132     1.10392366     1.63190154
          17

 c      1.19164209    -0.56386977     0.04407803
 c     -0.19651936    -0.96739475     0.29959275
 c     -1.04465664     0.08542788     0.00389369
 c     -0.89432921     1.36953422     0.90846968
 c     -0.25037328     1.28956713    -0.47479184
 c      1.06538558     0.67614361    -0.42597177
 h     -0.39490155    -1.93942285     0.75614981
 h     -1.88078202     1.96384992     1.24024438
 h     -0.53341579     2.00401669    -1.33999572
 h      1.80688921     1.33597470    -0.13934371
 o      2.47681828    -1.13984319     0.24941016
 h      3.10066172    -0.67123760    -0.04958262
 c     -2.40379786    -0.37680589    -0.63058594
 h     -2.04292116    -0.88860426    -1.57095405
 h     -2.93765231    -1.12936607    -0.02815438
 h     -3.09462166     0.38525063    -0.99985480
 h     -0.17349226     1.07333693     1.64833805
          17

 c      1.18913608    -0.55822518     0.05592792
 c     -0.19068109    -0.96522551     0.30431791
 c     -1.05475806     0.07937913    -0.00350837
 c     -0.90706639     1.37423589     0.92268245
 c     -0.22765360     1.28198851    -0.48061719
 c      1.08253194     0.67196673    -0.42331236
 h     -0.40879508    -1.89524863     0.77529104
 h     -1.87618048     1.94991965     1.20363790
 h     -0.56837049     2.00760247    -1.34266479
 h      1.84858518     1.32854693    -0.14458196
 o      2.46908790    -1.13604844     0.24012991
 h      3.12730888    -0.64100949    -0.08448089
 c     -2.41246986    -0.37386300    -0.64146233
 h     -2.06693666    -0.91911772    -1.53285504
 h     -2.96186829    -1.14405293    -0.01382739
 h     -3.10268797     0.38175245    -0.98103313
 h     -0.13541990     1.04865632     1.67479385
          17

 c      1.18797165    -0.55478763     0.06747666
 c     -0.18190288    -0.96335377     0.30939344
 c     -1.06758923     0.07437619    -0.01244737
 c     -0.91915556     1.37824217     0.93708556
 c     -0.20695876     1.27411444    -0.48716862
 c      1.09968008     0.67066926    -0.41995961
 h     -0.42862061    -1.85941468     0.79835190
 h     -1.85460525     1.92917024     1.16153032
 h     -0.59872894     1.99655568    -1.33009876
 h      1.90941557     1.33263550    -0.15522439
 o      2.45695597    -1.13422861     0.23233444
 h      3.18875803    -0.57914312    -0.13950389
 c     -2.42038468    -0.37203976    -0.65176902
 h     -2.09438717    -0.94967712    -1.49633143
 h     -2.98123574    -1.15026369    -0.00277307
 h     -3.11233699     0.38533158    -0.96085204
 h     -0.10801596     1.03467335     1.70210713
          17

 c      1.18822970    -0.55362293     0.07865044
 c     -0.17068927    -0.96118611     0.31468126
 c     -1.08225217     0.07071258    -0.02271292
 c     -0.92903351     1.38044675     0.95131976
 c     -0.18898492     1.26599785    -0.49415822
 c      1.11726452     0.67292527    -0.41587893
 h     -0.45425071    -1.83736964     0.82765230
 h     -1.82653807     1.90860221     1.11875761
 h     -0.62154131     1.97147486    -1.30284832
 h      1.97935876     1.34084032    -0.17372988
 o      2.44346803    -1.13241190     0.22473033
 h      3.24033591    -0.51972184    -0.19216528
 c     -2.42785342    -0.37150872    -0.66050350
 h     -2.12285543    -0.98285981    -1.46926430
 h     -2.99345926    -1.14442017     0.00296091
 h     -3.12466797     0.39696344    -0.94143968
 h     -0.09859105     1.03423783     1.72474216
          17

 c      1.18993801    -0.55453309     0.08932293
 c     -0.15776814    -0.95863017     0.32028051
 c     -1.09773068     0.06857852    -0.03401114
 c     -0.93518719     1.37970869     0.96483966
 c     -0.17416351     1.25750601    -0.50115726
 c      1.13569360     0.67912053    -0.41104104
 h     -0.48372196    -1.82830387     0.86239753
 h     -1.80710061     1.89792784     1.07998279
 h     -0.63546050     1.93577176    -1.26443584
 h      2.04799174     1.34630774    -0.20172129
 o      2.43014109    -1.12980989     0.21675552
 h      3.26252420    -0.47844130    -0.23172130
 c     -2.43517901    -0.37207564    -0.66713887
 h     -2.15080596    -1.02026109    -1.45693355
 h     -2.99800628    -1.12556388     0.00334939
 h     -3.13870992     0.41506876    -0.92401675
 h     -0.11042221     1.04820620     1.74026376
          17

 c      1.19305709    -0.55706379     0.09930816
 c     -0.14406089    -0.95602888     0.32651646
 c     -1.11296211     0.06805062    -0.04598176
 c     -0.93674566     1.37522828     0.97711245
 c     -0.16258156     1.24829067    -0.50756380
 c      1.15512574     0.68920633    -0.40546191
 h     -0.51311191    -1.82637486     0.89876228
 h     -1.80860544     1.90523473     1.04778301
 h     -0.64141635     1.89595189    -1.22155060
 h      2.10729020     1.34476332    -0.23938027
 o      2.41768570    -1.12628084     0.20825925
 h      3.24942559    -0.46100647    -0.25411819
 c     -2.44256130    -0.37342527    -0.67177188
 h     -2.17830233    -1.06039331    -1.45972125
 h     -2.99595251    -1.09512306     0.00022330
 h     -3.15189162     0.43610595    -0.90916983
 h     -0.14303869     1.07561731     1.74883498
          17

 c      1.19744807    -0.56054911     0.10837657
 c     -0.13053687    -0.95384173     0.33376082
 c     -1.12690626     0.06908994    -0.05821761
 c     -0.93438832     1.36710325     0.98760781
 c     -0.15394140     1.23779671    -0.51260316
 c      1.17542154     0.70274130    -0.39919426
 h     -0.53774147    -1.82468164     0.93197864
 h     -1.83004341     1.93059721     1.02207688
 h     -0.64304865     1.86145594    -1.18370379
 h      2.15231834     1.33466121    -0.28570447
 o      2.40651582    -1.12195922     0.19926029
 h      3.20081536    -0.46902308    -0.25816944
 c     -2.45002235    -0.37525828    -0.67502935
 h     -2.20654580    -1.09861250    -1.47362778
 h     -2.98994396    -1.05680227    -0.00280050
 h     -3.16127689     0.45599929    -0.89726713
 h     -0.19170478     1.11362481     1.75372096
          17

 c      1.20283533    -0.56419577     0.11629299
 c     -0.11804681    -0.95240068     0.34227168
 c     -1.13861054     0.07155702    -0.07028583
 c     -0.93027365     1.35630905     0.99551502
 c     -0.14769302     1.22545405    -0.51551475
 c      1.19616848     0.71898935    -0.39231551
 h     -0.55357901    -1.81816609     0.95824596
 h     -1.85828004     1.96615693     1.00196839
 h     -0.64543758     1.84240694    -1.16061712
 h      2.18121167     1.31680012    -0.33895542
 o      2.39684754    -1.11717972     0.18989851
 h      3.12068363    -0.50109798    -0.24487821
 c     -2.45740518    -0.37725705    -0.67780485
 h     -2.23679930    -1.12920170    -1.49283617
 h     -2.98401055    -1.01621657    -0.00054708
 h     -3.16464483     0.47142578    -0.88870321
 h     -0.24670770     1.15756844     1.76252389
          17

 c      1.20878229    -0.56719063     0.12286575
 c     -0.10721266    -0.95182383     0.35212941
 c     -1.14726910     0.07523322    -0.08175478
 c     -0.92692871     1.34405714     0.99967650
 c     -0.14341167     1.21111187    -0.51597859
 c      1.21671225     0.73700662    -0.38491809
 h     -0.55803834    -1.80452774     0.97553936
 h     -1.87905324     2.00233720     0.98696511
 h     -0.65109610     1.84451090    -1.15690348
 h      2.19523270     1.29399165    -0.39709578
 o      2.38844620    -1.11266522     0.18057620
 h      3.02116633    -0.54953068    -0.21985514
 c     -2.46445065    -0.37908759    -0.68096427
 h     -2.26970639    -1.14751740    -1.51194551
 h     -2.98258570    -0.97946118     0.01255539
 h     -3.16103653     0.48052967    -0.88395715
 h     -0.29516659     1.20223963     1.78665158
          17

 c      1.21469821    -0.56880262     0.12799227
 c     -0.09837603    -0.95199984     0.36322403
 c     -1.15227574     0.07983404    -0.09222874
 c     -0.92607344     1.33122848     0.99923043
 c     -0.14108804     1.19534897    -0.51438940
 c      1.23617777     0.75571824    -0.37709404
 h     -0.55028660    -1.78422163     0.98379390
 h     -1.88333265     2.03193534     0.97665947
 h     -0.65682565     1.86530449    -1.16881959
 h      2.19887445     1.27070900    -0.45826985
 o      2.37995263    -1.11011458     0.17239297
 h      2.93292204    -0.59056398    -0.20040603
 c     -2.47095826    -0.38056059    -0.68503377
 h     -2.30516706    -1.15102172    -1.52702187
 h     -2.98839608    -0.95042658     0.03977965
 h     -3.15088857     0.48317487    -0.88356104
 h     -0.32834934     1.24449270     1.83431144
          17

 c      1.21990551    -0.56842302     0.13167138
 c     -0.09159281    -0.95257630     0.37524981
 c     -1.15326882     0.08501294    -0.10137960
 c     -0.92800808     1.31826819     0.99451196
 c     -0.14093508     1.17925980    -0.51159427
 c      1.25352263     0.77402661    -0.36890835
 h     -0.53140489    -1.76039674     0.98501194
 h     -1.86763513     2.05074676     0.97030149
 h     -0.65603755     1.89651297    -1.18751425
 h      2.19912263     1.25227984    -0.52131179
 o      2.36891782    -1.11234178     0.16726630
 h      2.90417629    -0.58227128    -0.21740327
 c     -2.47692675    -0.38177339    -0.68994724
 h     -2.34243954    -1.13954304    -1.53599072
 h     -3.00061804    -0.92882060     0.07938538
 h     -3.13593426     0.48092129    -0.88803177
 h     -0.34846393     1.28391414     1.90068784
          17

 c      1.22378395    -0.56552191     0.13395528
 c     -0.08667611    -0.95295454     0.38770935
 c     -1.15015860     0.09036391    -0.10896014
 c     -0.93208359     1.30544185     0.98687685
 c     -0.14301812     1.16402293    -0.50844783
 c      1.26771506     0.79099143    -0.36038730
 h     -0.50442817    -1.73883200     0.98333057
 h     -1.83272422     2.05714355     0.96676361
 h     -0.64320086     1.92906502    -1.20433231
 h      2.20270228     1.24324321    -0.58586499
 o      2.35593600    -1.11950421     0.16519597
 h      2.93478075    -0.52547792    -0.27137217
 c     -2.48251263    -0.38299577    -0.69505699
 h     -2.38027025    -1.11533868    -1.53890812
 h     -3.01542871    -0.91115848     0.12488432
 h     -3.11888672     0.47673458    -0.89776175
 h     -0.36431648     1.32017380     1.97020745
          17

 c      1.22595464    -0.55966709     0.13490815
 c     -0.08327354    -0.95236439     0.39996947
 c     -1.14312929     0.09543057    -0.11479920
 c     -0.93744443     1.29295467     0.97777297
 c     -0.14710634     1.15065647    -0.50559130
 c      1.27808562     0.80601492    -0.35157875
 h     -0.47379071    -1.72712351     0.98443014
 h     -1.78286609     2.05202447     0.96467024
 h     -0.61581360     1.95591765    -1.21331995
 h      2.21204373     1.24535759    -0.65151923
 o      2.34424712    -1.12901566     0.16414456
 h      2.98074131    -0.46493345    -0.33027380
 c     -2.48787276    -0.38438838    -0.69938510
 h     -2.41705706    -1.08308595    -1.53820889
 h     -3.02833644    -0.89345667     0.16810274
 h     -3.10278716     0.47428464    -0.91284831
 h     -0.38321269     1.35154754     2.02725442
          17

 c      1.22636926    -0.55064836     0.13462610
 c     -0.08101093    -0.95011095     0.41144175
 c     -1.13261550     0.09972728    -0.11879064
 c     -0.94323817     1.28083046     0.96825088
 c     -0.15270605     1.13995132    -0.50342250
 c      1.28456041     0.81888329    -0.34266463
 h     -0.44359037    -1.73191935     0.99336596
 h     -1.72583234     2.03940158     0.96250862
 h     -0.57423788     1.97268341    -1.21142734
 h      2.22362967     1.25700163    -0.71642375
 o      2.33567318    -1.13933301     0.16285370
 h      3.01657715    -0.42727636    -0.37446445
 c     -2.49308207    -0.38580376    -0.70189913
 h     -2.45111552    -1.04940555    -1.53852587
 h     -3.03598537    -0.87300175     0.20202680
 h     -3.09002321     0.47676135    -0.93286696
 h     -0.40846716     1.37562618     2.06162674
          17

 c      1.22527987    -0.53854733     0.13325478
 c     -0.07967865    -0.94594597     0.42185677
 c     -1.11925534     0.10277135    -0.12088561
 c     -0.94856129     1.26879153     0.95894520
 c     -0.15913299     1.13245375    -0.50211392
 c      1.28749151     0.82964996    -0.33398765
 h     -0.41539064    -1.75468378     1.01134406
 h     -1.67270333     2.02693812     0.95873318
 h     -0.52105523     1.97764652    -1.19817792
 h      2.23059552     1.27458556    -0.77698924
 o      2.33074070    -1.14983580     0.16082836
 h      3.03311615    -0.42191862    -0.39663947
 c     -2.49814934    -0.38679248    -0.70177040
 h     -2.48103825    -1.02123917    -1.54520868
 h     -3.03674556    -0.84874121     0.22211148
 h     -3.08141237     0.48558524    -0.95666545
 h     -0.44030429     1.39012123     2.06848803
          17

 c      1.22315016    -0.52372821     0.13098793
 c     -0.07925617    -0.94022817     0.43136688
 c     -1.10382660     0.10412203    -0.12109025
 c     -0.95258243     1.25636685     0.95016052
 c     -0.16557435     1.12842001    -0.50161001
 c      1.28734190     0.83848830    -0.32596465
 h     -0.38788332    -1.78993941     1.03456886
 h     -1.63545098     2.02433203     0.95188327
 h     -0.46058518     1.97203858    -1.17561969
 h      2.22651099     1.29439716    -0.82895292
 o      2.32934716    -1.16020613     0.15789335
 h      3.02777078    -0.45101591    -0.39476900
 c     -2.50303916    -0.38680533    -0.69868109
 h     -2.50593307    -1.00314765    -1.56123424
 h     -3.03071385    -0.82110590     0.22669361
 h     -3.07595359     0.49982259    -0.98233142
 h     -0.47692417     1.39318952     2.04719637
          17

 c      1.22054398    -0.50679716     0.12806201
 c     -0.07973442    -0.93367284     0.44034062
 c     -1.08717462     0.10342029    -0.11947301
 c     -0.95498876     1.24336148     0.94189130
 c     -0.17115914     1.12773465    -0.50160023
 c      1.28450519     0.84560941    -0.31898784
 h     -0.35883970    -1.82829343     1.05672241
 h     -1.62136382     2.03758505     0.94069208
 h     -0.39844736     1.96061813    -1.14854816
 h      2.20741367     1.31360776    -0.86857535
 o      2.33103604    -1.17024224     0.15404243
 h      3.00134488    -0.51298256    -0.36962379
 c     -2.50764805    -0.38541542    -0.69306168
 h     -2.52531877    -0.99545068    -1.58456816
 h     -3.01970873    -0.79184780     0.21731529
 h     -3.07142669     0.51674152    -1.00743810
 h     -0.51490986     1.38364285     2.00103400
          17

 c      1.21803033    -0.48855772     0.12475247
 c     -0.08095162    -0.92698857     0.44909624
 c     -1.07014309     0.10042623    -0.11617642
 c     -0.95635356     1.23029203     0.93371826
 c     -0.17507482     1.12987237    -0.50152808
 c      1.27926230     0.85123488    -0.31336425
 h     -0.32692456    -1.86074287     1.07215717
 h     -1.62893256     2.06344623     0.92430530
 h     -0.34074726     1.95170595    -1.12430236
 h      2.17225346     1.33055351    -0.89335700
 o      2.33494989    -1.17998864     0.14952542
 h      2.95979624    -0.60099065    -0.32609624
 c     -2.51174389    -0.38235437    -0.68603618
 h     -2.53888269    -0.99507121    -1.60884083
 h     -3.00737188    -0.76398926     0.19912547
 h     -3.06536260     0.53304316    -1.02948555
 h     -0.54905638     1.36133705     1.93829178
          17

 c      1.21613517    -0.46995245     0.12135944
 c     -0.08255691    -0.92068482     0.45778132
 c     -1.05352034     0.09504994    -0.11142477
 c     -0.95794090     1.21814900     0.92461488
 c     -0.17673889     1.13408010    -0.50075775
 c      1.27177986     0.85557913    -0.30927608
 h     -0.29216526    -1.88098875     1.07741236
 h     -1.65053214     2.09160121     0.90272758
 h     -0.29265980     1.95475407    -1.11073855
 h      2.12283552     1.34482557    -0.90245510
 o      2.33938009    -1.19019611     0.14521818
 h      2.92203983    -0.69624847    -0.27896609
 c     -2.51492365    -0.37742313    -0.67909267
 h     -2.54641312    -0.99795275    -1.62659258
 h     -2.99897618    -0.74156587     0.18064114
 h     -3.05582333     0.54601208    -1.04634803
 h     -0.57198449     1.32768254     1.87411198
          17

 c      1.21534763    -0.45197082     0.11816812
 c     -0.08405464    -0.91503273     0.46637025
 c     -1.03800648     0.08736099    -0.10552548
 c     -0.96118626     1.20784980     0.91303981
 c     -0.17593660     1.13984583    -0.49893345
 c      1.26208657     0.85882110    -0.30673952
 h     -0.25567770    -1.88600271     1.07140700
 h     -1.67780339     2.11125574     0.87707225
 h     -0.25718359     1.97474120    -1.11206433
 h      2.06380165     1.35749198    -0.89707551
 o      2.34118006    -1.20273604     0.14302071
 h      2.92966747    -0.76230794    -0.25895493
 c     -2.51668996    -0.37049293    -0.67360828
 h     -2.54785375    -1.00084190    -1.63206027
 h     -3.00003548    -0.72852071     0.17123424
 h     -3.04181304     0.55425549    -1.05661586
 h     -0.57487912     1.28543190     1.82919338
          17

 c      1.21611612    -0.43553933     0.11540265
 c     -0.08487453    -0.91006455     0.47469106
 c     -1.02419818     0.07757047    -0.09887070
 c     -0.96707619     1.20007764     0.89797934
 c     -0.17281466     1.14724070    -0.49623108
 c      1.25003324     0.86107858    -0.30556696
 h     -0.21928095    -1.87608264     1.05527939
 h     -1.70440831     2.11484937     0.84927746
 h     -0.23526696     2.00817434    -1.12611497
 h      2.00258750     1.37141360    -0.88080480
 o      2.33829592    -1.21837651     0.14397996
 h      3.00767652    -0.78155994    -0.28268579
 c     -2.51668175    -0.36165915    -0.67028680
 h     -2.54333195    -1.00193169    -1.62236764
 h     -3.01338013    -0.72657899     0.17586882
 h     -3.02342562     0.55808519    -1.05982323
 h     -0.55214125     1.23691813     1.81795858
          17

 c      1.21876053    -0.42146503     0.11322962
 c     -0.08443078    -0.90555377     0.48243318
 c     -1.01258294     0.06601117    -0.09192796
 c     -0.97556864     1.19529411     0.88023922
 c     -0.16779247     1.15669411    -0.49319604
 c      1.23536529     0.86240348    -0.30539691
 h     -0.18516946    -1.85505818     1.03231745
 h     -1.72655310     2.09865595     0.82154800
 h     -0.22673155     2.04578167    -1.14644460
 h      1.94859472     1.39113850    -0.85922601
 o      2.33308323    -1.23494046     0.14631228
 h      3.11308436    -0.78482441    -0.32153427
 c     -2.51486030    -0.35136708    -0.66882545
 h     -2.53315194    -1.00095357    -1.59772841
 h     -3.03698126    -0.73376206     0.19144931
 h     -3.00182994     0.55962012    -1.05655703
 h     -0.50782714     1.18334080     1.83390377
          17

 c      1.22340930    -0.41045297     0.11179356
 c     -0.08215621    -0.90100752     0.48914949
 c     -1.00353420     0.05313741    -0.08518832
 c     -0.98574895     1.19354130     0.86184929
 c     -0.16151250     1.16853899    -0.49039921
 c      1.21801552     0.86286781    -0.30587969
 h     -0.15557962    -1.83041679     1.00781593
 h     -1.74299474     2.06257375     0.79591798
 h     -0.23073756     2.07809461    -1.16629415
 h      1.91040275     1.42132263    -0.83776375
 o      2.32791726    -1.25077549     0.14848955
 h      3.20458535    -0.79530739    -0.35104350
 c     -2.51142127    -0.34030232    -0.66815349
 h     -2.51779051    -0.99917751    -1.56130261
 h     -3.06523268    -0.74540225     0.20943856
 h     -2.97906074     0.56249065    -1.04837789
 h     -0.45380481     1.12700891     1.85656903
          17

 c      1.23001975    -0.40309071     0.11121645
 c     -0.07755358    -0.89576937     0.49432794
 c     -0.99731365     0.03952339    -0.07909388
 c     -0.99643854     1.19433332     0.84459013
 c     -0.15482016     1.18279777    -0.48824229
 c      1.19848802     0.86278520    -0.30694953
 h     -0.13236326    -1.81210979     0.98817291
 h     -1.75530449     2.01016365     0.77403486
 h     -0.24590452     2.09856362    -1.18076396
 h      1.89152201     1.46341733    -0.81829526
 o      2.32382636    -1.26524634     0.14991961
 h      3.26375099    -0.82028561    -0.36181898
 c     -2.50658088    -0.32912069    -0.66695620
 h     -2.49789309    -0.99932825    -1.51877658
 h     -3.09205477    -0.75644704     0.22128917
 h     -2.95748665     0.57086016    -1.03744755
 h     -0.40220016     1.07205025     1.86832146
          17

 c      1.23842843    -0.39977649     0.11156636
 c     -0.07025634    -0.88935641     0.49758889
 c     -0.99407912     0.02583478    -0.07398725
 c     -1.00645150     1.19672576     0.82949429
 c     -0.14871740     1.19920108    -0.48692505
 c      1.17798659     0.86281708    -0.30888773
 h     -0.11657477    -1.80852556     0.97855724
 h     -1.76843559     1.94881095     0.75702465
 h     -0.27047706     2.10412818    -1.18726119
 h      1.88865568     1.51350292    -0.79805978
 o      2.32116550    -1.27814752     0.15044105
 h      3.28392957    -0.86052650    -0.35139267
 c     -2.50049145    -0.31822700    -0.66408958
 h     -2.47424217    -1.00498546    -1.47720916
 h     -3.11286400    -0.76294752     0.22151170
 h     -2.93893057     0.58769575    -1.02585227
 h     -0.36168654     1.02308224     1.85983272
          17

 c      1.24838900    -0.40062920     0.11282125
 c     -0.06006845    -0.88190007     0.49891138
 c     -0.99388547     0.01276885    -0.07009328
 c     -1.01460226     1.19948630     0.81700742
 c     -0.14426857     1.21726371    -0.48646509
 c      1.15811359     0.86373291    -0.31206073
 h     -0.10833170    -1.82112197     0.98017697
 h     -1.79058879     1.88876843     0.74542563
 h     -0.30258418     2.09499439    -1.18546849
 h      1.89461376     1.56412708    -0.77244669
 o      2.32000519    -1.28945800     0.15007483
 h      3.26380325    -0.91437763    -0.32016173
 c     -2.49327626    -0.30773258    -0.65887559
 h     -2.44773819    -1.01893532    -1.44273679
 h     -3.12508490    -0.76248434     0.20816879
 h     -2.92384431     0.61303797    -1.01492412
 h     -0.33746732     0.98419432     1.82827702
          17

 c      1.25959287    -0.40543627     0.11484995
 c     -0.04698564    -0.87421212     0.49864122
 c     -0.99666654     0.00097120    -0.06752180
 c     -1.01992355     1.20149516     0.80719553
 c     -0.14246420     1.23632064    -0.48670478
 c      1.14044576     0.86606152    -0.31664583
 h     -0.10695353    -1.84331114     0.98997597
 h     -1.82996397     1.83918716     0.73943898
 h     -0.34058559     2.07447894    -1.17742989
 h      1.90231390     1.60788583    -0.73814015
 o      2.32014121    -1.29931455     0.14900279
 h      3.20706327    -0.97825635    -0.27100960
 c     -2.48504095    -0.29760898    -0.65130147
 h     -2.41949044    -1.04095077    -1.41805987
 h     -3.12814897    -0.75418723     0.18250848
 h     -2.91117057     0.64361999    -1.00503878
 h     -0.33196219     0.95856687     1.77510975
          17

 c      1.27168148    -0.41368310     0.11742250
 c     -0.03121390    -0.86736313     0.49725743
 c     -1.00220325    -0.00904418    -0.06627153
 c     -1.02224038     1.20227724     0.79980375
 c     -0.14406111     1.25552901    -0.48731097
 c      1.12625492     0.86994374    -0.32255903
 h     -0.11116016    -1.86498956     1.00307552
 h     -1.88802643     1.80257057     0.73950767
 h     -0.38348773     2.04879720    -1.16763799
 h      1.90681060     1.63956768    -0.69417025
 o      2.32069369    -1.30812406     0.14773483
 h      3.12867399    -1.04478504    -0.21200598
 c     -2.47580599    -0.28786620    -0.64201013
 h     -2.39094992    -1.06697956    -1.40187445
 h     -3.12357950    -0.73878859     0.14865007
 h     -2.89899110     0.67422653    -0.99597694
 h     -0.34483749     0.94821187     1.70536613
          17

 c      1.28426634    -0.42463735     0.12023685
 c     -0.01318109    -0.86223769     0.49515101
 c     -1.01009452    -0.01693795    -0.06623141
 c     -1.02253667     1.20212155     0.79418531
 c     -0.14945742     1.27392779    -0.48782806
 c      1.11636422     0.87518426    -0.32951256
 h     -0.11928894    -1.87743677     1.01518592
 h     -1.95633716     1.77427929     0.74642562
 h     -0.43119738     2.02590295    -1.16237040
 h      1.90571244     1.65669784    -0.64157737
 o      2.31915617    -1.31679826     0.14747061
 h      3.06996595    -1.09904320    -0.16220062
 c     -2.46542985    -0.27856864    -0.63207263
 h     -2.36383405    -1.09079945    -1.39072804
 h     -3.11517848    -0.71872915     0.11330328
 h     -2.88538963     0.69967234    -0.98745511
 h     -0.37191811     0.95339729     1.62865121
          17

 c      1.29694784    -0.43741733     0.12293878
 c      0.00647104    -0.85934290     0.49255205
 c     -1.01974826    -0.02253640    -0.06718377
 c     -1.02270359     1.20172167     0.78915955
 c     -0.15869063     1.29066037    -0.48786867
 c      1.11106930     0.88136298    -0.33709197
 h     -0.12954218    -1.87540806     1.02359274
 h     -2.02170301     1.74784328     0.76071101
 h     -0.48399570     2.01248362    -1.16731990
 h      1.89915562     1.65954426    -0.58277324
 o      2.31185037    -1.32648348     0.14975193
 h      3.09180534    -1.12340486    -0.14607403
 c     -2.45361974    -0.26976248    -0.62268131
 h     -2.33983320    -1.10654186    -1.38128695
 h     -3.10869694    -0.69786803     0.08480380
 h     -2.86903682     0.71624183    -0.97949015
 h     -0.40309430     0.97163438     1.56122856
          17

 c      1.30930041    -0.45100371     0.12513315
 c      0.02691196    -0.85878576     0.48955060
 c     -1.03039582    -0.02578901    -0.06882025
 c     -1.02500289     1.20182916     0.78307952
 c     -0.17158217     1.30526853    -0.48738802
 c      1.11010838     0.88791012    -0.34481928
 h     -0.14022871    -1.85735275     1.02729759
 h     -2.07276928     1.71905224     0.78211343
 h     -0.54099196     2.01035433    -1.18421850
 h      1.88982906     1.65115305    -0.52092396
 o      2.29999888    -1.33698424     0.15405913
 h      3.17926869    -1.12375366    -0.15533482
 c     -2.44011067    -0.26150917    -0.61481520
 h     -2.32033041    -1.11028969    -1.37151791
 h     -3.10989028    -0.68007530     0.07051643
 h     -2.84944170     0.72235642    -0.97255529
 h     -0.42223280     0.99758660     1.52530043
          17

 c      1.32089272    -0.46431622     0.12641039
 c      0.04719449    -0.86030632     0.48611682
 c     -1.04112527    -0.02672954    -0.07077273
 c     -1.03101988     1.20286480     0.77487510
 c     -0.18786825     1.31774685    -0.48677361
 c      1.11271665     0.89414311    -0.35222609
 h     -0.15003517    -1.82521553     1.02703490
 h     -2.10281639     1.68660551     0.80953997
 h     -0.59900727     2.01588025    -1.20968500
 h      1.88281631     1.63719320    -0.45925624
 o      2.28790575    -1.34757208     0.15890443
 h      3.27038871    -1.11639176    -0.16634144
 c     -2.42498360    -0.25404576    -0.60891125
 h     -2.30625115    -1.10058301    -1.36093830
 h     -3.12102149    -0.66694963     0.07321883
 h     -2.82700865     0.71873616    -0.96759938
 h     -0.41700159     1.02706414     1.53657750
          17

 c      1.33135349    -0.47635778     0.12638731
 c      0.06637132    -0.86332125     0.48209268
 c     -1.05093890    -0.02545785    -0.07265753
 c     -1.04045790     1.20463362     0.76548686
 c     -0.20718240     1.32830414    -0.48663826
 c      1.11780676     0.89935633    -0.35894076
 h     -0.15835039    -1.78428856     1.02536292
 h     -2.10999909     1.65142293     0.84121537
 h     -0.65341177     2.02302595    -1.23761347
 h      1.88441476     1.62476020    -0.40024219
 o      2.27810479    -1.35804878     0.16357211
 h      3.33180519    -1.10961293    -0.16783460
 c     -2.40884367    -0.24784646    -0.60475888
 h     -2.29801298    -1.07845686    -1.35055468
 h     -3.13891804    -0.65684518     0.08973731
 h     -2.80298999     0.70822302    -0.96595748
 h     -0.39305556     1.06132608     1.58729285
          17

 c      1.34041360    -0.48631903     0.12473748
 c      0.08360748    -0.86699282     0.47719259
 c     -1.05883555    -0.02212765    -0.07412425
 c     -1.05170577     1.20672831     0.75714939
 c     -0.22900919     1.33712268    -0.48754056
 c      1.12431382     0.90303855    -0.36473833
 h     -0.16552920    -1.74265165     1.02658522
 h     -2.09702338     1.61599961     0.87510652
 h     -0.69988316     2.02650949    -1.26228433
 h      1.89919941     1.61950358    -0.34500200
 o      2.27172304    -1.36848469     0.16783635
 h      3.35193663    -1.10672329    -0.15648951
 c     -2.39264774    -0.24343820    -0.60171906
 h     -2.29552164    -1.04738951    -1.34279152
 h     -3.15699518    -0.64642285     0.11342775
 h     -2.77927912     0.69518097    -0.96911493
 h     -0.36734771     1.10304375     1.65424157
          17

 c      1.34791969    -0.49364054     0.12121124
 c      0.09824282    -0.87041680     0.47107705
 c     -1.06390601    -0.01692662    -0.07488697
 c     -1.06305130     1.20888749     0.75176488
 c     -0.25270285     1.34426902    -0.48983079
 c      1.13156253     0.90510750    -0.36949983
 h     -0.17269848    -1.70908596     1.03577480
 h     -2.07113126     1.58411334     0.90954533
 h     -0.73550698     2.02311825    -1.27996940
 h      1.92677283     1.62255933    -0.29372470
 o      2.26923377    -1.37897569     0.17165344
 h      3.32832000    -1.10919845    -0.13200324
 c     -2.37739931    -0.24113451    -0.59904019
 h     -2.29822446    -1.01297596    -1.34128366
 h     -3.16873775    -0.63277566     0.13757012
 h     -2.75791265     0.68428563    -0.97826177
 h     -0.35333973     1.15214042     1.71716167
          17

 c      1.35383958    -0.49804290     0.11564593
 c      0.10974752    -0.87295940     0.46354448
 c     -1.06542318    -0.01006358    -0.07475006
 c     -1.07298082     1.21096311     0.75040806
 c     -0.27753987     1.34969114    -0.49361243
 c      1.13935688     0.90590253    -0.37311323
 h     -0.18066579    -1.68917422     1.05636061
 h     -2.04383321     1.56051006     0.94384703
 h     -0.75909018     2.01180535    -1.28929902
 h      1.96154924     1.63041255    -0.24680396
 o      2.27066247    -1.38955668     0.17507310
 h      3.26385907    -1.11753636    -0.09567914
 c     -2.36396402    -0.24090251    -0.59610299
 h     -2.30527183    -0.98170504    -1.35000450
 h     -3.16969003    -0.61440109     0.15713691
 h     -2.74032003     0.67883455    -0.99367719
 h     -0.35748082     1.20631063     1.76384846
          17

 c      1.35825271    -0.49953411     0.10797488
 c      0.11763047    -0.87451634     0.45473367
 c     -1.06291775    -0.00176820    -0.07362761
 c     -1.08023509     1.21288721     0.75349454
 c     -0.30274908     1.35322668    -0.49874299
 c      1.14775909     0.90593555    -0.37543127
 h     -0.18855144    -1.68224124     1.08758269
 h     -2.02819227     1.54978948     0.97835564
 h     -0.77117938     1.99352662    -1.29127383
 h      1.99587315     1.63772343    -0.20536964
 o      2.27535462    -1.40024084     0.17828178
 h      3.17031019    -1.13030329    -0.05116659
 c     -2.35299205    -0.24244084    -0.59263550
 h     -2.31575260    -0.95857213    -1.37128973
 h     -3.15791472    -0.59122888     0.16919545
 h     -2.72672707     0.67942339    -1.01424115
 h     -0.38125047     1.26241108     1.78815740
          17

 c      1.36130980    -0.49838654     0.09823415
 c      0.12145491    -0.87540863     0.44511303
 c     -1.05623085     0.00769712    -0.07155111
 c     -1.08420838     1.21479349     0.76107198
 c     -0.32751368     1.35460498    -0.50483425
 c      1.15684067     0.90565780    -0.37630741
 h     -0.19376756    -1.68252665     1.12449220
 h     -2.03240597     1.55417188     1.01309565
 h     -0.77402940     1.97113165    -1.28929197
 h      2.02318576     1.64002837    -0.17092417
 o      2.28121822    -1.41127727     0.18176640
 h      3.08046550    -1.14012658    -0.00711629
 c     -2.34485114    -0.24538000    -0.58888003
 h     -2.32879516    -0.94487252    -1.40365018
 h     -3.13398410    -0.56439872     0.17295955
 h     -2.71618168     0.68396740    -1.03748518
 h     -0.42296818     1.31722609     1.78797522
          17

 c      1.36317028    -0.49505860     0.08655460
 c      0.12097113    -0.87604630     0.43526358
 c     -1.04553892     0.01802341    -0.06866054
 c     -1.08534923     1.21712754     0.77301370
 c     -0.35098202     1.35347357    -0.51126921
 c      1.16656328     0.90536276    -0.37564709
 h     -0.19342289    -1.68310839     1.16046892
 h     -2.05465516     1.57181367     1.04588242
 h     -0.77134652     1.94905402    -1.28890680
 h      2.03943427     1.63485286    -0.14477162
 o      2.28425898    -1.42352833     0.18635086
 h      3.05604955    -1.12856693     0.02230270
 c     -2.33954211    -0.24939130    -0.58557351
 h     -2.34345264    -0.93830937    -1.44153859
 h     -3.10109634    -0.53610078     0.17000461
 h     -2.70716736     0.68898719    -1.06023624
 h     -0.47833334     1.36784581     1.76475702
          17

 c      1.36396368    -0.49007532     0.07313485
 c      0.11621887    -0.87668177     0.42567773
 c     -1.03134606     0.02885346    -0.06517306
 c     -1.08498532     1.22050250     0.78886572
 c     -0.37233708     1.34950875    -0.51731038
 c      1.17673985     0.90517396    -0.37343990
 h     -0.18561817    -1.67874657     1.18969468
 h     -2.08576616     1.59778695     1.07253056
 h     -0.76734886     1.93216235    -1.29645251
 h      2.04330312     1.62186849    -0.12761407
 o      2.28300331    -1.43723419     0.19213865
 h      3.11816382    -1.08726453     0.03437902
 c     -2.33663666    -0.25414213    -0.58372966
 h     -2.35862562    -0.93520555    -1.47754814
 h     -3.06519568    -0.50941190     0.16455757
 h     -2.69831779     0.69114234    -1.07945027
 h     -0.53991720     1.41224753     1.72486317
          17

 c      1.36380598    -0.48398481     0.05822626
 c      0.10755880    -0.87734364     0.41666922
 c     -1.01444114     0.03979395    -0.06132983
 c     -1.08485695     1.22535709     0.80741490
 c     -0.39092408     1.34262831    -0.52236179
 c      1.18701372     0.90505034    -0.36977429
 h     -0.16991438    -1.66675306     1.20833306
 h     -2.11581926     1.62654262     1.08894028
 h     -0.76502913     1.92350398    -1.31601958
 h      2.03619785     1.60286461    -0.11933926
 o      2.28091815    -1.45076957     0.19825267
 h      3.20877808    -1.03818056     0.04204151
 c     -2.33533442    -0.25925404    -0.58435580
 h     -2.37316667    -0.93259506    -1.50502470
 h     -3.03421373    -0.48780640     0.16305106
 h     -2.68885750     0.68826558    -1.09284151
 h     -0.59611476     1.45058467     1.68238117
          17

 c      1.36280263    -0.47738681     0.04213754
 c      0.09566348    -0.87786827     0.40834725
 c     -0.99582590     0.05042431    -0.05734362
 c     -1.08676096     1.23168152     0.82653121
 c     -0.40633871     1.33318045    -0.52624561
 c      1.19684891     0.90478445    -0.36484148
 h     -0.14726956    -1.64695602     1.21486830
 h     -2.13781671     1.65352104     1.09259303
 h     -0.76479404     1.92230336    -1.34654265
 h      2.02228966     1.58175834    -0.11892568
 o      2.28052038    -1.46271896     0.20413310
 h      3.28393231    -0.99995081     0.05309575
 c     -2.33474030    -0.26437545    -0.58812034
 h     -2.38602283    -0.92911788    -1.51958616
 h     -3.01527119    -0.47407121     0.17161055
 h     -2.67874233     0.67984454    -1.09921908
 h     -0.63171618     1.48666807     1.65970203
          17

 c      1.36101723    -0.47091759     0.02522605
 c      0.08145445    -0.87794081     0.40061016
 c     -0.97663492     0.06029442    -0.05337298
 c     -1.09193306     1.23916966     0.84419393
 c     -0.41836231     1.32192173    -0.52922619
 c      1.20554506     0.90402657    -0.35892798
 h     -0.11978793    -1.62152759     1.21026153
 h     -2.14807282     1.67559288     1.08279772
 h     -0.76492343     1.92436024    -1.38209702
 h      2.00824320     1.56436179    -0.12452174
 o      2.28263239    -1.47233009     0.20956317
 h      3.32614113    -0.98061782     0.06976176
 c     -2.33426524    -0.26930604    -0.59497510
 h     -2.39631420    -0.92513826    -1.51968521
 h     -3.01067709    -0.46911353     0.19182733
 h     -2.66864234     0.66716806    -1.09861936
 h     -0.63493020     1.52587895     1.67580953
          17

 c      1.35847086    -0.46520098     0.00787216
 c      0.06600321    -0.87713566     0.39315036
 c     -0.95805969     0.06893074    -0.04952342
 c     -1.10021192     1.24785920     0.86023115
 c     -0.42681824     1.30980478    -0.53177421
 c      1.21236500     0.90240213    -0.35236888
 h     -0.09035549    -1.59479950     1.19803860
 h     -2.14571890     1.69107941     1.06040465
 h     -0.76319421     1.92442360    -1.41511839
 h      2.00157666     1.55703969    -0.13397703
 o      2.28732813    -1.47920303     0.21445643
 h      3.32994807    -0.98292769     0.09213094
 c     -2.33378515    -0.27402521    -0.60401669
 h     -2.40338589    -0.92265532    -1.50676084
 h     -3.01670851    -0.47184123     0.21890050
 h     -2.65984041     0.65321030    -1.09226961
 h     -0.60783649     1.56786674     1.72663614
          17

 c      1.35516993    -0.46080344    -0.00954595
 c      0.05041612    -0.87499699     0.38551155
 c     -0.94127987     0.07589692    -0.04584247
 c     -1.11026528     1.25817068     0.87590146
 c     -0.43149559     1.29776014    -0.53430667
 c      1.21682629     0.89976170    -0.34545505
 h     -0.06206901    -1.57261842     1.18379886
 h     -2.13265498     1.69989741     1.02754582
 h     -0.75804285     1.91828165    -1.43936508
 h      2.00712075     1.56377461    -0.14592029
 o      2.29436510    -1.48313853     0.21877930
 h      3.29529507    -1.00703154     0.11948230
 c     -2.33342620    -0.27858272    -0.61378129
 h     -2.40687412    -0.92513201    -1.48509966
 h     -3.02665714    -0.48020676     0.24457961
 h     -2.65400750     0.64205876    -1.08230706
 h     -0.56366581     1.60589897     1.79025758
          17

 c      1.35114139    -0.45820519    -0.02667148
 c      0.03572094    -0.87120870     0.37726289
 c     -0.92740152     0.08089442    -0.04231629
 c     -1.12044337     1.27029667     0.89221237
 c     -0.43215933     1.28655659    -0.53704186
 c      1.21896901     0.89640924    -0.33836590
 h     -0.03750889    -1.56061181     1.17333573
 h     -2.11403806     1.70387836     0.98735921
 h     -0.74888030     1.90365148    -1.45120740
 h      2.02380899     1.58341113    -0.16050252
 o      2.30317449    -1.48415464     0.22254230
 h      3.22765326    -1.05030058     0.15046818
 c     -2.33330811    -0.28295847    -0.62272079
 h     -2.40672945    -0.93691924    -1.46098413
 h     -3.03443502    -0.49223184     0.26133614
 h     -2.65276001     0.63762277    -1.07116394
 h     -0.51606523     1.63352643     1.84669032
          17

 c      1.34646374    -0.45777923    -0.04318228
 c      0.02279172    -0.86582496     0.36826729
 c     -0.91739976     0.08384730    -0.03889502
 c     -1.12914585     1.28395885     0.90942116
 c     -0.42858796     1.27671324    -0.53994885
 c      1.21929408     0.89304472    -0.33120904
 h     -0.01827267    -1.56160080     1.16957346
 h     -2.09823712     1.70676148     0.94335608
 h     -0.73602292     1.88036002    -1.44990588
 h      2.04537432     1.61009387    -0.17881603
 o      2.31241163    -1.48268714     0.22581778
 h      3.14497585    -1.10405215     0.18282983
 c     -2.33347444    -0.28700902    -0.62963319
 h     -2.40308292    -0.96171620    -1.44051779
 h     -3.03616271    -0.50643076     0.26450230
 h     -2.65704959     0.64182269    -1.06076022
 h     -0.47478153     1.64746306     1.88437925
          17

 c      1.34129155    -0.45976408    -0.05879784
 c      0.01233611    -0.85938548     0.35883599
 c     -0.91206241     0.08493658    -0.03553678
 c     -1.13502253     1.29858685     0.92730637
 c     -0.42059990     1.26843519    -0.54272695
 c      1.21843750     0.89045817    -0.32411010
 h     -0.00514683    -1.57409863     1.17071360
 h     -2.09424928     1.71296994     0.89847460
 h     -0.72061131     1.85036861    -1.43768571
 h      2.06412829     1.63643423    -0.20168333
 o      2.31902607    -1.47998108     0.22872796
 h      3.09221339    -1.14725452     0.21355610
 c     -2.33393149    -0.29055900    -0.63399034
 h     -2.39597799    -1.00018596    -1.42664241
 h     -3.03034190    -0.52187412     0.25268102
 h     -2.66671851     0.65332729    -1.05198298
 h     -0.44598841     1.64698710     1.89823805
          17

 c      1.33586384    -0.46422270    -0.07328226
 c      0.00489523    -0.85277140     0.34959915
 c     -0.91193438     0.08457123    -0.03223897
 c     -1.13738417     1.31364240     0.94541676
 c     -0.40806622     1.26158538    -0.54479905
 c      1.21689623     0.88925218    -0.31725529
 h      0.00144907    -1.59343033     1.17157586
 h     -2.10618804     1.72506377     0.85473981
 h     -0.70458560     1.81772344    -1.41975717
 h      2.07403005     1.65628946    -0.22903105
 o      2.31922783    -1.47758010     0.23125132
 h      3.12601576    -1.15488144     0.24195640
 c     -2.33464919    -0.29355030    -0.63602822
 h     -2.38525425    -1.04850145    -1.41778316
 h     -3.01774037    -0.53821125     0.22765040
 h     -2.68056986     0.66793296    -1.04481580
 h     -0.43308625     1.63301281     1.88740175
          17

 c      1.33046021    -0.47100079    -0.08644694
 c      0.00080272    -0.84690931     0.34122616
 c     -0.91726782     0.08330335    -0.02903741
 c     -1.13651167     1.32880265     0.96305618
 c     -0.39093621     1.25574120    -0.54537557
 c      1.21491879     0.88971421    -0.31087962
 h      0.00131151    -1.61423104     1.16657033
 h     -2.12969835     1.74213151     0.81421290
 h     -0.69049562     1.78798396    -1.40361517
 h      2.07177953     1.66592462    -0.25994881
 o      2.31440692    -1.47489421     0.23321212
 h      3.22156479    -1.13709034     0.26991835
 c     -2.33548476    -0.29606981    -0.63653910
 h     -2.37074806    -1.09953155    -1.40960528
 h     -3.00140763    -0.55578873     0.19428372
 h     -2.69689162     0.68029803    -1.03888846
 h     -0.43667108     1.60772846     1.85463799
          17

 c      1.32534298    -0.47974378    -0.09814915
 c      0.00013306    -0.84253253     0.33421817
 c     -0.92797575     0.08171205    -0.02597533
 c     -1.13349542     1.34383709     0.97912112
 c     -0.36931560     1.25038098    -0.54368618
 c      1.21251298     0.89178426    -0.30523214
 h     -0.00545729    -1.63234509     1.15178720
 h     -2.15490650     1.76109107     0.77983330
 h     -0.68070189     1.76648386    -1.39648506
 h      2.05690162     1.66422485    -0.29303486
 o      2.30831312    -1.47062791     0.23464236
 h      3.31773231    -1.11630849     0.29620786
 c     -2.33611846    -0.29824900    -0.63654605
 h     -2.35253755    -1.14560071    -1.39791278
 h     -2.98651485    -0.57578049     0.16014367
 h     -2.71404486     0.68574129    -1.03396922
 h     -0.45336389     1.57474261     1.80744803
          17

 c      1.32073650    -0.48996190    -0.10828231
 c      0.00266744    -0.84006119     0.32882447
 c     -0.94360067     0.08029848    -0.02306437
 c     -1.12992726     1.35838490     0.99195855
 c     -0.34359784     1.24515474    -0.53935210
 c      1.20948214     0.89506328    -0.30054182
 h     -0.01837472    -1.64565324     1.12571877
 h     -2.17204223     1.77902698     0.75491748
 h     -0.67592652     1.75576216    -1.40120320
 h      2.03170621     1.65272903    -0.32676731
 o      2.30290900    -1.46429337     0.23564297
 h      3.38267185    -1.10253368     0.31864601
 c     -2.33612254    -0.30018944    -0.63698726
 h     -2.33098737    -1.18064487    -1.38036567
 h     -2.97912287    -0.59993096     0.13371047
 h     -2.73086377     0.68130671    -1.03021270
 h     -0.47366495     1.53929849     1.76023927
          17

 c      1.31682405    -0.50109355    -0.11676357
 c      0.00789707    -0.83956973     0.32503095
 c     -0.96331691     0.07943271    -0.02026133
 c     -1.12763354     1.37193766     0.99949714
 c     -0.31455575     1.24003201    -0.53259228
 c      1.20545658     0.89884854    -0.29698533
 h     -0.03660819    -1.65431413     1.08928185
 h     -2.17465635     1.79438292     0.74214189
 h     -0.67427568     1.75438693    -1.41408685
 h      2.00128732     1.63566161    -0.35987209
 o      2.29891894    -1.45587335     0.23628525
 h      3.40491070    -1.09842890     0.33566269
 c     -2.33520695    -0.30201573    -0.63837570
 h     -2.30664376    -1.20112597    -1.35682641
 h     -2.98328935    -0.62941240     0.12071158
 h     -2.74686120     0.66614998    -1.02823911
 h     -0.48179164     1.50725147     1.73383035
          17

 c      1.31374152    -0.51255872    -0.12352614
 c      0.01507960    -0.84081564     0.32258454
 c     -0.98598044     0.07936030    -0.01746793
 c     -1.12778923     1.38411203     1.00028533
 c     -0.28329293     1.23520228    -0.52403885
 c      1.19997281     0.90222743    -0.29465606
 h     -0.05911663    -1.66079733     1.04558656
 h     -2.16052245     1.80717514     0.74280291
 h     -0.67190630     1.75851548    -1.42739118
 h      1.97298470     1.61942571    -0.39168292
 o      2.29656721    -1.44553260     0.23661751
 h      3.38156354    -1.10392335     0.34621886
 c     -2.33346933    -0.30398966    -0.64055834
 h     -2.28010599    -1.20626800    -1.32912035
 h     -2.99829059    -0.66330765     0.12092310
 h     -2.76231306     0.64153596    -1.02912997
 h     -0.46528444     1.48165742     1.74397480
          17

 c      1.31156417    -0.52381181    -0.12851526
 c      0.02334102    -0.84332575     0.32106115
 c     -1.01023280     0.08024754    -0.01453688
 c     -1.12967497     1.39477831     0.99485204
 c     -0.25110915     1.23089660    -0.51440051
 c      1.19269409     0.90429405    -0.29355520
 h     -0.08487442    -1.66953698     0.99931398
 h     -2.13194682     1.81904826     0.75639537
 h     -0.66464971     1.76431509    -1.43347817
 h      1.95426390     1.61059572    -0.42223811
 o      2.29579651    -1.43353829     0.23667162
 h      3.31485226    -1.11746469     0.34972697
 c     -2.33137341    -0.30649691    -0.64282503
 h     -2.25190887    -1.19815523    -1.30072525
 h     -3.01906486    -0.69844030     0.12899355
 h     -2.77823464     0.61051587    -1.03432897
 h     -0.42953568     1.46117125     1.78559101
          17

 c      1.31029090    -0.53439012    -0.13168646
 c      0.03178826    -0.84656166     0.32000312
 c     -1.03464433     0.08223726    -0.01126962
 c     -1.13113981     1.40372827     0.98512928
 c     -0.21939137     1.22730389    -0.50425673
 c      1.18376685     0.90446648    -0.29363522
 h     -0.11302896    -1.68561806     0.95531007
 h     -2.09591262     1.83343832     0.78057850
 h     -0.64923956     1.76930883    -1.42723091
 h      1.94904031     1.61246765    -0.45172277
 o      2.29606017    -1.42030886     0.23643051
 h      3.21541987    -1.13509427     0.34655097
 c     -2.32951168    -0.30986218    -0.64426712
 h     -2.22237595    -1.18171989    -1.27645314
 h     -3.03929535    -0.73085112     0.13816829
 h     -2.79613237     0.57713984    -1.04537149
 h     -0.39221880     1.44363089     1.83929820
          17

 c      1.30983238    -0.54393946    -0.13300872
 c      0.03957873    -0.85016018     0.31910513
 c     -1.05785939     0.08548308    -0.00742176
 c     -1.12997087     1.41048790     0.97299697
 c     -0.18954867     1.22457360    -0.49400034
 c      1.17405002     0.90266418    -0.29486824
 h     -0.14272438    -1.71229633     0.91656278
 h     -2.06300142     1.85538758     0.81179188
 h     -0.62384830     1.77267834    -1.40660077
 h      1.95536031     1.62292300    -0.47957561
 o      2.29554630    -1.40663500     0.23571774
 h      3.11469237    -1.14676345     0.33973172
 c     -2.32843654    -0.31417260    -0.64409838
 h     -2.19146749    -1.16400235    -1.26177429
 h     -3.05390572    -0.75731581     0.14309046
 h     -2.81738147     0.54513715    -1.06337926
 h     -0.36816870     1.42826169     1.88770176
          17

 c      1.30999824    -0.55218347    -0.13248282
 c      0.04592868    -0.85412160     0.31832853
 c     -1.07870998     0.09014514    -0.00273389
 c     -1.12465538     1.41451417     0.95974231
 c     -0.16294167     1.22282916    -0.48383259
 c      1.16495727     0.89914736    -0.29725494
 h     -0.17260439    -1.74877359     0.88296923
 h     -2.04294453     1.88981996     0.84668113
 h     -0.58830548     1.77524035    -1.37251288
 h      1.96710419     1.63605568    -0.50431971
 o      2.29044818    -1.39395354     0.23407513
 h      3.07673403    -1.13225163     0.33703189
 c     -2.32862552    -0.31929311    -0.64189294
 h     -2.15885756    -1.15179551    -1.26122613
 h     -3.05990185    -0.77601001     0.14065462
 h     -2.84235754     0.51649130    -1.08842256
 h     -0.36492505     1.41509418     1.92030213
          17

 c      1.31046755    -0.55882181    -0.13018019
 c      0.05010377    -0.85876777     0.31783782
 c     -1.09628370     0.09635424     0.00301514
 c     -1.11484706     1.41558559     0.94609867
 c     -0.14077280     1.22214500    -0.47373976
 c      1.15805541     0.89420833    -0.30076922
 h     -0.20058294    -1.79034437     0.85213656
 h     -2.03758531     1.93794282     0.88330929
 h     -0.54428963     1.77951562    -1.32886390
 h      1.97767266     1.64558559    -0.52424833
 o      2.27929445    -1.38313044     0.23132186
 h      3.13036312    -1.08165506     0.34240358
 c     -2.33044484    -0.32508010    -0.63778415
 h     -2.12451642    -1.14817246    -1.27610823
 h     -3.05640108    -0.78662100     0.12997381
 h     -2.86987565     0.49082632    -1.11911087
 h     -0.38441567     1.40420831     1.93196454
          17

 c      1.31078244    -0.56346489    -0.12625891
 c      0.05146444    -0.86451435     0.31783333
 c     -1.10995616     0.10416586     0.00994733
 c     -1.10138347     1.41403132     0.93245348
 c     -0.12394146     1.22248383    -0.46345695
 c      1.15470061     0.88799287    -0.30531832
 h     -0.22428600    -1.83074464     0.82131778
 h     -2.03896454     1.99521156     0.92045795
 h     -0.49536204     1.78986338    -1.28248132
 h      1.98243096     1.64703263    -0.53812365
 o      2.26645916    -1.37321826     0.22806870
 h      3.21370671    -1.01583025     0.34799855
 c     -2.33403387    -0.33154585    -0.63252184
 h     -2.08946303    -1.15086754    -1.30325580
 h     -3.04463710    -0.79037963     0.11233447
 h     -2.89741794     0.46608096    -1.15274992
 h     -0.42476330     1.39543095     1.92135115
          17

 c      1.31040943    -0.56572124    -0.12091602
 c      0.04956825    -0.87166471     0.31842214
 c     -1.11940641     0.11352580     0.01803830
 c     -1.08570405     1.41055545     0.91898530
 c     -0.11292921     1.22366022    -0.45251570
 c      1.15579179     0.88049153    -0.31075100
 h     -0.24176902    -1.86456806     0.78877197
 h     -2.03551610     2.05375584     0.95616617
 h     -0.44625451     1.81202278    -1.24199586
 h      1.97947359     1.63831092    -0.54549796
 o      2.25551959    -1.36346796     0.22482770
 h      3.27818042    -0.95320016     0.34788016
 c     -2.33918242    -0.33876295    -0.62729167
 h     -2.05583442    -1.15437553    -1.33634987
 h     -3.02811642    -0.79016756     0.09132033
 h     -2.92199400     0.43986300    -1.18600912
 h     -0.48090613     1.38826760     1.89090161
          17

 c      1.30879779    -0.56530701    -0.11433644
 c      0.04423552    -0.88029998     0.31957158
 c     -1.12461580     0.12424794     0.02709775
 c     -1.06932850     1.40594808     0.90555674
 c     -0.10781137     1.22546506    -0.44050983
 c      1.16160042     0.87160240    -0.31688145
 h     -0.25200139    -1.88857542     0.75414638
 h     -2.01837198     2.10604931     0.98751656
 h     -0.40094767     1.85080763    -1.21429308
 h      1.96966942     1.61973046    -0.54677999
 o      2.24812347    -1.35371170     0.22184452
 h      3.30524717    -0.90239422     0.34023586
 c     -2.34530337    -0.34666308    -0.62340866
 h     -2.02618544    -1.15336903    -1.36851442
 h     -3.01250259    -0.79044706     0.07268037
 h     -2.94106439     0.41056853    -1.21571364
 h     -0.54431291     1.38186531     1.84840663
          17

 c      1.30544651    -0.56212264    -0.10666125
 c      0.03555687    -0.89023740     0.32111418
 c     -1.12584395     0.13599863     0.03677910
 c     -1.05368385     1.40095158     0.89150547
 c     -0.10834585     1.22794839    -0.42748057
 c      1.17168500     0.86118332    -0.32349957
 h     -0.25506376    -1.90218497     0.71834357
 h     -1.98329037     2.14673313     1.01127416
 h     -0.36072305     1.90626319    -1.19997910
 h      1.95663266     1.59401503    -0.54322134
 o      2.24497604    -1.34399708     0.21922298
 h      3.28989031    -0.86729363     0.32508803
 c     -2.35157260    -0.35499781    -0.62199616
 h     -2.00270743    -1.14466637    -1.39421458
 h     -3.00421556    -0.79632626     0.06292629
 h     -2.95315202     0.37792994    -1.23946197
 h     -0.60297586     1.37496575     1.80901151
          17

 c      1.29998172    -0.55631107    -0.09797113
 c      0.02386317    -0.90101632     0.32277330
 c     -1.12358627     0.14828830     0.04660709
 c     -1.03989613     1.39623582     0.87584212
 c     -0.11395556     1.23154232    -0.41399664
 c      1.18493518     0.84908755    -0.33036899
 h     -0.25217702    -1.90764306     0.68324989
 h     -1.93014450     2.17298186     1.02447995
 h     -0.32460078     1.97215754    -1.19297124
 h      1.94649295     1.56619679    -0.53681949
 o      2.24627131    -1.33439082     0.21697728
 h      3.23304644    -0.84960065     0.30325607
 c     -2.35725101    -0.36352101    -0.62363319
 h     -1.98674259    -1.12762709    -1.41005278
 h     -3.00719953    -0.81131830     0.06606043
 h     -2.95813197     0.34316236    -1.25601802
 h     -0.64438406     1.36599144     1.79259256
          17

 c      1.29222005    -0.54830687    -0.08828129
 c      0.00966928    -0.91191263     0.32420368
 c     -1.11852272     0.16047207     0.05601060
 c     -1.02827718     1.39236293     0.85839694
 c     -0.12364737     1.23683567    -0.40084960
 c      1.19980776     0.83525387    -0.33724231
 h     -0.24556379    -1.90988214     0.65138412
 h     -1.86213590     2.18452611     1.02484477
 h     -0.29152023     2.03898562    -1.18501952
 h      1.94661057     1.54255532    -0.52992561
 o      2.25164936    -1.32497485     0.21503307
 h      3.14184069    -0.84847945     0.27625174
 c     -2.36198581    -0.37220110    -0.62808968
 h     -1.97851296    -1.10396092    -1.41502117
 h     -3.02006903    -0.83520249     0.08056741
 h     -2.95731804     0.30891268    -1.26551370
 h     -0.66257685     1.35354887     1.81019681
          17

 c      1.28218904    -0.53885922    -0.07754943
 c     -0.00641072    -0.92203781     0.32505782
 c     -1.11145993     0.17177501     0.06436575
 c     -1.01812487     1.38968478     0.84075892
 c     -0.13606573     1.24428463    -0.38877590
 c      1.21477271     0.81992538    -0.34392125
 h     -0.23799427    -1.91547611     0.62532199
 h     -1.78543347     2.18395966     1.01121221
 h     -0.26155659     2.09796216    -1.16985521
 h      1.96248282     1.52780206    -0.52439724
 o      2.25972109    -1.31611455     0.21321208
 h      3.03719923    -0.85619476     0.24660268
 c     -2.36580404    -0.38120208    -0.63440095
 h     -1.97692158    -1.07752968    -1.41066023
 h     -3.03700437    -0.86437423     0.10015227
 h     -2.95334477     0.27899037    -1.26941013
 h     -0.66119587     1.33720674     1.85264590
          17

 c      1.27010277    -0.52898443    -0.06570078
 c     -0.02377794    -0.93057989     0.32508024
 c     -1.10325992     0.18136657     0.07105946
 c     -1.00823552     1.38821073     0.82535454
 c     -0.14967584     1.25409210    -0.37837935
 c      1.22877671     0.80388552    -0.35032569
 h     -0.23196291    -1.93006619     0.60682962
 h     -1.70917557     2.17748505     0.98415963
 h     -0.23581225     2.14298456    -1.14442870
 h      1.99433519     1.52185374    -0.52078375
 o      2.26727234    -1.30911550     0.21127611
 h      2.96710359    -0.84825641     0.21742800
 c     -2.36889987    -0.39065896    -0.64122102
 h     -1.97945419    -1.05409270    -1.40112342
 h     -3.05129045    -0.89416932     0.11734034
 h     -2.94963614     0.25766652    -1.27002328
 h     -0.64768221     1.31772268     1.90044772
          17

 c      1.25633302    -0.51980980    -0.05266376
 c     -0.04195732    -0.93710670     0.32418805
 c     -1.09476062     0.18847499     0.07555469
 c     -0.99738838     1.38754030     0.81419421
 c     -0.16295763     1.26619989    -0.37013767
 c      1.24136779     0.78841786    -0.35649359
 h     -0.22891196    -1.95510451     0.59608894
 h     -1.64490957     2.17520670     0.94618511
 h     -0.21592171     2.17101193    -1.10858543
 h      2.03686991     1.51962051    -0.51842363
 o      2.27091463    -1.30570067     0.20917501
 h      2.98126246    -0.79323742     0.18890510
 c     -2.37150469    -0.40048793    -0.64721333
 h     -1.98251515    -1.04042894    -1.39256237
 h     -3.05790579    -0.92074056     0.12631273
 h     -2.94927351     0.24838521    -1.26947388
 h     -0.62819715     1.29663524     1.93761301
          17

 c      1.24141059    -0.51236909    -0.03840070
 c     -0.06062475    -0.94169264     0.32247153
 c     -1.08670512     0.19250566     0.07743719
 c     -0.98468249     1.38708878     0.80860146
 c     -0.17454820     1.28028577    -0.36438693
 c      1.25244340     0.77495224    -0.36251734
 h     -0.22916338    -1.98664699     0.59168725
 h     -1.60326872     2.18798136     0.90060422
 h     -0.20362445     2.18213493    -1.06463633
 h      2.08244326     1.51416620    -0.51629491
 o      2.27232470    -1.30451150     0.20699640
 h      3.04845329    -0.70993537     0.15943828
 c     -2.37384217    -0.41038505    -0.65143446
 h     -1.98269466    -1.04215726    -1.39094178
 h     -3.05428517    -0.94173499     0.12392233
 h     -2.95361155     0.25225206    -1.26844576
 h     -0.60683634     1.27582056     1.95503145
          17

 c      1.22599117    -0.50747829    -0.02292309
 c     -0.07952599    -0.94475999     0.32011695
 c     -1.07968926     0.19312901     0.07643684
 c     -0.96997496     1.38672534     0.80941517
 c     -0.18333976     1.29571568    -0.36124756
 c      1.26198594     0.76466755    -0.36847436
 h     -0.23253124    -2.01748742     0.59140507
 h     -1.58779317     2.21938575     0.84976768
 h     -0.20042255     2.17998495    -1.01734104
 h      2.12427172     1.49986225    -0.51369472
 o      2.27439303    -1.30317147     0.20465499
 h      3.11743689    -0.63445254     0.13060794
 c     -2.37602361    -0.42000314    -0.65366971
 h     -1.97871005    -1.06078937    -1.39870743
 h     -3.04026905    -0.95638859     0.10981872
 h     -2.96161231     0.26729702    -1.26570653
 h     -0.58619091     1.25720343     1.94890516
          17

 c      1.21073867    -0.50563984    -0.00631449
 c     -0.09839521    -0.94680962     0.31732216
 c     -1.07413365     0.19033175     0.07243629
 c     -0.95398662     1.38711943     0.81696448
 c     -0.18855854     1.31148248    -0.36051078
 c      1.26994417     0.75824571    -0.37437850
 h     -0.23891405    -2.04045565     0.59310564
 h     -1.59262106     2.26125373     0.79536033
 h     -0.20733694     2.17232886    -0.97408150
 h      2.15787756     1.47371949    -0.51042512
 o      2.27830139    -1.30048455     0.20205566
 h      3.16384659    -0.58466705     0.10448156
 c     -2.37791625    -0.42910038    -0.65449732
 h     -1.97230148    -1.09254925    -1.41325503
 h     -3.01802000    -0.96561006     0.08645634
 h     -2.97049901     0.28915997    -1.25886141
 h     -0.56766111     1.24251821     1.91954079
          17

 c      1.19623937    -0.50696713     0.01124438
 c     -0.11692407    -0.94824184     0.31425210
 c     -1.07028060     0.18442837     0.06547986
 c     -0.93781999     1.38921569     0.83075397
 c     -0.18980645     1.32626585    -0.36160388
 c      1.27617773     0.75578801    -0.38015243
 h     -0.24851718    -2.05055900     0.59523221
 h     -1.60764847     2.29990420     0.74030404
 h     -0.22486332     2.17039191    -0.94408351
 h      2.18140359     1.43550967    -0.50672590
 o      2.28426403    -1.29602092     0.19916178
 h      3.17910975    -0.56666152     0.08245779
 c     -2.37912325    -0.43748736    -0.65499841
 h     -1.96700476    -1.13037885    -1.42899768
 h     -2.99197789    -0.97214679     0.05907040
 h     -2.97713460     0.31265001    -1.24564121
 h     -0.55121624     1.23298393     1.87183056
          17

 c      1.18297757    -0.51118393     0.02946622
 c     -0.13476140    -0.94929113     0.31102989
 c     -1.06820824     0.17600972     0.05577189
 c     -0.92253815     1.39364515     0.84920952
 c     -0.18703392     1.33884365    -0.36383583
 c      1.28041216     0.75684634    -0.38561917
 h     -0.26184221    -2.04577219     0.59695624
 h     -1.62405475     2.32404793     0.68910774
 h     -0.25310220     2.18415137    -0.93494540
 h      2.19567337     1.38752651    -0.50317628
 o      2.29212544    -1.28969692     0.19598268
 h      3.16119484    -0.58139498     0.06539833
 c     -2.37909069    -0.44490880    -0.65634682
 h     -1.96620704    -1.16700486    -1.44059075
 h     -2.96829334    -0.98036073     0.03502070
 h     -2.97916719     0.33317805    -1.22482953
 h     -0.53449113     1.22870571     1.81726413
          17

 c      1.17133543    -0.51771310     0.04797218
 c     -0.15152505    -0.95000878     0.30774000
 c     -1.06785052     0.16583245     0.04364925
 c     -0.90913229     1.40065526     0.86969656
 c     -0.18049709     1.34876734    -0.36686200
 c      1.28221857     0.76053945    -0.39051657
 h     -0.27962281    -2.02721081     0.59819711
 h     -1.63604626     2.32736740     0.64689238
 h     -0.29143936     2.21460698    -0.94754908
 h      2.20419961     1.33418947    -0.50061425
 o      2.30149030    -1.28167670     0.19257184
 h      3.11248857    -0.62617904     0.05358698
 c     -2.37731750    -0.45109298    -0.65942821
 h     -1.97203771    -1.19679783    -1.44473712
 h     -2.95283919    -0.99468869     0.02146861
 h     -2.97560074     0.34762981    -1.19661677
 h     -0.51166897     1.22791280     1.77533135
          17

 c      1.16159250    -0.52582244     0.06632969
 c     -0.16681532    -0.95025503     0.30442795
 c     -1.06901608     0.15470117     0.02952902
 c     -0.89846323     1.41021332     0.88926154
 c     -0.17075411     1.35651867    -0.37083701
 c      1.28107075     0.76574807    -0.39453662
 h     -0.30277690    -1.99910602     0.59964129
 h     -1.64063533     2.30798460     0.61839255
 h     -0.33756137     2.25218483    -0.97531979
 h      2.21261250     1.28115310    -0.50002078
 o      2.31147570    -1.27255468     0.18907757
 h      3.04354712    -0.69156910     0.04584533
 c     -2.37362511    -0.45598832    -0.66449588
 h     -1.98514617    -1.21634264    -1.44056534
 h     -2.94807403    -1.01674905     0.02166345
 h     -2.96696745     0.35479784    -1.16259616
 h     -0.47498819     1.22742895     1.76734181
          17

 c      1.15392889    -0.53476439     0.08409725
 c     -0.18023272    -0.94972116     0.30109944
 c     -1.07140756     0.14338309     0.01384927
 c     -0.89069765     1.42185867     0.90629908
 c     -0.15861040     1.36291684    -0.37609722
 c      1.27654514     0.77137292    -0.39738480
 h     -0.33235623    -1.96834394     0.60270277
 h     -1.63738960     2.26773810     0.60714573
 h     -0.38733629     2.28392057    -1.00904365
 h      2.22656207     1.23359813    -0.50226720
 o      2.31997865    -1.26390319     0.18591694
 h      2.98452881    -0.75248653     0.03669967
 c     -2.36827394    -0.45991658    -0.67104511
 h     -2.00483884    -1.22452998    -1.42948656
 h     -2.95155816    -1.04363888     0.03308353
 h     -2.95530569     0.35553691    -1.12555242
 h     -0.42219996     1.22602863     1.79915975
          17

 c      1.14844504    -0.54384667     0.10085602
 c     -0.19141552    -0.94805063     0.29774277
 c     -1.07464467     0.13256053    -0.00297159
 c     -0.88488822     1.43455289     0.92120324
 c     -0.14500047     1.36858531    -0.38284487
 c      1.26862111     0.77656774    -0.39884482
 h     -0.36937653    -1.94276515     0.60916071
 h     -1.62882738     2.21219711     0.61474071
 h     -0.43597711     2.29994985    -1.04109541
 h      2.24826672     1.19438051    -0.50773804
 o      2.32345167    -1.25838489     0.18394690
 h      2.98882413    -0.76669549     0.01370862
 c     -2.36179879    -0.46340656    -0.67804781
 h     -2.02926701    -1.22266497    -1.41503323
 h     -2.95792465    -1.06960081     0.04964359
 h     -2.94391836     0.35255523    -1.08900722
 h     -0.36134311     1.22656126     1.85518571
          17

 c      1.14516447    -0.55242028     0.11621997
 c     -0.20011118    -0.94509379     0.29439620
 c     -1.07829166     0.12281724    -0.02054958
 c     -0.87943352     1.44688477     0.93509718
 c     -0.13090283     1.37383681    -0.39105012
 c      1.25783305     0.78081382    -0.39881953
 h     -0.41431981    -1.92786321     0.62025988
 h     -1.62143055     2.15109315     0.64014003
 h     -0.47917377     2.29512180    -1.06659139
 h      2.27441389     1.16362930    -0.51609306
 o      2.32146458    -1.25631114     0.18347833
 h      3.06154155    -0.73035934    -0.02670802
 c     -2.35478626    -0.46685836    -0.68432497
 h     -2.05566419    -1.21453302    -1.40265371
 h     -2.96187925    -1.08904628     0.06523571
 h     -2.93668335     0.34954738    -1.05645660
 h     -0.30419697     1.23298433     1.91430861
          17

 c      1.14401920    -0.55988614     0.12984856
 c     -0.20625620    -0.94114543     0.29122763
 c     -1.08188235     0.11463027    -0.03854211
 c     -0.87259394     1.45734973     0.94885818
 c     -0.11730019     1.37874791    -0.40047523
 c      1.24512879     0.78380816    -0.39732002
 h     -0.46634013    -1.92367705     0.63565087
 h     -1.62603799     2.09752088     0.67961196
 h     -0.51362312     2.26828658    -1.08313285
 h      2.29781934     1.14007270    -0.52641413
 o      2.31750244    -1.25533212     0.18375468
 h      3.14733061    -0.68302113    -0.07104636
 c     -2.34779335    -0.47031598    -0.68884433
 h     -2.08088319    -1.20573682    -1.39891860
 h     -2.95976228    -1.09829394     0.07564845
 h     -2.93680158     0.34956929    -1.03044184
 h     -0.25963914     1.24761405     1.96164031
          17

 c      1.14486131    -0.56575090     0.14146854
 c     -0.21000766    -0.93690176     0.28854032
 c     -1.08493615     0.10835154    -0.05665345
 c     -0.86293445     1.46479006     0.96289846
 c     -0.10513144     1.38321541    -0.41071523
 c      1.23158809     0.78531800    -0.39442374
 h     -0.52279640    -1.92495820     0.65319261
 h     -1.65377743     2.06285741     0.72877798
 h     -0.53730088     2.22154413    -1.09057834
 h      2.31104395     1.12247630    -0.53757054
 o      2.31387045    -1.25408757     0.18420219
 h      3.21051672    -0.64854867    -0.10886671
 c     -2.34134195    -0.47349404    -0.69097109
 h     -2.10241152    -1.20143644    -1.40940703
 h     -2.94980199    -1.09590704     0.07891693
 h     -2.94548450     0.35338269    -1.01192489
 h     -0.23240892     1.27081949     1.98934060
          17

 c      1.14748116    -0.56965123     0.15088239
 c     -0.21170244    -0.93314951     0.28668201
 c     -1.08696976     0.10419557    -0.07462896
 c     -0.85011317     1.46902157     0.97705752
 c     -0.09519927     1.38694055    -0.42120340
 c      1.21819579     0.78512233    -0.39024059
 h     -0.57969687    -1.92450726     0.66989582
 h     -1.70610444     2.04880761     0.78615437
 h     -0.54992460     2.16011123    -1.09127714
 h      2.30893179     1.11023115    -0.54851779
 o      2.31149149    -1.25217163     0.18459162
 h      3.23776308    -0.63510397    -0.13550549
 c     -2.33587116    -0.47603149    -0.69069402
 h     -2.11938489    -1.20314492    -1.43571239
 h     -2.93199218    -1.08254875     0.07518882
 h     -2.96151365     0.35905387    -1.00037503
 h     -0.22382890     1.30149351     1.99458869
          17

 c      1.15161656    -0.57134758     0.15796567
 c     -0.21176816    -0.93047154     0.28593961
 c     -1.08751321     0.10224248    -0.09224109
 c     -0.83520132     1.47083239     0.99071688
 c     -0.08803741     1.38936670    -0.43117346
 c      1.20572349     0.78301892    -0.38489157
 h     -0.63271711    -1.91645844     0.68308076
 h     -1.77081275     2.04708086     0.85277803
 h     -0.55372922     2.09258677    -1.09069123
 h      2.28951590     1.10338969    -0.55847937
 o      2.31069089    -1.24954135     0.18485201
 h      3.22541018    -0.64450434    -0.14911896
 c     -2.33166142    -0.47769667    -0.68868104
 h     -2.13260670    -1.20756631    -1.47408454
 h     -2.90807254    -1.06090352     0.06670885
 h     -2.98196539     0.36311594    -0.99438779
 h     -0.23221991     1.33742756     1.97858805
          17

 c      1.15695389    -0.57072172     0.16266557
 c     -0.21063363    -0.92912151     0.28648159
 c     -1.08613987     0.10245536    -0.10927748
 c     -0.81997652     1.47128105     1.00304245
 c     -0.08381801     1.38969043    -0.43964408
 c      1.19466448     0.77885199    -0.37849368
 h     -0.67809904    -1.89777121     0.69104380
 h     -1.83090711     2.04745740     0.92849459
 h     -0.55389061     2.03041410    -1.09755503
 h      2.25418041     1.10259396    -0.56708612
 o      2.31150288    -1.24630280     0.18498895
 h      3.17456767    -0.67569059    -0.14937924
 c     -2.32878983    -0.47833107    -0.68607127
 h     -2.14356245    -1.20891327    -1.51729284
 h     -2.88155948    -1.03564396     0.05790213
 h     -3.00343471     0.36222321    -0.99233002
 h     -0.25256336     1.37555221     1.94716139
          17

 c      1.16313675    -0.56779539     0.16500549
 c     -0.20865999    -0.92901785     0.28834074
 c     -1.08250744     0.10469913    -0.12553802
 c     -0.80626065     1.47122098     1.01293958
 c     -0.08247835     1.38714062    -0.44562742
 c      1.18519062     0.77253427    -0.37114915
 h     -0.71322110    -1.86845226     0.69328642
 h     -1.87320451     2.04298599     1.01071760
 h     -0.55669148     1.98439439    -1.12127829
 h      2.20770039     1.10906622    -0.57451787
 o      2.31357951    -1.24275676     0.18512864
 h      3.09250895    -0.72393124    -0.13819898
 c     -2.32713676    -0.47771479    -0.68413713
 h     -2.15349996    -1.20206928    -1.55772770
 h     -2.85728614    -1.01289061     0.05489737
 h     -3.02303803     0.35428472    -0.99274209
 h     -0.27574844     1.41227525     1.91229419
          17

 c      1.16978566    -0.56276257     0.16509481
 c     -0.20608677    -0.92977520     0.29141059
 c     -1.07640073     0.10875556    -0.14083950
 c     -0.79568655     1.47119571     1.01903331
 c     -0.08412948     1.38148988    -0.44867056
 c      1.17716011     0.76406321    -0.36294211
 h     -0.73699007    -1.83138284     0.69058158
 h     -1.89034008     2.03028650     1.09533420
 h     -0.56462569     1.95864053    -1.16551562
 h      2.15789172     1.12459902    -0.58158813
 o      2.31565572    -1.23973408     0.18575743
 h      3.00110079    -0.77534429    -0.12358072
 c     -2.32648865    -0.47561143    -0.68391915
 h     -2.16309418    -1.18419743    -1.58943878
 h     -2.83969064    -0.99839822     0.06340419
 h     -3.03899825     0.33892588    -0.99452155
 h     -0.28926782     1.44431699     1.89148520
          17

 c      1.17652414    -0.55599914     0.16313509
 c     -0.20299496    -0.93074199     0.29544530
 c     -1.06777086     0.11433504    -0.15502563
 c     -0.78930090     1.47143161     1.02036347
 c     -0.08928274     1.37322203    -0.44920532
 c      1.17024764     0.75357157    -0.35396375
 h     -0.75016824    -1.79206303     0.68498413
 h     -1.87987767     2.00849142     1.17767483
 h     -0.57368979     1.94863774    -1.22414819
 h      2.11376437     1.15119953    -0.58951834
 o      2.31481611    -1.23912716     0.18815299
 h      2.94855748    -0.79862319    -0.12644843
 c     -2.32672013    -0.47197519    -0.68585683
 h     -2.17245146    -1.15496376    -1.60892821
 h     -2.83024436    -0.99484125     0.08512379
 h     -3.05092889     0.31755088    -0.99698378
 h     -0.28273978     1.46979567     1.89878860
          17

 c      1.18300891    -0.54801674     0.15941036
 c     -0.19931267    -0.93107241     0.30007900
 c     -1.05676997     0.12108348    -0.16797439
 c     -0.78698206     1.47191123     1.01746661
 c     -0.09852284     1.36311411    -0.44820024
 c      1.16422042     0.74147322    -0.34439469
 h     -0.75542311    -1.75794457     0.67962652
 h     -1.84348604     1.97855446     1.25315079
 h     -0.57703631     1.94621913    -1.28551341
 h      2.08158304     1.18985237    -0.59909232
 o      2.30888747    -1.24243250     0.19348637
 h      2.97196313    -0.76912598    -0.16618199
 c     -2.32786346    -0.46705413    -0.68961413
 h     -2.18117283    -1.11632849    -1.61543886
 h     -2.82646990    -1.00059947     0.11585838
 h     -3.05992005     0.29318730    -0.99984451
 h     -0.25559206     1.48802609     1.93154699
          17

 c      1.18897822    -0.53942181     0.15426605
 c     -0.19489559    -0.92990193     0.30489890
 c     -1.04377491     0.12858613    -0.17959037
 c     -0.78754624     1.47247815     1.01210773
 c     -0.11209465     1.35183221    -0.44661826
 c      1.15917886     0.72865592    -0.33460592
 h     -0.75647940    -1.73662563     0.67793841
 h     -1.78691524     1.94314146     1.31797192
 h     -0.56949577     1.94452208    -1.33873885
 h      2.06137160     1.23872315    -0.60959100
 o      2.30062546    -1.24785689     0.20051475
 h      3.03094221    -0.71563510    -0.22368337
 c     -2.32997211    -0.46123041    -0.69425814
 h     -2.18839200    -1.07236657    -1.61120836
 h     -2.82381244    -1.01140054     0.14768811
 h     -3.06834418     0.27005064    -1.00310859
 h     -0.21581407     1.49831215     1.97273308
          17

 c      1.19430474    -0.53095281     0.14810296
 c     -0.18968321    -0.92663954     0.30957757
 c     -1.02938821     0.13636725    -0.18978668
 c     -0.78933585     1.47281317     1.00597738
 c     -0.12976361     1.33984400    -0.44517058
 c      1.15550346     0.71650453    -0.32516238
 h     -0.75603460    -1.73278084     0.68220124
 h     -1.72060181     1.90688914     1.37028889
 h     -0.54891676     1.93940083    -1.37642360
 h      2.04775722     1.29268526    -0.61869377
 o      2.29292772    -1.25346012     0.20769420
 h      3.08248614    -0.66960909    -0.27494917
 c     -2.33298540    -0.45476462    -0.69859089
 h     -2.19282381    -1.02897862    -1.60158296
 h     -2.81814831    -1.02281101     0.17269914
 h     -3.07914486     0.25264309    -1.00682189
 h     -0.17232936     1.49985096     2.00487919
          17

 c      1.19897972    -0.52347060     0.14136756
 c     -0.18385104    -0.92120749     0.31398872
 c     -1.01441152     0.14388166    -0.19847144
 c     -0.79053615     1.47239283     0.99998084
 c     -0.15085167     1.32749713    -0.44429934
 c      1.15355131     0.70667760    -0.31670578
 h     -0.75375055    -1.74562648     0.69230961
 h     -1.65968880     1.87641382     1.41158026
 h     -0.51571064     1.92907213    -1.39472782
 h      2.03410776     1.34505033    -0.62355736
 o      2.28704499    -1.25839832     0.21427337
 h      3.10888357    -0.64466863    -0.30861821
 c     -2.33675188    -0.44765680    -0.70144982
 h     -2.19296575    -0.99290444    -1.59414310
 h     -2.80697776    -1.03162199     0.18523320
 h     -3.09454495     0.24440129    -1.01071003
 h     -0.13122662     1.49219459     2.01682260
          17

 c      1.20305904    -0.51784096     0.13450729
 c     -0.17778378    -0.91401553     0.31820151
 c     -0.99979580     0.15050119    -0.20554357
 c     -0.78948289     1.47062489     0.99428658
 c     -0.17431542     1.31510755    -0.44421465
 c      1.15343442     0.70077330    -0.30980795
 h     -0.74646758    -1.76939352     0.70596227
 h     -1.62038365     1.85868781     1.44650394
 h     -0.47221236     1.91367647    -1.39303059
 h      2.01571791     1.38983168    -0.62194823
 o      2.28339566    -1.26237116     0.21994090
 h      3.10502923    -0.64536102    -0.32043080
 c     -2.34112189    -0.43970799    -0.70204271
 h     -2.18763369    -0.96951791    -1.59573590
 h     -2.78953340    -1.03620055     0.18254978
 h     -3.11472605     0.24647697    -1.01390135
 h     -0.09585641     1.47537870     2.00326032
          17

 c      1.20660197    -0.51474954     0.12790102
 c     -0.17188515    -0.90571542     0.32236944
 c     -0.98657575     0.15551100    -0.21089812
 c     -0.78533518     1.46719896     0.98885164
 c     -0.19883203     1.30299450    -0.44490547
 c      1.15499069     0.70001396    -0.30485941
 h     -0.73036009    -1.79630503     0.72004456
 h     -1.61123003     1.85714845     1.47871798
 h     -0.42223303     1.89525607    -1.37404205
 h      1.99077041     1.42311403    -0.61275301
 o      2.28205105    -1.26530052     0.22458005
 h      3.07104113    -0.67249721    -0.30929575
 c     -2.34595670    -0.43071733    -0.70030352
 h     -2.17673841    -0.96025269    -1.60831060
 h     -2.76660455    -1.03655033     0.16493529
 h     -3.13745747     0.25749741    -1.01499662
 h     -0.06772367     1.44983448     1.96292412
          17

 c      1.20962108    -0.51452040     0.12179605
 c     -0.16641108    -0.89696528     0.32662408
 c     -0.97579197     0.15814066    -0.21444169
 c     -0.77852196     1.46231719     0.98391328
 c     -0.22291824     1.29145153    -0.44611697
 c      1.15783986     0.70499497    -0.30199695
 h     -0.70284909    -1.81938711     0.73190435
 h     -1.62746590     1.86916956     1.50610538
 h     -0.37057072     1.87801729    -1.34423801
 h      1.96025540     1.44365692    -0.59607044
 o      2.28281177    -1.26728881     0.22824183
 h      3.01124254    -0.72395113    -0.27683563
 c     -2.35104493    -0.42059405    -0.69698131
 h     -2.16167559    -0.96201047    -1.62751625
 h     -2.74043000    -1.03449543     0.13580421
 h     -3.15899173     0.27444976    -1.01247523
 h     -0.04688395     1.41628735     1.89774858
          17

 c      1.21206237    -0.51701797     0.11628051
 c     -0.16140884    -0.88831125     0.33102664
 c     -0.96840049     0.15764983    -0.21611493
 c     -0.77033173     1.45649702     0.97980017
 c     -0.24511512     1.28069844    -0.44736985
 c      1.16142435     0.71552998    -0.30107026
 h     -0.66331496    -1.83388041     0.73994322
 h     -1.65625278     1.88847115     1.52250612
 h     -0.32211375     1.86819060    -1.31350927
 h      1.92787580     1.45332803    -0.57321107
 o      2.28493390    -1.26881288     0.23134004
 h      2.93848718    -0.79154828    -0.23049245
 c     -2.35604080    -0.40927996    -0.69332736
 h     -2.14485929    -0.96919873    -1.64576556
 h     -2.71453686    -1.03387829     0.10156347
 h     -3.17549363     0.29397120    -1.00514270
 h     -0.03145732     1.37562349     1.81338313
          17

 c      1.21383477    -0.52167264     0.11129611
 c     -0.15672795    -0.88014805     0.33555954
 c     -0.96517404     0.15345648    -0.21591619
 c     -0.76233161     1.45027077     0.97640621
 c     -0.26420786     1.27092732    -0.44818396
 c      1.16501619     0.73064011    -0.30166694
 h     -0.61304790    -1.83770655     0.74375763
 h     -1.68470909     1.90886875     1.52266100
 h     -0.28063263     1.87219301    -1.29211359
 h      1.90003660     1.45745551    -0.54661689
 o      2.28642723    -1.27120677     0.23515992
 h      2.88499408    -0.85335658    -0.19155233
 c     -2.36050161    -0.39667472    -0.69061835
 h     -2.12885666    -0.97621154    -1.65626059
 h     -2.69307579    -1.04000312     0.07028574
 h     -3.18417081     0.31335236    -0.99240309
 h     -0.01627586     1.32854259     1.72033582
          17

 c      1.21489267    -0.52759959     0.10666293
 c     -0.15206461    -0.87270099     0.34012997
 c     -0.96661020     0.14526925    -0.21391890
 c     -0.75611705     1.44409212     0.97306238
 c     -0.27935593     1.26249087    -0.44851058
 c      1.16775560     0.74876275    -0.30322169
 h     -0.55495742    -1.83165234     0.74415176
 h     -1.70331839     1.92587871     1.50440847
 h     -0.24833008     1.89282741    -1.28509618
 h      1.88501078     1.46416461    -0.51934566
 o      2.28419866    -1.27649340     0.24180943
 h      2.89965553    -0.87668928    -0.19408359
 c     -2.36402118    -0.38277567    -0.68969519
 h     -2.11577356    -0.97874256    -1.65504101
 h     -2.67933591    -1.05726018     0.04834594
 h     -3.18387252     0.33110264    -0.97436022
 h      0.00768540     1.27497714     1.63324512
          17

 c      1.21530034    -0.53375227     0.10210110
 c     -0.14703425    -0.86600852     0.34457288
 c     -0.97286247     0.13318456    -0.21027681
 c     -0.75288377     1.43831153     0.96908356
 c     -0.29007482     1.25598552    -0.44893008
 c      1.16887162     0.76825153    -0.30521412
 h     -0.49316435    -1.81944060     0.74311685
 h     -1.70632776     1.93688045     1.46847909
 h     -0.22671166     1.92685496    -1.28950822
 h      1.88977437     1.48106390    -0.49375679
 o      2.27855507    -1.28436480     0.25106612
 h      2.97675850    -0.86677350    -0.23447199
 c     -2.36636779    -0.36795978    -0.69063578
 h     -2.10701627    -0.97414228    -1.64131622
 h     -2.67425419    -1.08568746     0.03675119
 h     -3.17529663     0.34720415    -0.95180800
 h      0.04858849     1.21431150     1.56465311
          17

 c      1.21521163    -0.53910438     0.09729450
 c     -0.14125911    -0.85994597     0.34865956
 c     -0.98370284     0.11772139    -0.20520998
 c     -0.75261736     1.43295144     0.96444512
 c     -0.29619663     1.25199716    -0.45031448
 c      1.16811264     0.78797745    -0.30735679
 h     -0.43230272    -1.80722528     0.74359782
 h     -1.69184017     1.94115495     1.41784896
 h     -0.21726975     1.96701601    -1.29785307
 h      1.91515103     1.51006884    -0.47014163
 o      2.27264696    -1.29293863     0.26079050
 h      3.06512156    -0.85436442    -0.27816593
 c     -2.36750080    -0.35305452    -0.69279580
 h     -2.10323964    -0.96149832    -1.61723197
 h     -2.67648805    -1.12003432     0.03113577
 h     -3.16088413     0.36310494    -0.92609827
 h      0.10405601     1.14819381     1.51740182
          17

 c      1.21483229    -0.54280048     0.09196771
 c     -0.13447027    -0.85436524     0.35214876
 c     -0.99852717     0.09977533    -0.19896795
 c     -0.75399418     1.42752947     0.95957754
 c     -0.29787197     1.25078145    -0.45336101
 c      1.16592845     0.80752868    -0.30960126
 h     -0.37644386    -1.80169021     0.74869974
 h     -1.66237318     1.94024824     1.35740141
 h     -0.22116474     2.00582135    -1.30298812
 h      1.95428967     1.54587161    -0.44701900
 o      2.26832540    -1.30126846     0.26977338
 h      3.13378137    -0.85474689    -0.30547369
 c     -2.36750760    -0.33904952    -0.69516336
 h     -2.10430727    -0.94177211    -1.58767152
 h     -2.68385492    -1.15258779     0.02537430
 h     -3.14426165     0.38130949    -0.89884299
 h      0.16042551     1.08233674     1.48667487
          17

 c      1.21440582    -0.54421224     0.08591851
 c     -0.12659740    -0.84933708     0.35489274
 c     -1.01640684     0.08049432    -0.19177893
 c     -0.75517094     1.42121000     0.95468588
 c     -0.29554256     1.25217895    -0.45839062
 c      1.16315173     0.82687734    -0.31198555
 h     -0.32804607    -1.80678166     0.76033381
 h     -1.62555371     1.93857278     1.29373834
 h     -0.23878049     2.03774124    -1.30032832
 h      1.99666758     1.58010923    -0.42277383
 o      2.26623402    -1.30904065     0.27759023
 h      3.17050836    -0.87209287    -0.30954458
 c     -2.36661139    -0.32671581    -0.69668790
 h     -2.10926768    -0.91786866    -1.56000650
 h     -2.69452055    -1.17652589     0.01474204
 h     -3.12906343     0.40438876    -0.87149146
 h      0.20278143     1.02392611     1.46739782
          17

 c      1.21420647    -0.54293553     0.07902140
 c     -0.11778028    -0.84531029     0.35691840
 c     -1.03617104     0.06110904    -0.18380502
 c     -0.75439074     1.41302981     0.94956230
 c     -0.28985773     1.25571391    -0.46537546
 c      1.16059866     0.84599497    -0.31451880
 h     -0.28770897    -1.82131729     0.77818977
 h     -1.59340179     1.94338794     1.23429045
 h     -0.26963870     2.05974053    -1.28799154
 h      2.03278101     1.60585634    -0.39667971
 o      2.26646957    -1.31613763     0.28413032
 h      3.17131825    -0.90646282    -0.28889626
 c     -2.36524975    -0.31639420    -0.69648401
 h     -2.11657709    -0.89403960    -1.54304992
 h     -2.70738716    -1.18750610    -0.00308985
 h     -3.11741827     0.43360335    -0.84497690
 h      0.22144094     0.97873870     1.45700085
          17

 c      1.21451616    -0.53877424     0.07122909
 c     -0.10829196    -0.84299211     0.35839393
 c     -1.05649850     0.04276921    -0.17511681
 c     -0.75045663     1.40219945     0.94387280
 c     -0.28156717     1.26072073    -0.47403586
 c      1.15888257     0.86470543    -0.31716500
 h     -0.25484558    -1.83986851     0.80001732
 h     -1.57711250     1.96203502     1.18486829
 h     -0.31254616     2.07124734    -1.26644624
 h      2.05619749     1.61923976    -0.36890455
 o      2.26882356    -1.32251095     0.28943820
 h      3.13672923    -0.95601035    -0.24484165
 c     -2.36407679    -0.30804332    -0.69404790
 h     -2.12485788    -0.87393560    -1.54428054
 h     -2.72210378    -1.18392320    -0.02825065
 h     -3.10905438     0.46796344    -0.81967030
 h      0.21234888     0.95020393     1.45476089
          17

 c      1.21559320    -0.53172924     0.06257678
 c     -0.09844526    -0.84305586     0.35951423
 c     -1.07600900     0.02642660    -0.16569185
 c     -0.74336580     1.38858734     0.93747020
 c     -0.27142326     1.26642557    -0.48391672
 c      1.15837559     0.88268909    -0.31986748
 h     -0.22847960    -1.85585037     0.82285526
 h     -1.57846358     1.99617268     1.14715286
 h     -0.36585576     2.07408471    -1.23823927
 h      2.06380983     1.61931829    -0.34016474
 o      2.27265940    -1.32823012     0.29378761
 h      3.07385273    -1.01632613    -0.18264588
 c     -2.36381209    -0.30147045    -0.68951385
 h     -2.13388992    -0.85799821    -1.56603081
 h     -2.73908113    -1.16683911    -0.05903251
 h     -3.10175682     0.50450314    -0.79562820
 h      0.17601030     0.93935361     1.46106889
          17

 c      1.21765046    -0.52198859     0.05318236
 c     -0.08853188    -0.84591588     0.36040595
 c     -1.09336197     0.01277877    -0.15543492
 c     -0.73443035     1.37293135     0.93033136
 c     -0.26010855     1.27200314    -0.49443692
 c      1.15919348     0.89951315    -0.32256966
 h     -0.20764917    -1.86409303     0.84412902
 h     -1.58829882     2.03944508     1.11942928
 h     -0.42782142     2.07217821    -1.20757123
 h      2.05578467     1.60774073    -0.31140755
 o      2.27631198    -1.33369223     0.29802174
 h      3.00603443    -1.07719901    -0.11691319
 c     -2.36504843    -0.29646908    -0.68372174
 h     -2.14477927    -0.84279790    -1.60393408
 h     -2.75961686    -1.14001058    -0.09211744
 h     -3.09270799     0.53950947    -0.77286677
 h      0.11748217     0.94453580     1.47755017
          17

 c      1.22084608    -0.50989455     0.04322607
 c     -0.07879035    -0.85164359     0.36108884
 c     -1.10736918     0.00225807    -0.14421405
 c     -0.72567272     1.35650142     0.92222916
 c     -0.24819866     1.27668336    -0.50497232
 c      1.16115415     0.91463635    -0.32522788
 h     -0.19151975    -1.86197939     0.86220467
 h     -1.59445125     2.08198979     1.09926110
 h     -0.49687001     2.07035619    -1.17911109
 h      2.03580837     1.58871044    -0.28353064
 o      2.27628695    -1.33982748     0.30395247
 h      2.98573133    -1.11972336    -0.07774321
 c     -2.36813569    -0.29273159    -0.67794363
 h     -2.15905208    -0.82326652    -1.64940014
 h     -2.78599942    -1.10973825    -0.12290199
 h     -3.07970480     0.56979945    -0.75149191
 h      0.04722049     0.96084434     1.50804513
          17

 c      1.22526310    -0.49588474     0.03290875
 c     -0.06939251    -0.85996311     0.36146682
 c     -1.11711193    -0.00495486    -0.13190607
 c     -0.71915043     1.34063273     0.91258564
 c     -0.23619526     1.27994864    -0.51501895
 c      1.16373966     0.92740350    -0.32783393
 h     -0.17940248    -1.84971131     0.87661733
 h     -1.58832980     2.11540401     1.08470145
 h     -0.57127623     2.07192447    -1.15592164
 h      2.01136685     1.56904027    -0.25703778
 o      2.27017973    -1.34704155     0.31266820
 h      3.04882076    -1.13398165    -0.08349601
 c     -2.37314495    -0.28978727    -0.67345136
 h     -2.17774527    -0.79533251    -1.69341078
 h     -2.82112329    -1.08358021    -0.14649437
 h     -3.06180108     0.59352869    -0.73171144
 h     -0.02036459     0.98084789     1.55913714
          17

 c      1.23086229    -0.48045373     0.02243129
 c     -0.06043467    -0.87027661     0.36132021
 c     -1.12203539    -0.00890166    -0.11844656
 c     -0.71616746     1.32624210     0.90091185
 c     -0.22463099     1.28170325    -0.52434532
 c      1.16619667     0.93711246    -0.33044416
 h     -0.17077055    -1.83025470     0.88820344
 h     -1.56638571     2.13450516     1.07415620
 h     -0.64808814     2.07645992    -1.13790990
 h      1.99267021     1.55723191    -0.23171243
 o      2.26104926    -1.35420809     0.32243876
 h      3.14604794    -1.13565069    -0.10740392
 c     -2.37993293    -0.28719759    -0.67113335
 h     -2.20112317    -0.75704295    -1.72884897
 h     -2.86700468    -1.06720357    -0.15971167
 h     -3.03947737     0.61054707    -0.71378307
 h     -0.07489085     0.99890229     1.63570934
          17

 c      1.23748631    -0.46419710     0.01201897
 c     -0.05191148    -0.88173061     0.36030921
 c     -1.12199365    -0.00979663    -0.10387185
 c     -0.71665502     1.31347081     0.88769240
 c     -0.21413956     1.28221515    -0.53298406
 c      1.16792899     0.94327505    -0.33316861
 h     -0.16528117    -1.80893426     0.89909280
 h     -1.52936626     2.13734774     1.06612270
 h     -0.72244084     2.08019105    -1.12256500
 h      1.98838445     1.56025706    -0.20679962
 o      2.25199669    -1.36042900     0.33170544
 h      3.22868172    -1.13729037    -0.12538734
 c     -2.38829875    -0.28485209    -0.67126843
 h     -2.22876569    -0.70850839    -1.75127469
 h     -2.92268241    -1.06110115    -0.16294146
 h     -3.01451902     0.62242009    -0.69790874
 h     -0.11805866     1.01552402     1.73172599
          17

 c      1.24490269    -0.44783946     0.00193554
 c     -0.04371659    -0.89335075     0.35803021
 c     -1.11723184    -0.00796349    -0.08834240
 c     -0.71967048     1.30192047     0.87438986
 c     -0.20539566     1.28187734    -0.54107744
 c      1.16899729     0.94598344    -0.33608774
 h     -0.16270664    -1.79216095     0.91222978
 h     -1.48147959     2.12509458     1.05928037
 h     -0.78838380     2.07855080    -1.10714310
 h      1.99976710     1.57925301    -0.18204545
 o      2.24439146    -1.36530870     0.33982340
 h      3.27606688    -1.14339231    -0.12804722
 c     -2.39808257    -0.28299040    -0.67354166
 h     -2.25969852    -0.65153660    -1.75914599
 h     -2.98364933    -1.06067197    -0.15987222
 h     -2.98963249     0.63208734    -0.68408528
 h     -0.15834875     1.03457449     1.83059641
          17

 c      1.25285445    -0.43220714    -0.00752927
 c     -0.03568603    -0.90427797     0.35414860
 c     -1.10831200    -0.00378042    -0.07214309
 c     -0.72418753     1.29104000     0.86252846
 c     -0.19897599     1.28099919    -0.54872284
 c      1.17015307     0.94597271    -0.33917784
 h     -0.16269490    -1.78496116     0.93004723
 h     -1.43006847     2.10232959     1.05284153
 h     -0.84047333     2.06838450    -1.09020111
 h      2.01984321     1.60883919    -0.15859475
 o      2.23873584    -1.36865502     0.34656585
 h      3.28160951    -1.15513486    -0.11274484
 c     -2.40913529    -0.28191041    -0.67722126
 h     -2.29247086    -0.58931697    -1.75412885
 h     -3.04362902    -1.05952957    -0.15535564
 h     -2.96775272     0.64303232    -0.67196124
 h     -0.20169437     1.05826567     1.91542872
          17

 c      1.26110215    -0.41816834    -0.01608475
 c     -0.02766375    -0.91401097     0.34856299
 c     -1.09600601     0.00235108    -0.05566343
 c     -0.72928022     1.28018090     0.85312077
 c     -0.19523411     1.27971386    -0.55589985
 c      1.17233291     0.94429235    -0.34234497
 h     -0.16444378    -1.78841726     0.95273295
 h     -1.38528814     2.07740284     1.04688026
 h     -0.87495904     2.04878983    -1.07195306
 h      2.03875259     1.64094261    -0.13857291
 o      2.23515664    -1.37036246     0.35188003
 h      3.24485113    -1.17243867    -0.07961022
 c     -2.42128148    -0.28166431    -0.68131196
 h     -2.32524906    -0.52605167    -1.74149083
 h     -3.09681562    -1.05251872    -0.15352111
 h     -2.95114338     0.65799767    -0.66079541
 h     -0.24944216     1.08626828     1.97502112
          17

 c      1.26944497    -0.40656801    -0.02346163
 c     -0.01954854    -0.92246575     0.34146623
 c     -1.08118683     0.01001397    -0.03936571
 c     -0.73413984     1.26866321     0.84666782
 c     -0.19421789     1.27795449    -0.56245616
 c      1.17619701     0.94196665    -0.34550554
 h     -0.16658787    -1.79922512     0.97755707
 h     -1.35821196     2.06088239     1.04211161
 h     -0.89041499     2.02118908    -1.05409843
 h      2.04870481     1.66855802    -0.12408719
 o      2.23343800    -1.37040637     0.35586593
 h      3.17089913    -1.19418966    -0.03113802
 c     -2.43433234    -0.28193914    -0.68467322
 h     -2.35604556    -0.46622572    -1.72972239
 h     -3.13909933    -1.03687623    -0.15700511
 h     -2.94069090     0.67775514    -0.64959298
 h     -0.30000589     1.11674023     2.00386462
          17

 c      1.27772342    -0.39816024    -0.02943125
 c     -0.01129884    -0.92980737     0.33324610
 c     -1.06473847     0.01876057    -0.02375468
 c     -0.73834207     1.25618974     0.84339284
 c     -0.19562153     1.27544765    -0.56810783
 c      1.18198404     0.93982642    -0.34862680
 h     -0.16748216    -1.81182157     0.99998991
 h     -1.35624804     2.06009281     1.03858255
 h     -0.88815755     1.98928727    -1.03965259
 h      2.04556220     1.68718804    -0.11664249
 o      2.23260603    -1.36891332     0.35893517
 h      3.07698275    -1.21715236     0.02530422
 c     -2.44807623    -0.28213113    -0.68626724
 h     -2.38313727    -0.41343249    -1.72787834
 h     -3.16847038    -1.01231410    -0.16678735
 h     -2.93584574     0.70074766    -0.63737783
 h     -0.35034857     1.14721352     2.00072301
          17

 c      1.28581165    -0.39353436    -0.03382792
 c     -0.00291039    -0.93623162     0.32432600
 c     -1.04749356     0.02809834    -0.00934796
 c     -0.74215295     1.24331059     0.84340961
 c     -0.19878231     1.27171993    -0.57244501
 c      1.18954293     0.93843138    -0.35172637
 h     -0.16564742    -1.82099817     1.01552405
 h     -1.37900635     2.07332736     1.03429007
 h     -0.87248429     1.95899548    -1.03282575
 h      2.02867844     1.69499500    -0.11696943
 o      2.22997011    -1.36632128     0.36215247
 h      3.00765348    -1.23352427     0.07211137
 c     -2.46220682    -0.28150032    -0.68559151
 h     -2.40549461    -0.36944957    -1.74060669
 h     -3.18523599    -0.98093480    -0.18209583
 h     -2.93517113     0.72385598    -0.62344872
 h     -0.39660438     1.17508571     1.96805788
          17

 c      1.29360637    -0.39301974    -0.03657815
 c      0.00559566    -0.94183602     0.31505491
 c     -1.03019862     0.03749494     0.00335067
 c     -0.74641852     1.23127083     0.84655838
 c     -0.20278461     1.26617828    -0.57497017
 c      1.19839292     0.93799398    -0.35486257
 h     -0.16008270    -1.82339498     1.02096017
 h     -1.41970980     2.09128528     1.02592221
 h     -0.85002110     1.93762565    -1.03850557
 h      2.00059966     1.69285113    -0.12493883
 o      2.22175357    -1.36327063     0.36690181
 h      3.02499826    -1.23316581     0.08695500
 c     -2.47623812    -0.27925475    -0.68296638
 h     -2.42288709    -0.33449061    -1.76491947
 h     -3.19230352    -0.94724145    -0.20028544
 h     -2.93704096     0.74367774    -0.60750562
 h     -0.43407430     1.19795032     1.91302272
          17

 c      1.30100141    -0.39659026    -0.03772553
 c      0.01415983    -0.94657559     0.30565760
 c     -1.01350074     0.04640922     0.01387799
 c     -0.75221495     1.22140164     0.85198314
 c     -0.20674712     1.25835541    -0.57524468
 c      1.20776187     0.93829642    -0.35813396
 h     -0.15039121    -1.81793762     1.01497719
 h     -1.46994520     2.10351866     1.01094187
 h     -0.82700916     1.93124681    -1.06056934
 h      1.96704619     1.68466272    -0.13943237
 o      2.20929418    -1.35964878     0.37267698
 h      3.11096609    -1.21965694     0.07817529
 c     -2.48947953    -0.27457840    -0.67933547
 h     -2.43564062    -0.30818411    -1.79240435
 h     -3.19513358    -0.91784670    -0.21703835
 h     -2.94013665     0.75760531    -0.58962926
 h     -0.45678395     1.21402503     1.85003376
          17

 c      1.30787671    -0.40386935    -0.03742515
 c      0.02269470    -0.95026558     0.29621945
 c     -0.99794461     0.05432906     0.02184027
 c     -0.76064799     1.21468796     0.85792066
 c     -0.21018325     1.24826240    -0.57315315
 c      1.21664912     0.93867050    -0.36167041
 h     -0.13681026    -1.80588553     0.99830825
 h     -1.52254815     2.10240018     0.98868662
 h     -0.80538116     1.94075923    -1.09915202
 h      1.93662075     1.67746170    -0.15838751
 o      2.19684967    -1.35504120     0.37815423
 h      3.20217040    -1.20303678     0.06774056
 c     -2.50115488    -0.26676559    -0.67576017
 h     -2.44432040    -0.29011879    -1.81406406
 h     -3.20024962    -0.89994264    -0.22755276
 h     -2.94370108     0.76447733    -0.57014933
 h     -0.45717924     1.22276398     1.80201985
          17

 c      1.31409664    -0.41422130    -0.03591451
 c      0.03111222    -0.95259974     0.28668266
 c     -0.98397944     0.06079552     0.02693859
 c     -0.77263740     1.21165916     0.86253276
 c     -0.21306998     1.23651878    -0.56906987
 c      1.22402224     0.93818108    -0.36558497
 h     -0.12019127    -1.79076032     0.97373030
 h     -1.57212657     2.08367955     0.96023603
 h     -0.78188735     1.96055256    -1.14935110
 h      1.91875363     1.67971467    -0.17945845
 o      2.18685197    -1.34941059     0.38276356
 h      3.26470590    -1.18830282     0.06607087
 c     -2.51070135    -0.25551871    -0.67295690
 h     -2.44951069    -0.27982724    -1.82347498
 h     -3.21167376    -0.89807542    -0.22892589
 h     -2.94764728     0.76488160    -0.54946397
 h     -0.42835812     1.22513038     1.79090472
          17

 c      1.31950189    -0.42684074    -0.03348883
 c      0.03932390    -0.95319084     0.27686677
 c     -0.97197723     0.06540603     0.02897882
 c     -0.78834741     1.21247976     0.86574444
 c     -0.21554416     1.22409243    -0.56372626
 c      1.22921661     0.93609487    -0.36987862
 h     -0.10189408    -1.77792805     0.94568865
 h     -1.61503240     2.04610680     0.92784508
 h     -0.75157003     1.98170505    -1.20323977
 h      1.91904250     1.69659257    -0.20137402
 o      2.18038516    -1.34296394     0.38641855
 h      3.28645824    -1.17720428     0.07623944
 c     -2.51803213    -0.24120058    -0.67106147
 h     -2.45170264    -0.27664487    -1.81773247
 h     -3.22778022    -0.91128717    -0.22205841
 h     -2.95258815     0.76115824    -0.52787622
 h     -0.37091995     1.22271703     1.81660880
          17

 c      1.32390764    -0.44082578    -0.03048459
 c      0.04721839    -0.95169063     0.26656094
 c     -0.96224576     0.06784485     0.02788917
 c     -0.80689747     1.21697549     0.86926015
 c     -0.21761980     1.21194903    -0.55792443
 c      1.23225683     0.93232501    -0.37438706
 h     -0.08349169    -1.77325185     0.91910013
 h     -1.64978859     1.99148757     0.89443791
 h     -0.71122365     1.99608532    -1.25301034
 h      1.93547143     1.72549682    -0.22476098
 o      2.17797900    -1.33601793     0.38922990
 h      3.26446462    -1.17023686     0.09850158
 c     -2.52344896    -0.22474523    -0.66969233
 h     -2.45125786    -0.27966804    -1.79747348
 h     -3.24233417    -0.93376866    -0.21088684
 h     -2.95973115     0.75698153    -0.50551315
 h     -0.29589673     1.21704555     1.85691880
          17

 c      1.32712617    -0.45523698    -0.02726061
 c      0.05462166    -0.94800715     0.25569847
 c     -0.95503058     0.06794774     0.02374399
 c     -0.82683928     1.22452225     0.87467053
 c     -0.21913898     1.20086963    -0.55231627
 c      1.23370376     0.92734283    -0.37886316
 h     -0.06629260    -1.78060641     0.89724499
 h     -1.67808466     1.92513244     0.86322794
 h     -0.66034346     1.99830939    -1.29281360
 h      1.96025849     1.75753393    -0.25121102
 o      2.17982962    -1.32894300     0.39141255
 h      3.20117005    -1.16719871     0.13163203
 c     -2.52733163    -0.20728101    -0.66815573
 h     -2.44840345    -0.28784086    -1.76678939
 h     -3.24840087    -0.95815992    -0.19990931
 h     -2.97050763     0.75631781    -0.48240646
 h     -0.21790945     1.20987984     1.88930442
          17

 c      1.32901288    -0.46916073    -0.02416679
 c      0.06126966    -0.94249861     0.24450227
 c     -0.95051275     0.06574679     0.01675695
 c     -0.84656401     1.23403266     0.88260094
 c     -0.21984586     1.19140235    -0.54730913
 c      1.23423578     0.92173232    -0.38309320
 h     -0.05098597    -1.79960694     0.88002581
 h     -1.70577204     1.85583651     0.83724118
 h     -0.60063229     1.98598547    -1.31928520
 h      1.98481910     1.78291715    -0.28185586
 o      2.18554296    -1.32215530     0.39330795
 h      3.10800454    -1.16667269     0.17224476
 c     -2.52995278    -0.18975570    -0.66559704
 h     -2.44323661    -0.30013795    -1.73289958
 h     -3.24110748    -0.97822913    -0.19242260
 h     -2.98590212     0.76187931    -0.45877208
 h     -0.14912273     1.20319757     1.90094212
          17

 c      1.32952495    -0.48178090    -0.02150514
 c      0.06682430    -0.93595725     0.23345358
 c     -0.94880140     0.06146477     0.00723378
 c     -0.86447257     1.24419799     0.89293765
 c     -0.21946256     1.18384302    -0.54304398
 c      1.23438757     0.91589217    -0.38693693
 h     -0.03773354    -1.82570116     0.86430803
 h     -1.74194718     1.79376947     0.81866701
 h     -0.53536102     1.95953482    -1.33165251
 h      2.00281390     1.79451212    -0.31686826
 o      2.19325259    -1.31621382     0.39553036
 h      3.01867836    -1.16371217     0.21206735
 c     -2.53146745    -0.17272728    -0.66114334
 h     -2.43579557    -0.31571059    -1.70463936
 h     -3.21834148    -0.98992296    -0.18999767
 h     -3.00579011     0.77386272    -0.43536884
 h     -0.09800349     1.19884627     1.88704718
          17

 c      1.32877540    -0.49241887    -0.01950957
 c      0.07091314    -0.92938450     0.22311112
 c     -0.94992376     0.05548012    -0.00448864
 c     -0.87938419     1.25396363     0.90517133
 c     -0.21773745     1.17819848    -0.53938118
 c      1.23448790     0.90996997    -0.39031653
 h     -0.02655051    -1.85255568     0.84598343
 h     -1.79358019     1.74582443     0.80878157
 h     -0.46891940     1.92223487    -1.33202167
 h      2.01079773     1.78862367    -0.35565600
 o      2.19886658    -1.31201458     0.39904563
 h      3.00051177    -1.14650936     0.23657356
 c     -2.53192633    -0.15635922    -0.65418498
 h     -2.42631573    -0.33369837    -1.68898213
 h     -3.18053561    -0.99158176    -0.19251989
 h     -3.02875928     0.78989410    -0.41362414
 h     -0.06981078     1.19829708     1.84777594
          17

 c      1.32704313    -0.50049494    -0.01836757
 c      0.07314412    -0.92373349     0.21393389
 c     -0.95381798     0.04829046    -0.01808525
 c     -0.89110172     1.26287106     0.91851231
 c     -0.21448433     1.17415608    -0.53587878
 c      1.23466122     0.90388377    -0.39320064
 h     -0.01757648    -1.87458905     0.82187582
 h     -1.85866013     1.71235438     0.80885114
 h     -0.40637288     1.88035329    -1.32582196
 h      2.00802958     1.76476303    -0.39718117
 o      2.20090192    -1.31006857     0.40411735
 h      3.07787337    -1.10881974     0.24220907
 c     -2.53123091    -0.14056556    -0.64471603
 h     -2.41562119    -0.35260191    -1.68721978
 h     -3.13040261    -0.98408533    -0.19829583
 h     -3.05257576     0.80621097    -0.39532435
 h     -0.06674971     1.20250769     1.78677491
          17

 c      1.32473974    -0.50553050    -0.01821996
 c      0.07313913    -0.91974089     0.20619655
 c     -0.96032433     0.04047340    -0.03325475
 c     -0.90046689     1.27091462     0.93187332
 c     -0.20963738     1.17113814    -0.53183773
 c      1.23482563     0.89733860    -0.39558365
 h     -0.01115048    -1.88839233     0.79056508
 h     -1.92655965     1.68930359     0.82047136
 h     -0.35269360     1.84248097    -1.32150427
 h      1.99642422     1.72551317    -0.44028281
 o      2.20352182    -1.30968837     0.40993713
 h      3.18403818    -1.06331388     0.24244288
 c     -2.52908880    -0.12515075    -0.63340780
 h     -2.40524368    -0.36988407    -1.69450967
 h     -3.07271790    -0.97110423    -0.20416517
 h     -3.07492128     0.81917378    -0.38205550
 h     -0.08698387     1.21181193     1.71147806
          17

 c      1.32235547    -0.50728054    -0.01909221
 c      0.07062315    -0.91784764     0.19997909
 c     -0.96917696     0.03263596    -0.04971038
 c     -0.90901682     1.27820518     0.94380090
 c     -0.20332363     1.16854806    -0.52655710
 c      1.23469001     0.88983195    -0.39745388
 h     -0.00781278    -1.89326861     0.75245139
 h     -1.98478423     1.67238201     0.84480203
 h     -0.31157697     1.81673535    -1.32776359
 h      1.98075613     1.67658932    -0.48407970
 o      2.20962789    -1.31018574     0.41597880
 h      3.27000883    -1.02113335     0.24546871
 c     -2.52506113    -0.10986343    -0.62132148
 h     -2.39703487    -0.38246904    -1.70326088
 h     -3.01371375    -0.95892397    -0.20589954
 h     -3.09395444     0.82627890    -0.37475283
 h     -0.12202665     1.22578241     1.63481924
          17

 c      1.32035806    -0.50582189    -0.02085255
 c      0.06548601    -0.91815303     0.19517321
 c     -0.97999738     0.02535633    -0.06716134
 c     -0.91881778     1.28482341     0.95243887
 c     -0.19590232     1.16616044    -0.51978741
 c      1.23378586     0.88071466    -0.39876821
 h     -0.00826536    -1.89137791     0.70955957
 h     -2.02398516     1.65889540     0.88188927
 h     -0.28457306     1.80638900    -1.34828578
 h      1.96842844     1.62638558    -0.52841021
 o      2.22007497    -1.31110032     0.42200047
 h      3.31709957    -0.98755722     0.25376333
 c     -2.51873045    -0.09450042    -0.60951287
 h     -2.39263031    -0.38768281    -1.70678032
 h     -2.95949677    -0.95461224    -0.19937445
 h     -3.10860812     0.82659204    -0.37350004
 h     -0.15384581     1.24315427     1.57634926
          17

 c      1.31909834    -0.50155895    -0.02321562
 c      0.05779949    -0.92040177     0.19150091
 c     -0.99228836     0.01913408    -0.08529922
 c     -0.93189054     1.29077258     0.95606480
 c     -0.18791771     1.16427999    -0.51196738
 c      1.23164964     0.86942743    -0.39946067
 h     -0.01330071    -1.88761198     0.66519059
 h     -2.03949470     1.64773430     0.93051393
 h     -0.27130830     1.80817884    -1.37888129
 h      1.96735489     1.58354802    -0.57396208
 o      2.23478360    -1.31203370     0.42782573
 h      3.31998440    -0.96501277     0.26772395
 c     -2.50992377    -0.07918226    -0.59872404
 h     -2.39313075    -0.38389287    -1.70099342
 h     -2.91380620    -0.96208885    -0.18250501
 h     -3.11871249     0.82084270    -0.37752131
 h     -0.16027948     1.26246225     1.55599824
          17

 c      1.31875496    -0.49519166    -0.02576994
 c      0.04779190    -0.92405332     0.18857292
 c     -1.00543573     0.01435972    -0.10379532
 c     -0.94839757     1.29590531     0.95446262
 c     -0.18001614     1.16348673    -0.50394506
 c      1.22820169     0.85591046    -0.39953281
 h     -0.02367563    -1.88868180     0.62318728
 h     -2.03172970     1.63909074     0.98831930
 h     -0.27030148     1.81537173    -1.41060017
 h      1.98148683     1.55249349    -0.62138532
 o      2.25324637    -1.31260739     0.43328629
 h      3.27947163    -0.95448102     0.28697009
 c     -2.49881928    -0.06456856    -0.58924185
 h     -2.39902377    -0.37074085    -1.68477119
 h     -2.87702055    -0.97903691    -0.15653521
 h     -3.12499040     0.81126491    -0.38530017
 h     -0.13621003     1.28326848     1.57756570
          17

 c      1.31932839    -0.48766997    -0.02801411
 c      0.03579005    -0.92849418     0.18600690
 c     -1.01872914     0.01130930    -0.12229825
 c     -0.96603626     1.29997796     0.94912225
 c     -0.17288314     1.16430928    -0.49653925
 c      1.22400519     0.84083355    -0.39918481
 h     -0.03989930    -1.90071278     0.58663909
 h     -2.00658562     1.63437827     1.05227591
 h     -0.27958094     1.82167118    -1.43467820
 h      2.00764378     1.53086743    -0.66972571
 o      2.27452854    -1.31254067     0.43824679
 h      3.20323460    -0.95490430     0.31032953
 c     -2.48586100    -0.05167630    -0.58095209
 h     -2.41023019    -0.34919725    -1.65990185
 h     -2.84744994    -0.99829838    -0.12525068
 h     -3.12883511     0.80106159    -0.39481000
 h     -0.10028912     1.30549336     1.62556317
          17

 c      1.32067473    -0.48012345    -0.02940161
 c      0.02214936    -0.93334284     0.18356016
 c     -1.03139506     0.01015687    -0.14042857
 c     -0.98183007     1.30275374     0.94176877
 c     -0.16718150     1.16708095    -0.49031056
 c      1.22004851     0.82535061    -0.39882641
 h     -0.06198183    -1.92591151     0.55655129
 h     -1.97497687     1.63611998     1.11965008
 h     -0.29704668     1.82298201    -1.44509172
 h      2.03771433     1.51225913    -0.71609367
 o      2.29676507    -1.31191519     0.44268864
 h      3.11436917    -0.95945642     0.33482408
 c     -2.47164248    -0.04143786    -0.57347584
 h     -2.42622009    -0.32153565    -1.63107017
 h     -2.82320633    -1.01201127    -0.09305009
 h     -3.13172892     0.79341703    -0.40385997
 h     -0.07402313     1.32807290     1.68132028
          17

 c      1.32255356    -0.47374743    -0.02939720
 c      0.00720116    -0.93861744     0.18116983
 c     -1.04262739     0.01098747    -0.15778379
 c     -0.99343782     1.30404791     0.93354412
 c     -0.16346956     1.17192084    -0.48552828
 c      1.21729112     0.81067581    -0.39894971
 h     -0.08931288    -1.96094473     0.53164423
 h     -1.94940439     1.64712501     1.18886026
 h     -0.32071477     1.81760597    -1.43902051
 h      2.06338558     1.49061679    -0.75693282
 o      2.31632730    -1.31170265     0.44682520
 h      3.06504003    -0.94766526     0.35417016
 c     -2.45688174    -0.03437767    -0.56629039
 h     -2.44623281    -0.29106658    -1.60539755
 h     -2.80309468    -1.01451680    -0.06357939
 h     -3.13439914     0.79036871    -0.41047169
 h     -0.06979926     1.34919078     1.73181929
          17

 c      1.32467871    -0.46964006    -0.02754457
 c     -0.00877246    -0.94460717     0.17887091
 c     -1.05161588     0.01380003    -0.17395932
 c     -0.99969143     1.30386789     0.92512715
 c     -0.16211934     1.17873820    -0.48218861
 c      1.21636672     0.79781679    -0.39999951
 h     -0.12079913    -1.99873649     0.50950299
 h     -1.93695659     1.66840819     1.25859951
 h     -0.34893650     1.80607634    -1.41677170
 h      2.07895942     1.46242373    -0.78933131
 o      2.32992001    -1.31317283     0.45083703
 h      3.10352288    -0.89558209     0.36341518
 c     -2.44242521    -0.03055190    -0.55890414
 h     -2.46957308    -0.26136111    -1.59051762
 h     -2.78670836    -1.00321203    -0.03923314
 h     -3.13621073     0.79217547    -0.41312652
 h     -0.09183801     1.36685460     1.76940566
          17

 c      1.32677478    -0.46864155    -0.02352057
 c     -0.02552909    -0.95160668     0.17669031
 c     -1.05759015     0.01850651    -0.18857768
 c     -1.00072885     1.30255072     0.91711307
 c     -0.16325494     1.18722361    -0.48000856
 c      1.21748889     0.78745326    -0.40229628
 h     -0.15517652    -2.03180412     0.48791444
 h     -1.93505549     1.69747180     1.32534856
 h     -0.38066578     1.79115241    -1.38191884
 h      2.08200833     1.42691757    -0.81166336
 o      2.33983486    -1.31512435     0.45431228
 h      3.19072517    -0.82030093     0.36807551
 c     -2.42919898    -0.02967135    -0.55115319
 h     -2.49570758    -0.23509734    -1.59090929
 h     -2.77433623    -0.97849268    -0.02101494
 h     -3.13528542     0.79757241    -0.41082961
 h     -0.13917949     1.37914355     1.78999972
          17

 c      1.32860870    -0.47125010    -0.01714733
 c     -0.04281676    -0.95974208     0.17460272
 c     -1.05989369     0.02493511    -0.20131510
 c     -0.99752440     1.30066087     0.91011614
 c     -0.16672249     1.19684018    -0.47840936
 c      1.22047083     0.77985649    -0.40598218
 h     -0.19131447    -2.05460125     0.46552469
 h     -1.93557064     1.72936303     1.38288026
 h     -0.41577514     1.77786598    -1.34148600
 h      2.07335912     1.38580364    -0.82385364
 o      2.34927929    -1.31571686     0.45687368
 h      3.27350031    -0.75032646     0.37381326
 c     -2.41810598    -0.03123620    -0.54344187
 h     -2.52390952    -0.21340278    -1.60492839
 h     -2.76694457    -0.94363356    -0.00839006
 h     -3.12925837     0.80462437    -0.40308873
 h     -0.20721546     1.38432636     1.79240565
          17

 c      1.32996530    -0.47758369    -0.00840001
 c     -0.06033823    -0.96891404     0.17253196
 c     -1.05808947     0.03283436    -0.21192124
 c     -0.99132872     1.29875058     0.90451016
 c     -0.17210888     1.20688920    -0.47659145
 c      1.22476289     0.77482565    -0.41096911
 h     -0.22839967    -2.06441687     0.44191462
 h     -1.93131909     1.75919615     1.42448390
 h     -0.45519491     1.77286175    -1.30502090
 h      2.05723501     1.34312291    -0.82761608
 o      2.35964615    -1.31404859     0.45841213
 h      3.32773191    -0.69994906     0.38241479
 c     -2.40988004    -0.03457787    -0.53665834
 h     -2.55287267    -0.19629119    -1.62573164
 h     -2.76620960    -0.90464256     0.00086650
 h     -3.11615507     0.81159566    -0.38988364
 h     -0.28774273     1.38101710     1.77905224
          17

 c      1.33062640    -0.48739025     0.00258804
 c     -0.07773479    -0.97879535     0.17036390
 c     -1.05207184     0.04187227    -0.22022888
 c     -0.98348944     1.29719972     0.90007699
 c     -0.17885164     1.21674060    -0.47384233
 c      1.22948894     0.77169057    -0.41690689
 h     -0.26604629    -2.06155078     0.41746371
 h     -1.91877809     1.78365796     1.44494660
 h     -0.50014488     1.78196941    -1.28097242
 h      2.04133871     1.30505136    -0.82659887
 o      2.37133566    -1.30981959     0.45894750
 h      3.34539415    -0.67442342     0.39393584
 c     -2.40492781    -0.03889883    -0.53182804
 h     -2.58087443    -0.18349740    -1.64505006
 h     -2.77432882    -0.86939482     0.01042895
 h     -3.09501555     0.81753301    -0.37161334
 h     -0.36825665     1.36839679     1.75806670
          17

 c      1.33037443    -0.50012146     0.01553933
 c     -0.09457741    -0.98884499     0.16795912
 c     -1.04213857     0.05163316    -0.22615482
 c     -0.97542061     1.29617972     0.89582076
 c     -0.18644771     1.22616307    -0.46998053
 c      1.23359589     0.76946992    -0.42324111
 h     -0.30439418    -2.04927213     0.39318491
 h     -1.89779935     1.80130177     1.44119000
 h     -0.55014110     1.80662930    -1.27153949
 h      2.03543688     1.27865900    -0.82568555
 o      2.38435341    -1.30301814     0.45855523
 h      3.32510255    -0.67493435     0.40785902
 c     -2.40326837    -0.04346164    -0.52975193
 h     -2.60628098    -0.17488795    -1.65629118
 h     -2.79314121    -0.84511543     0.02410563
 h     -3.06618511     0.82253778    -0.34899215
 h     -0.43250976     1.34625213     1.74484959
          17

 c      1.32900507    -0.51505332     0.03006696
 c     -0.11036695    -0.99835031     0.16516919
 c     -1.02898574     0.06162303    -0.22970065
 c     -0.96820501     1.29573214     0.89044769
 c     -0.19459226     1.23543350    -0.46547265
 c      1.23625780     0.76723410    -0.42943375
 h     -0.34417399    -2.03342486     0.37051119
 h     -1.87055703     1.81235967     1.41225740
 h     -0.60167744     1.84275084    -1.27147544
 h      2.04680471     1.26879251    -0.82860101
 o      2.39843748    -1.29385321     0.45734522
 h      3.27007296    -0.69959948     0.42338972
 c     -2.40464412    -0.04788780    -0.53073052
 h     -2.62793851    -0.17045231    -1.65577737
 h     -2.82253375    -0.83479643     0.04349827
 h     -3.03128151     0.82772178    -0.32291274
 h     -0.46626203     1.31428298     1.75661108
          17

 c      1.32633882    -0.53140662     0.04571943
 c     -0.12455842    -1.00655307     0.16186801
 c     -1.01362305     0.07129326    -0.23095863
 c     -0.96184002     1.29584304     0.88369745
 c     -0.20309157     1.24509481    -0.46108759
 c      1.23734043     0.76447944    -0.43522591
 h     -0.38656867    -2.02103407     0.35091780
 h     -1.84080105     1.81854388     1.35934496
 h     -0.64943871     1.88345797    -1.27243883
 h      2.07485169     1.27485948    -0.83516219
 o      2.41280468    -1.28292013     0.45545539
 h      3.19207431    -0.74064288     0.43946105
 c     -2.40869433    -0.05227302    -0.53444867
 h     -2.64536439    -0.17019176    -1.64297602
 h     -2.85945317    -0.83569727     0.06657658
 h     -2.99283112     0.83476403    -0.29435445
 h     -0.46701409     1.27158169     1.79691584
          17

 c      1.32223727    -0.54842882     0.06201952
 c     -0.13662967    -1.01289797     0.15800163
 c     -0.99723974     0.08009314    -0.23011281
 c     -0.95519817     1.29629166     0.87675122
 c     -0.21169619     1.25565150    -0.45752565
 c      1.23738682     0.76116282    -0.44064682
 h     -0.43261594    -2.01749245     0.33538134
 h     -1.81375187     1.82302343     1.28607450
 h     -0.68847404     1.92238041    -1.26751049
 h      2.11129423     1.29127013    -0.84154159
 o      2.42541739    -1.27170884     0.45303149
 h      3.12293845    -0.77610072     0.45494143
 c     -2.41502746    -0.05695042    -0.54007198
 h     -2.65885979    -0.17407895    -1.62057898
 h     -2.89882309    -0.84165313     0.08883342
 h     -2.95360978     0.84504321    -0.26444297
 h     -0.44460938     1.21852716     1.85075995
          17

 c      1.31663275    -0.56541698     0.07848892
 c     -0.14618936    -1.01729328     0.15362612
 c     -0.98106030     0.08754316    -0.22742424
 c     -0.94680320     1.29652225     0.87103365
 c     -0.22002846     1.26741041    -0.45526579
 c      1.23713745     0.75744327    -0.44579622
 h     -0.48222177    -2.02360379     0.32393235
 h     -1.79607705     1.83033931     1.19832021
 h     -0.71540197     1.95515656    -1.25282461
 h      2.14565858     1.31094033    -0.84316397
 o      2.43278493    -1.26281879     0.45013658
 h      3.11762867    -0.76650627     0.47008011
 c     -2.42320404    -0.06214191    -0.54643006
 h     -2.66958592    -0.18209931    -1.59455099
 h     -2.93546408    -0.84652644     0.10564766
 h     -2.91595954     0.85865120    -0.23468271
 h     -0.41203159     1.15833760     1.89875278
          17

 c      1.30954441    -0.58168967     0.09465724
 c     -0.15306275    -1.02014988     0.14889260
 c     -0.96621976     0.09330242    -0.22320941
 c     -0.93549741     1.29585546     0.86746555
 c     -0.22759426     1.28042435    -0.45455019
 c      1.23712077     0.75347458    -0.45069057
 h     -0.53354250    -2.03511957     0.31571869
 h     -1.79382508     1.84498627     1.10245322
 h     -0.72868240     1.97968062    -1.22747655
 h      2.16976481     1.32801749    -0.83683288
 o      2.43448311    -1.25683995     0.44676805
 h      3.18289232    -0.70508718     0.48647149
 c     -2.43272364    -0.06778028    -0.55220113
 h     -2.67943580    -0.19428322    -1.57341096
 h     -2.96542941    -0.84613557     0.11384085
 h     -2.88151478     0.87393481    -0.20718360
 h     -0.37959909     1.09599339     1.92746331
          17

 c      1.30106945    -0.59658672     0.11007854
 c     -0.15728274    -1.02214980     0.14399080
 c     -0.95367163     0.09720769    -0.21782040
 c     -0.92094644     1.29391762     0.86656735
 c     -0.23381393     1.29445453    -0.45538993
 c      1.23753392     0.74933607    -0.45524046
 h     -0.58337168    -2.04531272     0.30952961
 h     -1.80731416     1.86799155     1.00307914
 h     -0.72861159     1.99612279    -1.19319860
 h      2.17906893     1.33872647    -0.82116609
 o      2.43404177    -1.25156827     0.44313920
 h      3.26338509    -0.63033972     0.50257245
 c     -2.44305556    -0.07354818    -0.55620725
 h     -2.69036230    -0.21054802    -1.56549903
 h     -2.98647716    -0.83870226     0.11218730
 h     -2.85146451     0.88799311    -0.18457673
 h     -0.35411297     1.03667379     1.93027805
          17

 c      1.29137656    -0.60953317     0.12435590
 c     -0.15901057    -1.02395807     0.13909889
 c     -0.94413649     0.09928208    -0.21162534
 c     -0.90380461     1.29087729     0.86852828
 c     -0.23804887     1.30892950    -0.45754526
 c      1.23828360     0.74502010    -0.45927015
 h     -0.62813128    -2.04810884     0.30431990
 h     -1.82844596     1.89498817     0.90363748
 h     -0.71738428     2.00716758    -1.15429159
 h      2.17252600     1.34134974    -0.79632198
 o      2.43380899    -1.24558521     0.43951625
 h      3.32267023    -0.56827970     0.51592387
 c     -2.45370617    -0.07902984    -0.55785367
 h     -2.70319855    -0.23026082    -1.57446836
 h     -2.99816071    -0.82477799     0.10149178
 h     -2.82697645     0.89781267    -0.16952626
 h     -0.33937498     0.98487068     1.90570771
          17

 c      1.28070064    -0.62008158     0.13715321
 c     -0.15846628    -1.02604594     0.13435706
 c     -0.93809106     0.09971917    -0.20499065
 c     -0.88526683     1.28723172     0.87303270
 c     -0.23963682     1.32293733    -0.46050899
 c      1.23902591     0.74042353    -0.46253403
 h     -0.66474685    -2.03986876     0.29946996
 h     -1.84528620     1.91903392     0.80881000
 h     -0.69908372     2.01819885    -1.11745128
 h      2.15237454     1.33618969    -0.76371430
 o      2.43468746    -1.23843390     0.43608531
 h      3.34702542    -0.52902287     0.52506070
 c     -2.46424657    -0.08383903    -0.55740443
 h     -2.71696119    -0.25188741    -1.59670856
 h     -3.00189561    -0.80717310     0.08461376
 h     -2.80940364     0.90139630    -0.16406845
 h     -0.33653208     0.94388383     1.85651582
          17

 c      1.26934201    -0.62792008     0.14819880
 c     -0.15588720    -1.02862742     0.12985851
 c     -0.93578521     0.09884393    -0.19826723
 c     -0.86655416     1.28351501     0.87915234
 c     -0.23798053     1.33534087    -0.46360320
 c      1.23917237     0.73532608    -0.46472597
 h     -0.69117709    -2.01991399     0.29484684
 h     -1.84821042     1.93449340     0.72474159
 h     -0.67885875     2.03635945    -1.09044197
 h      2.12418789     1.32573207    -0.72581362
 o      2.43692730    -1.23004714     0.43296175
 h      3.33264331    -0.51572731     0.52931021
 c     -2.47424650    -0.08765575    -0.55580618
 h     -2.72945906    -0.27325675    -1.62368697
 h     -3.00093743    -0.79079303     0.06632620
 h     -2.80021017     0.89847566    -0.16911144
 h     -0.34376245     0.91509467     1.79029254
          17

 c      1.25766369    -0.63286684     0.15728368
 c     -0.15150453    -1.03164571     0.12564696
 c     -0.93726890     0.09704815    -0.19177979
 c     -0.84881331     1.28028045     0.88531183
 c     -0.23273696     1.34511970    -0.46627492
 c      1.23792378     0.72938049    -0.46550237
 h     -0.70674914    -1.99053043     0.29079802
 h     -1.83215561     1.93840937     0.65762170
 h     -0.66057961     2.06716499    -1.07875353
 h      2.09661163     1.31464113    -0.68578608
 o      2.44044574    -1.22052121     0.43020715
 h      3.28044345    -0.52818349     0.52852139
 c     -2.48321983    -0.09024501    -0.55423713
 h     -2.73846744    -0.29225852    -1.64648664
 h     -2.99975975    -0.78173705     0.05245611
 h     -2.80079763     0.89073099    -0.18427045
 h     -0.35520192     0.89658625     1.72116949
          17

 c      1.24607829    -0.63487699     0.16426195
 c     -0.14552322    -1.03477969     0.12171538
 c     -0.94241976     0.09472534    -0.18581322
 c     -0.83320860     1.27821864     0.88938299
 c     -0.22400145     1.35179264    -0.46843015
 c      1.23445594     0.72221004    -0.46455431
 h     -0.71240728    -1.95679692     0.28813806
 h     -1.79621056     1.93025024     0.61257111
 h     -0.64430707     2.11016947    -1.08213875
 h      2.07933965     1.30856441    -0.64662815
 o      2.44476721    -1.21017395     0.42781730
 h      3.19702896    -0.56182235     0.52326600
 c     -2.49071742    -0.09157343    -0.55366517
 h     -2.74243113    -0.30739318    -1.65871841
 h     -3.00226247    -0.78493419     0.04775429
 h     -2.81234785     0.88147990    -0.20803736
 h     -0.36043068     0.88190026     1.67011624
          17

 c      1.23502134    -0.63405635     0.16905137
 c     -0.13812048    -1.03749254     0.11800878
 c     -0.95096964     0.09222534    -0.18059822
 c     -0.82060414     1.27793460     0.88947333
 c     -0.21224990     1.35549081    -0.47044530
 c      1.22832259     0.71367269    -0.46171507
 h     -0.71070469    -1.92598496     0.28808039
 h     -1.74309373     1.91168232     0.59300497
 h     -0.62660079     2.15856430    -1.09503669
 h      2.07852918     1.31105112    -0.60998938
 o      2.44856725    -1.19995691     0.42565762
 h      3.10209609    -0.60105766     0.51590345
 c     -2.49652219    -0.09195840    -0.55452334
 h     -2.74060565    -0.31800526    -1.65739331
 h     -3.00950334    -0.80114407     0.05332450
 h     -2.83561781     0.87467606    -0.23826095
 h     -0.34895277     0.86296774     1.65672054
          17

 c      1.22491195    -0.63065405     0.17163004
 c     -0.12950444    -1.03918086     0.11444187
 c     -0.96253304     0.08984212    -0.17629671
 c     -0.81067797     1.27914581     0.88539122
 c     -0.19808710     1.35663119    -0.47287516
 c      1.21979809     0.70411121    -0.45700422
 h     -0.70504534    -1.90588314     0.29198155
 h     -1.67975985     1.88716051     0.59988950
 h     -0.60328413     2.20325771    -1.11033745
 h      2.09279454     1.32066584    -0.57582474
 o      2.44902536    -1.19220079     0.42335268
 h      3.03920404    -0.60759635     0.51245964
 c     -2.50073661    -0.09199112    -0.55661150
 h     -2.73299142    -0.32436713    -1.64296158
 h     -3.01915202    -0.82615235     0.06605245
 h     -2.87053860     0.87320727    -0.27281864
 h     -0.32017504     0.83915531     1.68282859
          17

 c      1.21611367    -0.62500627     0.17203177
 c     -0.12005690    -1.03943405     0.11094235
 c     -0.97663591     0.08783413    -0.17298561
 c     -0.80170272     1.28039606     0.87876087
 c     -0.18208159     1.35560820    -0.47618719
 c      1.20974381     0.69428543    -0.45056312
 h     -0.69790088    -1.90187265     0.30080365
 h     -1.61898984     1.86530159     0.63086437
 h     -0.57152582     2.23669238    -1.12233092
 h      2.11449007     1.33180268    -0.54336238
 o      2.44384172    -1.18911362     0.42053495
 h      3.04470489    -0.54504801     0.51893586
 c     -2.50368501    -0.09219234    -0.55923884
 h     -2.72027878    -0.32774320    -1.61928689
 h     -3.02727958    -0.85315572     0.08069802
 h     -2.91567046     0.87721174    -0.31015205
 h     -0.28419512     0.81920763     1.73177938
          17

 c      1.20893674    -0.61747206     0.17034643
 c     -0.11046333    -1.03826148     0.10750461
 c     -0.99274147     0.08644942    -0.17064925
 c     -0.79136996     1.27975827     0.87160647
 c     -0.16476223     1.35269781    -0.48064425
 c      1.19915976     0.68506791    -0.44257823
 h     -0.68902483    -1.91432067     0.31451610
 h     -1.57893365     1.85901311     0.68058506
 h     -0.53029615     2.25425068    -1.12759253
 h      2.13458349     1.33818691    -0.51212391
 o      2.43525653    -1.18856829     0.41752295
 h      3.08442581    -0.44664001     0.53073964
 c     -2.50577097    -0.09272922    -0.56145340
 h     -2.70377637    -0.33038017    -1.59345318
 h     -3.03044620    -0.87578238     0.09237791
 h     -2.96797428     0.88371813    -0.34933168
 h     -0.25190130     0.81249086     1.78431792
          17

 c      1.20366824    -0.60844986     0.16672457
 c     -0.10164783    -1.03608575     0.10421548
 c     -1.01026560     0.08592101    -0.16919230
 c     -0.77801147     1.27581085     0.86531381
 c     -0.14666181     1.34806452    -0.48628448
 c      1.18890093     0.67721363    -0.43324609
 h     -0.67549344    -1.93865307     0.33194767
 h     -1.57353894     1.87896631     0.74434727
 h     -0.48006557     2.25434724    -1.12493874
 h      2.14615768     1.33537920    -0.48218585
 o      2.42588493    -1.18776163     0.41475661
 h      3.11872448    -0.35678481     0.54140373
 c     -2.50739961    -0.09342108    -0.56229726
 h     -2.68511006    -0.33518475    -1.57447289
 h     -3.02667132    -0.88970218     0.09782565
 h     -3.02319050     0.88799665    -0.38965045
 h     -0.22962389     0.82384539     1.82717263
          17

 c      1.20052703    -0.59841861     0.16136951
 c     -0.09453968    -1.03351516     0.10122415
 c     -1.02858182     0.08644119    -0.16846650
 c     -0.76188228     1.26863295     0.86043072
 c     -0.12831914     1.34175394    -0.49294006
 c      1.17961997     0.67128325    -0.42277268
 h     -0.65357788    -1.96794008     0.35124255
 h     -1.59726506     1.92191279     0.82096070
 h     -0.42252700     2.23843104    -1.11533616
 h      2.14545885     1.32146557    -0.45399625
 o      2.41686153    -1.18536021     0.41244895
 h      3.13137775    -0.29647829     0.54793665
 c     -2.50896101    -0.09394014    -0.56115411
 h     -2.66555373    -0.34482554    -1.56985618
 h     -3.01555896    -0.89302530     0.09568846
 h     -3.07672067     0.88551472    -0.43022126
 h     -0.21936198     0.85378808     1.85300624
          17

 c      1.19958073    -0.58794899     0.15452119
 c     -0.08984278    -1.03110513     0.09869191
 c     -1.04702042     0.08814444    -0.16829534
 c     -0.74474124     1.25957010     0.85720671
 c     -0.11024481     1.33364186    -0.50025437
 c      1.17178044     0.66763315    -0.41137737
 h     -0.62061662    -1.99561374     0.37050006
 h     -1.62941667     1.97259856     0.90839787
 h     -0.36050435     2.21130545    -1.10198483
 h      2.13190727     1.29698824    -0.42816389
 o      2.40857617    -1.18086391     0.41067889
 h      3.11805319    -0.27334726     0.54936317
 c     -2.51081787    -0.09401612    -0.55811666
 h     -2.64539325    -0.36051100    -1.58125799
 h     -2.99820267    -0.88633001     0.08654747
 h     -3.12450174     0.87330761    -0.46986285
 h     -0.22016497     0.89989463     1.85878194
          17

 c      1.20067786    -0.57768844     0.14643739
 c     -0.08790981    -1.02922587     0.09675731
 c     -1.06487915     0.09111013    -0.16848798
 c     -0.72837771     1.25011756     0.85587439
 c     -0.09291106     1.32339795    -0.50769454
 c      1.16565091     0.66639959    -0.39928539
 h     -0.57585635    -2.01696635     0.38822267
 h     -1.65141162     2.01637417     1.00098582
 h     -0.29771373     2.18128530    -1.09029066
 h      2.10816375     1.26489203    -0.40532900
 o      2.40113676    -1.17413954     0.40946553
 h      3.07923467    -0.28919593     0.54560697
 c     -2.51323508    -0.09350797    -0.55405990
 h     -2.62407820    -0.38146923    -1.60331542
 h     -2.97712455    -0.87272544     0.07294156
 h     -3.16363012     0.85051989    -0.50724961
 h     -0.22889627     0.95772456     1.84525398
          17

 c      1.20342150    -0.56832996     0.13737282
 c     -0.08871770    -1.02801673     0.09551618
 c     -1.08145718     0.09537711    -0.16884597
 c     -0.71408625     1.24141787     0.85638407
 c     -0.07680872     1.31060530    -0.51464749
 c      1.16127260     0.66746430    -0.38671382
 h     -0.52050014    -2.02967884     0.40355137
 h     -1.65311851     2.04459259     1.09166794
 h     -0.23791777     2.15863248    -1.08675100
 h      2.08043858     1.23058467    -0.38607188
 o      2.39445420    -1.16534806     0.40878164
 h      3.01905066    -0.34125705     0.53733473
 c     -2.51627516    -0.09235115    -0.55030741
 h     -2.60102640    -0.40564165    -1.62707807
 h     -2.95609329    -0.85774609     0.05921112
 h     -3.19273705     0.81849413    -0.54112372
 h     -0.24019576     1.02130625     1.81773668
          17

 c      1.20719686    -0.56056512     0.12755914
 c     -0.09191085    -1.02738140     0.09500710
 c     -1.09609716     0.10094196    -0.16916802
 c     -0.70283244     1.23428710     0.85816770
 c     -0.06254546     1.29515704    -0.52069381
 c      1.15846932     0.67045190    -0.37385880
 h     -0.45740938    -2.03395480     0.41639472
 h     -1.63111200     2.05355559     1.17390442
 h     -0.18360305     2.15082560    -1.09581286
 h      2.05823306     1.20153314    -0.37081922
 o      2.38802096    -1.15523881     0.40850771
 h      2.94879264    -0.41753779     0.52671903
 c     -2.51976420    -0.09054618    -0.54816907
 h     -2.57618886    -0.43077145    -1.64427337
 h     -2.93935396    -0.84826997     0.05058679
 h     -3.21225302     0.78070480    -0.57050032
 h     -0.24622149     1.08380649     1.78706891
          17

 c      1.21126009    -0.55501202     0.11719142
 c     -0.09689251    -1.02701182     0.09520008
 c     -1.10823112     0.10774771    -0.16925528
 c     -0.69537284     1.22923556     0.86028005
 c     -0.05086478     1.27767993    -0.52590039
 c      1.15704165     0.67486023    -0.36088777
 h     -0.39060837    -2.03241631     0.42748119
 h     -1.58620741     2.04274931     1.24227128
 h     -0.13545586     2.15745191    -1.11659241
 h      2.05164811     1.18532587    -0.35976939
 o      2.38031498    -1.14592536     0.40830453
 h      2.89613580    -0.48461876     0.51945424
 c     -2.52338436    -0.08831549    -0.54855959
 h     -2.55008452    -0.45506786    -1.64947644
 h     -2.92998510    -0.84971928     0.05105181
 h     -3.22456962     0.74252204    -0.59485507
 h     -0.23762625     1.13903349     1.76763787
          17

 c      1.21488625    -0.55210167     0.10642529
 c     -0.10295394    -1.02646633     0.09599752
 c     -1.11742408     0.11567525    -0.16892138
 c     -0.69201820     1.22639616     0.86212015
 c     -0.04251207     1.25945664    -0.53078338
 c      1.15716782     0.68034503    -0.34794417
 h     -0.32456297    -2.02943338     0.43822488
 h     -1.52223373     2.01402701     1.29263140
 h     -0.09337689     2.17079858    -1.14342771
 h      2.06562075     1.18614018    -0.35285524
 o      2.36883428    -1.14079944     0.40761333
 h      2.90418895    -0.48960738     0.52476310
 c     -2.52682865    -0.08628916    -0.55175742
 h     -2.52359510    -0.47744255    -1.64053026
 h     -2.92827989    -0.86281048     0.06098215
 h     -3.23375211     0.71045359    -0.61421096
 h     -0.20749369     1.18313948     1.76900023
          17

 c      1.21750438    -0.55194667     0.09537789
 c     -0.10942248    -1.02532720     0.09726287
 c     -1.12340386     0.12454260    -0.16800730
 c     -0.69223742     1.22553601     0.86411331
 c     -0.03806205     1.24191607    -0.53598194
 c      1.15960048     0.68691564    -0.33517408
 h     -0.26332324    -2.02947022     0.45023631
 h     -1.44601219     1.97183586     1.32264935
 h     -0.05763590     2.18129096    -1.16957215
 h      2.09592070     1.20256241    -0.34966024
 o      2.35395789    -1.13971699     0.40649679
 h      2.97032811    -0.43756475     0.54221469
 c     -2.52990788    -0.08538468    -0.55740390
 h     -2.49775462    -0.49762168    -1.61841878
 h     -2.93181695    -0.88306663     0.07690689
 h     -3.24422766     0.69038241    -0.62902671
 h     -0.15596347     1.21437189     1.78741931
          17

 c      1.21873015    -0.55431375     0.08411877
 c     -0.11575742    -1.02339353     0.09888626
 c     -1.12606869     0.13411496    -0.16639386
 c     -0.69461117     1.22607231     0.86724360
 c     -0.03779974     1.22620983    -0.54197955
 c      1.16531110     0.69481071    -0.32273920
 h     -0.20994410    -2.03486065     0.46453198
 h     -1.36829772     1.92458329     1.33330043
 h     -0.02911483     2.18170122    -1.18996556
 h      2.13213897     1.22931945    -0.34933961
 o      2.33877662    -1.13968546     0.40563245
 h      3.04899995    -0.38042145     0.56184667
 c     -2.53261137    -0.08635102    -0.56471290
 h     -2.47357000    -0.51630772    -1.58718862
 h     -2.93714066    -0.90362208     0.09367358
 h     -3.25850295     0.68512171    -0.63989490
 h     -0.08967972     1.23153918     1.80965233
          17

 c      1.21833720    -0.55871409     0.07266547
 c     -0.12155512    -1.02077952     0.10084366
 c     -1.12547736     0.14412321    -0.16401048
 c     -0.69708821     1.22690260     0.87198714
 c     -0.04164647     1.21304742    -0.54899751
 c      1.17493344     0.70425368    -0.31080800
 h     -0.16654002    -2.04453989     0.48097486
 h     -1.30489485     1.88666144     1.33126069
 h     -0.00906465     2.16840058    -1.20199562
 h      2.16375980     1.26054483    -0.35073008
 o      2.32532154    -1.13923547     0.40548122
 h      3.11123934    -0.34630291     0.57718331
 c     -2.53513515    -0.08937925    -0.57269281
 h     -2.45183314    -0.53533044    -1.55375893
 h     -2.94131865    -0.91830305     0.10674916
 h     -3.27550065     0.69299912    -0.64730676
 h     -0.01745693     1.23385062     1.82287823
          17

 c      1.21623253    -0.56449668     0.06100049
 c     -0.12651597    -1.01783273     0.10319147
 c     -1.12183319     0.15427227    -0.16084720
 c     -0.69744279     1.22648847     0.87796264
 c     -0.04913742     1.20268382    -0.55699437
 c      1.18846799     0.71532455    -0.29955657
 h     -0.13468486    -2.05482587     0.49843287
 h     -1.27392515     1.87680165     1.32867557
 h      0.00114931     2.14128683    -1.20540549
 h      2.18356734     1.29167111    -0.35259586
 o      2.31453092    -1.13809327     0.40626605
 h      3.14496479    -0.34396070     0.58547031
 c     -2.53779747    -0.09408449    -0.58032198
 h     -2.43295405    -0.55740212    -1.52676071
 h     -2.94257519    -0.92311109     0.11331774
 h     -3.29119113     0.70885527    -0.65172411
 h      0.05246026     1.22149543     1.81910763
          17

 c      1.21245498    -0.57092307     0.04910350
 c     -0.13042107    -1.01495301     0.10601072
 c     -1.11546409     0.16422468    -0.15696970
 c     -0.69436299     1.22395095     0.88479925
 c     -0.05946830     1.19495230    -0.56569617
 c      1.20528743     0.72792726    -0.28917871
 h     -0.11561712    -2.06139091     0.51543685
 h     -1.28372530     1.90513340     1.33368873
 h      0.00026923     2.10369692    -1.20222731
 h      2.18826889     1.31994209    -0.35384857
 o      2.30681546    -1.13642042     0.40809028
 h      3.14570674    -0.37457269     0.58567484
 c     -2.54085148    -0.09979019    -0.58679776
 h     -2.41702038    -0.58490722    -1.51352645
 h     -2.94035831    -0.91652534     0.11252229
 h     -3.30081856     0.72650142    -0.65378471
 h      0.11303938     1.19576067     1.79478769
          17

 c      1.20719599    -0.57724356     0.03698620
 c     -0.13313265    -1.01244087     0.10935196
 c     -1.10679548     0.17358248    -0.15252312
 c     -0.68827442     1.22013279     0.89301410
 c     -0.07162168     1.18930817    -0.57461593
 c      1.22427667     0.74177976    -0.27988854
 h     -0.11015841    -2.06091795     0.53079564
 h     -1.32348550     1.96099663     1.34141546
 h     -0.01260934     2.06248960    -1.19687598
 h      2.17826943     1.34448393    -0.35368095
 o      2.30225194    -1.13454787     0.41097714
 h      3.11308929    -0.43572692     0.57767823
 c     -2.54430962    -0.10586733    -0.59184840
 h     -2.40422507    -0.61796909    -1.51631711
 h     -2.93528753    -0.89947497     0.10548050
 h     -3.30079802     0.74077476    -0.65435799
 h      0.15870614     1.15876417     1.74970038
          17

 c      1.20083254    -0.58278146     0.02472400
 c     -0.13460626    -1.01041718     0.11320840
 c     -1.09631952     0.18190523    -0.14770535
 c     -0.68048975     1.21667516     0.90330465
 c     -0.08453584     1.18493519    -0.58308767
 c      1.24398850     0.75640847    -0.27190542
 h     -0.11856126    -2.05192120     0.54393113
 h     -1.37396437     2.02389530     1.34225271
 h     -0.03784333     2.02741064    -1.19581296
 h      2.15752639     1.36643080    -0.35165373
 o      2.30043084    -1.13304083     0.41483479
 h      3.05272569    -0.52002711     0.56259369
 c     -2.54786436    -0.11189916    -0.59584169
 h     -2.39524790    -0.65358109    -1.53123672
 h     -2.92911760    -0.87531016     0.09530455
 h     -3.28954030     0.74854422    -0.65445170
 h      0.18601766     1.11315820     1.68668361
          17

 c      1.19394234    -0.58701159     0.01247682
 c     -0.13489680    -1.00879765     0.11750993
 c     -1.08456719     0.18874857    -0.14272272
 c     -0.67228337     1.21481289     0.91570180
 c     -0.09722931     1.18104096    -0.59044155
 c      1.26279145     0.77116345    -0.26543227
 h     -0.14044033    -2.03496539     0.55500079
 h     -1.41965648     2.07763907     1.33093797
 h     -0.07531340     2.00803808    -1.20550992
 h      2.13323242     1.38901359    -0.34774304
 o      2.29983145    -1.13313374     0.41933527
 h      2.98580926    -0.60786490     0.54448774
 c     -2.55092648    -0.11763295    -0.59955867
 h     -2.39108202    -0.68691302    -1.55100109
 h     -2.92457138    -0.84948535     0.08688479
 h     -3.26756868     0.74903007    -0.65511185
 h      0.19496243     1.06177253     1.61206430
          17

 c      1.18726729    -0.58958537     0.00048426
 c     -0.13415375    -1.00730660     0.12212457
 c     -1.07208722     0.19369528    -0.13775654
 c     -0.66485142     1.21520015     0.92948844
 c     -0.10885794     1.17734626    -0.59635588
 c      1.27907623     0.78530504    -0.26064429
 h     -0.17482195    -2.01253611     0.56489475
 h     -1.45091625     2.11291338     1.30693581
 h     -0.12464128     2.00824146    -1.22844504
 h      2.11420914     1.41686997    -0.34225133
 o      2.29693176    -1.13731419     0.42379757
 h      2.96361212    -0.65840688     0.53230639
 c     -2.55275068    -0.12293428    -0.60382168
 h     -2.39254168    -0.71338497    -1.56851746
 h     -2.92469360    -0.82820290     0.08577732
 h     -3.23736512     0.74386174    -0.65736945
 h      0.19066369     1.00682195     1.53599035
          17

 c      1.18158495    -0.59027557    -0.01098604
 c     -0.13261164    -1.00553123     0.12686945
 c     -1.05942630     0.19637739    -0.13295414
 c     -0.65947833     1.21816703     0.94346528
 c     -0.11878122     1.17434922    -0.60107899
 c      1.29157778     0.79823061    -0.25770466
 h     -0.22028343    -1.98845453     0.57505956
 h     -1.46236656     2.12531524     1.27241327
 h     -0.18484855     2.02313102    -1.26061627
 h      2.10717619     1.45367459    -0.33545411
 o      2.28911626    -1.14711477     0.42780988
 h      3.02312087    -0.64589163     0.53066428
 c     -2.55261828    -0.12790140    -0.60914083
 h     -2.39991965    -0.72993896    -1.57884578
 h     -2.93153555    -0.81569499     0.09575274
 h     -3.20300812     0.73689216    -0.66219208
 h      0.18380306     0.94887291     1.47131971
          17

 c      1.17754207    -0.58894221    -0.02170495
 c     -0.13056522    -1.00303939     0.13154673
 c     -1.04709692     0.19650274    -0.12844492
 c     -0.65722372     1.22384421     0.95643855
 c     -0.12664471     1.17300437    -0.60522361
 c      1.29969616     0.80975960    -0.25677974
 h     -0.27508297    -1.96658220     0.58698048
 h     -1.45177387     2.11389193     1.23091780
 h     -0.25364385     2.04260588    -1.29392784
 h      2.11285376     1.49897477    -0.32719489
 o      2.27938843    -1.16017994     0.43186997
 h      3.11407748    -0.60700393     0.53040033
 c     -2.55003429    -0.13296773    -0.61547161
 h     -2.41287046    -0.73544767    -1.57976000
 h     -2.94488325    -0.81180140     0.11630093
 h     -3.16931685     0.73333528    -0.67037604
 h      0.18580337     0.88713566     1.42925516
          17

 c      1.17561883    -0.58560814    -0.03147184
 c     -0.12831689    -0.99955564     0.13601338
 c     -1.03553123     0.19389659    -0.12436439
 c     -0.65810224     1.23191475     0.96774211
 c     -0.13238692     1.17418950    -0.60937723
 c      1.30352490     0.82019083    -0.25801248
 h     -0.33709249    -1.94903906     0.60132040
 h     -1.42026272     2.08121299     1.18687030
 h     -0.32743215     2.05704618    -1.32047353
 h      2.12594226     1.54749911    -0.31694575
 o      2.27065891    -1.17439336     0.43631778
 h      3.18871039    -0.57422732     0.52510914
 c     -2.54485912    -0.13869578    -0.62221930
 h     -2.43041056    -0.73081370    -1.57186404
 h     -2.96229388    -0.81236766     0.14262654
 h     -3.14027489     0.73776153    -0.68235729
 h      0.19918945     0.82265226     1.41360710
          17

 c      1.17612604    -0.58048372    -0.04009498
 c     -0.12615145    -0.99508318     0.14024160
 c     -1.02504147     0.18855092    -0.12086212
 c     -0.66077017     1.24121750     0.97718078
 c     -0.13617525     1.17840880    -0.61387154
 c      1.30353261     0.83006298    -0.26147588
 h     -0.40346316    -1.93503256     0.61727318
 h     -1.37406129     2.03518793     1.14557985
 h     -0.40203357     2.06018504    -1.33484695
 h      2.13889169     1.59185913    -0.30429154
 o      2.26404318    -1.18879690     0.44117057
 h      3.22786369    -0.56049427     0.51333542
 c     -2.53732878    -0.14532952    -0.62845426
 h     -2.45100581    -0.71903505    -1.55869226
 h     -2.98039296    -0.81197956     0.16817679
 h     -3.11734881     0.75156986    -0.69802183
 h      0.21534018     0.76124174     1.42110537
          17

 c      1.17919708    -0.57391134    -0.04738936
 c     -0.12432600    -0.98987016     0.14431635
 c     -1.01580967     0.18065729    -0.11809471
 c     -0.66299541     1.24967618     0.98459875
 c     -0.13832978     1.18573444    -0.61873259
 c      1.30024833     0.83987182    -0.26714686
 h     -0.47040452    -1.92141046     0.63274077
 h     -1.32736934     1.99215657     1.11326795
 h     -0.47342436     2.04944305    -1.33449229
 h      2.14537562     1.62562936    -0.28927469
 o      2.25980021    -1.20291117     0.44630892
 h      3.22598993    -0.57008600     0.49556811
 c     -2.52794989    -0.15252698    -0.63315038
 h     -2.47283126    -0.70497234    -1.54645511
 h     -2.99616124    -0.80632353     0.18720666
 h     -3.09907127     0.77196022    -0.71664487
 h      0.22268509     0.71108950     1.44606341
          17

 c      1.18478293    -0.56629404    -0.05317974
 c     -0.12303031    -0.98425458     0.14837223
 c     -1.00791002     0.17060070    -0.11622517
 c     -0.66228367     1.25468017     0.98972978
 c     -0.13924803     1.19583998    -0.62371201
 c      1.29412475     0.84992084    -0.27491458
 h     -0.53351556    -1.90451691     0.64523709
 h     -1.30160180     1.97604989     1.09593233
 h     -0.53830311     2.02552457    -1.31945300
 h      2.14163084     1.64481394    -0.27239738
 o      2.25783333    -1.21643116     0.45156090
 h      3.18333550    -0.60381555     0.47299089
 c     -2.51729528    -0.15951303    -0.63541693
 h     -2.49421979    -0.69415704    -1.54239738
 h     -3.00757348    -0.79307985     0.19604389
 h     -3.08229355     0.79347299    -0.73702415
 h      0.21332278     0.67893064     1.48330407
          17

 c      1.19264679    -0.55805150    -0.05730691
 c     -0.12232580    -0.97851775     0.15251978
 c     -1.00134363     0.15891045    -0.11542801
 c     -0.65725140     1.25463602     0.99244693
 c     -0.13932015     1.20805034    -0.62833305
 c      1.28551450     0.86027666    -0.28460271
 h     -0.58852981    -1.88189279     0.65281842
 h     -1.31035317     2.00174126     1.09628382
 h     -0.59464701     1.99212886    -1.29222609
 h      2.12655765     1.64814185    -0.25445836
 o      2.25772187    -1.22922457     0.45672686
 h      3.10563451    -0.65926180     0.44717832
 c     -2.50581386    -0.16549301    -0.63481448
 h     -2.51402037    -0.69043152    -1.55117967
 h     -3.01381443    -0.77193771     0.19345141
 h     -3.06386975     0.81056815    -0.75773856
 h      0.18436563     0.66837039     1.52878626
          17

 c      1.20236409    -0.54960089    -0.05964000
 c     -0.12210530    -0.97281203     0.15679979
 c     -0.99606746     0.14619237    -0.11588058
 c     -0.64891554     1.25054373     0.99292823
 c     -0.13883947     1.22140588    -0.63193026
 c      1.27467133     0.87075740    -0.29598590
 h     -0.63204350    -1.85310802     0.65461153
 h     -1.34339774     2.05680045     1.11213691
 h     -0.64236303     1.95572041    -1.25769650
 h      2.10162470     1.63706361    -0.23634764
 o      2.25831861    -1.24160884     0.46160827
 h      3.01075506    -0.72645180     0.41971824
 c     -2.49375470    -0.16998157    -0.63163192
 h     -2.53143819    -0.69398604    -1.57149460
 h     -3.01541435    -0.74442289     0.18073187
 h     -3.04165099     0.81939502    -0.77741727
 h      0.13737769     0.67959621     1.57970006
          17

 c      1.21333360    -0.54133278    -0.06009456
 c     -0.12209134    -0.96714772     0.16117042
 c     -0.99201482     0.13307478    -0.11772730
 c     -0.63948516     1.24473054     0.99140815
 c     -0.13795524     1.23478866    -0.63371892
 c      1.26174398     0.88092397    -0.30880079
 h     -0.66200710    -1.81990845     0.65098048
 h     -1.38026561     2.11641788     1.13886596
 h     -0.68366708     1.92471056    -1.22256186
 h      2.07092690     1.61578868    -0.21880546
 o      2.25690343    -1.25496548     0.46615020
 h      2.94247774    -0.77835106     0.39007297
 c     -2.48117620    -0.17282601    -0.62683113
 h     -2.54555817    -0.70187716    -1.59659372
 h     -3.01439558    -0.71372954     0.16173711
 h     -3.01475440     0.81843523    -0.79496268
 h      0.07766949     0.70949844     1.63484855
          17

 c      1.22483291    -0.53355294    -0.05865524
 c     -0.12186932    -0.96140884     0.16550733
 c     -0.98910659     0.12016768    -0.12104256
 c     -0.63089567     1.23920026     0.98793278
 c     -0.13675122     1.24717471    -0.63297647
 c      1.24678328     0.89010459    -0.32276920
 h     -0.67801330    -1.78604258     0.64351874
 h     -1.40658535     2.16235033     1.17171795
 h     -0.72214617     1.90712998    -1.19341846
 h      2.04097521     1.59098435    -0.20213312
 o      2.25016002    -1.27119089     0.47064964
 h      2.95524998    -0.78036853     0.35252753
 c     -2.46796962    -0.17405393    -0.62167537
 h     -2.55520671    -0.71030750    -1.61811924
 h     -3.01418992    -0.68429009     0.14241384
 h     -2.98352772     0.80857302    -0.80973326
 h      0.01322062     0.75228229     1.69510784
          17

 c      1.23612970    -0.52643481    -0.05538882
 c     -0.12094146    -0.95538714     0.16961206
 c     -0.98725359     0.10803093    -0.12581330
 c     -0.62446031     1.23527049     0.98241212
 c     -0.13549718     1.25796732    -0.62931681
 c      1.22985385     0.89753361    -0.33762454
 h     -0.68132853    -1.75678182     0.63486903
 h     -1.41574366     2.18531289     1.20639678
 h     -0.75988381     1.90712102    -1.17381107
 h      2.01920497     1.57023843    -0.18606095
 o      2.23963603    -1.28899893     0.47504203
 h      3.02725894    -0.74994736     0.30775046
 c     -2.45392373    -0.17381380    -0.61730131
 h     -2.55920112    -0.71639011    -1.62941770
 h     -3.01872335    -0.66057905     0.12915131
 h     -2.94945958     0.79300311    -0.82169029
 h     -0.04788018     0.80141160     1.76252652
          17

 c      1.24658659    -0.52005752    -0.05042854
 c     -0.11878519    -0.94885395     0.17325326
 c     -0.98635719     0.09715216    -0.13194621
 c     -0.62079849     1.23358705     0.97497372
 c     -0.13487353     1.26715059    -0.62282930
 c      1.21134986     0.90262846    -0.35308765
 h     -0.67444048    -1.73792525     0.62818301
 h     -1.40610408     2.18193789     1.23899417
 h     -0.79488103     1.92314124    -1.16277154
 h      2.01052440     1.55886028    -0.17020892
 o      2.22884928    -1.30591438     0.47874036
 h      3.10516097    -0.72449951     0.26506720
 c     -2.43889404    -0.17246117    -0.61436208
 h     -2.55662217    -0.71873353    -1.62684982
 h     -3.03036642    -0.64517295     0.12588296
 h     -2.91499146     0.77689618    -0.83144502
 h     -0.10102740     0.85250379     1.83677701
          17

 c      1.25567101    -0.51445870    -0.04395916
 c     -0.11495407    -0.94168384     0.17624926
 c     -0.98630774     0.08793168    -0.13927851
 c     -0.61989270     1.23421858     0.96627517
 c     -0.13588836     1.27511366    -0.61393914
 c      1.19228126     0.90522671    -0.36879671
 h     -0.65988032    -1.73403009     0.62609542
 h     -1.37918134     2.15266601     1.26593945
 h     -0.82189404     1.94979334    -1.15644505
 h      2.01402054     1.55718342    -0.15508342
 o      2.21962804    -1.32073514     0.48133702
 h      3.16171796    -0.72157965     0.23104763
 c     -2.42299825    -0.17058429    -0.61284986
 h     -2.54697780    -0.71744734    -1.60993811
 h     -3.04801884    -0.63742701     0.13192663
 h     -2.88302240     0.76635047    -0.84008044
 h     -0.14608965     0.90425303     1.91188718
          17

 c      1.26294387    -0.50963897    -0.03620937
 c     -0.10921352    -0.93399459     0.17855961
 c     -0.98697365     0.08066887    -0.14758121
 c     -0.62133825     1.23686023     0.95733520
 c     -0.13957058     1.28235520    -0.60315676
 c      1.17416397     0.90553057    -0.38429364
 h     -0.63876501    -1.74635006     0.62954477
 h     -1.33931667     2.10133641     1.28426853
 h     -0.83547305     1.98100375    -1.15073845
 h      2.02351442     1.56132703    -0.14250489
 o      2.21268429    -1.33305829     0.48264706
 h      3.18695728    -0.74625989     0.20879509
 c     -2.40667074    -0.16877588    -0.61221686
 h     -2.53032042    -0.71409617    -1.58128206
 h     -3.06737344    -0.63416565     0.14283335
 h     -2.85595094     0.76628975    -0.84866011
 h     -0.18464452     0.95635782     1.97798993
          17

 c      1.26806992    -0.50554540    -0.02744233
 c     -0.10160379    -0.92619743     0.18031883
 c     -0.98818311     0.07555223    -0.15655742
 c     -0.62448567     1.24090350     0.94905289
 c     -0.14669080     1.28928526    -0.59091372
 c      1.15857910     0.90385883    -0.39910511
 h     -0.61026957    -1.77191711     0.63729080
 h     -1.29465569     2.03629108     1.29248613
 h     -0.83215031     2.01199009    -1.14280665
 h      2.03135130     1.56631813    -0.13492752
 o      2.20826565    -1.34281139     0.48260532
 h      3.17800241    -0.79866311     0.19960165
 c     -2.39056478    -0.16727412    -0.61167120
 h     -2.50734780    -0.71169634    -1.54645827
 h     -3.08307467    -0.63159842     0.15321050
 h     -2.83461098     0.77807083    -0.85762339
 h     -0.21724824     1.00753291     2.02592803
          17

 c      1.27084181    -0.50206583    -0.01794167
 c     -0.09237747    -0.91888333     0.18177670
 c     -0.98970566     0.07265602    -0.16584755
 c     -0.62834282     1.24528760     0.94181194
 c     -0.15758902     1.29613318    -0.57750331
 c      1.14676321     0.90047994    -0.41283690
 h     -0.57259057    -1.80467173     0.64659486
 h     -1.25890645     1.97227454     1.29220096
 h     -0.81111829     2.03991047    -1.13140162
 h      2.03160511     1.56840512    -0.13451116
 o      2.20633772    -1.35011448     0.48123090
 h      3.13616057    -0.87620782     0.20349435
 c     -2.37541030    -0.16580086    -0.61043061
 h     -2.47938027    -0.71442557    -1.51335791
 h     -3.09070862    -0.62676587     0.15891671
 h     -2.81797120     0.79867421    -0.86657596
 h     -0.24283734     1.05534458     2.05007327
          17

 c      1.27121815    -0.49904129    -0.00799479
 c     -0.08189175    -0.91262773     0.18319597
 c     -0.99124455     0.07193993    -0.17505132
 c     -0.63157275     1.24853940     0.93537638
 c     -0.17208556     1.30290109    -0.56308057
 c      1.13939453     0.89558304    -0.42521829
 h     -0.52442384    -1.83772351     0.65445131
 h     -1.25080070     1.92927420     1.28904417
 h     -0.77416164     2.06401487    -1.11683861
 h      2.02131843     1.56577958    -0.14261959
 o      2.20639736    -1.35534159     0.47868180
 h      3.06965561    -0.97255865     0.21829690
 c     -2.36188969    -0.16375521    -0.60794039
 h     -2.44803460    -0.72639169    -1.48990552
 h     -3.08773085    -0.61806125     0.15787629
 h     -2.80391362     0.82226696    -0.87468369
 h     -0.25933453     1.09696627     2.04866087
          17

 c      1.26937934    -0.49628947     0.00212203
 c     -0.07054160    -0.90784269     0.18477545
 c     -0.99244840     0.07324705    -0.18376460
 c     -0.63325946     1.24970479     0.92937535
 c     -0.18947203     1.30934362    -0.54770513
 c      1.13653427     0.88929566    -0.43610332
 h     -0.46584244    -1.86525841     0.65853525
 h     -1.28434116     1.92088076     1.28804262
 h     -0.72529983     2.08570865    -1.10092038
 h      2.00069555     1.55859165    -0.15966501
 o      2.20680148    -1.35933749     0.47545692
 h      3.00382213    -1.07402591     0.23635631
 c     -2.35054885    -0.16061427    -0.60414221
 h     -2.41468744    -0.74930532    -1.48020109
 h     -3.07373597    -0.60527034     0.15017128
 h     -2.79035863     0.84270386    -0.88125116
 h     -0.26442293     1.12994921     2.02306352
          17

 c      1.26579297    -0.49361888     0.01214558
 c     -0.05874575    -0.90471637     0.18661743
 c     -0.99295027     0.07630486    -0.19161841
 c     -0.63404111     1.24947930     0.92401579
 c     -0.20861572     1.31501236    -0.53142026
 c      1.13766407     0.88167487    -0.44545747
 h     -0.39844173    -1.88358358     0.65764249
 h     -1.35496171     1.94057662     1.28607004
 h     -0.66997840     2.10824849    -1.08663314
 h      1.97308579     1.54894298    -0.18505996
 o      2.20406053    -1.36340830     0.47262118
 h      2.99181031    -1.15965514     0.24103711
 c     -2.34171244    -0.15622800    -0.59962674
 h     -2.38028930    -0.78073547    -1.48209538
 h     -3.05057127    -0.58953708     0.13800349
 h     -2.77600164     0.85534321    -0.88606162
 h     -0.25604594     1.15268658     1.97737204
          17

 c      1.26119644    -0.49081804     0.02180732
 c     -0.04695609    -0.90320192     0.18871989
 c     -0.99243332     0.08074579    -0.19830068
 c     -0.63571633     1.24950948     0.91971923
 c     -0.22819867     1.31942664    -0.51436774
 c      1.14179795     0.87268226    -0.45333889
 h     -0.32510184    -1.89157768     0.65181676
 h     -1.44414176     1.96984244     1.27566960
 h     -0.61353675     2.13531789    -1.07711196
 h      1.94475123     1.54087788    -0.21727349
 o      2.19618005    -1.36792426     0.47083346
 h      3.06207809    -1.22381334     0.22254063
 c     -2.33538670    -0.15080340    -0.59544613
 h     -2.34574606    -0.81501010    -1.48900138
 h     -3.02234993    -0.57332943     0.12560520
 h     -2.76058502     0.85786405    -0.88947046
 h     -0.23243284     1.16454271     1.91888273
          17

 c      1.25643957    -0.48763568     0.03081964
 c     -0.03565369    -0.90302456     0.19097960
 c     -0.99070242     0.08613426    -0.20355943
 c     -0.64007528     1.25112379     0.91641524
 c     -0.24698749     1.32235690    -0.49693325
 c      1.14771014     0.86221584    -0.45985401
 h     -0.24960679    -1.89087104     0.64232905
 h     -1.53357249     1.99314460     1.25283630
 h     -0.55955164     2.16835244    -1.07384702
 h      1.92357600     1.53966461    -0.25429096
 o      2.18633947    -1.37214979     0.46931388
 h      3.16174392    -1.27938549     0.19460850
 c     -2.33123240    -0.14472085    -0.59272100
 h     -2.31228288    -0.84584514    -1.49381544
 h     -2.99488209    -0.56011354     0.11865573
 h     -2.74492597     0.85050224    -0.89241183
 h     -0.19166893     1.16570824     1.85830503
          17

 c      1.25235501    -0.48383231     0.03891503
 c     -0.02530802    -0.90371972     0.19321270
 c     -0.98773092     0.09198617    -0.20719859
 c     -0.64841495     1.25502062     0.91371482
 c     -0.26395543     1.32402342    -0.47983425
 c      1.15430662     0.85029261    -0.46507329
 h     -0.17614649    -1.88568394     0.63147750
 h     -1.61042158     2.00161553     1.21794797
 h     -0.50950051     2.20462112    -1.07550908
 h      1.91593048     1.54944796    -0.29464532
 o      2.17751389    -1.37589046     0.46737441
 h      3.24239889    -1.33106029     0.16976147
 c     -2.32870249    -0.13845394    -0.59227213
 h     -2.28142147    -0.86834753    -1.49146641
 h     -2.97381270    -0.55324513     0.12246737
 h     -2.73084038     0.83602609    -0.89639338
 h     -0.13202857     1.15702697     1.80653828
          17

 c      1.24969871    -0.47925126     0.04589094
 c     -0.01634757    -0.90472622     0.19519741
 c     -0.98366769     0.09779249    -0.20907658
 c     -0.66132801     1.26139581     0.91166282
 c     -0.27823770     1.32501509    -0.46402528
 c      1.16099421     0.83732488    -0.46897977
 h     -0.10867919    -1.88184556     0.62204439
 h     -1.66673318     1.99127897     1.17380778
 h     -0.46391789     2.23825072    -1.07875729
 h      1.92303497     1.57000536    -0.33822397
 o      2.17095665    -1.37930186     0.46478466
 h      3.28369591    -1.37771284     0.15301393
 c     -2.32730946    -0.13262788    -0.59433605
 h     -2.25475185    -0.87976498    -1.47960243
 h     -2.96182967    -0.55416754     0.13909208
 h     -2.72091599     0.81933826    -0.90339389
 h     -0.05498829     1.14023072     1.76758653
          17

 c      1.24909431    -0.47386919     0.05162795
 c     -0.00913953    -0.90556131     0.19675142
 c     -0.97880806     0.10306225    -0.20910922
 c     -0.67850586     1.27004578     0.91103939
 c     -0.28906994     1.32602210    -0.45047057
 c      1.16774795     0.82420456    -0.47152689
 h     -0.05031881    -1.88461456     0.61630580
 h     -1.69828078     1.96138472     1.12427395
 h     -0.42352996     2.26305086    -1.08015005
 h      1.94044833     1.59584474    -0.38577651
 o      2.16705847    -1.38257297     0.46151700
 h      3.27933512    -1.41719640     0.14580843
 c     -2.32681660    -0.12799456    -0.59847335
 h     -2.23369720    -0.87963825    -1.45850301
 h     -2.95731850    -0.56134311     0.16562090
 h     -2.71793839     0.80619428    -0.91546043
 h      0.03135361     1.11846378     1.73585073
          17

 c      1.25098003    -0.46782114     0.05609650
 c     -0.00395018    -0.90601487     0.19781849
 c     -0.97354246     0.10738345    -0.20727553
 c     -0.69889952     1.28043908     0.91275760
 c     -0.29580006     1.32760050    -0.43991765
 c      1.17484399     0.81206911    -0.47274806
 h     -0.00312944    -1.89610142     0.61497445
 h     -1.70437431     1.91382704     1.07380210
 h     -0.38950493     2.27466966    -1.07752054
 h      1.96125916     1.61891619    -0.43769869
 o      2.16582519    -1.38584854     0.45761896
 h      3.22930269    -1.44754743     0.14805789
 c     -2.32722085    -0.12514653    -0.60377323
 h     -2.21930108    -0.86993769    -1.43097352
 h     -2.95600165    -0.57113160     0.19563537
 h     -2.72384505     0.80078299    -0.93388654
 h      0.11408161     1.09604892     1.70258558
          17

 c      1.25556834    -0.46140574     0.05936155
 c     -0.00088539    -0.90620423     0.19849555
 c     -0.96829252     0.11048260    -0.20362430
 c     -0.72103722     1.29176579     0.91720166
 c     -0.29794701     1.33003800    -0.43275039
 c      1.18257209     0.80199465    -0.47279966
 h      0.03159316    -1.91426079     0.61689791
 h     -1.68913198     1.85362228     1.02743042
 h     -0.36319595     2.27144822    -1.07046307
 h      1.97942214     1.63198389    -0.49344659
 o      2.16688447    -1.38920314     0.45321496
 h      3.13970016    -1.46736759     0.15809264
 c     -2.32865342    -0.12414435    -0.60918421
 h     -2.21201535    -0.85523864    -1.40230985
 h     -2.95363654    -0.57963987     0.22224197
 h     -2.73864867     0.80336616    -0.95833698
 h      0.18063311     1.07736089     1.66248689
          17

 c      1.26282976    -0.45506119     0.06157941
 c      0.00014227    -0.90643174     0.19897719
 c     -0.96344838     0.11225935    -0.19828201
 c     -0.74301229     1.30290039     0.92408058
 c     -0.29525709     1.33328576    -0.42893363
 c      1.19110637     0.79481358    -0.47192951
 h      0.05298790    -1.93429444     0.61976951
 h     -1.66458950     1.79016874     0.99066605
 h     -0.34585225     2.25463328    -1.06042405
 h      1.99119974     1.63035525    -0.55173326
 o      2.16900163    -1.39257712     0.44865718
 h      3.03044414    -1.47680965     0.17019820
 c     -2.33130122    -0.12441824    -0.61374894
 h     -2.21156277    -0.84234820    -1.37975249
 h     -2.94756349    -0.58398454     0.24019179
 h     -2.76023223     0.81011563    -0.98668289
 h      0.22188638     1.06591225     1.61491806
          17

 c      1.27249814    -0.44928813     0.06297172
 c     -0.00060634    -0.90697857     0.19947364
 c     -0.95932332     0.11278432    -0.19145784
 c     -0.76230155     1.31240935     0.93264374
 c     -0.28773310     1.33693295    -0.42803642
 c      1.20047857     0.79103565    -0.47042083
 h      0.06055431    -1.95102196     0.62117803
 h     -1.65336562     1.73744137     0.96855039
 h     -0.33843827     2.22845031    -1.05074599
 h      1.99533588     1.61226934    -0.61098149
 o      2.16905655    -1.39564236     0.44490993
 h      2.95169919    -1.47997722     0.16857786
 c     -2.33531112    -0.12507939    -0.61678329
 h     -2.21711123    -0.83831443    -1.37036719
 h     -2.93703496    -0.58269126     0.24666160
 h     -2.78523651     0.81535772    -1.01575255
 h      0.23273775     1.06401320     1.56260009
          17

 c      1.28407178    -0.44450126     0.06376166
 c     -0.00275837    -0.90796766     0.20015155
 c     -0.95613577     0.11226662    -0.18343508
 c     -0.77649308     1.31905993     0.94200269
 c     -0.27562385     1.34025273    -0.42932410
 c      1.21056326     0.79080269    -0.46853996
 h      0.05425095    -1.96060191     0.61933633
 h     -1.68016999     1.70813560     0.96387342
 h     -0.34157790     2.19976136    -1.04648072
 h      1.99296647     1.57890143    -0.66977003
 o      2.16324360    -1.39793344     0.44336217
 h      2.96557046    -1.48392946     0.13081046
 c     -2.34066673    -0.12543616    -0.61812237
 h     -2.22785344    -0.84676348    -1.37732938
 h     -2.92310241    -0.57570562     0.24143593
 h     -2.81025202     0.81414264    -1.04235194
 h      0.21222440     1.07261625     1.51050386
          17

 c      1.29682245    -0.44087796     0.06410012
 c     -0.00590589    -0.90931295     0.20110342
 c     -0.95401525     0.11100640    -0.17454121
 c     -0.78546292     1.32278409     0.95127635
 c     -0.25937565     1.34239876    -0.43194270
 c      1.22104827     0.79386367    -0.46648518
 h      0.03459401    -1.96129244     0.61338707
 h     -1.74723253     1.70268111     0.97652073
 h     -0.35559351     2.17624346    -1.05320841
 h      1.98763403     1.53434928    -0.72731199
 o      2.15368524    -1.39970999     0.44346533
 h      3.04205946    -1.48642355     0.06602204
 c     -2.34710785    -0.12531662    -0.61827720
 h     -2.24344029    -0.86550429    -1.39758366
 h     -2.90848480    -0.56437914     0.22699412
 h     -2.83261940     0.80365153    -1.06398332
 h      0.16467939     1.09098292     1.46572008
          17

 c      1.30990584    -0.43838755     0.06407123
 c     -0.00964908    -0.91073426     0.20234881
 c     -0.95301915     0.10935048    -0.16510090
 c     -0.79189763     1.32459620     0.95946779
 c     -0.23958395     1.34278171    -0.43520962
 c      1.23144860     0.79960723    -0.46432710
 h      0.00262800    -1.95366217     0.60344806
 h     -1.83086081     1.71081474     1.00452909
 h     -0.38034548     2.16252034    -1.07427851
 h      1.98506838     1.48517751    -0.78397383
 o      2.14463842    -1.40151831     0.44367824
 h      3.11833749    -1.48210284    -0.00043310
 c     -2.35415099    -0.12496546    -0.61825522
 h     -2.26371100    -0.88824715    -1.42369800
 h     -2.89733637    -0.55140898     0.20840699
 h     -2.85076632     0.78355037    -1.07920855
 h      0.10228333     1.11611159     1.43820349
          17

 c      1.32247963    -0.43690936     0.06373989
 c     -0.01362278    -0.91179736     0.20384666
 c     -0.95314404     0.10766050    -0.15539232
 c     -0.79940491     1.32565885     0.96536241
 c     -0.21699685     1.34139397    -0.43885834
 c      1.24123976     0.80722951    -0.46200144
 h     -0.04018926    -1.94050036     0.59052524
 h     -1.90546355     1.72262436     1.04477076
 h     -0.41451684     2.15683030    -1.10805621
 h      1.99173006     1.43863187    -0.84130229
 o      2.13825536    -1.40363555     0.44314204
 h      3.16477641    -1.46977898    -0.05422639
 c     -2.36119074    -0.12477112    -0.61914970
 h     -2.28817406    -0.90831719    -1.44774804
 h     -2.89448219    -0.54034684     0.19238239
 h     -2.86432184     0.75591292    -1.08783327
 h      0.04622422     1.14275644     1.44105422
          17

 c      1.33376397    -0.43630973     0.06317683
 c     -0.01751902    -0.91198027     0.20551231
 c     -0.95432528     0.10628842    -0.14562834
 c     -0.81073394     1.32674429     0.96787269
 c     -0.19253830     1.33873384    -0.44299452
 c      1.25014928     0.81603546    -0.45943627
 h     -0.09214406    -1.92625251     0.57625709
 h     -1.95548077     1.73238569     1.09340852
 h     -0.45492723     2.15221963    -1.14829700
 h      2.01151774     1.39944911    -0.90066778
 o      2.13537044    -1.40615100     0.44148627
 h      3.17205859    -1.45051948    -0.08920886
 c     -2.36765966    -0.12516700    -0.62171749
 h     -2.31582035    -0.92099514    -1.46382901
 h     -2.90370116    -0.53426036     0.18474145
 h     -2.87416346     0.72502105    -1.09099049
 h      0.01697753     1.16615569     1.48581849
          17

 c      1.34307130    -0.43647584     0.06246238
 c     -0.02109701    -0.91080617     0.20725919
 c     -0.95644139     0.10555819    -0.13596637
 c     -0.82613566     1.32798028     0.96703326
 c     -0.16726809     1.33544162    -0.44783223
 c      1.25841851     0.82564408    -0.45675286
 h     -0.15141170    -1.91557743     0.56235946
 h     -1.97425827     1.73751287     1.14626364
 h     -0.49691195     2.14097715    -1.18736156
 h      2.04279818     1.36777252    -0.96102244
 o      2.13626697    -1.40905373     0.43854186
 h      3.13894644    -1.42615911    -0.10284691
 c     -2.37321190    -0.12668524    -0.62606904
 h     -2.34522667    -0.92410686    -1.46877404
 h     -2.92562329    -0.53402119     0.18720329
 h     -2.88229587     0.69684468    -1.09097163
 h      0.01348286     1.18635306     1.57067627
          17

 c      1.34982229    -0.43732503     0.06168707
 c     -0.02419373    -0.90803330     0.20906533
 c     -0.95933392     0.10576281    -0.12652545
 c     -0.84375047     1.32908766     0.96421588
 c     -0.14228387     1.33203121    -0.45349785
 c      1.26673031     0.83588320    -0.45431164
 h     -0.21596840    -1.91114718     0.54985400
 h     -1.96106384     1.73732225     1.19911602
 h     -0.53547040     2.11785024    -1.21900758
 h      2.07918974     1.34062324    -1.01829287
 o      2.14088037    -1.41225614     0.43426258
 h      3.06908048    -1.39890760    -0.09497870
 c     -2.37781877    -0.12989467    -0.63165367
 h     -2.37474105    -0.91793495    -1.46213256
 h     -2.95707986    -0.53780327     0.19642090
 h     -2.89121895     0.67768230    -1.09048954
 h      0.01494340     1.20658811     1.67818625
          17

 c      1.35355848    -0.43880406     0.06095734
 c     -0.02675355    -0.90378794     0.21101624
 c     -0.96283174     0.10717117    -0.11739041
 c     -0.86153479     1.32977373     0.96105244
 c     -0.11862124     1.32881873    -0.45997617
 c      1.27587532     0.84654493    -0.45255164
 h     -0.28318281    -1.91205535     0.53859856
 h     -1.91975675     1.73261766     1.24816091
 h     -0.56626999     2.08085129    -1.23945623
 h      2.11320994     1.31494979    -1.06715286
 o      2.14859252    -1.41559743     0.42884796
 h      2.97428234    -1.37123249    -0.06982951
 c     -2.38173277    -0.13510539    -0.63757216
 h     -2.40268449    -0.90514943    -1.44613363
 h     -2.99266595    -0.54235578     0.20635922
 h     -2.90260005     0.67184904    -1.09134396
 h      0.00264707     1.22876928     1.78792521
          17

 c      1.35395784    -0.44088639     0.06040132
 c     -0.02885270    -0.89851650     0.21327574
 c     -0.96676837     0.11002359    -0.10860955
 c     -0.87789244     1.32976830     0.95869666
 c     -0.09716446     1.32593566    -0.46711575
 c      1.28646707     0.85726858    -0.45181301
 h     -0.34952911    -1.91433499     0.52758310
 h     -1.85920020     1.72600563     1.29081782
 h     -0.58626507     2.03093662    -1.24751661
 h      2.13915354     1.28925539    -1.10309110
 o      2.15755297    -1.41891200     0.42318167
 h      2.88534240    -1.34476597    -0.04299886
 c     -2.38539476    -0.14206118    -0.64292478
 h     -2.42759054    -0.89076878    -1.42569677
 h     -3.02692164    -0.54464461     0.21140938
 h     -2.91596225     0.67963242    -1.09332315
 h     -0.03200962     1.25260035     1.88454620
          17

 c      1.35086996    -0.44356156     0.06015150
 c     -0.03068351    -0.89278622     0.21601258
 c     -0.97098836     0.11451287    -0.10019215
 c     -0.89137691     1.32868146     0.95766665
 c     -0.07855481     1.32333701    -0.47462075
 c      1.29880627     0.86756278    -0.45225493
 h     -0.41089242    -1.91312942     0.51569895
 h     -1.79422763     1.72258535     1.32696346
 h     -0.59417984     1.97163818    -1.24463720
 h      2.15410323     1.26367810    -1.12346310
 o      2.16426594    -1.42226961     0.41924802
 h      2.85839199    -1.31673813    -0.04780498
 c     -2.38930311    -0.14991958    -0.64697409
 h     -2.44845451    -0.88153895    -1.40787217
 h     -3.05565384    -0.54270740     0.20805747
 h     -2.92865861     0.69728808    -1.09443310
 h     -0.09016310     1.27665755     1.95840956
          17

 c      1.34439090    -0.44681566     0.06029177
 c     -0.03251313    -0.88708711     0.21933871
 c     -0.97534831     0.12076097    -0.09211177
 c     -0.90058339     1.32598114     0.95791558
 c     -0.06309163     1.32079092    -0.48201404
 c      1.31281811     0.87686879    -0.45383566
 h     -0.46329955    -1.90474160     0.50234770
 h     -1.74393503     1.72980586     1.35954958
 h     -0.59107892     1.90891855    -1.23519696
 h      2.15802938     1.23959121    -1.12784990
 o      2.16743682    -1.42578442     0.41781345
 h      2.91338232    -1.28356440    -0.09775992
 c     -2.39385548    -0.15758865    -0.64924402
 h     -2.46479522    -0.88377539    -1.39966116
 h     -3.07639812    -0.53581383     0.19525689
 h     -2.93719958     0.71902326    -1.09223076
 h     -0.16864573     1.29903350     2.00412544
          17

 c      1.33493176    -0.45063214     0.06082399
 c     -0.03463527    -0.88172737     0.22328437
 c     -0.97971261     0.12878870    -0.08432172
 c     -0.90475560     1.32129289     0.95916427
 c     -0.05066311     1.31789125    -0.48860548
 c      1.32801929     0.88459801    -0.45629921
 h     -0.50362498    -1.88767045     0.48764918
 h     -1.72309725     1.75412625     1.39159595
 h     -0.58082527     1.85083433    -1.22667489
 h      2.15384115     1.21929918    -1.11826184
 o      2.17014686    -1.42893112     0.41674474
 h      2.99892674    -1.25183634    -0.15946083
 c     -2.39924179    -0.16421769    -0.64971429
 h     -2.47633455    -0.89988981    -1.40438189
 h     -3.08856023    -0.52439252     0.17434720
 h     -2.93869172     0.73922781    -1.08503900
 h     -0.26147935     1.31751643     2.01967488
          17

 c      1.32315920    -0.45500919     0.06169909
 c     -0.03729828    -0.87680900     0.22779979
 c     -0.98395138     0.13849991    -0.07677187
 c     -0.90459045     1.31486828     0.96138061
 c     -0.04080911     1.31417632    -0.49358693
 c      1.34352654     0.89014732    -0.45916724
 h     -0.53007283    -1.86288345     0.47242692
 h     -1.73213291     1.79556288     1.42020772
 h     -0.56934060     1.80603118    -1.22834749
 h      2.14749540     1.20586304    -1.09925044
 o      2.17468300    -1.43117350     0.41438663
 h      3.07448232    -1.22809401    -0.20660174
 c     -2.40540201    -0.16948053    -0.64894142
 h     -2.48261988    -0.92650406    -1.41959657
 h     -3.09353303    -0.50996155     0.14893389
 h     -2.93158453     0.75382976    -1.07244697
 h     -0.36034501     1.32973514     2.00673587
          17

 c      1.30986587    -0.45995417     0.06285031
 c     -0.04064783    -0.87222696     0.23276733
 c     -0.98794966     0.14969333    -0.06942436
 c     -0.90197952     1.30757121     0.96461901
 c     -0.03303228     1.30940213    -0.49638003
 c      1.35816351     0.89293142    -0.46178932
 h     -0.54248976    -1.83379205     0.45812210
 h     -1.75986674     1.84748195     1.43670062
 h     -0.56141520     1.78048067    -1.24700427
 h      2.14733020     1.20275121    -1.07730116
 o      2.18180992    -1.43222322     0.41010920
 h      3.12289276    -1.21491759    -0.22902241
 c     -2.41200080    -0.17346872    -0.64787517
 h     -2.48313766    -0.95642081    -1.43897782
 h     -3.09468134    -0.49501044     0.12459675
 h     -2.91584998     0.76086171    -1.05532121
 h     -0.45472109     1.33347096     1.97239670
          17

 c      1.29588033    -0.46547162     0.06420235
 c     -0.04469509    -0.86768377     0.23802152
 c     -0.99161948     0.16209036    -0.06226863
 c     -0.89909339     1.30038474     0.96824279
 c     -0.02718094     1.30378380    -0.49705165
 c      1.37077078     0.89247498    -0.46354649
 h     -0.54251898    -1.80603546     0.44665069
 h     -1.79376738     1.90166528     1.43283466
 h     -0.55690219     1.77456416    -1.28187857
 h      2.16115158     1.21280506    -1.05838529
 o      2.19159528    -1.43194225     0.40376010
 h      3.13798326    -1.21276044    -0.22409537
 c     -2.41845774    -0.17644671    -0.64748557
 h     -2.47770924    -0.98219513    -1.45582953
 h     -3.09664855    -0.48255159     0.10785358
 h     -2.89292988     0.76067031    -1.03565344
 h     -0.53227253     1.32720832     1.93206517
          17

 c      1.28201467    -0.47156050     0.06567283
 c     -0.04932344    -0.86275844     0.24337790
 c     -0.99490642     0.17535410    -0.05533398
 c     -0.89781301     1.29408887     0.97062599
 c     -0.02346147     1.29791712    -0.49629988
 c      1.38066503     0.88857263    -0.46417271
 h     -0.53331229    -1.78662888     0.44012969
 h     -1.82449035     1.95156149     1.40434208
 h     -0.55102302     1.78387758    -1.32476127
 h      2.19139466     1.23649796    -1.04422592
 o      2.20379794    -1.43028683     0.39540731
 h      3.11865800    -1.22097694    -0.19261784
 c     -2.42411557    -0.17875385    -0.64840238
 h     -2.46666314    -0.99834900    -1.46527386
 h     -3.10341259    -0.47511006     0.10386295
 h     -2.86557218     0.75593070    -1.01633616
 h     -0.58095976     1.31055884     1.90953662
          17

 c      1.26903335    -0.47821734     0.06717634
 c     -0.05436869    -0.85708441     0.24867804
 c     -0.99779486     0.18908401    -0.04870365
 c     -0.89930470     1.28928784     0.97028183
 c     -0.02210936     1.29248303    -0.49502820
 c      1.38785491     0.88139390    -0.46387233
 h     -0.51840355    -1.78182945     0.44037806
 h     -1.84543943     1.99248101     1.35069026
 h     -0.53824287     1.80257731    -1.36514088
 h      2.23283935     1.27088340    -1.03108061
 o      2.21785543    -1.42731663     0.38534229
 h      3.06912332    -1.23764039    -0.13885697
 c     -2.42849546    -0.18081703    -0.65066887
 h     -2.45073736    -1.00200815    -1.46487762
 h     -3.11582061    -0.47355948     0.11371892
 h     -2.83743950     0.75120586    -1.00075134
 h     -0.59454689     1.28383208     1.92409816
          17

 c      1.25763850    -0.48543673     0.06862870
 c     -0.05975327    -0.85061476     0.25384674
 c     -1.00031523     0.20280555    -0.04252761
 c     -0.90370473     1.28649447     0.96763377
 c     -0.02313611     1.28803888    -0.49399812
 c      1.39277102     0.87140793    -0.46307335
 h     -0.50001048    -1.79400913     0.44828471
 h     -1.85183328     2.02103512     1.27396951
 h     -0.51504134     1.82572557    -1.39446777
 h      2.27584389     1.31056279    -1.01280895
 o      2.23244415    -1.42328240     0.37432776
 h      3.00576737    -1.25799337    -0.07452567
 c     -2.43144293    -0.18305818    -0.65373990
 h     -2.43089216    -0.99296400    -1.45469109
 h     -3.13088559    -0.47681921     0.13371656
 h     -2.81229565     0.75151848    -0.99201709
 h     -0.57725768     1.24775185     1.97087818
          17

 c      1.24845686    -0.49320415     0.06994504
 c     -0.06554455    -0.84378442     0.25892456
 c     -1.00254435     0.21599716    -0.03700901
 c     -0.91041900     1.28602081     0.96455611
 c     -0.02628049     1.28495191    -0.49371025
 c      1.39585779     0.85921164    -0.46212674
 h     -0.47819714    -1.81977660     0.46346276
 h     -1.84075183     2.03514361     1.17826846
 h     -0.48042457     1.84998125    -1.40751611
 h      2.31113437     1.34964425    -0.98447942
 o      2.24456541    -1.41880408     0.36405235
 h      2.97158928    -1.27156111    -0.02598872
 c     -2.43307821    -0.18561536    -0.65673060
 h     -2.40811836    -0.97377746    -1.43730451
 h     -3.14364261    -0.48269305     0.15740451
 h     -2.79288136     0.75990248    -0.99200217
 h     -0.54010815     1.20459890     2.02670699
          17

 c      1.24200347    -0.50146074     0.07102084
 c     -0.07186339    -0.83738500     0.26404222
 c     -1.00459344     0.22815154    -0.03236888
 c     -0.91859363     1.28787223     0.96264164
 c     -0.03106380     1.28338884    -0.49438864
 c      1.39736249     0.84540030    -0.46118702
 h     -0.45183490    -1.85140046     0.48450662
 h     -1.81205521     2.03479650     1.06940795
 h     -0.43552081     1.87362634    -1.40231371
 h      2.33224776     1.38310869    -0.94374015
 o      2.25060540    -1.41464292     0.35635828
 h      3.01975875    -1.26626819    -0.02175970
 c     -2.43366441    -0.18808099    -0.65869694
 h     -2.38323100    -0.94983706    -1.41788389
 h     -3.14957184    -0.48897076     0.17835098
 h     -2.78016541     0.77539122    -1.00068664
 h     -0.49438215     1.15831719     2.07029894
          17

 c      1.23859411    -0.51004963     0.07171321
 c     -0.07874372    -0.83225670     0.26935478
 c     -1.00658726     0.23883534    -0.02881274
 c     -0.92722927     1.29170707     0.96259413
 c     -0.03686001     1.28330167    -0.49597456
 c      1.39730129     0.83050607    -0.46022362
 h     -0.42020853    -1.88023150     0.50961823
 h     -1.76969689     2.02331637     0.95443316
 h     -0.38314909     1.89663751    -1.37996749
 h      2.33591509     1.40737388    -0.89060984
 o      2.25211701    -1.41062545     0.35033952
 h      3.12298074    -1.24648001    -0.04614185
 c     -2.43348615    -0.18954772    -0.65881981
 h     -2.35667203    -0.92854296    -1.40342723
 h     -3.14592670    -0.49407560     0.19182514
 h     -2.77357631     0.79334105    -1.01639307
 h     -0.44902456     1.11341597     2.08936162
          17

 c      1.23827233    -0.51874667     0.07186891
 c     -0.08603266    -0.82904996     0.27498417
 c     -1.00863871     0.24772853    -0.02650362
 c     -0.93513246     1.29679746     0.96445806
 c     -0.04294824     1.28439247    -0.49812017
 c      1.39549697     0.81496540    -0.45906814
 h     -0.38387053    -1.89943053     0.53716955
 h     -1.72242725     2.00837290     0.84033842
 h     -0.32741510     1.92099457    -1.34467264
 h      2.32187277     1.42052428    -0.82689728
 o      2.25271734    -1.40629371     0.34436102
 h      3.22301488    -1.22237389    -0.07154587
 c     -2.43274505    -0.18902424    -0.65661053
 h     -2.32854441    -0.91655762    -1.40015379
 h     -3.13207026    -0.49726844     0.19542694
 h     -2.77185603     0.80779029    -1.03662144
 h     -0.41062129     1.07421894     2.07882620
          17

 c      1.24080846    -0.52733565     0.07136357
 c     -0.09337538    -0.82812784     0.28098922
 c     -1.01082601     0.25463224    -0.02555199
 c     -0.94107332     1.30217394     0.96797776
 c     -0.04857779     1.28609783    -0.50023274
 c      1.39161000     0.79908778    -0.45745675
 h     -0.34464942    -1.90515423     0.56603271
 h     -1.68166611     2.00057478     0.73226876
 h     -0.27304787     1.95083441    -1.30331203
 h      2.29284200     1.42260405    -0.75572313
 o      2.25428757    -1.40152786     0.33775398
 h      3.29044710    -1.19908434    -0.08582955
 c     -2.43145598    -0.18595282    -0.65219224
 h     -2.29915937    -0.91597117    -1.40967505
 h     -3.10947486    -0.49868624     0.18932307
 h     -2.77378776     0.81380497    -1.05882417
 h     -0.38373209     1.04453795     2.03845531
          17

 c      1.24574500    -0.53564687     0.07011511
 c     -0.10026867    -0.82954676     0.28735342
 c     -1.01318537     0.25945323    -0.02601956
 c     -0.94433645     1.30713887     0.97269426
 c     -0.05307854     1.28769348    -0.50166544
 c      1.38514749     0.78302091    -0.45507236
 h     -0.30529985    -1.89683551     0.59576960
 h     -1.65509222     2.00772617     0.63347676
 h     -0.22422940     1.99136428    -1.26341353
 h      2.25465461     1.41603515    -0.68105735
 o      2.25755926    -1.39639237     0.33037724
 h      3.31495643    -1.17868605    -0.08549708
 c     -2.42937053    -0.18040132    -0.64639094
 h     -2.26968932    -0.92311480    -1.42762063
 h     -3.08167078    -0.49939292     0.17637929
 h     -2.77852811     0.80865932    -1.08084598
 h     -0.37071578     1.02734459     1.97202001
          17

 c      1.25245668    -0.54357782     0.06808395
 c     -0.10613913    -0.83306178     0.29398014
 c     -1.01572642     0.26219519    -0.02791755
 c     -0.94518912     1.31173186     0.97762551
 c     -0.05598817     1.28860014    -0.50206150
 c      1.37550792     0.76675337    -0.45161123
 h     -0.26908302    -1.87714790     0.62680283
 h     -1.64176777     2.02960873     0.54840766
 h     -0.18335513     2.04565270    -1.22926107
 h      2.21584629     1.40569405    -0.60698523
 o      2.26278939    -1.39101028     0.32227534
 h      3.29434475    -1.16205433    -0.07027617
 c     -2.42600445    -0.17283436    -0.64045202
 h     -2.24206877    -0.93147231    -1.44647806
 h     -3.05390303    -0.50137907     0.16188421
 h     -2.78569193     0.79208321    -1.10116745
 h     -0.37066907     1.02407818     1.88815171
          17

 c      1.26021550    -0.55111473     0.06527619
 c     -0.11043071    -0.83815004     0.30069080
 c     -1.01845087     0.26295105    -0.03120127
 c     -0.94475149     1.31661703     0.98098868
 c     -0.05710375     1.28871195    -0.50156745
 c      1.36217685     0.75023822    -0.44687975
 h     -0.23931621    -1.85168601     0.66054155
 h     -1.63530581     2.06007973     0.48373829
 h     -0.15085354     2.11123260    -1.19939761
 h      2.18544703     1.39754618    -0.53661956
 o      2.26992016    -1.38553212     0.31359398
 h      3.23181902    -1.14922709    -0.04179502
 c     -2.42079878    -0.16383356    -0.63558295
 h     -2.21826826    -0.93524638    -1.45935751
 h     -3.03189350    -0.50714342     0.15208444
 h     -2.79537373     0.76613403    -1.11909772
 h     -0.37729739     1.03338470     1.80250254
          17

 c      1.26823689    -0.55837041     0.06175550
 c     -0.11268039    -0.84410951     0.30724110
 c     -1.02135547     0.26189383    -0.03576297
 c     -0.94464903     1.32270232     0.98036236
 c     -0.05642332     1.28839811    -0.50066282
 c      1.34508364     0.73367941    -0.44086183
 h     -0.21885931    -1.82774144     0.69925269
 h     -1.62953770     2.09239853     0.44570170
 h     -0.12613387     2.18041616    -1.16866593
 h      2.16877134     1.39537562    -0.47138293
 o      2.27829879    -1.38019661     0.30466575
 h      3.14036097    -1.13821301    -0.00501799
 c     -2.41337121    -0.15402666    -0.63253378
 h     -2.19968111    -0.93101472    -1.46190046
 h     -3.01948064    -0.51850621     0.15120268
 h     -2.80816072     0.73486158    -1.13489490
 h     -0.37719084     1.05009437     1.73838277
          17

 c      1.27570908    -0.56560318     0.05765055
 c     -0.11257767    -0.85028961     0.31338824
 c     -1.02441523     0.25926735    -0.04143135
 c     -0.94635769     1.33069291     0.97368933
 c     -0.05407723     1.28820902    -0.49982796
 c      1.32484067     0.71775095    -0.43367111
 h     -0.20961406    -1.81160000     0.74525229
 h     -1.62088125     2.12187269     0.43782836
 h     -0.10842515     2.24390643    -1.13219033
 h      2.16444386     1.39808097    -0.41161475
 o      2.28585518    -1.37559467     0.29628029
 h      3.05586486    -1.12065161     0.02742290
 c     -2.40372834    -0.14412099    -0.63136036
 h     -2.18686818    -0.91795333    -1.45263513
 h     -3.01654809    -0.53520713     0.15875027
 h     -2.82502405     0.70352906    -1.14961243
 h     -0.35544763     1.06811117     1.71715461
          17

 c      1.28181715    -0.57316489     0.05313063
 c     -0.11000612    -0.85637928     0.31901598
 c     -1.02755913     0.25537930    -0.04797771
 c     -0.94989713     1.34047782     0.96097867
 c     -0.05029738     1.28861309    -0.49936607
 c      1.30256687     0.70346492    -0.42543919
 h     -0.21220971    -1.80523749     0.79938556
 h     -1.60847000     2.14628342     0.46034784
 h     -0.09699255     2.29398582    -1.08750392
 h      2.16609906     1.40074316    -0.35779652
 o      2.28893088    -1.37297853     0.28971592
 h      3.04020743    -1.07729502     0.03492319
 c     -2.39229073    -0.13480594    -0.63153519
 h     -2.17951469    -0.89771552    -1.43286649
 h     -3.01934021    -0.55469796     0.16994150
 h     -2.84685920     0.67712522    -1.16441398
 h     -0.31150348     1.08772635     1.73875576
          17

 c      1.28579728    -0.58136561     0.04834218
 c     -0.10507375    -0.86250983     0.32423480
 c     -1.03065315     0.25059588    -0.05512268
 c     -0.95372320     1.35121879     0.94419563
 c     -0.04541475     1.28989600    -0.49937793
 c      1.27948416     0.69181692    -0.41626168
 h     -0.22595932    -1.80514549     0.85984290
 h     -1.59387935     2.16589399     0.51034938
 h     -0.09112370     2.32587321    -1.03470119
 h      2.16656541     1.39799073    -0.31090145
 o      2.28738168    -1.37274759     0.28501993
 h      3.10062593    -1.00313707     0.01669790
 c     -2.37977488    -0.12649649    -0.63230553
 h     -2.17646642    -0.87438787    -1.40659687
 h     -3.02277576    -0.57338385     0.17871822
 h     -2.87362806     0.65856752    -1.17948545
 h     -0.26091929     1.11479006     1.78281671
          17

 c      1.28705676    -0.59039454     0.04337438
 c     -0.09810445    -0.86907065     0.32935580
 c     -1.03349721     0.24532842    -0.06254472
 c     -0.95603833     1.36196685     0.92557125
 c     -0.03986036     1.29214325    -0.49979117
 c      1.25665370     0.68350895    -0.40619907
 h     -0.24904895    -1.80456680     0.92249938
 h     -1.58087908     2.18358445     0.58228111
 h     -0.09012535     2.33811772    -0.97595985
 h      2.16065558     1.38629897    -0.27197620
 o      2.28525867    -1.37353765     0.28090594
 h      3.17789386    -0.92190022    -0.00650985
 c     -2.36707034    -0.11915560    -0.63299763
 h     -2.17589047    -0.85421037    -1.38022314
 h     -3.02253307    -0.58803537     0.18040275
 h     -2.90362148     0.64781994    -1.19336117
 h     -0.21997564     1.15323236     1.82816591
          17

 c      1.28525442    -0.60034203     0.03827876
 c     -0.08958648    -0.87643377     0.33476506
 c     -1.03583568     0.24000356    -0.06989809
 c     -0.95548209     1.37188871     0.90681357
 c     -0.03414595     1.29521439    -0.50040023
 c      1.23491791     0.67883362    -0.39528449
 h     -0.27889583    -1.79687739     0.98239414
 h     -1.57461041     2.20425077     0.66919408
 h     -0.09334939     2.33296122    -0.91513005
 h      2.14598047     1.36459826    -0.24172884
 o      2.28515279    -1.37426660     0.27661071
 h      3.23458677    -0.85230663    -0.02237750
 c     -2.35510842    -0.11240469    -0.63318074
 h     -2.17576273    -0.84415755    -1.36110458
 h     -3.01597384    -0.59653386     0.17274667
 h     -2.93357610     0.64264749    -1.20337109
 h     -0.19821667     1.20302822     1.86112609
          17

 c      1.28029191    -0.61120988     0.03308382
 c     -0.08012092    -0.88478314     0.34080387
 c     -1.03737523     0.23501771    -0.07683967
 c     -0.95129448     1.38043756     0.88905021
 c     -0.02882458     1.29869529    -0.50090576
 c      1.21490707     0.67766079    -0.38353678
 h     -0.31258441    -1.77768895     1.03512802
 h     -1.57903068     2.23167603     0.76485027
 h     -0.10028116     2.31684295    -0.85740056
 h      2.12297245     1.33418410    -0.22030168
 o      2.28802995    -1.37441791     0.27186676
 h      3.25738314    -0.80299370    -0.02681407
 c     -2.34467920    -0.10589035    -0.63282372
 h     -2.17472104    -0.84879052    -1.35443467
 h     -3.00235424    -0.59810287     0.15600854
 h     -2.95963325     0.64021238    -1.20681285
 h     -0.19924558     1.26161306     1.87440692
          17

 c      1.27229000    -0.62291326     0.02780056
 c     -0.07037530    -0.89407375     0.34770087
 c     -1.03780999     0.23068676    -0.08305482
 c     -0.94347587     1.38767763     0.87295589
 c     -0.02443343     1.30190164    -0.50097843
 c      1.19702722     0.67946741    -0.37098536
 h     -0.34728469    -1.74544769     1.07767358
 h     -1.59356910     2.26394160     0.86459835
 h     -0.11067285     2.30020346    -0.80865965
 h      2.09492542     1.29858629    -0.20713997
 o      2.29411844    -1.37372161     0.26659345
 h      3.24311122    -0.77762025    -0.01904701
 c     -2.33626040    -0.09962627    -0.63242472
 h     -2.17269693    -0.86718371    -1.36029702
 h     -2.98284979    -0.59340579     0.13278206
 h     -2.97843176     0.63834508    -1.20194422
 h     -0.22257949     1.32513554     1.86499305
          17

 c      1.26157527    -0.63529651     0.02243112
 c     -0.06104118    -0.90405180     0.35554111
 c     -1.03685980     0.22721610    -0.08827788
 c     -0.93275767     1.39428116     0.85896326
 c     -0.02145214     1.30409811    -0.50037245
 c      1.18143675     0.68340228    -0.35769899
 h     -0.38062044    -1.70134007     1.10879127
 h     -1.61304690     2.29325686     0.96362483
 h     -0.12452002     2.29464172    -0.77413978
 h      2.06800037     1.26330634    -0.20094344
 o      2.30326298    -1.37201467     0.26078444
 h      3.19330107    -0.77726784     0.00023457
 c     -2.32994698    -0.09399516    -0.63289274
 h     -2.17063971    -0.89325867    -1.37410377
 h     -2.96050959    -0.58462734     0.10774951
 h     -2.98785230     0.63615281    -1.18844287
 h     -0.26444035     1.38909368     1.83342931
          17

 c      1.24867297    -0.64816721     0.01698317
 c     -0.05278928    -0.91428638     0.36424918
 c     -1.03432115     0.22470401    -0.09230078
 c     -0.92032576     1.40107029     0.84727517
 c     -0.02031351     1.30499494    -0.49905919
 c      1.16809349     0.68842516    -0.34379624
 h     -0.41103335    -1.64902645     1.12932116
 h     -1.63131460     2.31101352     1.05565701
 h     -0.14157786     2.30673577    -0.75664829
 h      2.05028964     1.23482170    -0.19987632
 o      2.31488210    -1.36930385     0.25451801
 h      3.11500377    -0.79957775     0.02876033
 c     -2.32548218    -0.08948705    -0.63519902
 h     -2.16971448    -0.91918092    -1.38981139
 h     -2.93983044    -0.57527114     0.08703689
 h     -2.98741038     0.63421764    -1.16748486
 h     -0.31747678     1.44882832     1.78470961
          17

 c      1.23429095    -0.66133157     0.01148200
 c     -0.04621733    -0.92420812     0.37358294
 c     -1.03011568     0.22316108    -0.09497198
 c     -0.90761502     1.40859429     0.83756803
 c     -0.02143227     1.30510420    -0.49726131
 c      1.15697441     0.69355730    -0.32941736
 h     -0.43814372    -1.59420375     1.14235409
 h     -1.64436096     2.31189802     1.13389762
 h     -0.16070371     2.33347652    -0.75583259
 h      2.04872145     1.21830471    -0.20220568
 o      2.32752655    -1.36612290     0.24807425
 h      3.02794072    -0.83319533     0.06085360
 c     -2.32237254    -0.08653041    -0.64002213
 h     -2.17078335    -0.93836388    -1.40257766
 h     -2.92540946    -0.56915054     0.07658551
 h     -2.97841697     0.63460767    -1.14160268
 h     -0.36990919     1.50036465     1.73047985
          17

 c      1.21929236    -0.67459380     0.00596514
 c     -0.04181298    -0.93318290     0.38316540
 c     -1.02431798     0.22253086    -0.09619728
 c     -0.89618784     1.41695574     0.82877595
 c     -0.02516018     1.30548067    -0.49533605
 c      1.14838234     0.69815694    -0.31468370
 h     -0.46289405    -1.54369078     1.15290506
 h     -1.65097787     2.29457641     1.19247633
 h     -0.17991211     2.36489797    -0.76924392
 h      2.06469754     1.21501148    -0.20698822
 o      2.33814765    -1.36424710     0.24210852
 h      2.97633758    -0.84680653     0.08480074
 c     -2.32009159    -0.08553105    -0.64749238
 h     -2.17429628    -0.94665264    -1.40970270
 h     -2.91974628    -0.56853272     0.07956182
 h     -2.96379941     0.64061202    -1.11425378
 h     -0.40600693     1.54172838     1.68998499
          17

 c      1.20465965    -0.68770195     0.00045413
 c     -0.03997497    -0.94063958     0.39260181
 c     -1.01715395     0.22269056    -0.09594724
 c     -0.88729098     1.42588834     0.81971236
 c     -0.03166058     1.30716266    -0.49363624
 c      1.14297086     0.70200514    -0.29971212
 h     -0.48699461    -1.50374315     1.16647646
 h     -1.65205105     2.26061206     1.22723407
 h     -0.19714395     2.39029330    -0.79390833
 h      2.09270963     1.22188658    -0.21398292
 o      2.34372392    -1.36577526     0.23718328
 h      3.00357166    -0.80469398     0.09059442
 c     -2.31828742    -0.08690501    -0.65712122
 h     -2.18033584    -0.94247897    -1.41067581
 h     -2.92178315    -0.57275913     0.09451200
 h     -2.94724561     0.65582882    -1.08891825
 h     -0.41187146     1.57316762     1.68218037
          17

 c      1.19142693    -0.70029398    -0.00506305
 c     -0.04109592    -0.94621414     0.40167359
 c     -1.00897053     0.22343834    -0.09426981
 c     -0.88110785     1.43510503     0.81052156
 c     -0.04080239     1.31083149    -0.49244204
 c      1.14137405     0.70515989    -0.28467337
 h     -0.51152130    -1.47806948     1.18657274
 h     -1.64966513     2.21333209     1.23599629
 h     -0.21089680     2.40195016    -0.82726602
 h      2.12368852     1.23381805    -0.22292744
 o      2.34601513    -1.36920741     0.23272890
 h      3.07744687    -0.73003808     0.08666739
 c     -2.31687700    -0.09088326    -0.66798919
 h     -2.18864645    -0.92690361    -1.40714385
 h     -2.92775069    -0.57881188     0.11614733
 h     -2.93156299     0.68237968    -1.06784335
 h     -0.38516138     1.59429798     1.70872240
          17

 c      1.18054569    -0.71194839    -0.01059833
 c     -0.04558434    -0.94980910     0.41046624
 c     -1.00018653     0.22450075    -0.09128720
 c     -0.87673996     1.44442952     0.80277805
 c     -0.05214530     1.31672801    -0.49193004
 c      1.14385756     0.70776832    -0.26981613
 h     -0.53563142    -1.46692410     1.21279091
 h     -1.64679939     2.15752241     1.21892459
 h     -0.22040375     2.39593473    -0.86750414
 h      2.14929840     1.24605644    -0.23312574
 o      2.34781552    -1.37214410     0.22810044
 h      3.14981356    -0.66159151     0.08293826
 c     -2.31602060    -0.09719302    -0.67902783
 h     -2.19862317    -0.90379242    -1.40302786
 h     -2.93336361    -0.58315906     0.13792340
 h     -2.91717169     0.71906180    -1.05124045
 h     -0.33553295     1.60277536     1.75249199
          17

 c      1.17272043    -0.72226555    -0.01611764
 c     -0.05375402    -0.95150807     0.41928798
 c     -0.99123977     0.22556877    -0.08717887
 c     -0.87286229     1.45349227     0.79801386
 c     -0.06501822     1.32467843    -0.49214021
 c      1.15022290     0.70996203    -0.25544241
 h     -0.55670438    -1.46797220     1.24130742
 h     -1.64808798     2.09998717     1.17915431
 h     -0.22560994     2.37180615    -0.91366887
 h      2.16413875     1.25530970    -0.24352280
 o      2.35036013    -1.37349460     0.22305871
 h      3.19789154    -0.61776218     0.08298637
 c     -2.31600420    -0.10493937    -0.68917753
 h     -2.20934168    -0.87961183    -1.40439044
 h     -2.93543539    -0.58320036     0.15418973
 h     -2.90216698     0.76110169    -1.03772014
 h     -0.27591760     1.59708653     1.79396146
          17

 c      1.16830247    -0.73090559    -0.02151146
 c     -0.06564474    -0.95143724     0.42845232
 c     -0.98254354     0.22633809    -0.08216831
 c     -0.86806570     1.46158612     0.79691770
 c     -0.07863434     1.33413754    -0.49294684
 c      1.15987941     0.71181004    -0.24186859
 h     -0.57169453    -1.47792425     1.26710542
 h     -1.66087354     2.04968351     1.12282472
 h     -0.22713835     2.33230853    -0.96580982
 h      2.16618664     1.25994215    -0.25294617
 o      2.35400076    -1.37294656     0.21755649
 h      3.21369045    -0.60471148     0.08742338
 c     -2.31706130    -0.11287046    -0.69749184
 h     -2.21979337    -0.86164109    -1.41799648
 h     -2.93243720    -0.57778564     0.16115933
 h     -2.88388109     0.80193306    -1.02552145
 h     -0.21730554     1.57803963     1.82022428
          17

 c      1.16727213    -0.73759018    -0.02658833
 c     -0.08090831    -0.94968418     0.43810322
 c     -0.97445326     0.22653605    -0.07651111
 c     -0.86109947     1.46796924     0.79952948
[truncated: 34,518 more chars]
